# Supplementary material for: Life-history stage determines the diet of ectoparasitic mites on their honey bee hosts
Source: Nat Commun. 2024 Jan 25;15:725. doi: 10.1038/s41467-024-44915-x (PMC10811344; doi:10.1038/s41467-024-44915-x)
Supplement: Supplementary file 5 — Supplementary Data 1 [file 41467_2024_44915_MOESM5_ESM.xlsx]

## Sheet: Sheet1
Protein IDs	Majority protein IDs	Peptide counts (all)	Peptide counts (razor+unique)	Peptide counts (unique)	Fasta headers	Number of proteins	Peptides	Razor + unique peptides	Unique peptides	Peptides Rep1_1	Peptides Rep1_2	Peptides Rep1_3	Peptides Rep2_1	Peptides Rep2_2	Peptides Rep2_3	Razor + unique peptides Rep1_1	Razor + unique peptides Rep1_2	Razor + unique peptides Rep1_3	Razor + unique peptides Rep2_1	Razor + unique peptides Rep2_2	Razor + unique peptides Rep2_3	Unique peptides Rep1_1	Unique peptides Rep1_2	Unique peptides Rep1_3	Unique peptides Rep2_1	Unique peptides Rep2_2	Unique peptides Rep2_3	Sequence coverage [%]	Unique + razor sequence coverage [%]	Unique sequence coverage [%]	Mol. weight [kDa]	Sequence length	Sequence lengths	Q-value	Score	Identification type Rep1_1	Identification type Rep1_2	Identification type Rep1_3	Identification type Rep2_1	Identification type Rep2_2	Identification type Rep2_3	Sequence coverage Rep1_1 [%]	Sequence coverage Rep1_2 [%]	Sequence coverage Rep1_3 [%]	Sequence coverage Rep2_1 [%]	Sequence coverage Rep2_2 [%]	Sequence coverage Rep2_3 [%]	MS/MS count Rep1_1	MS/MS count Rep1_2
gi|571553212|ref|XP_006562951.1|;gi|1032003363|ref|XP_016770020.1|;gi|571553208|ref|XP_006562950.1|;gi|#CONTAM#578815988|ref|XP_006716630.1|;gi|#CONTAM#578815986|ref|XP_006716629.1|;gi|#CONTAM#578815984|ref|XP_006716628.1|;gi|#CONTAM#351542238|ref|NP_001234925.1|;gi|#CONTAM#767953039|ref|XP_011515355.1|;gi|#CONTAM#578815982|ref|XP_006716627.1|;gi|#CONTAM#46094081|ref|NP_060952.2|;gi|#CONTAM#76795…	gi|571553212|ref|XP_006562951.1|;gi|1032003363|ref|XP_016770020.1|;gi|571553208|ref|XP_006562950.1|;gi|#CONTAM#578815988|ref|XP_006716630.1|;gi|#CONTAM#578815986|ref|XP_006716629.1|;gi|#CONTAM#578815984|ref|XP_006716628.1|;gi|#CONTAM#351542238|ref|NP_001234925.1|;gi|#CONTAM#767953039|ref|XP_011515355.1|;gi|#CONTAM#578815982|ref|XP_006716627.1|;gi|#CONTAM#46094081|ref|NP_060952.2|;gi|#CONTAM#76795…	1;1;1;1;1;1;1;1;1;1;1;1;1	1;1;1;1;1;1;1;1;1;1;1;1;1	1;1;1;1;1;1;1;1;1;1;1;1;1	gi|571553212|ref|XP_006562951.1| arfGAP with SH3 domain, ANK repeat and PH domain-containing protein isoform X3 [Apis mellifera];gi|1032003363|ref|XP_016770020.1| arfGAP with SH3 domain, ANK repeat and PH domain-containing protein isoform X2 [Apis mellifer	13	1	1	1	1	1	1	1	1	1	1	1	1	1	1	1	1	1	1	1	1	1	1.2	1.2	1.2	112.29	1013	1013;1030;1036;1073;1075;1076;1122;1125;1125;1129;1132;1132;1132	1	-2	By matching	By matching	By matching	By MS/MS	By matching	By matching	1.2	1.2	1.2	1.2	1.2	1.2	0	0
gi|66565026|ref|XP_624499.1|;gi|571571563|ref|XP_006563135.1|;gi|571571560|ref|XP_006563134.1|;gi|1253761893|ref|XP_022665005.1|;gi|1253734830|ref|XP_022651188.1|;gi|1253734828|ref|XP_022651187.1|;gi|1253734826|ref|XP_022651186.1|;gi|#CONTAM#4885385|ref|NP_005315.1|;gi|#CONTAM#4504279|ref|NP_002098.1|	gi|66565026|ref|XP_624499.1|;gi|571571563|ref|XP_006563135.1|;gi|571571560|ref|XP_006563134.1|;gi|1253761893|ref|XP_022665005.1|;gi|1253734830|ref|XP_022651188.1|;gi|1253734828|ref|XP_022651187.1|;gi|1253734826|ref|XP_022651186.1|;gi|#CONTAM#4885385|ref|NP_005315.1|;gi|#CONTAM#4504279|ref|NP_002098.1|	4;4;4;4;4;4;4;4;4	1;1;1;1;1;1;1;1;1	1;1;1;1;1;1;1;1;1	gi|66565026|ref|XP_624499.1| histone H3.3 [Apis mellifera];gi|571571563|ref|XP_006563135.1| histone H3.3 [Apis mellifera];gi|571571560|ref|XP_006563134.1| histone H3.3 [Apis mellifera];gi|1253761893|ref|XP_022665005.1| histone H3.3 [Varroa destructor];gi|1	9	4	1	1	3	4	4	4	3	3	0	1	1	1	0	0	0	1	1	1	0	0	40.4	23.5	23.5	15.328	136	136;136;136;136;136;136;136;136;136	0	11.17	By matching	By MS/MS	By matching	By MS/MS	By matching	By matching	16.9	40.4	40.4	40.4	16.9	16.9	0	0
gi|#CONTAM#7019415|ref|NP_037468.1|;gi|1477758278|ref|XP_006564672.2|;gi|#CONTAM#217330616|ref|NP_001136099.1|;gi|#CONTAM#217330618|ref|NP_001136100.1|;gi|#CONTAM#14589847|ref|NP_060614.2|	gi|#CONTAM#7019415|ref|NP_037468.1|;gi|1477758278|ref|XP_006564672.2|	3;2;1;1;1	1;1;0;0;0	1;1;0;0;0	gi|#CONTAM#7019415|ref|NP_037468.1| protein transport protein Sec61 subunit alpha isoform 1 [Homo sapiens];gi|1477758278|ref|XP_006564672.2| protein transport protein Sec61 subunit alpha [Apis mellifera]	5	3	1	1	2	2	2	3	3	3	0	0	0	1	1	1	0	0	0	1	1	1	6.3	2.3	2.3	52.264	476	476;476;437;454;476	0.0018874	1.9108	By matching	By matching	By matching	By MS/MS	By MS/MS	By MS/MS	4	4	4	6.3	6.3	6.3	0	0
gi|#CONTAM#83700235|ref|NP_001958.2|;gi|66551115|ref|XP_623285.1|;gi|#CONTAM#4503529|ref|NP_001407.1|;gi|#CONTAM#325197164|ref|NP_001191439.1|	gi|#CONTAM#83700235|ref|NP_001958.2|;gi|66551115|ref|XP_623285.1|;gi|#CONTAM#4503529|ref|NP_001407.1|	7;5;4;3	1;0;0;0	1;0;0;0	gi|#CONTAM#83700235|ref|NP_001958.2| eukaryotic initiation factor 4A-II [Homo sapiens];gi|66551115|ref|XP_623285.1| eukaryotic initiation factor 4A-I [Apis mellifera];gi|#CONTAM#4503529|ref|NP_001407.1| eukaryotic initiation factor 4A-I isoform 1 [Homo sap	4	7	1	1	5	6	6	7	6	6	1	0	0	1	0	0	1	0	0	1	0	0	17.4	3.4	3.4	46.402	407	407;423;406;347	1	-2	By MS/MS	By matching	By matching	By matching	By matching	By matching	13.5	14	14	17.4	14	14	1	0
gi|58585114|ref|NP_001011587.1|;gi|571558447|ref|XP_006564379.1|;gi|571558444|ref|XP_006564378.1|;gi|1032003999|ref|XP_016770145.1|	gi|58585114|ref|NP_001011587.1|;gi|571558447|ref|XP_006564379.1|;gi|571558444|ref|XP_006564378.1|;gi|1032003999|ref|XP_016770145.1|	1;1;1;1	1;1;1;1	1;1;1;1	gi|58585114|ref|NP_001011587.1| 60S ribosomal protein L32 [Apis mellifera];gi|571558447|ref|XP_006564379.1| 60S ribosomal protein L32 isoform X1 [Apis mellifera];gi|571558444|ref|XP_006564378.1| 60S ribosomal protein L32 isoform X1 [Apis mellifera];gi|1032	4	1	1	1	0	0	0	0	1	1	0	0	0	0	1	1	0	0	0	0	1	1	7.5	7.5	7.5	15.939	134	134;134;134;134	0.0054119	1.5123					By MS/MS	By MS/MS	0	0	0	0	7.5	7.5	0	0
gi|1477727654|ref|XP_026299861.1|;gi|1032005594|ref|XP_016770559.1|;gi|1477727646|ref|XP_016770555.2|;gi|1477727643|ref|XP_016770554.2|;gi|1477727641|ref|XP_026299860.1|;gi|1477727638|ref|XP_016770553.2|;gi|1477727635|ref|XP_016770552.2|;gi|1477727632|ref|XP_016770550.2|;gi|1477727629|ref|XP_016770549.2|	gi|1477727654|ref|XP_026299861.1|;gi|1032005594|ref|XP_016770559.1|;gi|1477727646|ref|XP_016770555.2|;gi|1477727643|ref|XP_016770554.2|;gi|1477727641|ref|XP_026299860.1|;gi|1477727638|ref|XP_016770553.2|;gi|1477727635|ref|XP_016770552.2|;gi|1477727632|ref|XP_016770550.2|;gi|1477727629|ref|XP_016770549.2|	1;1;1;1;1;1;1;1;1	1;1;1;1;1;1;1;1;1	1;1;1;1;1;1;1;1;1	gi|1477727654|ref|XP_026299861.1| hemicentin-2 isoform X8 [Apis mellifera];gi|1032005594|ref|XP_016770559.1| hemicentin-2 isoform X7 [Apis mellifera];gi|1477727646|ref|XP_016770555.2| hemicentin-2 isoform X5 [Apis mellifera];gi|1477727643|ref|XP_016770554.	9	1	1	1	0	0	0	1	0	1	0	0	0	1	0	1	0	0	0	1	0	1	0.8	0.8	0.8	161.83	1447	1447;1465;1533;1539;1662;1723;1729;1729;1729	0.0065379	1.4413				By MS/MS		By MS/MS	0	0	0	0.8	0	0.8	0	0
gi|1032007414|ref|XP_016770982.1|;gi|1032007412|ref|XP_016770981.1|;gi|1477729435|ref|XP_026300241.1|;gi|571564911|ref|XP_006565283.1|;gi|571564908|ref|XP_006565282.1|;gi|571564905|ref|XP_006565281.1|;gi|1477729431|ref|XP_026300240.1|	gi|1032007414|ref|XP_016770982.1|;gi|1032007412|ref|XP_016770981.1|;gi|1477729435|ref|XP_026300241.1|;gi|571564911|ref|XP_006565283.1|;gi|571564908|ref|XP_006565282.1|;gi|571564905|ref|XP_006565281.1|;gi|1477729431|ref|XP_026300240.1|	16;16;16;16;16;16;16	1;1;1;1;1;1;1	1;1;1;1;1;1;1	gi|1032007414|ref|XP_016770982.1| calcium-transporting ATPase sarcoplasmic/endoplasmic reticulum type isoform X4 [Apis mellifera];gi|1032007412|ref|XP_016770981.1| calcium-transporting ATPase sarcoplasmic/endoplasmic reticulum type isoform X3 [Apis mellife	7	16	1	1	14	15	14	15	16	15	0	0	0	0	1	0	0	0	0	0	1	0	15.9	2.3	2.3	110.03	1002	1002;1003;1018;1020;1020;1020;1020	0.0012706	2.0493	By matching	By matching	By matching	By matching	By MS/MS	By matching	12.9	13.6	12.9	13.6	15.9	13.6	0	0
gi|571567070|ref|XP_006559391.1|;gi|571567066|ref|XP_006559390.1|;gi|1032008644|ref|XP_016771285.1|	gi|571567070|ref|XP_006559391.1|;gi|571567066|ref|XP_006559390.1|;gi|1032008644|ref|XP_016771285.1|	4;4;4	4;4;4	3;3;3	gi|571567070|ref|XP_006559391.1| protein l(2)37Cc [Apis mellifera];gi|571567066|ref|XP_006559390.1| protein l(2)37Cc [Apis mellifera];gi|1032008644|ref|XP_016771285.1| protein l(2)37Cc [Apis mellifera]	3	4	4	3	0	0	0	3	3	4	0	0	0	3	3	4	0	0	0	2	2	3	16.6	16.6	12.9	30.01	271	271;271;271	0	4.7539				By MS/MS	By MS/MS	By MS/MS	0	0	0	12.5	12.2	16.6	0	0
gi|1032010648|ref|XP_016771803.1|	gi|1032010648|ref|XP_016771803.1|	3	3	3	gi|1032010648|ref|XP_016771803.1| 40S ribosomal protein SA [Apis mellifera]	1	3	3	3	0	0	0	3	2	3	0	0	0	3	2	3	0	0	0	3	2	3	12.3	12.3	12.3	33.765	310	310	0	6.043				By MS/MS	By MS/MS	By MS/MS	0	0	0	12.3	8.7	12.3	0	0
gi|1032011546|ref|XP_016772039.1|;gi|1477733892|ref|XP_026301104.1|;gi|1477733890|ref|XP_006563532.2|;gi|1477733888|ref|XP_006563531.2|;gi|1032011548|ref|XP_016772040.1|	gi|1032011546|ref|XP_016772039.1|;gi|1477733892|ref|XP_026301104.1|;gi|1477733890|ref|XP_006563532.2|;gi|1477733888|ref|XP_006563531.2|;gi|1032011548|ref|XP_016772040.1|	5;5;5;5;4	5;5;5;5;4	5;5;5;5;4	gi|1032011546|ref|XP_016772039.1| protein Skeletor, isoforms B/C isoform X4 [Apis mellifera];gi|1477733892|ref|XP_026301104.1| protein Skeletor, isoforms B/C isoform X3 [Apis mellifera];gi|1477733890|ref|XP_006563532.2| protein Skeletor, isoforms B/C isofo	5	5	5	5	0	1	0	4	4	4	0	1	0	4	4	4	0	1	0	4	4	4	10.4	10.4	10.4	80.648	728	728;1088;1347;1348;445	0	16.532		By matching		By MS/MS	By MS/MS	By MS/MS	0	1.4	0	8.5	9.1	8	0	0
gi|1032020254|ref|XP_016767446.1|	gi|1032020254|ref|XP_016767446.1|	1	1	1	gi|1032020254|ref|XP_016767446.1| 60S ribosomal protein L7 [Apis mellifera]	1	1	1	1	0	0	0	0	0	1	0	0	0	0	0	1	0	0	0	0	0	1	5.4	5.4	5.4	30.59	261	261	0.0018886	1.9158						By MS/MS	0	0	0	0	0	5.4	0	0
gi|1032024484|ref|XP_392401.3|	gi|1032024484|ref|XP_392401.3|	4	4	4	gi|1032024484|ref|XP_392401.3| sorbitol dehydrogenase [Apis mellifera]	1	4	4	4	0	1	0	3	4	4	0	1	0	3	4	4	0	1	0	3	4	4	12.9	12.9	12.9	37.972	349	349	0	3.775		By MS/MS		By MS/MS	By MS/MS	By MS/MS	0	2.6	0	10	12.9	12.9	0	0
gi|571541212|ref|XP_006569524.1|;gi|571541208|ref|XP_006569523.1|;gi|328790143|ref|XP_623738.2|;gi|1032025746|ref|XP_016768634.1|	gi|571541212|ref|XP_006569524.1|;gi|571541208|ref|XP_006569523.1|;gi|328790143|ref|XP_623738.2|;gi|1032025746|ref|XP_016768634.1|	1;1;1;1	1;1;1;1	1;1;1;1	gi|571541212|ref|XP_006569524.1| flotillin-1 isoform X3 [Apis mellifera];gi|571541208|ref|XP_006569523.1| flotillin-1 isoform X2 [Apis mellifera];gi|328790143|ref|XP_623738.2| flotillin-1 isoform X1 [Apis mellifera];gi|1032025746|ref|XP_016768634.1| flotil	4	1	1	1	1	0	0	0	0	0	1	0	0	0	0	0	1	0	0	0	0	0	2.9	2.9	2.9	42.387	381	381;426;429;639	1	-2	By MS/MS						2.9	0	0	0	0	0	1	0
gi|1032027226|ref|XP_016768976.1|	gi|1032027226|ref|XP_016768976.1|	3	3	3	gi|1032027226|ref|XP_016768976.1| LOW QUALITY PROTEIN: interferon-related developmental regulator 1-like [Apis mellifera]	1	3	3	3	1	2	0	2	2	3	1	2	0	2	2	3	1	2	0	2	2	3	5.4	5.4	5.4	82.132	737	737	0.00034141	2.8529	By matching	By MS/MS		By MS/MS	By MS/MS	By MS/MS	0.9	2.8	0	3.5	4.5	5.4	0	1
gi|1032027384|ref|XP_016769017.1|	gi|1032027384|ref|XP_016769017.1|	18	1	1	gi|1032027384|ref|XP_016769017.1| chitinase-like protein EN03 isoform X1 [Apis mellifera]	1	18	1	1	13	17	13	17	17	18	0	1	0	0	1	1	0	1	0	0	1	1	56.3	3.8	3.8	49.329	444	444	0	3.4312	By matching	By MS/MS	By matching	By matching	By MS/MS	By MS/MS	45	56.1	45.9	52.5	56.3	56.3	0	1
gi|1032029250|ref|XP_016769422.1|;gi|1032029248|ref|XP_016769421.1|	gi|1032029250|ref|XP_016769422.1|;gi|1032029248|ref|XP_016769421.1|	4;4	4;4	4;4	gi|1032029250|ref|XP_016769422.1| vitamin K-dependent protein C isoform X2 [Apis mellifera];gi|1032029248|ref|XP_016769421.1| vitamin K-dependent protein C isoform X1 [Apis mellifera]	2	4	4	4	0	1	0	1	4	2	0	1	0	1	4	2	0	1	0	1	4	2	23.4	23.4	23.4	33.558	304	304;309	0	4.7016		By matching		By MS/MS	By MS/MS	By MS/MS	0	4.3	0	4.3	23.4	8.2	0	0
gi|110756571|ref|XP_001122174.1|	gi|110756571|ref|XP_001122174.1|	2	1	1	gi|110756571|ref|XP_001122174.1| 40S ribosomal protein S16 [Apis mellifera]	1	2	1	1	1	1	1	2	2	2	0	0	0	1	1	1	0	0	0	1	1	1	12.2	6.8	6.8	16.878	148	148	0.0098437	1.2704	By matching	By matching	By matching	By MS/MS	By MS/MS	By MS/MS	5.4	5.4	5.4	12.2	12.2	12.2	0	0
gi|110757535|ref|XP_392419.3|	gi|110757535|ref|XP_392419.3|	2	2	2	gi|110757535|ref|XP_392419.3| leucine-rich repeats and immunoglobulin-like domains protein 1 [Apis mellifera]	1	2	2	2	0	0	0	2	1	2	0	0	0	2	1	2	0	0	0	2	1	2	3.6	3.6	3.6	70.172	635	635	0.00065253	2.2755				By MS/MS	By MS/MS	By MS/MS	0	0	0	3.6	1.4	3.6	0	0
gi|110758921|ref|XP_395614.3|	gi|110758921|ref|XP_395614.3|	7	3	3	gi|110758921|ref|XP_395614.3| endoplasmin [Apis mellifera]	1	7	3	3	2	4	3	7	4	6	0	0	0	3	1	2	0	0	0	3	1	2	7.9	4.3	4.3	92.146	798	798	0	3.4648	By matching	By matching	By matching	By MS/MS	By MS/MS	By MS/MS	2.5	3.6	3.4	7.9	4.1	6.3	0	0
gi|110760204|ref|XP_625112.2|	gi|110760204|ref|XP_625112.2|	3	3	3	gi|110760204|ref|XP_625112.2| poly(U)-specific endoribonuclease homolog [Apis mellifera]	1	3	3	3	0	0	0	3	3	3	0	0	0	3	3	3	0	0	0	3	3	3	4.4	4.4	4.4	65.178	597	597	0.00034495	2.9619				By MS/MS	By MS/MS	By MS/MS	0	0	0	4.4	4.4	4.4	0	0
gi|571564872|ref|XP_006565274.1|;gi|110761725|ref|XP_397471.3|	gi|571564872|ref|XP_006565274.1|;gi|110761725|ref|XP_397471.3|	3;3	3;3	3;3	gi|571564872|ref|XP_006565274.1| lachesin isoform X2 [Apis mellifera];gi|110761725|ref|XP_397471.3| lachesin isoform X1 [Apis mellifera]	2	3	3	3	0	0	0	2	3	2	0	0	0	2	3	2	0	0	0	2	3	2	12.7	12.7	12.7	40.162	354	354;363	0	5.5696				By MS/MS	By MS/MS	By MS/MS	0	0	0	7.6	12.7	7.6	0	0
gi|1477715150|ref|XP_394164.3|;gi|1477715147|ref|XP_006571261.2|;gi|1477715144|ref|XP_006571260.2|	gi|1477715150|ref|XP_394164.3|;gi|1477715147|ref|XP_006571261.2|;gi|1477715144|ref|XP_006571260.2|	2;2;2	2;2;2	2;2;2	gi|1477715150|ref|XP_394164.3| senecionine N-oxygenase [Apis mellifera];gi|1477715147|ref|XP_006571261.2| senecionine N-oxygenase [Apis mellifera];gi|1477715144|ref|XP_006571260.2| senecionine N-oxygenase [Apis mellifera]	3	2	2	2	0	0	0	2	1	2	0	0	0	2	1	2	0	0	0	2	1	2	6.2	6.2	6.2	48.323	419	419;419;419	0.00033267	2.4723				By MS/MS	By MS/MS	By MS/MS	0	0	0	6.2	3.6	6.2	0	0
gi|1477720321|ref|XP_001123230.2|	gi|1477720321|ref|XP_001123230.2|	5	5	5	gi|1477720321|ref|XP_001123230.2| uncharacterized protein LOC727522 [Apis mellifera]	1	5	5	5	0	1	0	5	5	3	0	1	0	5	5	3	0	1	0	5	5	3	9.7	9.7	9.7	75.762	659	659	0	7.0238		By MS/MS		By MS/MS	By MS/MS	By MS/MS	0	2	0	9.7	9.7	5.9	0	0
gi|1477720786|ref|XP_026298883.1|	gi|1477720786|ref|XP_026298883.1|	2	2	2	gi|1477720786|ref|XP_026298883.1| protein disulfide-isomerase [Apis mellifera]	1	2	2	2	0	0	0	2	2	2	0	0	0	2	2	2	0	0	0	2	2	2	4.6	4.6	4.6	56.175	495	495	0.0048397	1.5628				By MS/MS	By MS/MS	By MS/MS	0	0	0	4.6	4.6	4.6	0	0
gi|1477722608|ref|XP_623753.4|	gi|1477722608|ref|XP_623753.4|	1	1	1	gi|1477722608|ref|XP_623753.4| translocon-associated protein subunit alpha [Apis mellifera]	1	1	1	1	0	0	0	1	1	1	0	0	0	1	1	1	0	0	0	1	1	1	5.5	5.5	5.5	30.886	274	274	0.00033135	2.4169				By MS/MS	By MS/MS	By MS/MS	0	0	0	5.5	5.5	5.5	0	0
gi|1477723067|ref|XP_026299176.1|	gi|1477723067|ref|XP_026299176.1|	1	1	1	gi|1477723067|ref|XP_026299176.1| probable hydroxyacid-oxoacid transhydrogenase, mitochondrial [Apis mellifera]	1	1	1	1	0	0	0	1	0	0	0	0	0	1	0	0	0	0	0	1	0	0	2.5	2.5	2.5	51.447	471	471	0.0030969	1.7545				By MS/MS			0	0	0	2.5	0	0	0	0
gi|1477725378|ref|XP_026299601.1|;gi|1477725376|ref|XP_026299600.1|;gi|1477725374|ref|XP_026299599.1|;gi|1477725372|ref|XP_026299598.1|;gi|1477725370|ref|XP_026299597.1|	gi|1477725378|ref|XP_026299601.1|;gi|1477725376|ref|XP_026299600.1|;gi|1477725374|ref|XP_026299599.1|;gi|1477725372|ref|XP_026299598.1|;gi|1477725370|ref|XP_026299597.1|	15;15;15;15;15	1;1;1;1;1	1;1;1;1;1	gi|1477725378|ref|XP_026299601.1| antitrypsin isoform X6 [Apis mellifera];gi|1477725376|ref|XP_026299600.1| antitrypsin isoform X5 [Apis mellifera];gi|1477725374|ref|XP_026299599.1| antitrypsin isoform X4 [Apis mellifera];gi|1477725372|ref|XP_026299598.1|	5	15	1	1	10	13	12	13	14	15	0	0	0	0	0	1	0	0	0	0	0	1	52.8	5.1	5.1	44.619	396	396;397;398;399;400	0.00034686	3.051	By matching	By matching	By matching	By matching	By matching	By MS/MS	36.1	39.4	42.4	39.4	47.7	52.8	0	0
gi|1477725429|ref|XP_016770293.2|;gi|1477725425|ref|XP_016770292.2|	gi|1477725429|ref|XP_016770293.2|;gi|1477725425|ref|XP_016770292.2|	1;1	1;1	1;1	gi|1477725429|ref|XP_016770293.2| putative leucine-rich repeat-containing protein DDB_G0290503 isoform X2 [Apis mellifera];gi|1477725425|ref|XP_016770292.2| putative leucine-rich repeat-containing protein DDB_G0290503 isoform X1 [Apis mellifera]	2	1	1	1	0	0	0	0	1	0	0	0	0	0	1	0	0	0	0	0	1	0	0.5	0.5	0.5	243.2	2166	2166;2180	1	-2					By MS/MS		0	0	0	0	0.5	0	0	0
gi|1477725725|ref|XP_006564460.2|;gi|1477725721|ref|XP_392727.4|	gi|1477725725|ref|XP_006564460.2|;gi|1477725721|ref|XP_392727.4|	5;5	5;5	5;5	gi|1477725725|ref|XP_006564460.2| UDP-glucuronosyltransferase 2A3 [Apis mellifera];gi|1477725721|ref|XP_392727.4| UDP-glucuronosyltransferase 2A3 [Apis mellifera]	2	5	5	5	0	0	0	3	3	4	0	0	0	3	3	4	0	0	0	3	3	4	12.2	12.2	12.2	60.192	526	526;526	0.00032938	2.3474				By MS/MS	By MS/MS	By MS/MS	0	0	0	6.8	5.9	9.7	0	0
gi|1477726647|ref|XP_026299738.1|	gi|1477726647|ref|XP_026299738.1|	4	4	4	gi|1477726647|ref|XP_026299738.1| laminin subunit gamma-1 [Apis mellifera]	1	4	4	4	0	1	0	3	2	4	0	1	0	3	2	4	0	1	0	3	2	4	3.5	3.5	3.5	180.75	1621	1621	0	10.059		By matching		By MS/MS	By MS/MS	By MS/MS	0	0.9	0	2.6	2	3.5	0	0
gi|1477730310|ref|XP_001120535.2|	gi|1477730310|ref|XP_001120535.2|	1	1	1	gi|1477730310|ref|XP_001120535.2| uncharacterized protein LOC724644 [Apis mellifera]	1	1	1	1	0	0	0	1	0	1	0	0	0	1	0	1	0	0	0	1	0	1	12.7	12.7	12.7	15.472	134	134	0	4.5358				By MS/MS		By MS/MS	0	0	0	12.7	0	12.7	0	0
gi|1477731952|ref|XP_396925.4|	gi|1477731952|ref|XP_396925.4|	4	4	4	gi|1477731952|ref|XP_396925.4| probable chitinase 10 [Apis mellifera]	1	4	4	4	0	0	0	4	4	3	0	0	0	4	4	3	0	0	0	4	4	3	6	6	6	110.12	968	968	0	7.9937				By MS/MS	By MS/MS	By MS/MS	0	0	0	6	6	4.6	0	0
gi|1477732413|ref|XP_006560291.2|	gi|1477732413|ref|XP_006560291.2|	2	2	2	gi|1477732413|ref|XP_006560291.2| pentatricopeptide repeat-containing protein 2, mitochondrial [Apis mellifera]	1	2	2	2	0	0	1	2	2	2	0	0	1	2	2	2	0	0	1	2	2	2	6.6	6.6	6.6	44.673	376	376	0	3.8533			By matching	By MS/MS	By matching	By MS/MS	0	0	4.3	6.6	6.6	6.6	0	0
gi|1477733981|ref|XP_001122189.3|;gi|1477733979|ref|XP_006561072.2|	gi|1477733981|ref|XP_001122189.3|;gi|1477733979|ref|XP_006561072.2|	3;3	3;3	3;3	gi|1477733981|ref|XP_001122189.3| flocculation protein FLO11 isoform X2 [Apis mellifera];gi|1477733979|ref|XP_006561072.2| flocculation protein FLO11 isoform X1 [Apis mellifera]	2	3	3	3	0	0	0	3	2	3	0	0	0	3	2	3	0	0	0	3	2	3	5.3	5.3	5.3	84.68	778	778;805	0	8.0912				By MS/MS	By MS/MS	By MS/MS	0	0	0	5.3	3.9	5.3	0	0
gi|1477734271|ref|XP_026301178.1|	gi|1477734271|ref|XP_026301178.1|	1	1	1	gi|1477734271|ref|XP_026301178.1| flocculation protein FLO11 [Apis mellifera]	1	1	1	1	0	0	0	1	1	1	0	0	0	1	1	1	0	0	0	1	1	1	0.6	0.6	0.6	168.67	1543	1543	0.00033546	2.5881				By MS/MS	By MS/MS	By MS/MS	0	0	0	0.6	0.6	0.6	0	0
gi|1477738255|ref|XP_001121344.2|	gi|1477738255|ref|XP_001121344.2|	1	1	1	gi|1477738255|ref|XP_001121344.2| mitotic apparatus protein p62 [Apis mellifera]	1	1	1	1	0	0	0	1	0	0	0	0	0	1	0	0	0	0	0	1	0	0	2.4	2.4	2.4	58.161	531	531	0	4.3622				By MS/MS			0	0	0	2.4	0	0	0	0
gi|1477739301|ref|XP_026302300.1|;gi|328788840|ref|XP_001119831.2|;gi|571513859|ref|XP_006568294.1|;gi|571513855|ref|XP_006568293.1|	gi|1477739301|ref|XP_026302300.1|;gi|328788840|ref|XP_001119831.2|;gi|571513859|ref|XP_006568294.1|;gi|571513855|ref|XP_006568293.1|	3;3;3;3	3;3;3;3	3;3;3;3	gi|1477739301|ref|XP_026302300.1| toll-like receptor 4 isoform X4 [Apis mellifera];gi|328788840|ref|XP_001119831.2| toll-like receptor 4 isoform X3 [Apis mellifera];gi|571513859|ref|XP_006568294.1| toll-like receptor 4 isoform X2 [Apis mellifera];gi|571513	4	3	3	3	0	0	0	3	3	2	0	0	0	3	3	2	0	0	0	3	3	2	7.2	7.2	7.2	47.009	400	400;414;425;439	0.00065488	2.3007				By MS/MS	By MS/MS	By MS/MS	0	0	0	7.2	7.2	5.2	0	0
gi|1477739797|ref|XP_026294726.1|;gi|1477739795|ref|XP_026294725.1|	gi|1477739797|ref|XP_026294726.1|;gi|1477739795|ref|XP_026294725.1|	15;15	1;1	1;1	gi|1477739797|ref|XP_026294726.1| AP-1 complex subunit beta-1 isoform X2 [Apis mellifera];gi|1477739795|ref|XP_026294725.1| AP-1 complex subunit beta-1 isoform X1 [Apis mellifera]	2	15	1	1	11	11	11	11	10	11	1	0	0	1	0	1	1	0	0	1	0	1	20.8	2.8	2.8	102.07	923	923;932	0	4.5028	By MS/MS	By matching	By matching	By matching	By matching	By MS/MS	15.8	15.2	15.2	14.8	12.8	17.1	1	0
gi|1477743413|ref|XP_394451.4|	gi|1477743413|ref|XP_394451.4|	18	1	1	gi|1477743413|ref|XP_394451.4| uncharacterized protein LOC410975 isoform X2 [Apis mellifera]	1	18	1	1	1	0	0	17	14	17	0	0	0	1	1	1	0	0	0	1	1	1	35.3	4.9	4.9	78.537	697	697	0	9.1214	By matching			By MS/MS	By matching	By MS/MS	1.7	0	0	33.7	28	33.4	0	0
gi|1477743788|ref|XP_016767673.2|	gi|1477743788|ref|XP_016767673.2|	3	3	3	gi|1477743788|ref|XP_016767673.2| protein obstructor-E [Apis mellifera]	1	3	3	3	0	0	0	2	1	1	0	0	0	2	1	1	0	0	0	2	1	1	14.2	14.2	14.2	25.693	233	233	0	3.6793				By MS/MS	By MS/MS	By MS/MS	0	0	0	10.3	3.9	4.3	0	0
gi|1477745134|ref|XP_026295948.1|;gi|1477745132|ref|XP_394494.5|	gi|1477745134|ref|XP_026295948.1|;gi|1477745132|ref|XP_394494.5|	2;1	2;1	2;1	gi|1477745134|ref|XP_026295948.1| UDP-glucuronosyltransferase 2B18 isoform X2 [Apis mellifera];gi|1477745132|ref|XP_394494.5| UDP-glucuronosyltransferase 2B18 isoform X1 [Apis mellifera]	2	2	2	2	0	2	0	0	1	0	0	2	0	0	1	0	0	2	0	0	1	0	5.4	5.4	5.4	48.774	425	425;519	1	-2		By MS/MS			By MS/MS		0	5.4	0	0	4	0	0	1
gi|1477745420|ref|XP_001121634.3|	gi|1477745420|ref|XP_001121634.3|	3	3	3	gi|1477745420|ref|XP_001121634.3| beta-1,3-glucan-binding protein 1 [Apis mellifera]	1	3	3	3	0	0	0	2	2	3	0	0	0	2	2	3	0	0	0	2	2	3	7.8	7.8	7.8	52.271	450	450	0.0025031	1.8457				By MS/MS	By MS/MS	By MS/MS	0	0	0	5.6	5.6	7.8	0	0
gi|1477745757|ref|XP_026296056.1|;gi|48101366|ref|XP_392669.1|	gi|1477745757|ref|XP_026296056.1|;gi|48101366|ref|XP_392669.1|	1;1	1;1	1;1	gi|1477745757|ref|XP_026296056.1| venom serine protease 34 isoform X2 [Apis mellifera];gi|48101366|ref|XP_392669.1| venom serine protease 34 isoform X1 [Apis mellifera]	2	1	1	1	0	0	0	0	1	0	0	0	0	0	1	0	0	0	0	0	1	0	3.5	3.5	3.5	44.438	403	403;405	0.0025039	1.8491					By MS/MS		0	0	0	0	3.5	0	0	0
gi|1477748442|ref|XP_026296548.1|	gi|1477748442|ref|XP_026296548.1|	4	4	4	gi|1477748442|ref|XP_026296548.1| annexin B9 [Apis mellifera]	1	4	4	4	0	0	0	4	4	3	0	0	0	4	4	3	0	0	0	4	4	3	15.1	15.1	15.1	36.154	324	324	0	4.6756				By MS/MS	By MS/MS	By MS/MS	0	0	0	15.1	15.1	11.7	0	0
gi|1477749393|ref|XP_026296675.1|	gi|1477749393|ref|XP_026296675.1|	8	2	2	gi|1477749393|ref|XP_026296675.1| EH domain-containing protein 3 [Apis mellifera]	1	8	2	2	5	5	5	6	7	6	0	1	0	2	2	1	0	1	0	2	2	1	9.1	2.8	2.8	106.29	928	928	0.0003471	3.0539	By matching	By matching	By matching	By MS/MS	By MS/MS	By MS/MS	5.1	5.5	5.3	6.9	8.1	6.7	0	0
gi|1477750175|ref|XP_006562249.2|;gi|1477750171|ref|XP_006562246.2|;gi|1477750167|ref|XP_006562244.2|;gi|1477750165|ref|XP_006562243.2|;gi|1477750163|ref|XP_006562242.2|;gi|1477750173|ref|XP_006562247.2|;gi|1477750169|ref|XP_006562245.2|	gi|1477750175|ref|XP_006562249.2|;gi|1477750171|ref|XP_006562246.2|;gi|1477750167|ref|XP_006562244.2|;gi|1477750165|ref|XP_006562243.2|;gi|1477750163|ref|XP_006562242.2|;gi|1477750173|ref|XP_006562247.2|;gi|1477750169|ref|XP_006562245.2|	5;5;5;5;5;4;4	5;5;5;5;5;4;4	5;5;5;5;5;4;4	gi|1477750175|ref|XP_006562249.2| papilin isoform X7 [Apis mellifera];gi|1477750171|ref|XP_006562246.2| papilin isoform X5 [Apis mellifera];gi|1477750167|ref|XP_006562244.2| papilin isoform X3 [Apis mellifera];gi|1477750165|ref|XP_006562243.2| papilin isof	7	5	5	5	0	0	0	5	3	2	0	0	0	5	3	2	0	0	0	5	3	2	2.6	2.6	2.6	295.87	2705	2705;2817;2821;2877;2877;2760;2820	0	5.8333				By MS/MS	By MS/MS	By MS/MS	0	0	0	2.6	1.8	0.9	0	0
gi|1477750964|ref|XP_026296936.1|;gi|1477750962|ref|XP_026296935.1|	gi|1477750964|ref|XP_026296936.1|;gi|1477750962|ref|XP_026296935.1|	3;3	3;3	3;3	gi|1477750964|ref|XP_026296936.1| carboxypeptidase D isoform X2 [Apis mellifera];gi|1477750962|ref|XP_026296935.1| carboxypeptidase D isoform X1 [Apis mellifera]	2	3	3	3	0	0	1	2	2	2	0	0	1	2	2	2	0	0	1	2	2	2	2.7	2.7	2.7	190.33	1672	1672;1673	0	4.7161			By MS/MS	By MS/MS	By MS/MS	By MS/MS	0	0	1.1	1.6	1.6	1.6	0	0
gi|1477750996|ref|XP_026296938.1|;gi|1477750994|ref|XP_006570584.2|;gi|1477750992|ref|XP_006570583.2|;gi|1477750990|ref|XP_026296937.1|;gi|1477750988|ref|XP_006570581.2|;gi|1477750986|ref|XP_006570580.2|;gi|1477750984|ref|XP_006570579.2|;gi|1477750982|ref|XP_006570578.2|;gi|1477750980|ref|XP_006570577.2|;gi|1477750978|ref|XP_006570576.2|;gi|1477750976|ref|XP_006570575.2|;gi|1477750974|ref|XP_0065…	gi|1477750996|ref|XP_026296938.1|	9;1;1;1;1;1;1;1;1;1;1;1;1;1	9;1;1;1;1;1;1;1;1;1;1;1;1;1	9;1;1;1;1;1;1;1;1;1;1;1;1;1	gi|1477750996|ref|XP_026296938.1| uncharacterized protein LOC408874 isoform X9 [Apis mellifera]	14	9	9	9	0	1	0	6	8	6	0	1	0	6	8	6	0	1	0	6	8	6	2.9	2.9	2.9	499.49	4483	4483;3804;3833;3833;3833;3851;3855;3855;3855;3855;3905;3926;3962;3969	0	16.618		By MS/MS		By MS/MS	By MS/MS	By MS/MS	0	0.2	0	1.9	2.6	1.9	0	1
gi|1477752715|ref|XP_026297283.1|;gi|1477752712|ref|XP_026297282.1|;gi|1477752710|ref|XP_026297281.1|;gi|1477752707|ref|XP_026297280.1|;gi|1477752705|ref|XP_026297278.1|	gi|1477752715|ref|XP_026297283.1|;gi|1477752712|ref|XP_026297282.1|;gi|1477752710|ref|XP_026297281.1|;gi|1477752707|ref|XP_026297280.1|;gi|1477752705|ref|XP_026297278.1|	2;2;2;2;2	2;2;2;2;2	2;2;2;2;2	gi|1477752715|ref|XP_026297283.1| alpha,alpha-trehalose-phosphate synthase [UDP-forming] isoform X3 [Apis mellifera];gi|1477752712|ref|XP_026297282.1| alpha,alpha-trehalose-phosphate synthase [UDP-forming] isoform X3 [Apis mellifera];gi|1477752710|ref|XP_0	5	2	2	2	0	0	0	0	1	1	0	0	0	0	1	1	0	0	0	0	1	1	3	3	3	89.665	793	793;793;793;799;806	0.0090064	1.2971					By MS/MS	By MS/MS	0	0	0	0	1.5	1.5	0	0
gi|1477754143|ref|XP_026297519.1|;gi|1477754141|ref|XP_026297518.1|;gi|571538219|ref|XP_006559881.1|;gi|571538215|ref|XP_006559880.1|;gi|571538211|ref|XP_006559879.1|;gi|571538207|ref|XP_006559878.1|	gi|1477754143|ref|XP_026297519.1|;gi|1477754141|ref|XP_026297518.1|;gi|571538219|ref|XP_006559881.1|;gi|571538215|ref|XP_006559880.1|;gi|571538211|ref|XP_006559879.1|;gi|571538207|ref|XP_006559878.1|	3;3;3;3;3;3	2;2;2;2;2;2	2;2;2;2;2;2	gi|1477754143|ref|XP_026297519.1| oxysterol-binding protein 1 isoform X5 [Apis mellifera];gi|1477754141|ref|XP_026297518.1| oxysterol-binding protein 1 isoform X5 [Apis mellifera];gi|571538219|ref|XP_006559881.1| oxysterol-binding protein 1 isoform X4 [Api	6	3	2	2	2	0	1	2	2	0	1	0	0	1	1	0	1	0	0	1	1	0	5.9	4.4	4.4	90.076	792	792;792;795;796;817;818	0.0068128	1.417	By MS/MS		By matching	By MS/MS	By MS/MS		3.7	0	1.5	3.7	3.8	0	1	0
gi|1477756979|ref|XP_026297903.1|;gi|1477756976|ref|XP_026297902.1|;gi|1477756966|ref|XP_026297901.1|;gi|1477756963|ref|XP_026297900.1|;gi|1477756961|ref|XP_026297899.1|;gi|1477756958|ref|XP_026297898.1|;gi|1477756956|ref|XP_026297897.1|;gi|1477756953|ref|XP_026297896.1|;gi|1477756951|ref|XP_026297895.1|;gi|1477756948|ref|XP_026297894.1|;gi|1477756946|ref|XP_026297893.1|;gi|1477756943|ref|XP_0262…	gi|1477756979|ref|XP_026297903.1|;gi|1477756976|ref|XP_026297902.1|;gi|1477756966|ref|XP_026297901.1|;gi|1477756963|ref|XP_026297900.1|;gi|1477756961|ref|XP_026297899.1|;gi|1477756958|ref|XP_026297898.1|;gi|1477756956|ref|XP_026297897.1|;gi|1477756953|ref|XP_026297896.1|;gi|1477756951|ref|XP_026297895.1|;gi|1477756948|ref|XP_026297894.1|;gi|1477756946|ref|XP_026297893.1|;gi|1477756943|ref|XP_0262…	6;6;6;6;6;6;6;6;6;6;6;6	1;1;1;1;1;1;1;1;1;1;1;1	1;1;1;1;1;1;1;1;1;1;1;1	gi|1477756979|ref|XP_026297903.1| plasma membrane calcium-transporting ATPase 3 isoform X8 [Apis mellifera];gi|1477756976|ref|XP_026297902.1| plasma membrane calcium-transporting ATPase 3 isoform X7 [Apis mellifera];gi|1477756966|ref|XP_026297901.1| plasma	12	6	1	1	5	4	5	5	5	5	1	1	1	1	1	1	1	1	1	1	1	1	8.2	1.7	1.7	115.74	1050	1050;1102;1130;1166;1189;1189;1241;1253;1253;1253;1253;1253	0	7.0998	By matching	By matching	By MS/MS	By matching	By MS/MS	By MS/MS	6.6	5	6.6	6.6	6.6	6.6	0	0
gi|1477757255|ref|XP_026297953.1|	gi|1477757255|ref|XP_026297953.1|	5	5	5	gi|1477757255|ref|XP_026297953.1| cytochrome b5-related protein [Apis mellifera]	1	5	5	5	0	1	0	4	5	4	0	1	0	4	5	4	0	1	0	4	5	4	13.6	13.6	13.6	50.102	427	427	0	16.059		By matching		By MS/MS	By MS/MS	By MS/MS	0	2.3	0	11.2	13.6	11.2	0	0
gi|1477758120|ref|XP_006563851.2|;gi|1477758118|ref|XP_006563850.2|;gi|1477758116|ref|XP_026298140.1|	gi|1477758120|ref|XP_006563851.2|;gi|1477758118|ref|XP_006563850.2|;gi|1477758116|ref|XP_026298140.1|	3;3;3	3;3;3	3;3;3	gi|1477758120|ref|XP_006563851.2| cytosolic 10-formyltetrahydrofolate dehydrogenase isoform X2 [Apis mellifera];gi|1477758118|ref|XP_006563850.2| cytosolic 10-formyltetrahydrofolate dehydrogenase isoform X2 [Apis mellifera];gi|1477758116|ref|XP_026298140.1	3	3	3	3	0	0	0	2	2	2	0	0	0	2	2	2	0	0	0	2	2	2	4.3	4.3	4.3	99.986	900	900;900;919	0.00065638	2.3163				By MS/MS	By MS/MS	By MS/MS	0	0	0	2.8	2.8	2.8	0	0
gi|1477758393|ref|XP_026298203.1|;gi|1477758341|ref|XP_026298177.1|;gi|1477758339|ref|XP_026298176.1|;gi|1477758331|ref|XP_026298172.1|;gi|1477758333|ref|XP_026298173.1|;gi|1477758335|ref|XP_026298174.1|;gi|1477758337|ref|XP_026298175.1|;gi|1477758345|ref|XP_026298179.1|;gi|1477758347|ref|XP_026298180.1|;gi|1477758349|ref|XP_026298181.1|;gi|1477758355|ref|XP_026298184.1|;gi|1477758357|ref|XP_0262…	gi|1477758393|ref|XP_026298203.1|;gi|1477758341|ref|XP_026298177.1|;gi|1477758339|ref|XP_026298176.1|;gi|1477758331|ref|XP_026298172.1|;gi|1477758333|ref|XP_026298173.1|;gi|1477758335|ref|XP_026298174.1|;gi|1477758337|ref|XP_026298175.1|;gi|1477758345|ref|XP_026298179.1|;gi|1477758347|ref|XP_026298180.1|;gi|1477758349|ref|XP_026298181.1|;gi|1477758355|ref|XP_026298184.1|;gi|1477758357|ref|XP_0262…	4;4;4;4;4;4;4;4;4;4;4;4;4;4;4;4;4;4;4;4;4;4;4;4;4;4;4;4;4;4;4;4;4	4;4;4;4;4;4;4;4;4;4;4;4;4;4;4;4;4;4;4;4;4;4;4;4;4;4;4;4;4;4;4;4;4	4;4;4;4;4;4;4;4;4;4;4;4;4;4;4;4;4;4;4;4;4;4;4;4;4;4;4;4;4;4;4;4;4	gi|1477758393|ref|XP_026298203.1| basement membrane-specific heparan sulfate proteoglycan core protein isoform X31 [Apis mellifera];gi|1477758341|ref|XP_026298177.1| basement membrane-specific heparan sulfate proteoglycan core protein isoform X6 [Apis mell	33	4	4	4	0	0	0	1	4	2	0	0	0	1	4	2	0	0	0	1	4	2	1.3	1.3	1.3	381.72	3450	3450;3854;3931;3910;3905;3903;3900;3893;3892;3892;3861;3857;3856;3856;3856;3854;3842;3452;3836;3811;3806;3806;3801;3792;3768;3717;3681;3645;3604;3527;3527;3488;4164	0	5.9146				By MS/MS	By MS/MS	By MS/MS	0	0	0	0.3	1.3	0.7	0	0
gi|1477760424|ref|XP_026298606.1|;gi|1477760391|ref|XP_026298597.1|;gi|1477760373|ref|XP_026298591.1|;gi|1477760376|ref|XP_026298592.1|;gi|1477760379|ref|XP_026298593.1|;gi|1477760382|ref|XP_026298594.1|;gi|1477760385|ref|XP_026298595.1|;gi|1477760388|ref|XP_026298596.1|;gi|1477760394|ref|XP_026298598.1|;gi|1477760421|ref|XP_026298605.1|;gi|1477760397|ref|XP_026298599.1|;gi|1477760400|ref|XP_0262…	gi|1477760424|ref|XP_026298606.1|;gi|1477760391|ref|XP_026298597.1|;gi|1477760373|ref|XP_026298591.1|;gi|1477760376|ref|XP_026298592.1|;gi|1477760379|ref|XP_026298593.1|;gi|1477760382|ref|XP_026298594.1|;gi|1477760385|ref|XP_026298595.1|;gi|1477760388|ref|XP_026298596.1|;gi|1477760394|ref|XP_026298598.1|;gi|1477760421|ref|XP_026298605.1|;gi|1477760397|ref|XP_026298599.1|;gi|1477760400|ref|XP_0262…	1;1;1;1;1;1;1;1;1;1;1;1;1;1;1;1;1	1;1;1;1;1;1;1;1;1;1;1;1;1;1;1;1;1	1;1;1;1;1;1;1;1;1;1;1;1;1;1;1;1;1	gi|1477760424|ref|XP_026298606.1| protein still life, isoforms C/SIF type 2 isoform X12 [Apis mellifera];gi|1477760391|ref|XP_026298597.1| protein still life, isoform SIF type 1 isoform X3 [Apis mellifera];gi|1477760373|ref|XP_026298591.1| protein still li	17	1	1	1	1	0	0	0	0	0	1	0	0	0	0	0	1	0	0	0	0	0	0.7	0.7	0.7	155.83	1375	1375;2024;2033;2033;2033;2033;2033;2030;2017;1400;2016;2010;2009;1986;1963;1962;2033	1	-2	By MS/MS						0.7	0	0	0	0	0	1	0
gi|1477761371|ref|XP_026298736.1|	gi|1477761371|ref|XP_026298736.1|	4	4	4	gi|1477761371|ref|XP_026298736.1| transmembrane protease serine 9-like [Apis mellifera]	1	4	4	4	0	0	0	3	2	3	0	0	0	3	2	3	0	0	0	3	2	3	9	9	9	71.961	642	642	0	9.1392				By MS/MS	By MS/MS	By MS/MS	0	0	0	6.7	4.2	6.5	0	0
gi|1477762350|ref|XP_026298851.1|	gi|1477762350|ref|XP_026298851.1|	1	1	1	gi|1477762350|ref|XP_026298851.1| histone deacetylase 6 isoform X1 [Apis mellifera]	1	1	1	1	0	1	0	0	1	0	0	1	0	0	1	0	0	1	0	0	1	0	1	1	1	132.29	1168	1168	1	-2		By MS/MS			By matching		0	1	0	0	1	0	0	1
gi|148231752|ref|NP_001091636.1|;gi|147902613|ref|NP_001011626.2|	gi|148231752|ref|NP_001091636.1|;gi|147902613|ref|NP_001011626.2|	2;2	2;2	2;2	gi|148231752|ref|NP_001091636.1| profilin [Apis mellifera];gi|147902613|ref|NP_001011626.2| profilin [Apis mellifera]	2	2	2	2	0	1	0	1	2	2	0	1	0	1	2	2	0	1	0	1	2	2	27.8	27.8	27.8	13.803	126	126;126	0.0039658	1.6232		By matching		By MS/MS	By MS/MS	By MS/MS	0	10.3	0	10.3	27.8	27.8	0	0
gi|209180477|ref|NP_001129207.1|	gi|209180477|ref|NP_001129207.1|	4	4	4	gi|209180477|ref|NP_001129207.1| lambda crystallin-like protein [Apis mellifera]	1	4	4	4	0	0	0	3	4	2	0	0	0	3	4	2	0	0	0	3	4	2	17	17	17	35.86	317	317	0	7.3673				By MS/MS	By MS/MS	By MS/MS	0	0	0	11.4	17	6.6	0	0
gi|288869483|ref|NP_001165849.1|	gi|288869483|ref|NP_001165849.1|	4	4	4	gi|288869483|ref|NP_001165849.1| cuticular protein analogous to peritrophins 3-B precursor [Apis mellifera]	1	4	4	4	0	0	0	3	4	4	0	0	0	3	4	4	0	0	0	3	4	4	18.7	18.7	18.7	33.659	294	294	0	10.075				By MS/MS	By MS/MS	By MS/MS	0	0	0	13.6	18.7	18.7	0	0
gi|571520791|ref|XP_006569264.1|;gi|288869506|ref|NP_001165860.1|	gi|571520791|ref|XP_006569264.1|;gi|288869506|ref|NP_001165860.1|	8;8	8;8	8;8	gi|571520791|ref|XP_006569264.1| cuticular protein analogous to peritrophins 3-C isoform X1 [Apis mellifera];gi|288869506|ref|NP_001165860.1| cuticular protein analogous to peritrophins 3-C precursor [Apis mellifera]	2	8	8	8	0	0	0	8	6	6	0	0	0	8	6	6	0	0	0	8	6	6	43.9	43.9	43.9	26.455	239	239;269	0	47.981				By MS/MS	By MS/MS	By MS/MS	0	0	0	43.9	32.2	32.2	0	0
gi|292494909|ref|NP_001167616.1|	gi|292494909|ref|NP_001167616.1|	1	1	1	gi|292494909|ref|NP_001167616.1| apidermin 3 precursor [Apis mellifera]	1	1	1	1	0	0	0	0	1	1	0	0	0	0	1	1	0	0	0	0	1	1	7.3	7.3	7.3	24.177	275	275	0	30.045					By MS/MS	By MS/MS	0	0	0	0	7.3	7.3	0	0
gi|571547408|ref|XP_006558237.1|;gi|328776891|ref|XP_624608.3|	gi|571547408|ref|XP_006558237.1|;gi|328776891|ref|XP_624608.3|	2;2	2;2	2;2	gi|571547408|ref|XP_006558237.1| renin receptor isoform X2 [Apis mellifera];gi|328776891|ref|XP_624608.3| renin receptor isoform X1 [Apis mellifera]	2	2	2	2	0	1	1	1	2	2	0	1	1	1	2	2	0	1	1	1	2	2	7.6	7.6	7.6	36.807	330	330;395	0.00033761	2.6604		By MS/MS	By matching	By MS/MS	By MS/MS	By MS/MS	0	3.9	3.9	3.6	7.6	7.6	0	1
gi|328778301|ref|XP_397413.3|	gi|328778301|ref|XP_397413.3|	4	4	4	gi|328778301|ref|XP_397413.3| calsyntenin-1 [Apis mellifera]	1	4	4	4	0	1	0	4	4	3	0	1	0	4	4	3	0	1	0	4	4	3	8	8	8	105.7	951	951	0	21.876		By matching		By MS/MS	By MS/MS	By MS/MS	0	1.7	0	8	8	5.2	0	0
gi|328778476|ref|XP_392104.4|	gi|328778476|ref|XP_392104.4|	2	2	2	gi|328778476|ref|XP_392104.4| retinal dehydrogenase 1 [Apis mellifera]	1	2	2	2	0	0	0	1	0	1	0	0	0	1	0	1	0	0	0	1	0	1	7	7	7	53.172	489	489	0.00033875	2.7032				By MS/MS		By MS/MS	0	0	0	3.5	0	3.5	0	0
gi|328781008|ref|XP_001122724.2|	gi|328781008|ref|XP_001122724.2|	2	2	2	gi|328781008|ref|XP_001122724.2| circadian clock-controlled protein [Apis mellifera]	1	2	2	2	0	0	0	2	2	2	0	0	0	2	2	2	0	0	0	2	2	2	9.7	9.7	9.7	26.774	248	248	0.00096931	2.2117				By MS/MS	By MS/MS	By MS/MS	0	0	0	9.7	9.7	9.7	0	0
gi|328781068|ref|XP_003249914.1|	gi|328781068|ref|XP_003249914.1|	9	9	9	gi|328781068|ref|XP_003249914.1| chitooligosaccharidolytic beta-N-acetylglucosaminidase [Apis mellifera]	1	9	9	9	0	0	0	8	7	6	0	0	0	8	7	6	0	0	0	8	7	6	19.2	19.2	19.2	69.176	599	599	0	9.7035				By MS/MS	By MS/MS	By MS/MS	0	0	0	16.7	15.9	14.9	0	0
gi|328783471|ref|XP_001120999.2|	gi|328783471|ref|XP_001120999.2|	1	1	1	gi|328783471|ref|XP_001120999.2| chymotrypsin inhibitor [Apis mellifera]	1	1	1	1	0	0	0	1	0	1	0	0	0	1	0	1	0	0	0	1	0	1	13.3	13.3	13.3	10.071	90	90	0.0012763	2.101				By MS/MS		By MS/MS	0	0	0	13.3	0	13.3	0	0
gi|328784279|ref|XP_001120452.2|	gi|328784279|ref|XP_001120452.2|	1	1	1	gi|328784279|ref|XP_001120452.2| uncharacterized protein LOC724563 [Apis mellifera]	1	1	1	1	0	0	0	1	1	0	0	0	0	1	1	0	0	0	0	1	1	0	1	1	1	145.12	1329	1329	0.0062519	1.4529				By MS/MS	By MS/MS		0	0	0	1	1	0	0	0
gi|328785044|ref|XP_624330.3|	gi|328785044|ref|XP_624330.3|	3	1	1	gi|328785044|ref|XP_624330.3| prohibitin-2 [Apis mellifera]	1	3	1	1	2	3	2	3	3	3	0	1	0	1	1	1	0	1	0	1	1	1	10.5	4.5	4.5	39.478	353	353	1	-2	By matching	By matching	By matching	By matching	By MS/MS	By MS/MS	5.9	10.5	5.9	10.5	10.5	10.5	0	0
gi|328786659|ref|XP_624372.2|	gi|328786659|ref|XP_624372.2|	1	1	1	gi|328786659|ref|XP_624372.2| deoxyribose-phosphate aldolase [Apis mellifera]	1	1	1	1	0	0	0	1	1	1	0	0	0	1	1	1	0	0	0	1	1	1	5.5	5.5	5.5	32.802	293	293	0.0012723	2.0677				By MS/MS	By MS/MS	By MS/MS	0	0	0	5.5	5.5	5.5	0	0
gi|328787488|ref|XP_001122510.2|	gi|328787488|ref|XP_001122510.2|	3	1	1	gi|328787488|ref|XP_001122510.2| 40S ribosomal protein S26 [Apis mellifera]	1	3	1	1	1	1	1	2	3	3	0	0	0	1	1	1	0	0	0	1	1	1	31.6	13.2	13.2	13.09	114	114	0.00033681	2.6401	By matching	By matching	By matching	By MS/MS	By MS/MS	By MS/MS	7.9	7.9	7.9	21.1	31.6	31.6	0	0
gi|328788333|ref|XP_003251110.1|	gi|328788333|ref|XP_003251110.1|	1	1	1	gi|328788333|ref|XP_003251110.1| uncharacterized protein LOC100578085 [Apis mellifera]	1	1	1	1	0	0	0	0	0	1	0	0	0	0	0	1	0	0	0	0	0	1	3.5	3.5	3.5	32.261	285	285	0.0006502	2.2482						By MS/MS	0	0	0	0	0	3.5	0	0
gi|328788587|ref|XP_003251150.1|	gi|328788587|ref|XP_003251150.1|	3	2	2	gi|328788587|ref|XP_003251150.1| 40S ribosomal protein S15Aa [Apis mellifera]	1	3	2	2	1	2	1	2	3	2	0	1	0	1	2	1	0	1	0	1	2	1	23.1	17.7	17.7	14.762	130	130	0.001278	2.1191	By matching	By matching	By matching	By MS/MS	By MS/MS	By MS/MS	5.4	13.1	5.4	15.4	23.1	15.4	0	0
gi|328789361|ref|XP_623196.3|;gi|66503776|ref|XP_623357.1|	gi|328789361|ref|XP_623196.3|;gi|66503776|ref|XP_623357.1|	2;2	2;2	2;2	gi|328789361|ref|XP_623196.3| transketolase-like protein 2 isoform X2 [Apis mellifera];gi|66503776|ref|XP_623357.1| transketolase isoform X1 [Apis mellifera]	2	2	2	2	0	0	0	1	1	1	0	0	0	1	1	1	0	0	0	1	1	1	4.7	4.7	4.7	67.408	622	622;627	0	3.5236				By MS/MS	By MS/MS	By MS/MS	0	0	0	2.7	1.9	2.7	0	0
gi|328789900|ref|XP_003251344.1|	gi|328789900|ref|XP_003251344.1|	2	2	2	gi|328789900|ref|XP_003251344.1| protein obstructor-E [Apis mellifera]	1	2	2	2	0	0	0	2	1	2	0	0	0	2	1	2	0	0	0	2	1	2	14	14	14	28.806	257	257	0	3.358				By MS/MS	By MS/MS	By MS/MS	0	0	0	14	10.1	14	0	0
gi|571536147|ref|XP_006570741.1|;gi|328791620|ref|XP_003251600.1|	gi|571536147|ref|XP_006570741.1|;gi|328791620|ref|XP_003251600.1|	3;3	3;3	3;3	gi|571536147|ref|XP_006570741.1| uncharacterized protein LOC100577168 [Apis mellifera];gi|328791620|ref|XP_003251600.1| uncharacterized protein LOC100577168 [Apis mellifera]	2	3	3	3	0	0	1	1	2	2	0	0	1	1	2	2	0	0	1	1	2	2	10	10	10	50.833	470	470;470	0	25.728			By matching	By MS/MS	By MS/MS	By MS/MS	0	0	2.3	2.3	4.7	7.7	0	0
gi|328791955|ref|XP_001120478.2|	gi|328791955|ref|XP_001120478.2|	4	4	4	gi|328791955|ref|XP_001120478.2| uncharacterized protein LOC725813 [Apis mellifera]	1	4	4	4	0	0	0	3	4	4	0	0	0	3	4	4	0	0	0	3	4	4	9.9	9.9	9.9	55.736	486	486	0	8.1292				By MS/MS	By MS/MS	By MS/MS	0	0	0	7.6	9.9	9.9	0	0
gi|328793712|ref|XP_623278.2|	gi|328793712|ref|XP_623278.2|	2	2	2	gi|328793712|ref|XP_623278.2| N-sulphoglucosamine sulphohydrolase [Apis mellifera]	1	2	2	2	0	0	0	2	1	0	0	0	0	2	1	0	0	0	0	2	1	0	4.4	4.4	4.4	59.897	518	518	0.00034364	2.9138				By MS/MS	By MS/MS		0	0	0	4.4	2.3	0	0	0
gi|335892796|ref|NP_001229473.1|	gi|335892796|ref|NP_001229473.1|	4	4	4	gi|335892796|ref|NP_001229473.1| peptidyl-prolyl cis-trans isomerase B precursor [Apis mellifera]	1	4	4	4	0	1	0	4	3	3	0	1	0	4	3	3	0	1	0	4	3	3	20.4	20.4	20.4	22.644	206	206	0	8.3341		By matching		By MS/MS	By MS/MS	By MS/MS	0	3.9	0	20.4	15.5	15.5	0	0
gi|48096130|ref|XP_394614.1|	gi|48096130|ref|XP_394614.1|	6	6	6	gi|48096130|ref|XP_394614.1| putative aldehyde dehydrogenase family 7 member A1 homolog [Apis mellifera]	1	6	6	6	0	0	0	5	5	4	0	0	0	5	5	4	0	0	0	5	5	4	16.9	16.9	16.9	56.609	527	527	0	8.1969				By MS/MS	By MS/MS	By MS/MS	0	0	0	12.3	14.2	10.2	0	0
gi|48097100|ref|XP_391843.1|	gi|48097100|ref|XP_391843.1|	1	1	1	gi|48097100|ref|XP_391843.1| 3-ketoacyl-CoA thiolase, mitochondrial [Apis mellifera]	1	1	1	1	0	0	0	1	1	1	0	0	0	1	1	1	0	0	0	1	1	1	5	5	5	42.503	399	399	0.00485	1.5846				By MS/MS	By MS/MS	By MS/MS	0	0	0	5	5	5	0	0
gi|48097532|ref|XP_391915.1|;gi|571559852|ref|XP_006566457.1|	gi|48097532|ref|XP_391915.1|;gi|571559852|ref|XP_006566457.1|	5;5	3;3	3;3	gi|48097532|ref|XP_391915.1| uncharacterized protein LOC408365 isoform X2 [Apis mellifera];gi|571559852|ref|XP_006566457.1| uncharacterized protein LOC408365 isoform X1 [Apis mellifera]	2	5	3	3	1	0	1	4	4	4	0	0	0	2	2	2	0	0	0	2	2	2	12	9.2	9.2	60.601	532	532;535	0	3.7675	By matching		By matching	By MS/MS	By MS/MS	By MS/MS	2.6	0	2.6	9.4	9.4	7.7	0	0
gi|48100966|ref|XP_392639.1|;gi|#CONTAM#767998810|ref|XP_011524320.1|;gi|#CONTAM#50345982|ref|NP_001001935.1|;gi|#CONTAM#382546190|ref|NP_001244264.1|;gi|#CONTAM#50345984|ref|NP_001001937.1|;gi|#CONTAM#4757810|ref|NP_004037.1|	gi|48100966|ref|XP_392639.1|;gi|#CONTAM#767998810|ref|XP_011524320.1|;gi|#CONTAM#50345982|ref|NP_001001935.1|;gi|#CONTAM#382546190|ref|NP_001244264.1|;gi|#CONTAM#50345984|ref|NP_001001937.1|;gi|#CONTAM#4757810|ref|NP_004037.1|	13;10;10;10;10;10	2;1;1;1;1;1	2;1;1;1;1;1	gi|48100966|ref|XP_392639.1| ATP synthase subunit alpha, mitochondrial [Apis mellifera];gi|#CONTAM#767998810|ref|XP_011524320.1| PREDICTED: ATP synthase subunit alpha, mitochondrial isoform X1 [Homo sapiens];gi|#CONTAM#50345982|ref|NP_001001935.1| ATP synt	6	13	2	2	11	10	9	13	12	13	0	0	0	2	2	2	0	0	0	2	2	2	27.1	5.1	5.1	59.511	547	547;503;503;503;553;553	0	5.3244	By matching	By matching	By matching	By MS/MS	By MS/MS	By MS/MS	21.9	19.4	18.1	27.1	25.8	27.1	0	0
gi|48103127|ref|XP_392843.1|	gi|48103127|ref|XP_392843.1|	5	2	2	gi|48103127|ref|XP_392843.1| 40S ribosomal protein S2 [Apis mellifera]	1	5	2	2	3	3	3	4	4	4	0	0	0	1	1	1	0	0	0	1	1	1	20	9.6	9.6	30.332	280	280	0.00034211	2.8723	By matching	By matching	By matching	By MS/MS	By MS/MS	By MS/MS	10.4	10.4	10.4	14.6	14.6	15.7	0	0
gi|48104663|ref|XP_392962.1|	gi|48104663|ref|XP_392962.1|	3	3	3	gi|48104663|ref|XP_392962.1| guanine nucleotide-binding protein subunit beta-like protein [Apis mellifera]	1	3	3	3	0	0	0	3	2	3	0	0	0	3	2	3	0	0	0	3	2	3	12.9	12.9	12.9	35.755	317	317	0	4.7835				By MS/MS	By MS/MS	By MS/MS	0	0	0	12.9	10.4	12.9	0	0
gi|571549118|ref|XP_006561794.1|;gi|571549112|ref|XP_006561792.1|;gi|48106841|ref|XP_396167.1|	gi|571549118|ref|XP_006561794.1|;gi|571549112|ref|XP_006561792.1|;gi|48106841|ref|XP_396167.1|	4;4;4	2;2;2	2;2;2	gi|571549118|ref|XP_006561794.1| cAMP-dependent protein kinase type I regulatory subunit isoform X3 [Apis mellifera];gi|571549112|ref|XP_006561792.1| cAMP-dependent protein kinase type I regulatory subunit isoform X2 [Apis mellifera];gi|48106841|ref|XP_396	3	4	2	2	1	2	1	4	3	2	0	0	0	2	2	1	0	0	0	2	2	1	7.2	3.4	3.4	35.432	320	320;321;372	0.0025016	1.8345	By matching	By matching	By matching	By MS/MS	By MS/MS	By MS/MS	3.8	3.8	3.8	7.2	7.2	7.2	0	0
gi|48130977|ref|XP_393322.1|	gi|48130977|ref|XP_393322.1|	1	1	1	gi|48130977|ref|XP_393322.1| 60S ribosomal protein L18a [Apis mellifera]	1	1	1	1	0	0	0	1	0	1	0	0	0	1	0	1	0	0	0	1	0	1	7.3	7.3	7.3	21.022	177	177	0.00096993	2.2137				By MS/MS		By MS/MS	0	0	0	7.3	0	7.3	0	0
gi|571506711|ref|XP_006570877.1|;gi|571506707|ref|XP_006570876.1|	gi|571506711|ref|XP_006570877.1|;gi|571506707|ref|XP_006570876.1|	1;1	1;1	1;1	gi|571506711|ref|XP_006570877.1| nucleoplasmin-like protein isoform X2 [Apis mellifera];gi|571506707|ref|XP_006570876.1| nucleoplasmin-like protein isoform X1 [Apis mellifera]	2	1	1	1	0	0	0	1	0	1	0	0	0	1	0	1	0	0	0	1	0	1	5.8	5.8	5.8	18.832	171	171;178	0.0089881	1.2792				By MS/MS		By MS/MS	0	0	0	5.8	0	5.8	0	0
gi|571511433|ref|XP_006559199.1|	gi|571511433|ref|XP_006559199.1|	1	1	1	gi|571511433|ref|XP_006559199.1| ATP synthase subunit b, mitochondrial [Apis mellifera]	1	1	1	1	0	0	0	1	1	1	0	0	0	1	1	1	0	0	0	1	1	1	4.2	4.2	4.2	27.781	238	238	0.0065321	1.4294				By MS/MS	By MS/MS	By MS/MS	0	0	0	4.2	4.2	4.2	0	0
gi|571511839|ref|XP_006561179.1|;gi|571511835|ref|XP_006561178.1|	gi|571511839|ref|XP_006561179.1|;gi|571511835|ref|XP_006561178.1|	4;4	4;4	4;4	gi|571511839|ref|XP_006561179.1| uncharacterized protein LOC411955 isoform X2 [Apis mellifera];gi|571511835|ref|XP_006561178.1| uncharacterized protein LOC411955 isoform X1 [Apis mellifera]	2	4	4	4	0	0	0	3	4	3	0	0	0	3	4	3	0	0	0	3	4	3	3	3	3	146.64	1275	1275;1420	0.0015848	2.0317				By MS/MS	By MS/MS	By MS/MS	0	0	0	1.8	3	1.8	0	0
gi|571511904|ref|XP_006561192.1|	gi|571511904|ref|XP_006561192.1|	1	1	1	gi|571511904|ref|XP_006561192.1| 60S ribosomal protein L18 [Apis mellifera]	1	1	1	1	0	0	1	1	1	1	0	0	1	1	1	1	0	0	1	1	1	1	8.5	8.5	8.5	21.68	188	188	0.00096185	2.1486			By matching	By matching	By MS/MS	By MS/MS	0	0	8.5	8.5	8.5	8.5	0	0
gi|571526122|ref|XP_006569379.1|	gi|571526122|ref|XP_006569379.1|	8	8	8	gi|571526122|ref|XP_006569379.1| agrin [Apis mellifera]	1	8	8	8	1	0	0	7	8	7	1	0	0	7	8	7	1	0	0	7	8	7	21.1	21.1	21.1	54.915	497	497	0	67.943	By MS/MS			By MS/MS	By MS/MS	By MS/MS	2	0	0	17.9	21.1	17.9	0	0
gi|571526870|ref|XP_006560077.1|	gi|571526870|ref|XP_006560077.1|	2	2	2	gi|571526870|ref|XP_006560077.1| omega-conotoxin-like protein 1 [Apis mellifera]	1	2	2	2	0	1	1	1	1	2	0	1	1	1	1	2	0	1	1	1	1	2	41.9	41.9	41.9	8.2976	74	74	0	32.85		By MS/MS	By matching	By MS/MS	By MS/MS	By MS/MS	0	10.8	10.8	10.8	10.8	41.9	0	1
gi|571542665|ref|XP_006559569.1|	gi|571542665|ref|XP_006559569.1|	2	1	1	gi|571542665|ref|XP_006559569.1| calreticulin [Apis mellifera]	1	2	1	1	1	1	1	2	2	2	0	0	0	1	1	1	0	0	0	1	1	1	6.7	3.5	3.5	47.174	403	403	0.0012694	2.0423	By matching	By matching	By matching	By MS/MS	By MS/MS	By MS/MS	3.2	3.2	3.2	6.7	6.7	6.7	0	0
gi|571547971|ref|XP_006561561.1|;gi|74271822|ref|NP_001011604.2|;gi|#CONTAM#4506743|ref|NP_001003.1|	gi|571547971|ref|XP_006561561.1|;gi|74271822|ref|NP_001011604.2|	5;4;1	5;4;1	5;4;1	gi|571547971|ref|XP_006561561.1| 40S ribosomal protein S8 isoform X1 [Apis mellifera];gi|74271822|ref|NP_001011604.2| 40S ribosomal protein S8 [Apis mellifera]	3	5	5	5	0	0	0	3	3	2	0	0	0	3	3	2	0	0	0	3	3	2	30.8	30.8	30.8	23.901	208	208;208;208	0	6.287				By MS/MS	By MS/MS	By MS/MS	0	0	0	19.2	19.2	10.6	0	0
gi|571550343|ref|XP_006567467.1|	gi|571550343|ref|XP_006567467.1|	6	5	5	gi|571550343|ref|XP_006567467.1| fatty acid synthase [Apis mellifera]	1	6	5	5	1	1	1	6	6	5	0	0	0	5	5	4	0	0	0	5	5	4	2.8	2.5	2.5	264.43	2388	2388	0	7.1239	By matching	By matching	By matching	By MS/MS	By MS/MS	By MS/MS	0.3	0.3	0.3	2.8	2.8	2.3	0	0
gi|571553781|ref|XP_006565596.1|;gi|571553777|ref|XP_003250675.2|	gi|571553781|ref|XP_006565596.1|;gi|571553777|ref|XP_003250675.2|	1;1	1;1	1;1	gi|571553781|ref|XP_006565596.1| uncharacterized protein LOC100577844 isoform X2 [Apis mellifera];gi|571553777|ref|XP_003250675.2| uncharacterized protein LOC100577844 isoform X1 [Apis mellifera]	2	1	1	1	0	0	0	1	1	1	0	0	0	1	1	1	0	0	0	1	1	1	6.6	6.6	6.6	27.751	241	241;258	0	18.393				By MS/MS	By MS/MS	By MS/MS	0	0	0	6.6	6.6	6.6	0	0
gi|571562364|ref|XP_006570366.1|;gi|571562360|ref|XP_006570365.1|	gi|571562364|ref|XP_006570366.1|;gi|571562360|ref|XP_006570365.1|	2;2	2;2	2;2	gi|571562364|ref|XP_006570366.1| uncharacterized protein LOC552799 isoform X2 [Apis mellifera];gi|571562360|ref|XP_006570365.1| uncharacterized protein LOC552799 isoform X1 [Apis mellifera]	2	2	2	2	0	0	0	0	2	1	0	0	0	0	2	1	0	0	0	0	2	1	13.8	13.8	13.8	30.523	282	282;311	0	3.3435					By MS/MS	By MS/MS	0	0	0	0	13.8	7.4	0	0
gi|66530142|ref|XP_623083.1|;gi|571571517|ref|XP_006563129.1|	gi|66530142|ref|XP_623083.1|;gi|571571517|ref|XP_006563129.1|	7;7	3;3	3;3	gi|66530142|ref|XP_623083.1| ATP-citrate synthase [Apis mellifera];gi|571571517|ref|XP_006563129.1| ATP-citrate synthase [Apis mellifera]	2	7	3	3	3	4	3	5	6	6	0	0	0	2	2	3	0	0	0	2	2	3	7.1	3.1	3.1	120.06	1086	1086;1086	0.00033738	2.6531	By matching	By matching	By matching	By MS/MS	By MS/MS	By MS/MS	2.9	4	3.2	5.4	6.2	6.4	0	0
gi|571571784|ref|XP_006564892.1|	gi|571571784|ref|XP_006564892.1|	16	3	2	gi|571571784|ref|XP_006564892.1| ATP synthase subunit beta, mitochondrial [Apis mellifera]	1	16	3	2	12	12	13	15	16	15	0	0	0	3	3	3	0	0	0	2	2	2	44.6	7.8	5.8	55.13	516	516	0	4.0865	By matching	By matching	By matching	By MS/MS	By MS/MS	By MS/MS	36.8	36.8	36.8	44.6	44.6	39.9	0	0
gi|571574878|ref|XP_006563613.1|;gi|571574876|ref|XP_006563612.1|	gi|571574878|ref|XP_006563613.1|;gi|571574876|ref|XP_006563612.1|	1;1	1;1	1;1	gi|571574878|ref|XP_006563613.1| DE-cadherin isoform X2 [Apis mellifera];gi|571574876|ref|XP_006563612.1| DE-cadherin isoform X1 [Apis mellifera]	2	1	1	1	0	0	0	1	1	1	0	0	0	1	1	1	0	0	0	1	1	1	0.8	0.8	0.8	166.91	1491	1491;1499	0.00065232	2.273				By MS/MS	By MS/MS	By MS/MS	0	0	0	0.8	0.8	0.8	0	0
gi|58531215|ref|NP_001010975.1|	gi|58531215|ref|NP_001010975.1|	9	3	2	gi|58531215|ref|NP_001010975.1| ADP/ATP translocase [Apis mellifera]	1	9	3	2	6	6	5	7	7	8	0	0	0	3	2	3	0	0	0	2	2	2	32	11.3	7	32.986	300	300	0	3.9901	By matching	By matching	By matching	By MS/MS	By MS/MS	By MS/MS	20.7	20.7	16.3	25.3	23.3	29.7	0	0
gi|58585090|ref|NP_001011574.1|	gi|58585090|ref|NP_001011574.1|	5	5	5	gi|58585090|ref|NP_001011574.1| glucose oxidase [Apis mellifera]	1	5	5	5	0	1	0	4	5	3	0	1	0	4	5	3	0	1	0	4	5	3	9.6	9.6	9.6	67.937	615	615	0	5.7647		By MS/MS		By MS/MS	By MS/MS	By MS/MS	0	1.3	0	6.5	9.6	5	0	0
gi|58585144|ref|NP_001011598.1|	gi|58585144|ref|NP_001011598.1|	3	3	3	gi|58585144|ref|NP_001011598.1| alpha-amylase precursor [Apis mellifera]	1	3	3	3	0	0	0	3	2	1	0	0	0	3	2	1	0	0	0	3	2	1	8.3	8.3	8.3	55.947	493	493	0	6.3337				By MS/MS	By MS/MS	By MS/MS	0	0	0	8.3	5.7	3.7	0	0
gi|58585214|ref|NP_001011636.1|	gi|58585214|ref|NP_001011636.1|	1	1	1	gi|58585214|ref|NP_001011636.1| FABP-like protein [Apis mellifera]	1	1	1	1	0	0	0	1	1	1	0	0	0	1	1	1	0	0	0	1	1	1	12.6	12.6	12.6	15.549	135	135	0.0028002	1.799				By MS/MS	By MS/MS	By MS/MS	0	0	0	12.6	12.6	12.6	0	0
gi|66499429|ref|XP_392111.2|	gi|66499429|ref|XP_392111.2|	2	2	2	gi|66499429|ref|XP_392111.2| probable medium-chain specific acyl-CoA dehydrogenase, mitochondrial [Apis mellifera]	1	2	2	2	0	0	0	2	2	2	0	0	0	2	2	2	0	0	0	2	2	2	7.9	7.9	7.9	46.52	417	417	0	8.4197				By MS/MS	By MS/MS	By MS/MS	0	0	0	7.9	7.9	7.9	0	0
gi|66504343|ref|XP_623731.1|	gi|66504343|ref|XP_623731.1|	4	2	2	gi|66504343|ref|XP_623731.1| 40S ribosomal protein S3 [Apis mellifera]	1	4	2	2	1	1	1	4	3	3	0	0	0	2	2	2	0	0	0	2	2	2	19	11.2	11.2	26.842	242	242	0.00065189	2.2604	By matching	By matching	By matching	By MS/MS	By MS/MS	By MS/MS	2.9	2.9	2.9	19	14	14	0	0
gi|66513846|ref|XP_624613.1|	gi|66513846|ref|XP_624613.1|	1	1	1	gi|66513846|ref|XP_624613.1| surfeit locus protein 4 homolog [Apis mellifera]	1	1	1	1	0	0	0	0	1	1	0	0	0	0	1	1	0	0	0	0	1	1	4.8	4.8	4.8	30.44	270	270	0.00033003	2.3829					By MS/MS	By MS/MS	0	0	0	0	4.8	4.8	0	0
gi|66518853|ref|XP_391880.2|	gi|66518853|ref|XP_391880.2|	4	2	2	gi|66518853|ref|XP_391880.2| elongation factor Tu, mitochondrial [Apis mellifera]	1	4	2	2	2	2	2	3	3	4	0	0	0	1	1	2	0	0	0	1	1	2	9.2	5.8	5.8	52.42	469	469	0.0012711	2.0495	By matching	By matching	By matching	By matching	By MS/MS	By MS/MS	3.4	3.4	3.4	6.6	6	9.2	0	0
gi|66523933|ref|XP_625154.1|	gi|66523933|ref|XP_625154.1|	1	1	1	gi|66523933|ref|XP_625154.1| signal recognition particle subunit SRP68 [Apis mellifera]	1	1	1	1	0	0	0	1	0	0	0	0	0	1	0	0	0	0	0	1	0	0	2.8	2.8	2.8	66.257	576	576	1	-2				By MS/MS			0	0	0	2.8	0	0	0	0
gi|66524954|ref|XP_624838.1|	gi|66524954|ref|XP_624838.1|	2	2	2	gi|66524954|ref|XP_624838.1| uncharacterized protein LOC552461 [Apis mellifera]	1	2	2	2	0	0	1	1	2	0	0	0	1	1	2	0	0	0	1	1	2	0	22.9	22.9	22.9	14.484	131	131	0	6.4775			By MS/MS	By MS/MS	By MS/MS		0	0	13	9.9	22.9	0	0	0
gi|66525576|ref|XP_624353.1|	gi|66525576|ref|XP_624353.1|	2	2	2	gi|66525576|ref|XP_624353.1| aldose reductase [Apis mellifera]	1	2	2	2	0	2	1	2	2	2	0	2	1	2	2	2	0	2	1	2	2	2	6	6	6	36.082	318	318	0.00034376	2.9142		By MS/MS	By matching	By MS/MS	By MS/MS	By MS/MS	0	6	2.5	6	6	6	0	0
gi|66530423|ref|XP_623084.1|	gi|66530423|ref|XP_623084.1|	8	7	7	gi|66530423|ref|XP_623084.1| aldehyde dehydrogenase, mitochondrial [Apis mellifera]	1	8	7	7	1	2	1	4	7	8	0	1	0	3	6	7	0	1	0	3	6	7	20	17.6	17.6	55.685	510	510	0	20.148	By matching	By MS/MS	By matching	By MS/MS	By MS/MS	By MS/MS	2.4	4.9	2.4	8.8	16.7	20	0	0
gi|66533395|ref|XP_393300.2|	gi|66533395|ref|XP_393300.2|	2	1	1	gi|66533395|ref|XP_393300.2| T-complex protein 1 subunit beta [Apis mellifera]	1	2	1	1	1	1	1	1	2	1	0	0	0	0	1	0	0	0	0	0	1	0	5.1	2.8	2.8	57.902	534	534	0.00096401	2.1686	By matching	By matching	By matching	By matching	By MS/MS	By matching	2.2	2.2	2.2	2.2	5.1	2.2	0	0
gi|66558956|ref|XP_392812.2|	gi|66558956|ref|XP_392812.2|	5	2	2	gi|66558956|ref|XP_392812.2| 60S ribosomal protein L23 [Apis mellifera]	1	5	2	2	3	3	3	4	4	5	0	0	0	1	1	2	0	0	0	1	1	2	37.1	18.6	18.6	14.807	140	140	0.0025063	1.8546	By matching	By matching	By matching	By MS/MS	By MS/MS	By MS/MS	18.6	18.6	18.6	26.4	26.4	37.1	0	0
gi|66560574|ref|XP_395092.2|	gi|66560574|ref|XP_395092.2|	3	3	3	gi|66560574|ref|XP_395092.2| uncharacterized protein LOC411622 [Apis mellifera]	1	3	3	3	0	0	0	2	3	3	0	0	0	2	3	3	0	0	0	2	3	3	23.7	23.7	23.7	16.913	152	152	0	3.898				By MS/MS	By MS/MS	By MS/MS	0	0	0	15.8	23.7	23.7	0	0
gi|66564615|ref|XP_392901.2|	gi|66564615|ref|XP_392901.2|	5	1	1	gi|66564615|ref|XP_392901.2| ubiquitin-conjugating enzyme E2 N [Apis mellifera]	1	5	1	1	2	4	4	3	3	3	0	0	1	0	0	0	0	0	1	0	0	0	23.8	12.6	12.6	17.226	151	151	0	10.13	By matching	By matching	By MS/MS	By matching	By matching	By matching	11.3	11.3	23.8	11.3	11.3	11.3	0	0
gi|67010041|ref|NP_001019868.1|	gi|67010041|ref|NP_001019868.1|	3	2	2	gi|67010041|ref|NP_001019868.1| major royal jelly protein 9 precursor [Apis mellifera]	1	3	2	2	0	3	1	1	1	1	0	2	0	0	0	0	0	2	0	0	0	0	7.6	5.9	5.9	48.687	423	423	0.0024945	1.8139		By MS/MS	By matching	By matching	By matching	By matching	0	7.6	1.7	1.7	1.7	1.7	0	2
gi|94158711|ref|NP_001035297.1|	gi|94158711|ref|NP_001035297.1|	4	4	4	gi|94158711|ref|NP_001035297.1| odorant binding protein 17 precursor [Apis mellifera]	1	4	4	4	0	0	0	3	3	3	0	0	0	3	3	3	0	0	0	3	3	3	43	43	43	15.031	135	135	0	11.523				By MS/MS	By MS/MS	By MS/MS	0	0	0	34.1	34.1	30.4	0	0
REV__gi|1032004757|ref|XP_016770359.1|;REV__gi|571559453|ref|XP_006566388.1|;REV__gi|571559450|ref|XP_006566387.1|;REV__gi|571559447|ref|XP_006566386.1|;REV__gi|1477724362|ref|XP_016770356.2|;REV__gi|571559444|ref|XP_006566385.1|	REV__gi|1032004757|ref|XP_016770359.1|;REV__gi|571559453|ref|XP_006566388.1|;REV__gi|571559450|ref|XP_006566387.1|;REV__gi|571559447|ref|XP_006566386.1|;REV__gi|1477724362|ref|XP_016770356.2|;REV__gi|571559444|ref|XP_006566385.1|	1;1;1;1;1;1	1;1;1;1;1;1	1;1;1;1;1;1	gi|1032004757|ref|XP_016770359.1| whirlin isoform X7 [Apis mellifera];gi|571559453|ref|XP_006566388.1| whirlin isoform X5 [Apis mellifera];gi|571559450|ref|XP_006566387.1| whirlin isoform X4 [Apis mellifera];gi|571559447|ref|XP_006566386.1| whirlin isoform	6	1	1	1	0	0	1	1	1	1	0	0	1	1	1	1	0	0	1	1	1	1	0	0	0	98.112	898	898;957;960;961;966;977	0.0054184	1.5263			By MS/MS	By MS/MS	By MS/MS	By MS/MS	0	0	0	0	0	0	0	0
REV__gi|571573231|ref|XP_006557651.1|;REV__gi|1032012078|ref|XP_016772170.1|;REV__gi|110763115|ref|XP_392047.3|;REV__gi|571573228|ref|XP_006557650.1|	REV__gi|571573231|ref|XP_006557651.1|;REV__gi|1032012078|ref|XP_016772170.1|;REV__gi|110763115|ref|XP_392047.3|;REV__gi|571573228|ref|XP_006557650.1|	1;1;1;1	1;1;1;1	1;1;1;1	gi|571573231|ref|XP_006557651.1| protein FAM160B1 isoform X4 [Apis mellifera];gi|1032012078|ref|XP_016772170.1| protein FAM160B1 isoform X3 [Apis mellifera];gi|110763115|ref|XP_392047.3| protein FAM160B1 isoform X2 [Apis mellifera];gi|571573228|ref|XP_0065	4	1	1	1	1	0	0	0	1	0	1	0	0	0	1	0	1	0	0	0	1	0	0	0	0	91.358	806	806;834;839;847	1	-2	By MS/MS				By MS/MS		0	0	0	0	0	0	1	0
REV__gi|1477750897|ref|XP_026296918.1|;REV__gi|1477750895|ref|XP_026296917.1|;REV__gi|1477750893|ref|XP_396813.5|;REV__gi|1477750891|ref|XP_006562493.2|;REV__gi|1477750889|ref|XP_016768340.2|	REV__gi|1477750897|ref|XP_026296918.1|;REV__gi|1477750895|ref|XP_026296917.1|;REV__gi|1477750893|ref|XP_396813.5|;REV__gi|1477750891|ref|XP_006562493.2|;REV__gi|1477750889|ref|XP_016768340.2|	1;1;1;1;1	1;1;1;1;1	1;1;1;1;1	gi|1477750897|ref|XP_026296918.1| uncharacterized protein LOC413368 isoform X3 [Apis mellifera];gi|1477750895|ref|XP_026296917.1| uncharacterized protein LOC413368 isoform X2 [Apis mellifera];gi|1477750893|ref|XP_396813.5| uncharacterized protein LOC413368	5	1	1	1	0	0	0	0	0	1	0	0	0	0	0	1	0	0	0	0	0	1	0	0	0	222.5	1958	1958;1967;1968;1968;1968	0.0085495	1.3659						By MS/MS	0	0	0	0	0	0	0	0
REV__gi|571543655|ref|XP_006561501.1|;REV__gi|571543652|ref|XP_006561500.1|	REV__gi|571543655|ref|XP_006561501.1|;REV__gi|571543652|ref|XP_006561500.1|	1;1	1;1	1;1	gi|571543655|ref|XP_006561501.1| protein slit isoform X1 [Apis mellifera];gi|571543652|ref|XP_006561500.1| protein slit isoform X2 [Apis mellifera]	2	1	1	1	0	0	1	0	0	0	0	0	1	0	0	0	0	0	1	0	0	0	0	0	0	167.38	1507	1507;1509	1	-2			By MS/MS				0	0	0	0	0	0	0	0
AAG13119.1;NP_066242.1;sp|Q9DSN8.2|POLS_ABPVR;AQV11988.1;AQV11998.1;AQV11997.1;AQV11996.1;AQV11995.1;AQV11993.1;AQV11992.1;AQV11991.1;AQV11990.1;AQV12000.1;AQV11987.1;AQV11999.1;AQV11986.1;AQV11985.1;AQV11984.1;AQV11983.1;AQV11982.1;AQV11981.1;AQV11980.1;AQV11979.1;AQV11989.1	AAG13119.1;NP_066242.1;sp|Q9DSN8.2|POLS_ABPVR	5;5;5;2;2;2;2;2;2;2;2;2;2;2;2;2;2;2;2;2;2;2;2;2	1;1;1;0;0;0;0;0;0;0;0;0;0;0;0;0;0;0;0;0;0;0;0;0	1;1;1;0;0;0;0;0;0;0;0;0;0;0;0;0;0;0;0;0;0;0;0;0	AAG13119.1 capsid protein [Acute bee paralysis virus];NP_066242.1 capsid protein [Acute bee paralysis virus];sp|Q9DSN8.2|POLS_ABPVR RecName: Full=Structural polyprotein; Contains: RecName: Full=Protein VP1; AltName: Full=Virion protein 2; Contains: RecName	24	5	1	1	3	3	3	0	0	0	1	0	0	0	0	0	1	0	0	0	0	0	5.7	1.4	1.4	102.01	914	914;914;904;107;107;107;107;107;107;107;107;107;107;107;107;107;107;107;107;107;107;107;107;107	0.00096277	2.1574	By MS/MS	By matching	By matching				4	3.7	3.2	0	0	0	1	0
AAP51418.2;AEM63700.1;YP_145791.1;AEM63701.1;QSH48603.1;ACF24763.1;ACF24762.1;ACF24764.1;ACF24765.1;ASU06756.1;ASU06741.1;ASU06757.1;AWK77848.1;QKW94221.1;ARI50202.1;AWK77862.1;AIE38033.1;AZR43745.1;AIE38031.1;AZR43736.1;AIE38028.1;AZR43746.1;AZR43740.1;AZR43742.1;AZR43741.1;AZR43739.1;AZR43735.1;AZR43738.1;AZR43737.1;AIE38030.1	AAP51418.2;AEM63700.1;YP_145791.1;AEM63701.1;QSH48603.1	32;32;32;31;31;4;4;4;4;3;3;3;2;1;1;1;1;1;1;1;1;1;1;1;1;1;1;1;1;1	1;1;1;1;1;0;0;0;0;0;0;0;0;0;0;0;0;0;0;0;0;0;0;0;0;0;0;0;0;0	1;1;1;1;1;0;0;0;0;0;0;0;0;0;0;0;0;0;0;0;0;0;0;0;0;0;0;0;0;0	AAP51418.2 polyprotein [Varroa destructor virus 1];AEM63700.1 polyprotein [Varroa destructor virus 1];YP_145791.1 polyprotein [Varroa destructor virus 1];AEM63701.1 polyprotein [VDV-1/DWV recombinant 4];QSH48603.1 ORF1 [Deformed wing virus]	30	32	1	1	27	29	30	31	31	31	1	0	0	0	1	0	1	0	0	0	1	0	16.3	0.9	0.9	328.49	2893	2893;2893;2893;2893;2893;133;130;136;111;119;116;119;2800;1568;139;2743;130;67;130;69;130;74;74;74;74;74;74;73;71;130	0.00064956	2.2415	By MS/MS	By matching	By matching	By matching	By matching	By matching	15.8	13.8	15.2	15.4	16.1	15.4	2	0
YP_009160325.1;AKQ48572.1;AEB71856.1;AGU62865.1;BAP59978.1;BAP59976.1;ALV87642.1;ALV87641.1;BAP59977.1	YP_009160325.1;AKQ48572.1;AEB71856.1;AGU62865.1;BAP59978.1;BAP59976.1	6;6;6;5;4;4;2;2;2	2;2;2;2;1;1;1;1;1	2;2;2;2;1;1;1;1;1	YP_009160325.1 coat protein [Bee Macula-like virus];AKQ48572.1 coat protein [Bee Macula-like virus];AEB71856.1 coat protein [Bee Macula-like virus];AGU62865.1 coat protein, partial [Varroa destructor Macula-like virus];BAP59978.1 coat protein, partial [Var	9	6	2	2	6	6	6	6	6	6	2	2	2	2	2	2	2	2	2	2	2	2	33.8	13.8	13.8	23.609	225	225;225;225;146;134;134;111;112;134	0	178.81	By MS/MS	By MS/MS	By MS/MS	By MS/MS	By MS/MS	By MS/MS	33.8	33.8	33.8	33.8	33.8	33.8	4	5
AGQ49022.1;AGQ49019.1;AGQ49012.1;AGQ49011.1;AGQ49010.1	AGQ49022.1;AGQ49019.1;AGQ49012.1;AGQ49011.1;AGQ49010.1	16;16;16;16;16	1;1;1;1;1	1;1;1;1;1	AGQ49022.1 capsid protein, partial [Deformed wing virus];AGQ49019.1 capsid protein, partial [Deformed wing virus];AGQ49012.1 capsid protein, partial [Deformed wing virus];AGQ49011.1 capsid protein, partial [Deformed wing virus];AGQ49010.1 capsid protein, p	5	16	1	1	13	12	13	16	14	15	0	0	0	1	0	0	0	0	0	1	0	0	67.2	5.2	5.2	45.332	405	405;405;405;405;405	0.0098465	1.2711	By matching	By matching	By matching	By MS/MS	By matching	By matching	60	44.7	56.5	67.2	60.5	62	0	0
AGQ49031.1	AGQ49031.1	13	1	1	AGQ49031.1 capsid protein, partial [Deformed wing virus]	1	13	1	1	11	10	12	13	12	13	1	1	1	1	1	1	1	1	1	1	1	1	52.1	3.7	3.7	45.327	405	405	1	-2	By MS/MS	By MS/MS	By MS/MS	By MS/MS	By MS/MS	By MS/MS	50.1	34.8	50.6	52.1	50.6	52.1	0	0
AGQ49035.1	AGQ49035.1	15	1	1	AGQ49035.1 capsid protein, partial [Deformed wing virus]	1	15	1	1	13	12	13	14	13	14	1	1	1	0	0	0	1	1	1	0	0	0	62	5.4	5.4	45.316	405	405	0	14.57	By MS/MS	By MS/MS	By MS/MS	By matching	By matching	By matching	60	44.7	56.5	56.5	55.1	56.5	4	6
AGQ49064.1	AGQ49064.1	10	1	1	AGQ49064.1 capsid protein, partial [Deformed wing virus]	1	10	1	1	8	6	7	9	9	9	0	0	0	0	1	0	0	0	0	0	1	0	48.9	6.2	6.2	45.125	405	405	1	-2	By matching	By matching	By matching	By matching	By MS/MS	By matching	44.4	28.6	40.5	45.9	47.4	45.9	0	0
AGQ49072.1	AGQ49072.1	13	1	1	AGQ49072.1 capsid protein, partial [Deformed wing virus]	1	13	1	1	11	9	10	12	12	13	0	0	0	0	1	1	0	0	0	0	1	1	55.8	3.7	3.7	45.394	405	405	0	53.886	By matching	By matching	By matching	By matching	By MS/MS	By MS/MS	50.6	34.8	46.7	52.1	54.3	55.8	0	0
AGQ49098.1;AGQ49088.1	AGQ49098.1;AGQ49088.1	15;15	1;1	1;1	AGQ49098.1 capsid protein, partial [Deformed wing virus];AGQ49088.1 capsid protein, partial [Deformed wing virus]	2	15	1	1	13	12	13	14	13	14	1	1	1	0	0	0	1	1	1	0	0	0	62	6.7	6.7	45.213	405	405;405	0.00034843	3.1099	By MS/MS	By MS/MS	By MS/MS	By matching	By matching	By matching	60	44.7	56.5	55.3	53.8	55.3	2	1
ALT31833.1;ALT31828.1	ALT31833.1;ALT31828.1	4;4	1;1	1;1	ALT31833.1 capsid protein VP1, partial [Kakugo virus];ALT31828.1 capsid protein VP1, partial [Deformed wing virus]	2	4	1	1	4	4	2	4	4	4	1	1	0	1	1	1	1	1	0	1	1	1	51.6	7.9	7.9	14.013	126	126;126	1	-2	By MS/MS	By MS/MS	By matching	By MS/MS	By MS/MS	By MS/MS	51.6	51.6	31	51.6	51.6	51.6	2	0
ALT31834.1;ALT31830.1	ALT31834.1;ALT31830.1	4;4	1;1	1;1	ALT31834.1 capsid protein VP1, partial [Kakugo virus];ALT31830.1 capsid protein VP1, partial [Deformed wing virus]	2	4	1	1	3	3	2	3	4	3	0	0	0	0	1	0	0	0	0	0	1	0	51.2	7.2	7.2	13.899	125	125;125	1	-2	By matching	By matching	By matching	By matching	By MS/MS	By matching	44	44	31.2	44	51.2	44	0	0
ALT31831.1	ALT31831.1	4	1	1	ALT31831.1 capsid protein VP1, partial [Deformed wing virus]	1	4	1	1	4	4	3	4	4	4	1	1	1	1	1	1	1	1	1	1	1	1	52.3	9.4	9.4	14.157	128	128	0	5.0734	By MS/MS	By MS/MS	By MS/MS	By MS/MS	By MS/MS	By MS/MS	52.3	52.3	39.8	52.3	52.3	52.3	3	1
ALT31832.1	ALT31832.1	4	1	1	ALT31832.1 capsid protein VP1, partial [Deformed wing virus]	1	4	1	1	4	3	3	4	4	4	1	0	1	1	1	1	1	0	1	1	1	1	52.7	10.1	10.1	14.27	129	129	0	28.714	By MS/MS	By matching	By MS/MS	By MS/MS	By MS/MS	By MS/MS	52.7	42.6	40.3	52.7	52.7	52.7	0	0
AMK01489.1;QBK95542.1;QBK95543.1;QBK95544.1;QBK95545.1;ACV33305.1;ASU06706.1;ASU06699.1;ASU06713.1;ASU06712.1;ASU06715.1;ASU06740.1;ASU06736.1;ASU06718.1;ASU06737.1;ASU06744.1;ASU06707.1;ASU06719.1;ASU06723.1;ASU06733.1;ASU06727.1;ASU06724.1;ASU06752.1;ASU06738.1;ASU06739.1;ASU06758.1;ASU06751.1;ASU06745.1;ASU06754.1;ASU06755.1;AGD80595.1;ASU06743.1;ASU06753.1;ASU06726.1;ASU06716.1;ASU06728.1;ASU…	AMK01489.1	36;7;7;7;7;5;5;5;5;5;5;5;5;5;5;5;5;5;5;5;5;5;5;5;5;5;5;5;5;5;5;5;5;5;5;5;5;5;5;5;5;5;5;5;5;5;5;5;5;5;5;5;5;5;4;4;4;4;4;4;4;4;4;4;4;4;4;4;4;3;3;3;3;3;3;3;3;3;3;3;3;3;3;3;3;3;3;3;2;2;2	1;0;0;0;0;0;0;0;0;0;0;0;0;0;0;0;0;0;0;0;0;0;0;0;0;0;0;0;0;0;0;0;0;0;0;0;0;0;0;0;0;0;0;0;0;0;0;0;0;0;0;0;0;0;0;0;0;0;0;0;0;0;0;0;0;0;0;0;0;0;0;0;0;0;0;0;0;0;0;0;0;0;0;0;0;0;0;0;0;0;0	1;0;0;0;0;0;0;0;0;0;0;0;0;0;0;0;0;0;0;0;0;0;0;0;0;0;0;0;0;0;0;0;0;0;0;0;0;0;0;0;0;0;0;0;0;0;0;0;0;0;0;0;0;0;0;0;0;0;0;0;0;0;0;0;0;0;0;0;0;0;0;0;0;0;0;0;0;0;0;0;0;0;0;0;0;0;0;0;0;0;0	AMK01489.1 polyprotein [Deformed wing virus]	91	36	1	1	31	32	32	36	35	36	1	1	1	1	1	1	1	1	1	1	1	1	18.6	0.4	0.4	328.18	2893	2893;303;303;303;303;118;118;118;110;110;118;118;118;118;118;117;116;118;119;119;113;119;119;119;119;119;119;119;118;118;132;116;118;108;118;112;109;109;110;110;110;110;108;110;110;108;107;110;111;111;112;112;112;109;119;120;108;167;89;67;67;119;110;118;117;117;67;111;119;130;85;85;231;172;130;130;130;130;130;130;130;130;130;130;130;127;122;130;91;186;113	0	6.2078	By MS/MS	By MS/MS	By MS/MS	By MS/MS	By MS/MS	By MS/MS	18	17.1	17.5	18.6	18.4	18.6	5	4
AST47884.1;QXE97980.1;AGQ49061.1;CTQ87341.1;pdb|5G51|A;ULE27942.1;ULE27953.1;ULE27951.1;AEA03206.1;AEA03215.1;AEA03207.1;AEA03216.1;AEA03205.1;AEA03217.1;AEA03218.1;AEA03219.1;AEA03213.1;AEA03211.1;AEA03210.1;AEA03209.1;AEA03208.1;AEA03131.1;AEA03214.1;AEA03167.1;AEA03134.1;AEA03135.1;AEA03136.1;AEA03137.1;AEA03202.1;AEA03130.1;AEA03181.1;AEA03221.1;AEA03169.1;AEA03212.1;AEA03200.1;AEA03201.1;AEA…	AST47884.1	44;15;13;13;9;2;2;2;1;1;1;1;1;1;1;1;1;1;1;1;1;1;1;1;1;1;1;1;1;1;1;1;1;1;1;1;1;1;1;1;1;1;1;1;1;1;1;1;1;1;1;1;1;1;1;1;1;1;1;1;1;1;1;1;1;1;1;1;1;1;1;1;1;1;1;1;1;1;1;1;1;1;1;1;1;1;1;1;1;1;1;1;1;1;1;1;1;1;1;1;1;1;1;1;1;1;1;1;1;1;1;1;1;1;1;1;1;1;1;1;1;1;1;1;1;1;1;1;1;1;1;1;1;1;1;1;1;1;1;1;1	1;0;0;0;0;0;0;0;0;0;0;0;0;0;0;0;0;0;0;0;0;0;0;0;0;0;0;0;0;0;0;0;0;0;0;0;0;0;0;0;0;0;0;0;0;0;0;0;0;0;0;0;0;0;0;0;0;0;0;0;0;0;0;0;0;0;0;0;0;0;0;0;0;0;0;1;0;0;0;0;0;0;0;0;0;0;0;0;0;0;0;0;0;0;0;0;0;0;0;0;0;0;0;0;0;0;0;0;0;0;0;0;0;0;0;0;0;0;0;0;0;0;0;0;0;0;0;0;0;0;0;0;0;0;0;0;0;0;0;0;0	0;0;0;0;0;0;0;0;0;0;0;0;0;0;0;0;0;0;0;0;0;0;0;0;0;0;0;0;0;0;0;0;0;0;0;0;0;0;0;0;0;0;0;0;0;0;0;0;0;0;0;0;0;0;0;0;0;0;0;0;0;0;0;0;0;0;0;0;0;0;0;0;0;0;0;0;0;0;0;0;0;0;0;0;0;0;0;0;0;0;0;0;0;0;0;0;0;0;0;0;0;0;0;0;0;0;0;0;0;0;0;0;0;0;0;0;0;0;0;0;0;0;0;0;0;0;0;0;0;0;0;0;0;0;0;0;0;0;0;0;0	AST47884.1 polyprotein [Deformed wing virus]	141	44	1	0	37	37	40	43	42	43	0	0	0	1	1	1	0	0	0	0	0	0	22.8	0.6	0	328.37	2893	2893;2896;405;321;157;145;156;156;229;229;229;229;229;229;229;229;229;229;229;229;229;229;229;229;229;229;229;229;229;229;229;229;229;229;229;229;229;229;229;229;229;229;229;229;229;229;229;229;229;229;229;229;229;229;229;229;229;229;229;229;229;229;229;229;229;229;229;229;229;229;229;229;113;229;126;143;126;126;126;126;126;126;229;126;229;229;229;229;229;115;126;119;126;126;126;122;121;121;229;1…	0.0039514	1.6035	By matching	By matching	By matching	By matching	By MS/MS	By MS/MS	21.6	18.5	21.7	22.5	22.6	22.5	0	0
ASU06721.1	ASU06721.1	5	1	1	ASU06721.1 polyprotein, partial [Deformed wing virus]	1	5	1	1	5	4	5	5	5	5	1	1	1	1	1	1	1	1	1	1	1	1	80	11.8	11.8	11.869	110	110	0	12.249	By MS/MS	By MS/MS	By MS/MS	By MS/MS	By MS/MS	By MS/MS	80	54.5	80	80	80	80	4	3
ASU06742.1	ASU06742.1	5	1	1	ASU06742.1 polyprotein, partial [Deformed wing virus]	1	5	1	1	5	4	5	5	5	5	1	1	1	1	1	1	1	1	1	1	1	1	78.3	10.8	10.8	12.743	120	120	0	14.164	By MS/MS	By MS/MS	By MS/MS	By MS/MS	By MS/MS	By MS/MS	78.3	55	78.3	78.3	78.3	78.3	1	1
ASU06750.1;ASU06749.1;ASU06746.1	ASU06750.1;ASU06749.1;ASU06746.1	5;5;5	1;1;1	1;1;1	ASU06750.1 polyprotein, partial [Deformed wing virus];ASU06749.1 polyprotein, partial [Deformed wing virus];ASU06746.1 polyprotein, partial [Deformed wing virus]	3	5	1	1	5	4	5	5	5	5	1	1	1	1	1	1	1	1	1	1	1	1	74.6	5.9	5.9	12.684	118	118;119;119	1	-2	By MS/MS	By matching	By MS/MS	By MS/MS	By MS/MS	By MS/MS	74.6	50.8	74.6	74.6	74.6	74.6	1	0
ASU06759.1;AYN79714.1;AYN79715.1;AZM68739.1;QIZ40169.1;UCU27937.1;AZM68741.1;AYN79717.1;AZM68742.1;AYN79718.1;AZM68740.1;AFL65634.1;pdb|5G52|C;ADY05229.1;AGQ49097.1;AGQ49021.1;AGQ49070.1;AGQ49054.1;AGQ49073.1;AGQ49027.1;AGQ49081.1;AGQ49020.1;AGQ49099.1;AGQ49085.1;AGQ49075.1;AGQ49077.1;AGQ49078.1;AGQ49079.1;AGQ49089.1;AGQ49082.1;AGQ49080.1;AGQ49083.1;AGQ49086.1;AGQ49087.1;AGQ49017.1;AGQ49090.1;AGQ…	ASU06759.1;AYN79714.1;AYN79715.1;AZM68739.1;QIZ40169.1;UCU27937.1;AZM68741.1;AYN79717.1;AZM68742.1;AYN79718.1;AZM68740.1;AFL65634.1	44;43;43;43;43;43;42;42;42;42;40;39;16;16;15;15;15;15;15;15;15;15;15;15;15;15;15;15;15;15;15;15;15;15;15;15;15;15;15;15;15;15;15;15;15;15;15;15;15;15;15;15;15;15;15;15;15;15;15;15;15;15;15;15;15;15;15;15;15;15;15;15;15;15;15;15;15;15;15;15;15;15;15;15;14;14;14;14;14;14;14;14;14;14;14;14;14;14;14;14;14;14;13;13;12;12;12;8	1;1;1;1;1;1;1;1;1;1;1;1;1;1;1;1;1;1;1;1;1;1;1;1;1;1;1;1;1;1;1;1;1;1;1;1;1;1;1;1;1;1;1;1;1;1;1;1;1;1;1;1;1;1;1;1;1;1;1;1;1;1;1;1;1;1;1;1;1;1;1;1;1;1;1;1;1;1;1;1;1;1;1;1;1;1;1;1;1;1;1;1;1;1;1;1;1;1;1;1;1;1;1;1;1;1;1;1	0;0;0;0;0;0;0;0;0;0;0;0;0;0;0;0;0;0;0;0;0;0;0;0;0;0;0;0;0;0;0;0;0;0;0;0;0;0;0;0;0;0;0;0;0;0;0;0;0;0;0;0;0;0;0;0;0;0;0;0;0;0;0;0;0;0;0;0;0;0;0;0;0;0;0;0;0;0;0;0;0;0;0;0;0;0;0;0;0;0;0;0;0;0;0;0;0;0;0;0;0;0;0;0;0;0;0;0	ASU06759.1 polyprotein, partial [Deformed wing virus];AYN79714.1 polyprotein [Deformed wing virus];AYN79715.1 polyprotein [Deformed wing virus];AZM68739.1 polyprotein [Deformed wing virus];QIZ40169.1 polyprotein [Deformed wing virus];UCU27937.1 polyprotein	108	44	1	0	38	38	40	43	42	43	1	1	0	1	1	1	0	0	0	0	0	0	56.7	1.4	0	130.49	1163	1163;2893;2893;2893;2893;2893;2893;2893;2893;2893;2893;2893;397;410;405;405;405;405;405;405;405;405;405;405;405;405;405;405;405;405;405;405;405;405;405;405;405;405;405;405;405;405;405;405;405;405;405;405;405;405;405;405;405;405;405;405;405;405;405;405;405;405;405;405;405;405;405;405;405;405;405;405;405;405;405;405;405;405;405;405;405;405;405;405;405;405;405;405;405;405;405;405;405;405;405;405;405…	0	62.801	By matching	By MS/MS	By matching	By MS/MS	By MS/MS	By MS/MS	55.1	47.4	53.9	55.9	56.1	55.9	0	1
ASU06761.1	ASU06761.1	44	1	0	ASU06761.1 polyprotein, partial [Deformed wing virus]	1	44	1	0	38	38	40	43	42	43	1	1	1	1	1	1	0	0	0	0	0	0	56.7	2.2	0	130.48	1163	1163	0	38.733	By MS/MS	By MS/MS	By MS/MS	By MS/MS	By MS/MS	By MS/MS	55.1	47.4	53.9	55.9	56.1	55.9	1	2
ASU06762.1;ASU06763.1	ASU06762.1;ASU06763.1	44;43	44;43	0;0	ASU06762.1 polyprotein, partial [Deformed wing virus];ASU06763.1 polyprotein, partial [Deformed wing virus]	2	44	44	0	38	38	41	43	42	43	38	38	41	43	42	43	0	0	0	0	0	0	56.7	56.7	0	130.6	1163	1163;1163	0	323.31	By MS/MS	By MS/MS	By MS/MS	By MS/MS	By MS/MS	By MS/MS	55.1	47.4	55.3	55.9	56.1	55.9	184	178
ASU06767.1;ASU06765.1;ASU06764.1;ASU06771.1;ASU06760.1;BAM42601.1;BAM42599.1;BAM42602.1	ASU06767.1;ASU06765.1;ASU06764.1;ASU06771.1;ASU06760.1	43;43;43;42;40;12;12;11	2;2;2;2;2;2;2;1	0;0;0;0;0;0;0;0	ASU06767.1 polyprotein, partial [Deformed wing virus];ASU06765.1 polyprotein, partial [Deformed wing virus];ASU06764.1 polyprotein, partial [Deformed wing virus];ASU06771.1 polyprotein, partial [Deformed wing virus];ASU06760.1 polyprotein, partial [Deforme	8	43	2	0	37	37	39	42	41	42	2	2	2	2	2	2	0	0	0	0	0	0	56.6	2.9	0	130.43	1163	1163;1163;1163;1163;1075;273;273;273	0	27.744	By MS/MS	By MS/MS	By MS/MS	By MS/MS	By MS/MS	By MS/MS	55	47.3	53.8	55.8	56	55.8	2	2
ASU06769.1;ASU06766.1	ASU06769.1;ASU06766.1	43;43	1;1	1;1	ASU06769.1 polyprotein, partial [Deformed wing virus];ASU06766.1 polyprotein, partial [Deformed wing virus]	2	43	1	1	37	37	39	42	41	42	1	1	1	1	1	1	1	1	1	1	1	1	56.6	1.1	1.1	130.47	1163	1163;1163	0.00034341	2.9107	By MS/MS	By MS/MS	By MS/MS	By MS/MS	By MS/MS	By MS/MS	55	47.3	53.8	55.8	56	55.8	2	1
ASU06768.1	ASU06768.1	43	1	0	ASU06768.1 polyprotein, partial [Deformed wing virus]	1	43	1	0	37	36	38	41	40	41	1	0	0	0	0	0	0	0	0	0	0	0	56.6	2.3	0	130.46	1163	1163	0	20.187	By MS/MS	By matching	By matching	By matching	By matching	By matching	55	45	51.5	53.5	53.7	53.5	1	0
ASU06770.1	ASU06770.1	43	1	0	ASU06770.1 polyprotein, partial [Deformed wing virus]	1	43	1	0	37	37	39	42	41	42	1	1	1	1	1	1	0	0	0	0	0	0	56.1	1.3	0	130.51	1163	1163	0	6.9554	By MS/MS	By MS/MS	By MS/MS	By MS/MS	By MS/MS	By MS/MS	54.5	46.8	53.3	55.3	55.5	55.3	1	2
AWK77860.1	AWK77860.1	1	1	1	AWK77860.1 polyprotein [Bundaberg bee virus 4]	1	1	1	1	0	0	0	1	0	0	0	0	0	1	0	0	0	0	0	1	0	0	0.4	0.4	0.4	309.39	2718	2718	1	-2				By MS/MS			0	0	0	0.4	0	0	0	0
AWK77869.1	AWK77869.1	2	2	2	AWK77869.1 structural polyprotein [Robinvale bee virus 6]	1	2	2	2	0	0	1	1	2	0	0	0	1	1	2	0	0	0	1	1	2	0	5.3	5.3	5.3	85.371	768	768	0.00095969	2.1266			By MS/MS	By MS/MS	By MS/MS		0	0	2.1	3.3	5.3	0	0	0
AYN79716.1	AYN79716.1	40	1	0	AYN79716.1 polyprotein [Deformed wing virus]	1	40	1	0	34	34	36	40	39	40	0	0	0	1	1	1	0	0	0	0	0	0	21.5	0.3	0	328.6	2893	2893	1	-2	By matching	By matching	By matching	By MS/MS	By MS/MS	By MS/MS	20.9	17.8	20.4	21.5	21.3	21.5	0	0
AZM68743.1	AZM68743.1	42	1	1	AZM68743.1 polyprotein [Deformed wing virus]	1	42	1	1	36	36	38	41	40	41	1	1	1	1	1	1	1	1	1	1	1	1	21.1	0.6	0.6	328.44	2893	2893	0	28.908	By MS/MS	By MS/MS	By MS/MS	By MS/MS	By MS/MS	By MS/MS	20.5	17.4	20	20.8	20.9	20.8	2	4
BAM42598.1	BAM42598.1	12	1	1	BAM42598.1 capsid protein 1, partial [Deformed wing virus]	1	12	1	1	10	9	11	12	11	12	1	1	1	1	1	1	1	1	1	1	1	1	79.5	9.2	9.2	30.636	273	273	0	14.895	By MS/MS	By MS/MS	By MS/MS	By MS/MS	By MS/MS	By MS/MS	76.6	53.8	77.3	79.5	77.3	79.5	1	1
sp#CONTAM#|#CONTAM#TRYP_PIG|;CON__P00761	sp#CONTAM#|#CONTAM#TRYP_PIG|;CON__P00761	1;1	1;1	1;1	sp#CONTAM#|#CONTAM#TRYP_PIG|;	2	1	1	1	1	1	1	1	1	1	1	1	1	1	1	1	1	1	1	1	1	1	3.5	3.5	3.5	24.409	231	231;231	0.0092727	1.2772	By MS/MS	By MS/MS	By MS/MS	By MS/MS	By MS/MS	By MS/MS	3.5	3.5	3.5	3.5	3.5	3.5	3	1
gi|#CONTAM#15431310|ref|NP_000517.2|;CON__P02533;CON__Q9QWL7;CON__Q6IFX2;gi|#CONTAM#4557701|ref|NP_000413.1|;CON__Q04695;gi|#CONTAM#24234699|ref|NP_002267.2|;CON__P08727;CON__Q61782	gi|#CONTAM#15431310|ref|NP_000517.2|;CON__P02533	16;16;7;7;6;6;5;5;3	13;13;5;6;4;4;3;3;3	7;7;2;2;1;1;1;1;1	gi|#CONTAM#15431310|ref|NP_000517.2| keratin, type I cytoskeletal 14 [Homo sapiens];	9	16	13	7	10	12	8	12	7	12	10	11	6	11	5	9	6	7	3	6	3	5	40.5	35.2	23.7	51.621	472	472;472;433;452;432;432;400;400;93	0	41.451	By MS/MS	By MS/MS	By MS/MS	By MS/MS	By MS/MS	By MS/MS	27.5	34.7	19.9	30.3	19.5	28.4	11	9
gi|#CONTAM#5031839|ref|NP_005545.1|;gi|#CONTAM#155969697|ref|NP_775109.2|;CON__P48668;CON__P02538;CON__P04259;gi|#CONTAM#153791158|ref|NP_004684.2|;CON__O95678;CON__Q8VED5;gi|#CONTAM#4504919|ref|NP_002264.1|;gi|#CONTAM#372466577|ref|NP_001243222.1|;CON__P05787;gi|#CONTAM#372466572|ref|NP_001243211.1|	gi|#CONTAM#5031839|ref|NP_005545.1|;gi|#CONTAM#155969697|ref|NP_775109.2|;CON__P48668;CON__P02538;CON__P04259	15;15;15;15;14;5;5;4;2;2;2;2	9;9;9;9;8;1;1;1;0;0;0;0	1;1;1;1;0;0;0;0;0;0;0;0	gi|#CONTAM#5031839|ref|NP_005545.1| keratin, type II cytoskeletal 6A [Homo sapiens];gi|#CONTAM#155969697|ref|NP_775109.2| keratin, type II cytoskeletal 6C [Homo sapiens];;;	12	15	9	1	12	11	8	14	8	12	8	6	3	9	4	6	1	0	0	1	0	1	31.4	20.9	3	60.044	564	564;564;564;564;564;551;551;531;483;483;483;511	0	64.493	By MS/MS	By MS/MS	By MS/MS	By MS/MS	By MS/MS	By MS/MS	26.2	23	14.9	29.8	15.1	23.4	9	6
gi|#CONTAM#24430192|ref|NP_005548.2|;CON__P08779;gi|#CONTAM#767994712|ref|XP_011523087.1|;gi|#CONTAM#530412180|ref|XP_005257402.1|;gi|#CONTAM#24430190|ref|NP_002266.2|;CON__P19012;CON__A2A4G1;gi|#CONTAM#767994709|ref|XP_011523086.1|;CON__P19001;gi|#CONTAM#27894337|ref|NP_061883.1|;CON__P35900;CON__Q9D312;gi|#CONTAM#22748757|ref|NP_689562.1|;CON__Q8N1A0	gi|#CONTAM#24430192|ref|NP_005548.2|;CON__P08779	13;13;6;6;6;6;6;6;4;2;2;2;1;1	4;4;0;0;0;0;0;0;0;0;0;0;0;0	3;3;0;0;0;0;0;0;0;0;0;0;0;0	gi|#CONTAM#24430192|ref|NP_005548.2| keratin, type I cytoskeletal 16 [Homo sapiens];	14	13	4	3	8	7	5	9	4	10	4	2	0	3	0	3	3	2	0	3	0	3	28.3	11.6	9.7	51.267	473	473;473;437;456;456;456;456;463;403;424;424;431;295;295	0	30.116	By MS/MS	By MS/MS	By matching	By MS/MS	By matching	By MS/MS	20.3	18	10.1	21.1	8	21.6	4	3
gi|#CONTAM#530412176|ref|XP_005257400.1|;CON__P13645;gi|#CONTAM#195972866|ref|NP_000412.3|;sp#CONTAM#|#CONTAM#K1C10_HUMAN|;CON__P02535-1;gi|#CONTAM#114431246|ref|NP_853513.2|;CON__Q148H6;CON__Q7Z3Y7;gi|#CONTAM#767993777|ref|XP_011522716.1|;CON__Q7Z3Y8;gi|#CONTAM#31559829|ref|NP_853512.1|;gi|#CONTAM#153945736|ref|NP_853515.2|;gi|#CONTAM#578830527|ref|XP_006721802.1|;CON__Q7Z3Z0;gi|#CONTAM#76799388…	gi|#CONTAM#530412176|ref|XP_005257400.1|;CON__P13645;gi|#CONTAM#195972866|ref|NP_000412.3|;sp#CONTAM#|#CONTAM#K1C10_HUMAN|	28;28;28;27;7;3;3;3;2;2;2;2;2;2;2;2;2;1;1;1;1;1;1;1;1;1;1;1;1;1;1;1;1;1;1;1;1;1;1;1;1;1;1;1;1;1;1;1;1;1;1	28;28;28;27;7;3;3;3;2;2;2;2;2;2;2;2;2;1;1;1;1;1;1;1;1;1;1;1;1;1;1;1;1;1;1;1;1;1;1;1;1;1;1;1;1;1;1;1;1;1;1	22;22;22;21;3;1;1;1;1;1;1;1;0;1;0;0;0;0;0;0;0;0;0;0;0;0;0;0;0;0;0;0;0;0;0;0;0;0;0;0;0;0;0;0;0;0;0;0;0;0;0	gi|#CONTAM#530412176|ref|XP_005257400.1| PREDICTED: keratin, type I cytoskeletal 10 isoform X1 [Homo sapiens];;gi|#CONTAM#195972866|ref|NP_000412.3| keratin, type I cytoskeletal 10 [Homo sapiens];sp#CONTAM#|#CONTAM#K1C10_HUMAN|	51	28	28	22	22	24	24	25	26	26	22	24	24	25	26	26	19	20	20	21	21	20	54.3	54.3	47	63.345	624	624;593;584;593;570;464;464;486;448;459;450;459;427;450;422;525;525;476;455;455;455;467;467;494;494;456;456;456;404;471;467;404;412;416;416;416;416;416;417;423;404;430;430;448;448;448;449;449;425;425;453	0	323.31	By MS/MS	By MS/MS	By MS/MS	By MS/MS	By MS/MS	By MS/MS	45.7	48.1	46	48.1	52.9	50.6	21	34
gi|#CONTAM#119395754|ref|NP_000415.2|;CON__P13647	gi|#CONTAM#119395754|ref|NP_000415.2|;CON__P13647	13;13	5;5	2;2	gi|#CONTAM#119395754|ref|NP_000415.2| keratin, type II cytoskeletal 5 [Homo sapiens];	2	13	5	2	8	11	11	12	9	13	2	4	4	5	3	5	1	1	1	2	1	2	23.6	9.3	4.2	62.378	590	590;590	0	9.373	By MS/MS	By MS/MS	By MS/MS	By MS/MS	By MS/MS	By MS/MS	14.7	19.5	19.5	22	16.8	23.6	2	4
CON__P35908v2;gi|#CONTAM#47132620|ref|NP_000414.2|;CON__P35908;sp#CONTAM#|#CONTAM#K22E_HUMAN|;gi|#CONTAM#153791670|ref|NP_056932.2|;CON__Q01546;gi|#CONTAM#32567786|ref|NP_787028.1|;CON__Q5XKE5;CON__P07744;CON__Q6NXH9;CON__Q32MB2;gi|#CONTAM#28173564|ref|NP_778238.1|;gi|#CONTAM#767974103|ref|XP_011536591.1|;gi|#CONTAM#194018511|ref|NP_778253.2|;CON__Q7Z794;gi|#CONTAM#148612803|ref|NP_778223.2|;gi|#…	CON__P35908v2;gi|#CONTAM#47132620|ref|NP_000414.2|;CON__P35908;sp#CONTAM#|#CONTAM#K22E_HUMAN|	26;26;25;25;5;4;4;4;3;3;2;2;2;2;2;2;2;2;2;2;2;1;1;1;1;1;1;1;1;1;1;1;1;1;1;1;1;1;1;1;1;1;1;1;1;1;1;1;1;1;1	24;24;23;23;5;4;4;4;3;2;2;2;1;1;1;2;2;2;1;2;2;1;1;1;1;1;1;1;1;1;1;1;1;1;1;1;1;1;1;1;1;1;1;1;1;1;1;1;1;1;1	17;17;16;16;0;0;0;0;0;0;0;0;0;0;0;0;0;0;0;0;0;0;0;0;0;0;0;0;0;0;0;0;0;0;0;0;0;0;0;0;0;0;0;0;0;0;0;0;0;0;0	;gi|#CONTAM#47132620|ref|NP_000414.2| keratin, type II cytoskeletal 2 epidermal [Homo sapiens];;sp#CONTAM#|#CONTAM#K22E_HUMAN|	51	26	24	17	19	22	21	19	17	21	17	20	19	17	15	19	12	14	13	11	10	12	57.9	54.8	43.5	65.432	639	639;639;645;645;638;638;535;535;525;539;540;540;322;578;578;529;529;529;524;455;508;520;469;924;410;414;419;442;445;600;600;600;457;469;594;469;520;523;345;511;511;511;520;600;600;488;469;523;521;521;1020	0	263.18	By MS/MS	By MS/MS	By MS/MS	By MS/MS	By MS/MS	By MS/MS	44.1	44.3	47.6	36.9	29.7	44.9	15	22
gi|#CONTAM#767909261|ref|XP_011507833.1|;gi|#CONTAM#62122917|ref|NP_001014364.1|;CON__Q5D862	gi|#CONTAM#767909261|ref|XP_011507833.1|;gi|#CONTAM#62122917|ref|NP_001014364.1|;CON__Q5D862	1;1;1	1;1;1	1;1;1	gi|#CONTAM#767909261|ref|XP_011507833.1| PREDICTED: filaggrin-2 isoform X1 [Homo sapiens];gi|#CONTAM#62122917|ref|NP_001014364.1| filaggrin-2 [Homo sapiens];	3	1	1	1	1	1	1	1	0	1	1	1	1	1	0	1	1	1	1	1	0	1	0.5	0.5	0.5	233.25	2239	2239;2391;2391	0.0039695	1.6296	By matching	By MS/MS	By matching	By MS/MS		By matching	0.5	0.5	0.5	0.5	0	0.5	0	1
CTQ87342.1	CTQ87342.1	10	1	1	CTQ87342.1 Capsid protein, partial [Deformed wing virus]	1	10	1	1	9	7	8	10	9	10	1	1	1	1	1	1	1	1	1	1	1	1	68	5.9	5.9	34.425	306	306	0	166.5	By MS/MS	By MS/MS	By MS/MS	By MS/MS	By MS/MS	By MS/MS	66	45.1	60.8	68	66	68	2	1
gi|#CONTAM#103471995|ref|NP_689759.2|	gi|#CONTAM#103471995|ref|NP_689759.2|	1	1	1	gi|#CONTAM#103471995|ref|NP_689759.2| serum response factor-binding protein 1 [Homo sapiens]	1	1	1	1	1	1	0	1	1	1	1	1	0	1	1	1	1	1	0	1	1	1	2.1	2.1	2.1	48.633	429	429	1	-2	By MS/MS	By matching		By MS/MS	By MS/MS	By MS/MS	2.1	2.1	0	2.1	2.1	2.1	1	0
gi|#CONTAM#767968319|ref|XP_011543388.1|;gi|#CONTAM#767968315|ref|XP_011543387.1|;gi|#CONTAM#578821479|ref|XP_006718641.1|;gi|#CONTAM#578821475|ref|XP_006718640.1|;gi|#CONTAM#530396856|ref|XP_005274089.1|;gi|#CONTAM#530396854|ref|XP_005274088.1|;gi|#CONTAM#106049528|ref|NP_001035806.1|;gi|#CONTAM#106049295|ref|NP_000911.2|;gi|#CONTAM#106049292|ref|NP_071504.2|;gi|#CONTAM#578821481|ref|XP_00671864…	gi|#CONTAM#767968319|ref|XP_011543388.1|;gi|#CONTAM#767968315|ref|XP_011543387.1|;gi|#CONTAM#578821479|ref|XP_006718641.1|;gi|#CONTAM#578821475|ref|XP_006718640.1|;gi|#CONTAM#530396856|ref|XP_005274089.1|;gi|#CONTAM#530396854|ref|XP_005274088.1|;gi|#CONTAM#106049528|ref|NP_001035806.1|;gi|#CONTAM#106049295|ref|NP_000911.2|;gi|#CONTAM#106049292|ref|NP_071504.2|;gi|#CONTAM#578821481|ref|XP_00671864…	3;3;3;3;3;3;3;3;3;2;2;2	2;2;2;2;2;2;2;2;2;1;1;1	2;2;2;2;2;2;2;2;2;1;1;1	gi|#CONTAM#767968319|ref|XP_011543388.1| PREDICTED: pyruvate carboxylase, mitochondrial isoform X1 [Homo sapiens];gi|#CONTAM#767968315|ref|XP_011543387.1| PREDICTED: pyruvate carboxylase, mitochondrial isoform X1 [Homo sapiens];gi|#CONTAM#578821479|ref|XP_	12	3	2	2	1	1	2	2	1	3	0	0	1	1	0	2	0	0	1	1	0	2	2.5	1.7	1.7	129.63	1178	1178;1178;1178;1178;1178;1178;1178;1178;1178;671;723;746	0.0048426	1.5687	By matching	By matching	By MS/MS	By MS/MS	By matching	By MS/MS	0.8	0.8	1.6	1.6	0.8	2.5	0	0
gi|110760170|ref|XP_001120188.1|;gi|#CONTAM#10863977|ref|NP_067000.1|	gi|110760170|ref|XP_001120188.1|;gi|#CONTAM#10863977|ref|NP_067000.1|	1;1	1;1	1;1	gi|110760170|ref|XP_001120188.1| U6 snRNA-associated Sm-like protein LSm2 [Apis mellifera];gi|#CONTAM#10863977|ref|NP_067000.1| U6 snRNA-associated Sm-like protein LSm2 [Homo sapiens]	2	1	1	1	1	1	1	1	1	1	1	1	1	1	1	1	1	1	1	1	1	1	20	20	20	10.72	95	95;95	0	7.3995	By MS/MS	By MS/MS	By MS/MS	By matching	By MS/MS	By MS/MS	20	20	20	20	20	20	0	2
gi|#CONTAM#365777413|ref|NP_001242975.1|;gi|#CONTAM#365777416|ref|NP_001242976.1|;gi|#CONTAM#110611186|ref|NP_113636.2|	gi|#CONTAM#365777413|ref|NP_001242975.1|;gi|#CONTAM#365777416|ref|NP_001242976.1|;gi|#CONTAM#110611186|ref|NP_113636.2|	1;1;1	1;1;1	1;1;1	gi|#CONTAM#365777413|ref|NP_001242975.1| protein C19orf12 isoform 3 [Homo sapiens];gi|#CONTAM#365777416|ref|NP_001242976.1| protein C19orf12 isoform 2 [Homo sapiens];gi|#CONTAM#110611186|ref|NP_113636.2| protein C19orf12 isoform 2 [Homo sapiens]	3	1	1	1	0	0	0	0	0	1	0	0	0	0	0	1	0	0	0	0	0	1	17.8	17.8	17.8	11.113	107	107;141;141	0.00096649	2.1907						By MS/MS	0	0	0	0	0	17.8	0	0
gi|#CONTAM#110624781|ref|NP_003793.2|	gi|#CONTAM#110624781|ref|NP_003793.2|	3	2	1	gi|#CONTAM#110624781|ref|NP_003793.2| myosin-13 [Homo sapiens]	1	3	2	1	3	3	3	3	3	2	2	2	2	2	2	1	1	1	1	1	1	0	1.8	0.8	0.4	223.6	1938	1938	0.00065381	2.2917	By MS/MS	By MS/MS	By MS/MS	By MS/MS	By MS/MS	By MS/MS	1.8	1.8	1.8	1.8	1.8	1.3	2	2
gi|1253685682|ref|XP_022646293.1|;gi|571506616|ref|XP_006570863.1|;gi|#CONTAM#11415030|ref|NP_068803.1|;gi|328791741|ref|XP_003251624.1|;gi|328789054|ref|XP_003251221.1|;gi|1485835105|ref|NP_001011609.2|;gi|1253783437|ref|XP_022672497.1|;gi|1253780400|ref|XP_022671610.1|;gi|1253685686|ref|XP_022646295.1|;gi|1253685684|ref|XP_022646294.1|;gi|1253685676|ref|XP_022646289.1|;gi|1253676278|ref|XP_0226…	gi|1253685682|ref|XP_022646293.1|;gi|571506616|ref|XP_006570863.1|;gi|#CONTAM#11415030|ref|NP_068803.1|;gi|328791741|ref|XP_003251624.1|;gi|328789054|ref|XP_003251221.1|;gi|1485835105|ref|NP_001011609.2|;gi|1253783437|ref|XP_022672497.1|;gi|1253780400|ref|XP_022671610.1|;gi|1253685686|ref|XP_022646295.1|;gi|1253685684|ref|XP_022646294.1|;gi|1253685676|ref|XP_022646289.1|;gi|1253676278|ref|XP_0226…	7;7;7;7;7;7;7;7;7;7;7;7;7;7;7;7;7;7;7;7;7;7;7;7;7;7;1	7;7;7;7;7;7;7;7;7;7;7;7;7;7;7;7;7;7;7;7;7;7;7;7;7;7;1	7;7;7;7;7;7;7;7;7;7;7;7;7;7;7;7;7;7;7;7;7;7;7;7;7;7;1	gi|1253685682|ref|XP_022646293.1| histone H4-like [Varroa destructor];gi|571506616|ref|XP_006570863.1| histone H4 [Apis mellifera];gi|#CONTAM#11415030|ref|NP_068803.1| histone H4 [Homo sapiens];gi|328791741|ref|XP_003251624.1| histone H4 [Apis mellifera];g	27	7	7	7	6	7	7	7	7	7	6	7	7	7	7	7	6	7	7	7	7	7	50.5	50.5	50.5	11.74	107	107;103;103;103;103;103;103;103;103;103;103;103;103;103;103;103;103;103;103;103;103;103;103;103;103;103;103	0	18.079	By MS/MS	By MS/MS	By MS/MS	By MS/MS	By MS/MS	By MS/MS	49.5	50.5	50.5	50.5	50.5	50.5	12	17
gi|#CONTAM#767926845|ref|XP_011511164.1|;gi|#CONTAM#116008190|ref|NP_444256.3|;gi|#CONTAM#116008188|ref|NP_444254.3|;gi|#CONTAM#767926843|ref|XP_011511163.1|;gi|#CONTAM#116008194|ref|NP_444255.3|;gi|#CONTAM#767926841|ref|XP_011511162.1|;gi|#CONTAM#116008192|ref|NP_444253.3|	gi|#CONTAM#767926845|ref|XP_011511164.1|;gi|#CONTAM#116008190|ref|NP_444256.3|;gi|#CONTAM#116008188|ref|NP_444254.3|;gi|#CONTAM#767926843|ref|XP_011511163.1|;gi|#CONTAM#116008194|ref|NP_444255.3|;gi|#CONTAM#767926841|ref|XP_011511162.1|;gi|#CONTAM#116008192|ref|NP_444253.3|	1;1;1;1;1;1;1	1;1;1;1;1;1;1	1;1;1;1;1;1;1	gi|#CONTAM#767926845|ref|XP_011511164.1| PREDICTED: myosin light chain kinase, smooth muscle isoform X3 [Homo sapiens];gi|#CONTAM#116008190|ref|NP_444256.3| myosin light chain kinase, smooth muscle isoform 3B [Homo sapiens];gi|#CONTAM#116008188|ref|NP_4442	7	1	1	1	1	1	1	1	1	1	1	1	1	1	1	1	1	1	1	1	1	1	0.5	0.5	0.5	191.74	1738	1738;1794;1845;1846;1863;1913;1914	0.0030807	1.714	By MS/MS	By MS/MS	By MS/MS	By MS/MS	By MS/MS	By MS/MS	0.5	0.5	0.5	0.5	0.5	0.5	2	3
gi|#CONTAM#116686114|ref|NP_060141.3|	gi|#CONTAM#116686114|ref|NP_060141.3|	1	1	1	gi|#CONTAM#116686114|ref|NP_060141.3| fermitin family homolog 1 [Homo sapiens]	1	1	1	1	1	1	1	1	1	1	1	1	1	1	1	1	1	1	1	1	1	1	1.3	1.3	1.3	77.436	677	677	0.0059862	1.4853	By MS/MS	By MS/MS	By MS/MS	By MS/MS	By MS/MS	By MS/MS	1.3	1.3	1.3	1.3	1.3	1.3	0	1
gi|#CONTAM#119395750|ref|NP_006112.3|;sp#CONTAM#|#CONTAM#K2C1_HUMAN|;CON__P04264;CON__H-INV:HIT000016045	gi|#CONTAM#119395750|ref|NP_006112.3|;sp#CONTAM#|#CONTAM#K2C1_HUMAN|;CON__P04264	34;33;33;1	34;33;33;1	24;23;23;0	gi|#CONTAM#119395750|ref|NP_006112.3| keratin, type II cytoskeletal 1 [Homo sapiens];sp#CONTAM#|#CONTAM#K2C1_HUMAN|;	4	34	34	24	27	29	28	31	25	33	27	29	28	31	25	33	18	21	20	22	17	23	59.2	59.2	45	66.038	644	644;643;644;99	0	323.31	By MS/MS	By MS/MS	By MS/MS	By MS/MS	By MS/MS	By MS/MS	55	57.6	56.5	58.9	49.2	59.2	32	43
gi|#CONTAM#530417304|ref|XP_005259339.1|;gi|#CONTAM#530417302|ref|XP_005259338.1|;gi|#CONTAM#578834952|ref|XP_006723469.1|;gi|#CONTAM#12025678|ref|NP_004915.2|	gi|#CONTAM#530417304|ref|XP_005259339.1|;gi|#CONTAM#530417302|ref|XP_005259338.1|;gi|#CONTAM#578834952|ref|XP_006723469.1|;gi|#CONTAM#12025678|ref|NP_004915.2|	7;7;7;7	2;2;2;2	1;1;1;1	gi|#CONTAM#530417304|ref|XP_005259339.1| PREDICTED: alpha-actinin-4 isoform X3 [Homo sapiens];gi|#CONTAM#530417302|ref|XP_005259338.1| PREDICTED: alpha-actinin-4 isoform X2 [Homo sapiens];gi|#CONTAM#578834952|ref|XP_006723469.1| PREDICTED: alpha-actinin-4	4	7	2	1	5	6	6	6	6	5	1	1	1	1	2	1	0	0	0	0	1	0	8.9	4	2.8	104.33	906	906;906;911;911	0.00034965	3.1556	By MS/MS	By MS/MS	By MS/MS	By MS/MS	By MS/MS	By MS/MS	6.1	6.2	6.2	6.2	8.8	6.1	1	2
gi|#CONTAM#767997853|ref|XP_011524031.1|;gi|#CONTAM#530424912|ref|XP_005258187.1|;gi|#CONTAM#122692281|ref|NP_001073678.1|	gi|#CONTAM#767997853|ref|XP_011524031.1|;gi|#CONTAM#530424912|ref|XP_005258187.1|;gi|#CONTAM#122692281|ref|NP_001073678.1|	2;2;2	2;2;2	2;2;2	gi|#CONTAM#767997853|ref|XP_011524031.1| PREDICTED: transmembrane protein 200C isoform X1 [Homo sapiens];gi|#CONTAM#530424912|ref|XP_005258187.1| PREDICTED: transmembrane protein 200C isoform X1 [Homo sapiens];gi|#CONTAM#122692281|ref|NP_001073678.1| trans	3	2	2	2	2	1	1	1	1	1	2	1	1	1	1	1	2	1	1	1	1	1	1.4	1.4	1.4	63.927	621	621;621;621	0.0087822	1.3322	By MS/MS	By MS/MS	By MS/MS	By matching	By matching	By MS/MS	1.4	1.3	1.3	1.3	1.3	1.3	2	1
gi|#CONTAM#578822370|ref|XP_006718966.1|;gi|#CONTAM#283806679|ref|NP_001368.2|;gi|#CONTAM#122937398|ref|NP_001073932.1|	gi|#CONTAM#578822370|ref|XP_006718966.1|;gi|#CONTAM#283806679|ref|NP_001368.2|;gi|#CONTAM#122937398|ref|NP_001073932.1|	1;1;1	1;1;1	1;1;1	gi|#CONTAM#578822370|ref|XP_006718966.1| PREDICTED: cytoplasmic dynein 2 heavy chain 1 isoform X1 [Homo sapiens];gi|#CONTAM#283806679|ref|NP_001368.2| cytoplasmic dynein 2 heavy chain 1 isoform 1 [Homo sapiens];gi|#CONTAM#122937398|ref|NP_001073932.1| cyto	3	1	1	1	1	1	1	1	1	1	1	1	1	1	1	1	1	1	1	1	1	1	0.4	0.4	0.4	491.92	4300	4300;4307;4314	0.0051267	1.5439	By MS/MS	By MS/MS	By MS/MS	By MS/MS	By MS/MS	By MS/MS	0.4	0.4	0.4	0.4	0.4	0.4	1	2
gi|#CONTAM#124256496|ref|NP_005518.3|;gi|#CONTAM#530429272|ref|XP_005275459.1|;gi|#CONTAM#530381921|ref|XP_005249127.1|;gi|#CONTAM#768047388|ref|XP_011545549.1|;gi|#CONTAM#530427783|ref|XP_005274916.1|;gi|#CONTAM#530428354|ref|XP_005275027.1|;gi|#CONTAM#768049551|ref|XP_011545954.1|;gi|#CONTAM#768047386|ref|XP_011545548.1|;gi|#CONTAM#768043533|ref|XP_011544613.1|;gi|#CONTAM#767939924|ref|XP_01151…	gi|#CONTAM#124256496|ref|NP_005518.3|;gi|#CONTAM#530429272|ref|XP_005275459.1|;gi|#CONTAM#530381921|ref|XP_005249127.1|;gi|#CONTAM#768047388|ref|XP_011545549.1|;gi|#CONTAM#530427783|ref|XP_005274916.1|;gi|#CONTAM#530428354|ref|XP_005275027.1|;gi|#CONTAM#768049551|ref|XP_011545954.1|;gi|#CONTAM#768047386|ref|XP_011545548.1|;gi|#CONTAM#768043533|ref|XP_011544613.1|;gi|#CONTAM#767939924|ref|XP_01151…	8;8;8;8;8;8;8;8;8;8;8;8;8;8;8;8;8;8;8;8;8	1;1;1;1;1;1;1;1;1;1;1;1;1;1;1;1;1;1;1;1;1	1;1;1;1;1;1;1;1;1;1;1;1;1;1;1;1;1;1;1;1;1	gi|#CONTAM#124256496|ref|NP_005518.3| heat shock 70 kDa protein 1-like [Homo sapiens];gi|#CONTAM#530429272|ref|XP_005275459.1| PREDICTED: heat shock 70 kDa protein 1-like isoform X1 [Homo sapiens];gi|#CONTAM#530381921|ref|XP_005249127.1| PREDICTED: heat sh	21	8	1	1	7	7	6	8	6	7	1	1	0	1	0	1	1	1	0	1	0	1	17.6	2.3	2.3	70.374	641	641;641;705;705;705;705;641;641;641;641;641;641;641;641;641;641;641;641;641;641;705	1	-2	By MS/MS	By MS/MS	By matching	By MS/MS	By matching	By MS/MS	15.1	15.1	12.8	17.6	12.8	15.1	1	0
gi|#CONTAM#767979563|ref|XP_011534668.1|;gi|#CONTAM#767980381|ref|XP_011534990.1|;gi|#CONTAM#545478229|ref|NP_001269920.1|;gi|#CONTAM#545479056|ref|NP_001269916.1|;gi|#CONTAM#767980379|ref|XP_011534989.1|;gi|#CONTAM#545479116|ref|NP_001269918.1|;gi|#CONTAM#545479128|ref|NP_001269919.1|;gi|#CONTAM#126723191|ref|NP_932349.2|;gi|#CONTAM#767980377|ref|XP_011534988.1|;gi|#CONTAM#578825420|ref|XP_00672…	gi|#CONTAM#767979563|ref|XP_011534668.1|;gi|#CONTAM#767980381|ref|XP_011534990.1|;gi|#CONTAM#545478229|ref|NP_001269920.1|;gi|#CONTAM#545479056|ref|NP_001269916.1|;gi|#CONTAM#767980379|ref|XP_011534989.1|;gi|#CONTAM#545479116|ref|NP_001269918.1|;gi|#CONTAM#545479128|ref|NP_001269919.1|;gi|#CONTAM#126723191|ref|NP_932349.2|;gi|#CONTAM#767980377|ref|XP_011534988.1|;gi|#CONTAM#578825420|ref|XP_00672…	1;1;1;1;1;1;1;1;1;1;1;1	1;1;1;1;1;1;1;1;1;1;1;1	1;1;1;1;1;1;1;1;1;1;1;1	gi|#CONTAM#767979563|ref|XP_011534668.1| PREDICTED: dehydrogenase/reductase SDR family member 4 isoform X2 [Homo sapiens];gi|#CONTAM#767980381|ref|XP_011534990.1| PREDICTED: dehydrogenase/reductase SDR family member 4-like 2 isoform X3 [Homo sapiens];gi|#C	12	1	1	1	1	1	1	1	1	1	1	1	1	1	1	1	1	1	1	1	1	1	12	12	12	15.116	142	142;158;158;188;192;192;199;232;233;233;244;278	0	7.9416	By MS/MS	By MS/MS	By MS/MS	By MS/MS	By MS/MS	By MS/MS	12	12	12	12	12	12	1	4
gi|#CONTAM#285395246|ref|NP_001165335.1|;gi|#CONTAM#13376181|ref|NP_079079.1|;REV__gi|#CONTAM#40316937|ref|NP_001131.3|	gi|#CONTAM#285395246|ref|NP_001165335.1|;gi|#CONTAM#13376181|ref|NP_079079.1|	6;6;1	1;1;0	1;1;0	gi|#CONTAM#285395246|ref|NP_001165335.1| tubulin alpha chain-like 3 isoform 2 [Homo sapiens];gi|#CONTAM#13376181|ref|NP_079079.1| tubulin alpha chain-like 3 isoform 1 [Homo sapiens]	3	6	1	1	4	5	5	5	5	5	1	1	1	1	1	1	1	1	1	1	1	1	13.3	4.2	4.2	45.517	406	406;446;662	0	5.1375	By MS/MS	By MS/MS	By MS/MS	By MS/MS	By MS/MS	By MS/MS	10.3	12.3	12.3	12.3	12.3	11.3	1	2
gi|#CONTAM#767918225|ref|XP_011509519.1|;gi|#CONTAM#767918223|ref|XP_011509518.1|;gi|#CONTAM#134133226|ref|NP_001077007.1|;gi|#CONTAM#767919570|ref|XP_011510064.1|;gi|#CONTAM#767919568|ref|XP_011510063.1|;gi|#CONTAM#153791352|ref|NP_001093241.1|;gi|#CONTAM#475808427|ref|NP_001264335.1|;gi|#CONTAM#767919342|ref|XP_011509972.1|	gi|#CONTAM#767918225|ref|XP_011509519.1|;gi|#CONTAM#767918223|ref|XP_011509518.1|;gi|#CONTAM#134133226|ref|NP_001077007.1|;gi|#CONTAM#767919570|ref|XP_011510064.1|;gi|#CONTAM#767919568|ref|XP_011510063.1|;gi|#CONTAM#153791352|ref|NP_001093241.1|;gi|#CONTAM#475808427|ref|NP_001264335.1|;gi|#CONTAM#767919342|ref|XP_011509972.1|	8;8;8;6;6;6;5;5	1;1;1;1;1;1;1;1	0;0;0;0;0;0;0;0	gi|#CONTAM#767918225|ref|XP_011509519.1| PREDICTED: POTE ankyrin domain family member E isoform X2 [Homo sapiens];gi|#CONTAM#767918223|ref|XP_011509518.1| PREDICTED: POTE ankyrin domain family member E isoform X1 [Homo sapiens];gi|#CONTAM#134133226|ref|NP_	8	8	1	0	7	8	8	8	8	8	1	1	1	1	1	1	0	0	0	0	0	0	12.2	3	0	105.04	933	933;957;1075;1051;1075;1075;1075;1085	0.00033278	2.4749	By MS/MS	By MS/MS	By MS/MS	By MS/MS	By MS/MS	By MS/MS	11	12.2	12.2	12.2	12.2	12.2	0	0
gi|#CONTAM#767974036|ref|XP_011536566.1|;gi|#CONTAM#578823648|ref|XP_006719430.1|;gi|#CONTAM#767974033|ref|XP_011536565.1|;gi|#CONTAM#767974031|ref|XP_011536564.1|;gi|#CONTAM#767974028|ref|XP_011536563.1|;gi|#CONTAM#767974025|ref|XP_011536562.1|;gi|#CONTAM#767974023|ref|XP_011536561.1|;gi|#CONTAM#578823644|ref|XP_006719428.1|;gi|#CONTAM#530401280|ref|XP_005253933.1|;gi|#CONTAM#134142062|ref|NP_00…	gi|#CONTAM#767974036|ref|XP_011536566.1|;gi|#CONTAM#578823648|ref|XP_006719430.1|;gi|#CONTAM#767974033|ref|XP_011536565.1|;gi|#CONTAM#767974031|ref|XP_011536564.1|;gi|#CONTAM#767974028|ref|XP_011536563.1|;gi|#CONTAM#767974025|ref|XP_011536562.1|;gi|#CONTAM#767974023|ref|XP_011536561.1|;gi|#CONTAM#578823644|ref|XP_006719428.1|;gi|#CONTAM#530401280|ref|XP_005253933.1|;gi|#CONTAM#134142062|ref|NP_00…	3;3;3;3;3;3;3;3;3;3;1	3;3;3;3;3;3;3;3;3;3;1	1;1;1;1;1;1;1;1;1;1;0	gi|#CONTAM#767974036|ref|XP_011536566.1| PREDICTED: acetyl-CoA carboxylase 2 isoform X4 [Homo sapiens];gi|#CONTAM#578823648|ref|XP_006719430.1| PREDICTED: acetyl-CoA carboxylase 2 isoform X3 [Homo sapiens];gi|#CONTAM#767974033|ref|XP_011536565.1| PREDICTED	11	3	3	1	1	1	0	1	0	1	1	1	0	1	0	1	0	1	0	0	0	0	1.4	1.4	0.4	254.29	2249	2249;2256;2395;2458;2458;2458;2458;2458;2458;2458;1304	0.0003349	2.5691	By MS/MS	By MS/MS		By MS/MS		By MS/MS	0.6	0.4	0	0.4	0	0.4	1	1
gi|#CONTAM#530390989|ref|XP_005251984.1|;gi|#CONTAM#14149653|ref|NP_055321.1|	gi|#CONTAM#530390989|ref|XP_005251984.1|;gi|#CONTAM#14149653|ref|NP_055321.1|	1;1	1;1	1;1	gi|#CONTAM#530390989|ref|XP_005251984.1| PREDICTED: torsin-1B isoform X1 [Homo sapiens];gi|#CONTAM#14149653|ref|NP_055321.1| torsin-1B precursor [Homo sapiens]	2	1	1	1	0	1	1	0	1	1	0	1	1	0	1	1	0	1	1	0	1	1	2.7	2.7	2.7	32.626	291	291;336	1	-2		By MS/MS	By MS/MS		By matching	By MS/MS	0	2.7	2.7	0	2.7	2.7	0	0
gi|#CONTAM#767922399|ref|XP_011531687.1|;gi|#CONTAM#767922397|ref|XP_011531686.1|;gi|#CONTAM#767922394|ref|XP_011531685.1|;gi|#CONTAM#530371934|ref|XP_005264946.1|;gi|#CONTAM#767922392|ref|XP_011531684.1|;gi|#CONTAM#148613876|ref|NP_653316.3|	gi|#CONTAM#767922399|ref|XP_011531687.1|;gi|#CONTAM#767922397|ref|XP_011531686.1|;gi|#CONTAM#767922394|ref|XP_011531685.1|;gi|#CONTAM#530371934|ref|XP_005264946.1|;gi|#CONTAM#767922392|ref|XP_011531684.1|;gi|#CONTAM#148613876|ref|NP_653316.3|	1;1;1;1;1;1	1;1;1;1;1;1	1;1;1;1;1;1	gi|#CONTAM#767922399|ref|XP_011531687.1| PREDICTED: EF-hand domain-containing family member B isoform X5 [Homo sapiens];gi|#CONTAM#767922397|ref|XP_011531686.1| PREDICTED: EF-hand domain-containing family member B isoform X4 [Homo sapiens];gi|#CONTAM#76792	6	1	1	1	0	1	0	0	0	0	0	1	0	0	0	0	0	1	0	0	0	0	1.4	1.4	1.4	71.07	622	622;668;743;810;812;833	1	-2		By MS/MS					0	1.4	0	0	0	0	0	1
gi|#CONTAM#767918903|ref|XP_011509799.1|;gi|#CONTAM#767918901|ref|XP_011509798.1|;gi|#CONTAM#767918899|ref|XP_011509797.1|;gi|#CONTAM#767918897|ref|XP_011509796.1|;gi|#CONTAM#767918894|ref|XP_011509795.1|;gi|#CONTAM#767918892|ref|XP_011509794.1|;gi|#CONTAM#767918890|ref|XP_011509793.1|;gi|#CONTAM#767918888|ref|XP_011509792.1|;gi|#CONTAM#767918886|ref|XP_011509791.1|;gi|#CONTAM#767918884|ref|XP_01…	gi|#CONTAM#767918903|ref|XP_011509799.1|;gi|#CONTAM#767918901|ref|XP_011509798.1|;gi|#CONTAM#767918899|ref|XP_011509797.1|;gi|#CONTAM#767918897|ref|XP_011509796.1|;gi|#CONTAM#767918894|ref|XP_011509795.1|;gi|#CONTAM#767918892|ref|XP_011509794.1|;gi|#CONTAM#767918890|ref|XP_011509793.1|;gi|#CONTAM#767918888|ref|XP_011509792.1|;gi|#CONTAM#767918886|ref|XP_011509791.1|;gi|#CONTAM#767918884|ref|XP_01…	1;1;1;1;1;1;1;1;1;1;1;1	1;1;1;1;1;1;1;1;1;1;1;1	1;1;1;1;1;1;1;1;1;1;1;1	gi|#CONTAM#767918903|ref|XP_011509799.1| PREDICTED: dynein heavy chain 7, axonemal isoform X11 [Homo sapiens];gi|#CONTAM#767918901|ref|XP_011509798.1| PREDICTED: dynein heavy chain 7, axonemal isoform X10 [Homo sapiens];gi|#CONTAM#767918899|ref|XP_01150979	12	1	1	1	1	1	1	1	1	1	1	1	1	1	1	1	1	1	1	1	1	1	0.5	0.5	0.5	245.36	2148	2148;2572;2812;2929;2942;2995;3004;3949;3978;3984;4024;4024	1	-2	By MS/MS	By MS/MS	By MS/MS	By MS/MS	By MS/MS	By MS/MS	0.5	0.5	0.5	0.5	0.5	0.5	0	0
gi|#CONTAM#530416757|ref|XP_005259076.1|;gi|#CONTAM#153251792|ref|NP_060178.2|	gi|#CONTAM#530416757|ref|XP_005259076.1|;gi|#CONTAM#153251792|ref|NP_060178.2|	1;1	1;1	1;1	gi|#CONTAM#530416757|ref|XP_005259076.1| PREDICTED: protein FAM83E isoform X1 [Homo sapiens];gi|#CONTAM#153251792|ref|NP_060178.2| protein FAM83E [Homo sapiens]	2	1	1	1	0	1	1	1	1	1	0	1	1	1	1	1	0	1	1	1	1	1	3.1	3.1	3.1	51.779	478	478;478	0.0062537	1.4529		By MS/MS	By MS/MS	By MS/MS	By MS/MS	By MS/MS	0	3.1	3.1	3.1	3.1	3.1	0	1
gi|#CONTAM#153945790|ref|NP_002463.2|;gi|#CONTAM#153792663|ref|NP_060004.3|;gi|#CONTAM#153791586|ref|NP_001093582.1|;gi|#CONTAM#767992182|ref|XP_011522176.1|;gi|#CONTAM#767992180|ref|XP_011522175.1|;gi|#CONTAM#115496169|ref|NP_000248.2|;gi|#CONTAM#115527082|ref|NP_005954.3|;gi|#CONTAM#110611903|ref|NP_060003.2|	gi|#CONTAM#153945790|ref|NP_002463.2|;gi|#CONTAM#153792663|ref|NP_060004.3|;gi|#CONTAM#153791586|ref|NP_001093582.1|;gi|#CONTAM#767992182|ref|XP_011522176.1|;gi|#CONTAM#767992180|ref|XP_011522175.1|;gi|#CONTAM#115496169|ref|NP_000248.2|;gi|#CONTAM#115527082|ref|NP_005954.3|;gi|#CONTAM#110611903|ref|NP_060003.2|	3;3;3;3;3;2;2;2	1;1;1;1;1;0;0;0	1;1;1;1;1;0;0;0	gi|#CONTAM#153945790|ref|NP_002463.2| myosin-8 [Homo sapiens];gi|#CONTAM#153792663|ref|NP_060004.3| myosin-2 [Homo sapiens];gi|#CONTAM#153791586|ref|NP_001093582.1| myosin-2 [Homo sapiens];gi|#CONTAM#767992182|ref|XP_011522176.1| PREDICTED: myosin-8 isofor	8	3	1	1	3	2	3	2	2	2	1	0	1	0	0	0	1	0	1	0	0	0	1.8	0.4	0.4	222.76	1937	1937;1941;1941;1969;1969;1935;1939;1939	1	-2	By MS/MS	By matching	By matching	By matching	By matching	By matching	1.8	1.3	1.8	1.3	1.3	1.3	1	0
gi|#CONTAM#306966132|ref|NP_001182461.1|;gi|#CONTAM#578817813|ref|XP_006717316.1|;gi|#CONTAM#578817811|ref|XP_006717315.1|;gi|#CONTAM#154759259|ref|NP_003118.2|;gi|#CONTAM#194595509|ref|NP_001123910.1|;gi|#CONTAM#578817809|ref|XP_006717314.1|;gi|#CONTAM#578817807|ref|XP_006717313.1|;gi|#CONTAM#578817805|ref|XP_006717312.1|;gi|#CONTAM#578817803|ref|XP_006717311.1|;gi|#CONTAM#578817801|ref|XP_00671…	gi|#CONTAM#306966132|ref|NP_001182461.1|;gi|#CONTAM#578817813|ref|XP_006717316.1|;gi|#CONTAM#578817811|ref|XP_006717315.1|;gi|#CONTAM#154759259|ref|NP_003118.2|;gi|#CONTAM#194595509|ref|NP_001123910.1|;gi|#CONTAM#578817809|ref|XP_006717314.1|;gi|#CONTAM#578817807|ref|XP_006717313.1|;gi|#CONTAM#578817805|ref|XP_006717312.1|;gi|#CONTAM#578817803|ref|XP_006717311.1|;gi|#CONTAM#578817801|ref|XP_00671…	9;9;9;9;9;9;9;9;9;9;9;9;9	1;1;1;1;1;1;1;1;1;1;1;1;1	1;1;1;1;1;1;1;1;1;1;1;1;1	gi|#CONTAM#306966132|ref|NP_001182461.1| spectrin alpha chain, non-erythrocytic 1 isoform 3 [Homo sapiens];gi|#CONTAM#578817813|ref|XP_006717316.1| PREDICTED: spectrin alpha chain, non-erythrocytic 1 isoform X9 [Homo sapiens];gi|#CONTAM#578817811|ref|XP_00	13	9	1	1	8	7	8	9	9	7	1	1	1	1	1	1	1	1	1	1	1	1	4.4	0.4	0.4	282.28	2452	2452;2464;2469;2472;2477;2478;2483;2484;2489;2490;2498;2505;2510	0.0003358	2.5968	By MS/MS	By MS/MS	By MS/MS	By MS/MS	By MS/MS	By MS/MS	4	4	4	4.4	4.4	4	2	3
gi|#CONTAM#378548190|ref|NP_001243731.1|;gi|#CONTAM#15718687|ref|NP_000996.2|;gi|#CONTAM#386869503|ref|NP_001247435.1|;gi|#CONTAM#386869506|ref|NP_001247436.1|	gi|#CONTAM#378548190|ref|NP_001243731.1|;gi|#CONTAM#15718687|ref|NP_000996.2|;gi|#CONTAM#386869503|ref|NP_001247435.1|	5;5;5;1	3;3;3;0	2;2;2;0	gi|#CONTAM#378548190|ref|NP_001243731.1| 40S ribosomal protein S3 isoform 1 [Homo sapiens];gi|#CONTAM#15718687|ref|NP_000996.2| 40S ribosomal protein S3 isoform 1 [Homo sapiens];gi|#CONTAM#386869503|ref|NP_001247435.1| 40S ribosomal protein S3 isoform 2 [H	4	5	3	2	4	4	4	5	4	4	2	2	2	3	2	2	2	2	2	2	2	2	19.8	13.6	8.6	26.688	243	243;243;259;117	0	15.527	By MS/MS	By MS/MS	By MS/MS	By MS/MS	By MS/MS	By MS/MS	14.8	14.8	14.8	19.8	14.8	14.8	4	2
gi|1253749825|ref|XP_022658892.1|;gi|1477722639|ref|XP_026299122.1|;gi|#CONTAM#530427102|ref|XP_005272220.1|;gi|#CONTAM#16554629|ref|NP_438172.1|;gi|#CONTAM#16554627|ref|NP_060058.1|	gi|1253749825|ref|XP_022658892.1|;gi|1477722639|ref|XP_026299122.1|;gi|#CONTAM#530427102|ref|XP_005272220.1|;gi|#CONTAM#16554629|ref|NP_438172.1|;gi|#CONTAM#16554627|ref|NP_060058.1|	3;3;3;3;3	3;3;3;3;3	3;3;3;3;3	gi|1253749825|ref|XP_022658892.1| WD repeat-containing protein 5 [Varroa destructor];gi|1477722639|ref|XP_026299122.1| protein will die slowly [Apis mellifera];gi|#CONTAM#530427102|ref|XP_005272220.1| PREDICTED: WD repeat-containing protein 5 isoform X1 [H	5	3	3	3	2	2	2	1	1	1	2	2	2	1	1	1	2	2	2	1	1	1	12.2	12.2	12.2	34.371	311	311;334;334;334;334	0.00035311	3.2909	By MS/MS	By MS/MS	By MS/MS	By MS/MS	By matching	By matching	8.7	7.4	8.7	4.8	3.9	3.5	1	2
gi|#CONTAM#165932370|ref|NP_078858.4|;gi|#CONTAM#603844373|ref|NP_001278214.1|;gi|#CONTAM#767932609|ref|XP_011530538.1|;gi|#CONTAM#604723349|ref|NP_001278232.1|;gi|#CONTAM#767932611|ref|XP_011530539.1|	gi|#CONTAM#165932370|ref|NP_078858.4|;gi|#CONTAM#603844373|ref|NP_001278214.1|;gi|#CONTAM#767932609|ref|XP_011530538.1|;gi|#CONTAM#604723349|ref|NP_001278232.1|;gi|#CONTAM#767932611|ref|XP_011530539.1|	2;2;2;2;1	2;2;2;2;1	2;2;2;2;1	gi|#CONTAM#165932370|ref|NP_078858.4| protocadherin Fat 4 isoform 3 precursor [Homo sapiens];gi|#CONTAM#603844373|ref|NP_001278214.1| protocadherin Fat 4 isoform 2 precursor [Homo sapiens];gi|#CONTAM#767932609|ref|XP_011530538.1| PREDICTED: protocadherin F	5	2	2	2	0	2	0	0	0	0	0	2	0	0	0	0	0	2	0	0	0	0	0.6	0.6	0.6	542.68	4981	4981;4982;4983;4983;3240	0.003955	1.6081		By MS/MS					0	0.6	0	0	0	0	0	2
gi|#CONTAM#169636418|ref|NP_115867.2|	gi|#CONTAM#169636418|ref|NP_115867.2|	1	1	1	gi|#CONTAM#169636418|ref|NP_115867.2| 39S ribosomal protein L38, mitochondrial [Homo sapiens]	1	1	1	1	0	0	0	1	0	1	0	0	0	1	0	1	0	0	0	1	0	1	5	5	5	44.596	380	380	1	-2				By MS/MS		By MS/MS	0	0	0	5	0	5	0	0
gi|#CONTAM#172072620|ref|NP_055047.2|;gi|#CONTAM#530410596|ref|XP_005256832.1|;gi|#CONTAM#4759300|ref|NP_004772.1|;gi|#CONTAM#9257251|ref|NP_058439.1|;gi|#CONTAM#662033932|ref|NP_001284367.1|;gi|#CONTAM#40549446|ref|NP_954740.1|;gi|#CONTAM#7657673|ref|NP_055046.1|	gi|#CONTAM#172072620|ref|NP_055047.2|;gi|#CONTAM#530410596|ref|XP_005256832.1|;gi|#CONTAM#4759300|ref|NP_004772.1|;gi|#CONTAM#9257251|ref|NP_058439.1|;gi|#CONTAM#662033932|ref|NP_001284367.1|;gi|#CONTAM#40549446|ref|NP_954740.1|;gi|#CONTAM#7657673|ref|NP_055046.1|	2;2;1;1;1;1;1	1;1;0;0;0;0;0	1;1;0;0;0;0;0	gi|#CONTAM#172072620|ref|NP_055047.2| vesicle-associated membrane protein 2 [Homo sapiens];gi|#CONTAM#530410596|ref|XP_005256832.1| PREDICTED: vesicle-associated membrane protein 2 isoform X1 [Homo sapiens];gi|#CONTAM#4759300|ref|NP_004772.1| vesicle-assoc	7	2	1	1	2	2	2	2	2	1	1	1	1	1	1	1	1	1	1	1	1	1	19.8	13.8	13.8	12.663	116	116;118;100;116;116;117;118	0	75.615	By MS/MS	By MS/MS	By MS/MS	By MS/MS	By MS/MS	By MS/MS	19.8	19.8	19.8	19.8	19.8	13.8	1	2
gi|#CONTAM#393715095|ref|NP_001257329.1|;gi|#CONTAM#393715091|ref|NP_001257328.1|;gi|#CONTAM#17986283|ref|NP_006000.2|	gi|#CONTAM#393715095|ref|NP_001257329.1|;gi|#CONTAM#393715091|ref|NP_001257328.1|;gi|#CONTAM#17986283|ref|NP_006000.2|	17;17;17	1;1;1	0;0;0	gi|#CONTAM#393715095|ref|NP_001257329.1| tubulin alpha-1A chain isoform 2 [Homo sapiens];gi|#CONTAM#393715091|ref|NP_001257328.1| tubulin alpha-1A chain isoform 1 [Homo sapiens];gi|#CONTAM#17986283|ref|NP_006000.2| tubulin alpha-1A chain isoform 1 [Homo sa	3	17	1	0	14	15	16	16	16	17	1	0	1	1	1	1	0	0	0	0	0	0	47.6	3.6	0	46.297	416	416;451;451	0.00033179	2.4299	By MS/MS	By matching	By MS/MS	By MS/MS	By matching	By MS/MS	44.7	43	46.6	46.6	46.6	47.6	1	0
gi|#CONTAM#18087817|ref|NP_542385.1|;gi|#CONTAM#63054848|ref|NP_110398.1|	gi|#CONTAM#18087817|ref|NP_542385.1|;gi|#CONTAM#63054848|ref|NP_110398.1|	1;1	1;1	1;1	gi|#CONTAM#18087817|ref|NP_542385.1| coiled-coil domain-containing protein 34 isoform 2 [Homo sapiens];gi|#CONTAM#63054848|ref|NP_110398.1| coiled-coil domain-containing protein 34 isoform 1 [Homo sapiens]	2	1	1	1	1	1	1	1	1	1	1	1	1	1	1	1	1	1	1	1	1	1	2.6	2.6	2.6	26.256	229	229;373	1	-2	By matching	By matching	By matching	By matching	By MS/MS	By MS/MS	2.6	2.6	2.6	2.6	2.6	2.6	0	0
sp#CONTAM#|#CONTAM#ALDOA_RABIT|;gi|#CONTAM#767988344|ref|XP_011544070.1|;gi|#CONTAM#767988342|ref|XP_011544069.1|;gi|#CONTAM#4557305|ref|NP_000025.1|;gi|#CONTAM#34577112|ref|NP_908932.1|;gi|#CONTAM#34577110|ref|NP_908930.1|;gi|#CONTAM#193794814|ref|NP_001121089.1|;gi|#CONTAM#342187211|ref|NP_001230106.1|	sp#CONTAM#|#CONTAM#ALDOA_RABIT|;gi|#CONTAM#767988344|ref|XP_011544070.1|;gi|#CONTAM#767988342|ref|XP_011544069.1|;gi|#CONTAM#4557305|ref|NP_000025.1|;gi|#CONTAM#34577112|ref|NP_908932.1|;gi|#CONTAM#34577110|ref|NP_908930.1|;gi|#CONTAM#193794814|ref|NP_001121089.1|;gi|#CONTAM#342187211|ref|NP_001230106.1|	2;2;2;2;2;2;2;2	1;1;1;1;1;1;1;1	1;1;1;1;1;1;1;1	sp#CONTAM#|#CONTAM#ALDOA_RABIT|;gi|#CONTAM#767988344|ref|XP_011544070.1| PREDICTED: fructose-bisphosphate aldolase A isoform X1 [Homo sapiens];gi|#CONTAM#767988342|ref|XP_011544069.1| PREDICTED: fructose-bisphosphate aldolase A isoform X1 [Homo sapiens];gi	8	2	1	1	2	2	2	2	2	2	1	1	1	1	1	1	1	1	1	1	1	1	4.2	2.2	2.2	38.857	360	360;364;364;364;364;364;364;418	0.0087464	1.3181	By MS/MS	By MS/MS	By matching	By MS/MS	By MS/MS	By MS/MS	4.2	4.2	4.2	4.2	4.2	4.2	0	2
gi|#CONTAM#767995342|ref|XP_011523336.1|;gi|#CONTAM#194018537|ref|NP_002757.2|	gi|#CONTAM#767995342|ref|XP_011523336.1|;gi|#CONTAM#194018537|ref|NP_002757.2|	1;1	1;1	1;1	gi|#CONTAM#767995342|ref|XP_011523336.1| PREDICTED: phosphoribosyl pyrophosphate synthase-associated protein 1 isoform X1 [Homo sapiens];gi|#CONTAM#194018537|ref|NP_002757.2| phosphoribosyl pyrophosphate synthase-associated protein 1 [Homo sapiens]	2	1	1	1	1	1	1	1	1	1	1	1	1	1	1	1	1	1	1	1	1	1	4.6	4.6	4.6	31.265	282	282;385	0	7.8941	By MS/MS	By MS/MS	By MS/MS	By MS/MS	By MS/MS	By MS/MS	4.6	4.6	4.6	4.6	4.6	4.6	1	1
gi|#CONTAM#578821163|ref|XP_006718510.1|;gi|#CONTAM#20357556|ref|NP_612632.1|;gi|#CONTAM#20357552|ref|NP_005222.2|;gi|#CONTAM#296080746|ref|NP_001171669.1|	gi|#CONTAM#578821163|ref|XP_006718510.1|;gi|#CONTAM#20357556|ref|NP_612632.1|;gi|#CONTAM#20357552|ref|NP_005222.2|;gi|#CONTAM#296080746|ref|NP_001171669.1|	1;1;1;1	1;1;1;1	1;1;1;1	gi|#CONTAM#578821163|ref|XP_006718510.1| PREDICTED: src substrate cortactin isoform X1 [Homo sapiens];gi|#CONTAM#20357556|ref|NP_612632.1| src substrate cortactin isoform b [Homo sapiens];gi|#CONTAM#20357552|ref|NP_005222.2| src substrate cortactin isoform	4	1	1	1	1	0	0	0	0	0	1	0	0	0	0	0	1	0	0	0	0	0	4.2	4.2	4.2	53.206	476	476;513;550;634	1	-2	By MS/MS						4.2	0	0	0	0	0	1	0
gi|#CONTAM#21361462|ref|NP_055416.2|	gi|#CONTAM#21361462|ref|NP_055416.2|	2	1	1	gi|#CONTAM#21361462|ref|NP_055416.2| EH domain-containing protein 2 [Homo sapiens]	1	2	1	1	0	0	1	1	1	1	0	0	0	1	0	0	0	0	0	1	0	0	3.1	2	2	61.161	543	543	1	-2			By matching	By MS/MS	By matching	By matching	0	0	1.1	2	1.1	1.1	0	0
gi|#CONTAM#556503352|ref|NP_001273300.1|;gi|#CONTAM#21361741|ref|NP_057569.2|	gi|#CONTAM#556503352|ref|NP_001273300.1|;gi|#CONTAM#21361741|ref|NP_057569.2|	1;1	1;1	1;1	gi|#CONTAM#556503352|ref|NP_001273300.1| vacuolar protein sorting-associated protein VTA1 homolog isoform b [Homo sapiens];gi|#CONTAM#21361741|ref|NP_057569.2| vacuolar protein sorting-associated protein VTA1 homolog isoform a [Homo sapiens]	2	1	1	1	0	0	1	1	1	0	0	0	1	1	1	0	0	0	1	1	1	0	3.2	3.2	3.2	31.102	280	280;307	1	-2			By MS/MS	By MS/MS	By MS/MS		0	0	3.2	3.2	3.2	0	0	0
gi|#CONTAM#767938073|ref|XP_011532733.1|;gi|#CONTAM#222352135|ref|NP_001138426.1|	gi|#CONTAM#767938073|ref|XP_011532733.1|;gi|#CONTAM#222352135|ref|NP_001138426.1|	1;1	1;1	1;1	gi|#CONTAM#767938073|ref|XP_011532733.1| PREDICTED: uncharacterized protein C5orf47 isoform X1 [Homo sapiens];gi|#CONTAM#222352135|ref|NP_001138426.1| uncharacterized protein C5orf47 [Homo sapiens]	2	1	1	1	1	1	1	1	1	1	1	1	1	1	1	1	1	1	1	1	1	1	14	14	14	15.83	150	150;176	1	-2	By matching	By MS/MS	By MS/MS	By matching	By MS/MS	By MS/MS	14	14	14	14	14	14	0	0
gi|#CONTAM#38093661|ref|NP_938024.1|;gi|#CONTAM#224451131|ref|NP_001136273.1|;gi|#CONTAM#224451128|ref|NP_001136272.1|;gi|#CONTAM#635172842|ref|NP_001278938.1|	gi|#CONTAM#38093661|ref|NP_938024.1|;gi|#CONTAM#224451131|ref|NP_001136273.1|;gi|#CONTAM#224451128|ref|NP_001136272.1|;gi|#CONTAM#635172842|ref|NP_001278938.1|	1;1;1;1	1;1;1;1	1;1;1;1	gi|#CONTAM#38093661|ref|NP_938024.1| protein eyes shut homolog isoform 3 precursor [Homo sapiens];gi|#CONTAM#224451131|ref|NP_001136273.1| protein eyes shut homolog isoform 2 precursor [Homo sapiens];gi|#CONTAM#224451128|ref|NP_001136272.1| protein eyes sh	4	1	1	1	1	0	1	0	0	0	1	0	1	0	0	0	1	0	1	0	0	0	2	2	2	66.851	594	594;619;3144;3165	0.005692	1.4909	By MS/MS		By MS/MS				2	0	2	0	0	0	1	0
gi|#CONTAM#530413981|ref|XP_005258418.1|;gi|#CONTAM#767999375|ref|XP_011524525.1|;gi|#CONTAM#767999373|ref|XP_011524524.1|;gi|#CONTAM#226371754|ref|NP_112593.2|;gi|#CONTAM#767999371|ref|XP_011524523.1|;gi|#CONTAM#767999369|ref|XP_011524522.1|;gi|#CONTAM#767999367|ref|XP_011524521.1|;gi|#CONTAM#578832727|ref|XP_006722617.1|;gi|#CONTAM#530413975|ref|XP_005258415.1|;gi|#CONTAM#530413973|ref|XP_00525…	gi|#CONTAM#530413981|ref|XP_005258418.1|;gi|#CONTAM#767999375|ref|XP_011524525.1|;gi|#CONTAM#767999373|ref|XP_011524524.1|;gi|#CONTAM#226371754|ref|NP_112593.2|;gi|#CONTAM#767999371|ref|XP_011524523.1|;gi|#CONTAM#767999369|ref|XP_011524522.1|;gi|#CONTAM#767999367|ref|XP_011524521.1|;gi|#CONTAM#578832727|ref|XP_006722617.1|;gi|#CONTAM#530413975|ref|XP_005258415.1|;gi|#CONTAM#530413973|ref|XP_00525…	1;1;1;1;1;1;1;1;1;1	1;1;1;1;1;1;1;1;1;1	1;1;1;1;1;1;1;1;1;1	gi|#CONTAM#530413981|ref|XP_005258418.1| PREDICTED: katanin p60 ATPase-containing subunit A-like 2 isoform X9 [Homo sapiens];gi|#CONTAM#767999375|ref|XP_011524525.1| PREDICTED: katanin p60 ATPase-containing subunit A-like 2 isoform X8 [Homo sapiens];gi|#CO	10	1	1	1	1	1	1	1	1	1	1	1	1	1	1	1	1	1	1	1	1	1	2.8	2.8	2.8	48.024	427	427;450;465;466;468;511;519;538;563;564	0.00096061	2.1385	By MS/MS	By MS/MS	By MS/MS	By MS/MS	By MS/MS	By MS/MS	2.8	2.8	2.8	2.8	2.8	2.8	2	1
gi|#CONTAM#226442709|ref|NP_001140099.1|;gi|#CONTAM#578809319|ref|XP_006714353.1|;gi|#CONTAM#226442705|ref|NP_001140062.1|;gi|#CONTAM#37574042|ref|NP_112569.2|	gi|#CONTAM#226442709|ref|NP_001140099.1|;gi|#CONTAM#578809319|ref|XP_006714353.1|;gi|#CONTAM#226442705|ref|NP_001140062.1|;gi|#CONTAM#37574042|ref|NP_112569.2|	1;1;1;1	1;1;1;1	1;1;1;1	gi|#CONTAM#226442709|ref|NP_001140099.1| ethanolamine-phosphate phospho-lyase isoform 3 [Homo sapiens];gi|#CONTAM#578809319|ref|XP_006714353.1| PREDICTED: ethanolamine-phosphate phospho-lyase isoform X1 [Homo sapiens];gi|#CONTAM#226442705|ref|NP_001140062.	4	1	1	1	1	1	1	1	1	1	1	1	1	1	1	1	1	1	1	1	1	1	2.3	2.3	2.3	48.941	441	441;459;493;499	0.00927	1.2753	By MS/MS	By MS/MS	By MS/MS	By MS/MS	By MS/MS	By MS/MS	2.3	2.3	2.3	2.3	2.3	2.3	1	0
gi|#CONTAM#23110942|ref|NP_002781.2|	gi|#CONTAM#23110942|ref|NP_002781.2|	4	2	2	gi|#CONTAM#23110942|ref|NP_002781.2| proteasome subunit alpha type-5 isoform 1 [Homo sapiens]	1	4	2	2	2	2	3	3	3	2	0	0	1	1	1	0	0	0	1	1	1	0	17.8	8.7	8.7	26.411	241	241	0	3.5031	By matching	By matching	By MS/MS	By MS/MS	By MS/MS	By matching	9.1	9.1	17.4	17.8	17.8	9.1	0	0
gi|#CONTAM#24234688|ref|NP_004125.3|	gi|#CONTAM#24234688|ref|NP_004125.3|	5	1	1	gi|#CONTAM#24234688|ref|NP_004125.3| stress-70 protein, mitochondrial precursor [Homo sapiens]	1	5	1	1	4	4	4	4	4	5	1	1	1	1	1	1	1	1	1	1	1	1	7.2	1.3	1.3	73.68	679	679	0.0030941	1.7473	By MS/MS	By MS/MS	By MS/MS	By MS/MS	By MS/MS	By MS/MS	6.2	6.2	6.2	6.2	6.2	7.2	1	1
gi|#CONTAM#261337188|ref|NP_001159743.1|;gi|#CONTAM#557948043|ref|NP_001273721.1|;gi|#CONTAM#557947976|ref|NP_001273722.1|;gi|#CONTAM#557947968|ref|NP_001273724.1|;gi|#CONTAM#557947982|ref|NP_001273723.1|;gi|#CONTAM#23308553|ref|NP_694568.1|	gi|#CONTAM#261337188|ref|NP_001159743.1|;gi|#CONTAM#557948043|ref|NP_001273721.1|;gi|#CONTAM#557947976|ref|NP_001273722.1|;gi|#CONTAM#557947968|ref|NP_001273724.1|;gi|#CONTAM#557947982|ref|NP_001273723.1|;gi|#CONTAM#23308553|ref|NP_694568.1|	2;2;1;1;1;1	2;2;1;1;1;1	2;2;1;1;1;1	gi|#CONTAM#261337188|ref|NP_001159743.1| spermatogenesis-associated protein 13 isoform 1 [Homo sapiens];gi|#CONTAM#557948043|ref|NP_001273721.1| spermatogenesis-associated protein 13 isoform 3 [Homo sapiens];gi|#CONTAM#557947976|ref|NP_001273722.1| spermat	6	2	2	2	0	2	2	1	1	1	0	2	2	1	1	1	0	2	2	1	1	1	2.5	2.5	2.5	141.43	1277	1277;1339;512;574;596;652	0.0025008	1.8336		By MS/MS	By MS/MS	By MS/MS	By MS/MS	By MS/MS	0	2.5	2.5	1.3	1.3	1.3	0	1
gi|#CONTAM#27765080|ref|NP_775113.1|;gi|#CONTAM#27765078|ref|NP_775112.1|	gi|#CONTAM#27765080|ref|NP_775113.1|;gi|#CONTAM#27765078|ref|NP_775112.1|	1;1	1;1	1;1	gi|#CONTAM#27765080|ref|NP_775113.1| calpain-3 isoform e [Homo sapiens];gi|#CONTAM#27765078|ref|NP_775112.1| calpain-3 isoform e [Homo sapiens]	2	1	1	1	1	1	1	0	1	1	1	1	1	0	1	1	1	1	1	0	1	1	6.4	6.4	6.4	18.246	156	156;156	0.0057074	1.5074	By MS/MS	By MS/MS	By MS/MS		By MS/MS	By MS/MS	6.4	6.4	6.4	0	6.4	6.4	0	1
gi|#CONTAM#767992217|ref|XP_011522193.1|;gi|#CONTAM#767992205|ref|XP_011522187.1|;gi|#CONTAM#530410351|ref|XP_005256713.1|;gi|#CONTAM#767992199|ref|XP_011522184.1|;gi|#CONTAM#767992201|ref|XP_011522185.1|;gi|#CONTAM#767992203|ref|XP_011522186.1|;gi|#CONTAM#28373105|ref|NP_777613.1|;gi|#CONTAM#28373107|ref|NP_777614.1|;gi|#CONTAM#28373109|ref|NP_777615.1|;gi|#CONTAM#767992207|ref|XP_011522188.1|;g…	gi|#CONTAM#767992217|ref|XP_011522193.1|;gi|#CONTAM#767992205|ref|XP_011522187.1|;gi|#CONTAM#530410351|ref|XP_005256713.1|;gi|#CONTAM#767992199|ref|XP_011522184.1|;gi|#CONTAM#767992201|ref|XP_011522185.1|;gi|#CONTAM#767992203|ref|XP_011522186.1|;gi|#CONTAM#28373105|ref|NP_777613.1|;gi|#CONTAM#28373107|ref|NP_777614.1|;gi|#CONTAM#28373109|ref|NP_777615.1|;gi|#CONTAM#767992207|ref|XP_011522188.1|;g…	7;7;7;7;7;7;7;7;7;7;7;7;7;7;7;7;7;7;7	1;1;1;1;1;1;1;1;1;1;1;1;1;1;1;1;1;1;1	1;1;1;1;1;1;1;1;1;1;1;1;1;1;1;1;1;1;1	gi|#CONTAM#767992217|ref|XP_011522193.1| PREDICTED: sarcoplasmic/endoplasmic reticulum calcium ATPase 3 isoform X2 [Homo sapiens];gi|#CONTAM#767992205|ref|XP_011522187.1| PREDICTED: sarcoplasmic/endoplasmic reticulum calcium ATPase 3 isoform X8 [Homo sapie	19	7	1	1	6	6	7	6	6	7	0	0	1	0	0	1	0	0	1	0	0	1	7.5	2.3	2.3	109.13	998	998;1042;1100;1084;1069;1069;1052;1044;1043;1042;998;1041;1029;1029;1028;1024;999;999;1114	0.0015798	1.9531	By matching	By matching	By MS/MS	By matching	By matching	By MS/MS	5.2	5.2	7.5	5.2	5.2	7.5	0	0
gi|#CONTAM#371502112|ref|NP_001243064.1|;gi|#CONTAM#768016147|ref|XP_011526901.1|;gi|#CONTAM#29029559|ref|NP_001307.2|	gi|#CONTAM#371502112|ref|NP_001243064.1|;gi|#CONTAM#768016147|ref|XP_011526901.1|;gi|#CONTAM#29029559|ref|NP_001307.2|	1;1;1	1;1;1	1;1;1	gi|#CONTAM#371502112|ref|NP_001243064.1| exportin-2 isoform 2 [Homo sapiens];gi|#CONTAM#768016147|ref|XP_011526901.1| PREDICTED: exportin-2 isoform X1 [Homo sapiens];gi|#CONTAM#29029559|ref|NP_001307.2| exportin-2 isoform 1 [Homo sapiens]	3	1	1	1	1	1	1	1	1	1	1	1	1	1	1	1	1	1	1	1	1	1	0.9	0.9	0.9	103.88	915	915;945;971	0.0076855	1.3775	By MS/MS	By MS/MS	By MS/MS	By MS/MS	By MS/MS	By MS/MS	0.9	0.9	0.9	0.9	0.9	0.9	1	1
gi|#CONTAM#659667959|ref|NP_001281090.1|;gi|#CONTAM#29544726|ref|NP_060901.2|	gi|#CONTAM#659667959|ref|NP_001281090.1|;gi|#CONTAM#29544726|ref|NP_060901.2|	1;1	1;1	1;1	gi|#CONTAM#659667959|ref|NP_001281090.1| docking protein 5 isoform c [Homo sapiens];gi|#CONTAM#29544726|ref|NP_060901.2| docking protein 5 isoform a [Homo sapiens]	2	1	1	1	0	0	0	0	0	1	0	0	0	0	0	1	0	0	0	0	0	1	19.2	19.2	19.2	8.8562	78	78;306	1	-2						By MS/MS	0	0	0	0	0	19.2	0	0
gi|#CONTAM#301171345|ref|NP_001180343.1|;gi|#CONTAM#9507215|ref|NP_061816.1|	gi|#CONTAM#301171345|ref|NP_001180343.1|;gi|#CONTAM#9507215|ref|NP_061816.1|	15;15	1;1	0;0	gi|#CONTAM#301171345|ref|NP_001180343.1| tubulin alpha-8 chain isoform 2 [Homo sapiens];gi|#CONTAM#9507215|ref|NP_061816.1| tubulin alpha-8 chain isoform 1 [Homo sapiens]	2	15	1	0	12	14	14	14	14	15	1	1	1	1	1	1	0	0	0	0	0	0	47.5	4.2	0	42.953	383	383;449	0.000342	2.8722	By MS/MS	By MS/MS	By MS/MS	By MS/MS	By MS/MS	By MS/MS	44.1	46.5	46.5	46.5	46.5	47.5	1	2
gi|#CONTAM#305410791|ref|NP_001182032.1|	gi|#CONTAM#305410791|ref|NP_001182032.1|	2	1	1	gi|#CONTAM#305410791|ref|NP_001182032.1| glutathione reductase, mitochondrial isoform 3 precursor [Homo sapiens]	1	2	1	1	2	0	0	2	1	1	1	0	0	1	0	0	1	0	0	1	0	0	4.9	2.1	2.1	50.496	469	469	0.0059666	1.4605	By MS/MS			By MS/MS	By matching	By matching	4.9	0	0	4.9	2.8	2.8	1	0
gi|#CONTAM#308193310|ref|NP_001184009.1|;gi|#CONTAM#308193308|ref|NP_001184008.1|;gi|#CONTAM#767947648|ref|XP_011514445.1|;gi|#CONTAM#55953131|ref|NP_001007246.1|;gi|#CONTAM#55953129|ref|NP_001541.2|;gi|#CONTAM#767947646|ref|XP_011514444.1|	gi|#CONTAM#308193310|ref|NP_001184009.1|;gi|#CONTAM#308193308|ref|NP_001184008.1|;gi|#CONTAM#767947648|ref|XP_011514445.1|;gi|#CONTAM#55953131|ref|NP_001007246.1|;gi|#CONTAM#55953129|ref|NP_001541.2|;gi|#CONTAM#767947646|ref|XP_011514444.1|	1;1;1;1;1;1	1;1;1;1;1;1	1;1;1;1;1;1	gi|#CONTAM#308193310|ref|NP_001184009.1| interferon-related developmental regulator 1 isoform 2 [Homo sapiens];gi|#CONTAM#308193308|ref|NP_001184008.1| interferon-related developmental regulator 1 isoform 2 [Homo sapiens];gi|#CONTAM#767947648|ref|XP_011514	6	1	1	1	0	1	0	0	0	0	0	1	0	0	0	0	0	1	0	0	0	0	2.5	2.5	2.5	45.336	401	401;401;406;451;451;456	1	-2		By MS/MS					0	2.5	0	0	0	0	0	1
gi|#CONTAM#4501887|ref|NP_001605.1|;gi|#CONTAM#4501885|ref|NP_001092.1|;gi|#CONTAM#316659409|ref|NP_001186883.1|;gi|#CONTAM#578813594|ref|XP_006715827.1|	gi|#CONTAM#4501887|ref|NP_001605.1|;gi|#CONTAM#4501885|ref|NP_001092.1|;gi|#CONTAM#316659409|ref|NP_001186883.1|;gi|#CONTAM#578813594|ref|XP_006715827.1|	22;22;22;13	1;1;1;1	1;1;1;1	gi|#CONTAM#4501887|ref|NP_001605.1| actin, cytoplasmic 2 [Homo sapiens];gi|#CONTAM#4501885|ref|NP_001092.1| actin, cytoplasmic 1 [Homo sapiens];gi|#CONTAM#316659409|ref|NP_001186883.1| actin, cytoplasmic 2 [Homo sapiens];gi|#CONTAM#578813594|ref|XP_0067158	4	22	1	1	19	20	21	20	20	20	1	1	1	1	1	1	1	1	1	1	1	1	75.2	7.5	7.5	41.792	375	375;375;375;253	0	94.86	By MS/MS	By MS/MS	By MS/MS	By MS/MS	By MS/MS	By MS/MS	69.1	72	72.3	68	67.2	64.5	5	4
gi|328787740|ref|XP_394987.4|;gi|#CONTAM#4506651|ref|NP_000992.1|;gi|#CONTAM#316983124|ref|NP_066357.2|;gi|#CONTAM#316983130|ref|NP_001186902.1|	gi|328787740|ref|XP_394987.4|;gi|#CONTAM#4506651|ref|NP_000992.1|;gi|#CONTAM#316983124|ref|NP_066357.2|;gi|#CONTAM#316983130|ref|NP_001186902.1|	1;1;1;1	1;1;1;1	1;1;1;1	gi|328787740|ref|XP_394987.4| 60S ribosomal protein L44 [Apis mellifera];gi|#CONTAM#4506651|ref|NP_000992.1| 60S ribosomal protein L36a-like [Homo sapiens];gi|#CONTAM#316983124|ref|NP_066357.2| 60S ribosomal protein L36a isoform a [Homo sapiens];gi|#CONTAM	4	1	1	1	1	1	1	1	1	1	1	1	1	1	1	1	1	1	1	1	1	1	7.7	7.7	7.7	12.536	104	104;106;142;154	0.0012743	2.0893	By MS/MS	By MS/MS	By MS/MS	By MS/MS	By MS/MS	By MS/MS	7.7	7.7	7.7	7.7	7.7	7.7	1	2
gi|#CONTAM#32189394|ref|NP_001677.2|	gi|#CONTAM#32189394|ref|NP_001677.2|	14	1	1	gi|#CONTAM#32189394|ref|NP_001677.2| ATP synthase subunit beta, mitochondrial precursor [Homo sapiens]	1	14	1	1	12	12	13	13	14	13	1	1	1	1	1	0	1	1	1	1	1	0	34	3.4	3.4	56.559	529	529	1	-2	By MS/MS	By MS/MS	By MS/MS	By MS/MS	By MS/MS	By matching	32.1	32.1	32.1	34	34	30.6	1	0
gi|#CONTAM#336176110|ref|NP_001229546.1|	gi|#CONTAM#336176110|ref|NP_001229546.1|	1	1	1	gi|#CONTAM#336176110|ref|NP_001229546.1| NTF2-related export protein 2 isoform 2 [Homo sapiens]	1	1	1	1	1	1	0	0	0	0	1	1	0	0	0	0	1	1	0	0	0	0	5.6	5.6	5.6	16.228	142	142	1	-2	By MS/MS	By MS/MS					5.6	5.6	0	0	0	0	1	1
gi|#CONTAM#530415693|ref|XP_005258568.1|;gi|#CONTAM#33667040|ref|NP_789781.2|	gi|#CONTAM#530415693|ref|XP_005258568.1|;gi|#CONTAM#33667040|ref|NP_789781.2|	2;2	2;2	2;2	gi|#CONTAM#530415693|ref|XP_005258568.1| PREDICTED: NACHT, LRR and PYD domains-containing protein 8 isoform X1 [Homo sapiens];gi|#CONTAM#33667040|ref|NP_789781.2| NACHT, LRR and PYD domains-containing protein 8 [Homo sapiens]	2	2	2	2	1	1	2	1	1	1	1	1	2	1	1	1	1	1	2	1	1	1	2.6	2.6	2.6	117.33	1029	1029;1048	0.0031037	1.7757	By MS/MS	By MS/MS	By MS/MS	By MS/MS	By MS/MS	By MS/MS	1.1	1.1	2.6	1.1	1.1	1.1	1	2
gi|#CONTAM#34147513|ref|NP_004628.4|;gi|1477761807|ref|XP_001120025.2|	gi|#CONTAM#34147513|ref|NP_004628.4|;gi|1477761807|ref|XP_001120025.2|	7;4	1;0	1;0	gi|#CONTAM#34147513|ref|NP_004628.4| ras-related protein Rab-7a [Homo sapiens];gi|1477761807|ref|XP_001120025.2| ras-related protein Rab-7a [Apis mellifera]	2	7	1	1	7	7	7	7	7	7	1	1	1	1	1	1	1	1	1	1	1	1	37.7	6.3	6.3	23.489	207	207;207	0	10.947	By MS/MS	By MS/MS	By MS/MS	By MS/MS	By MS/MS	By MS/MS	37.7	37.7	37.7	37.7	37.7	37.7	1	1
gi|#CONTAM#34222387|ref|NP_653214.2|	gi|#CONTAM#34222387|ref|NP_653214.2|	1	1	1	gi|#CONTAM#34222387|ref|NP_653214.2| cytochrome c oxidase subunit 6B2 [Homo sapiens]	1	1	1	1	1	1	1	1	1	1	1	1	1	1	1	1	1	1	1	1	1	1	12.5	12.5	12.5	10.529	88	88	0.001269	2.0418	By MS/MS	By MS/MS	By MS/MS	By MS/MS	By MS/MS	By MS/MS	12.5	12.5	12.5	12.5	12.5	12.5	2	4
gi|#CONTAM#34419635|ref|NP_002146.2|	gi|#CONTAM#34419635|ref|NP_002146.2|	8	2	1	gi|#CONTAM#34419635|ref|NP_002146.2| heat shock 70 kDa protein 6 [Homo sapiens]	1	8	2	1	7	7	7	8	7	7	1	1	1	2	1	1	1	1	1	1	1	1	11.8	4.2	1.7	71.027	643	643	0	6.7813	By MS/MS	By MS/MS	By MS/MS	By MS/MS	By MS/MS	By MS/MS	9.3	9.3	9.3	11.8	9.3	9.3	3	1
gi|#CONTAM#354459354|ref|NP_001238850.1|;gi|#CONTAM#7661678|ref|NP_056461.1|;gi|#CONTAM#58219792|ref|NP_001010942.1|;gi|#CONTAM#354459356|ref|NP_001238851.1|;gi|#CONTAM#631226406|ref|NP_001278825.1|;gi|#CONTAM#58331202|ref|NP_001010935.1|;gi|#CONTAM#4506413|ref|NP_002875.1|;gi|#CONTAM#354459352|ref|NP_001238847.1|;gi|#CONTAM#354459350|ref|NP_001238846.1|	gi|#CONTAM#354459354|ref|NP_001238850.1|;gi|#CONTAM#7661678|ref|NP_056461.1|;gi|#CONTAM#58219792|ref|NP_001010942.1|;gi|#CONTAM#354459356|ref|NP_001238851.1|;gi|#CONTAM#631226406|ref|NP_001278825.1|;gi|#CONTAM#58331202|ref|NP_001010935.1|;gi|#CONTAM#4506413|ref|NP_002875.1|;gi|#CONTAM#354459352|ref|NP_001238847.1|;gi|#CONTAM#354459350|ref|NP_001238846.1|	7;7;7;5;5;5;5;4;4	1;1;1;1;1;1;1;1;1	1;1;1;1;1;1;1;1;1	gi|#CONTAM#354459354|ref|NP_001238850.1| ras-related protein Rap-1b isoform 3 [Homo sapiens];gi|#CONTAM#7661678|ref|NP_056461.1| ras-related protein Rap-1b isoform 1 precursor [Homo sapiens];gi|#CONTAM#58219792|ref|NP_001010942.1| ras-related protein Rap-1	9	7	1	1	7	7	7	7	6	6	1	1	1	1	1	1	1	1	1	1	1	1	35.8	6.7	6.7	18.778	165	165;184;184;137;184;184;184;142;142	0.0018856	1.9076	By MS/MS	By MS/MS	By MS/MS	By MS/MS	By MS/MS	By MS/MS	35.8	35.8	35.8	35.8	35.8	35.8	1	0
gi|#CONTAM#38202255|ref|NP_689508.3|;gi|#CONTAM#386642860|ref|NP_001245366.1|;gi|#CONTAM#386642862|ref|NP_001245367.1|	gi|#CONTAM#38202255|ref|NP_689508.3|;gi|#CONTAM#386642860|ref|NP_001245366.1|;gi|#CONTAM#386642862|ref|NP_001245367.1|	2;2;2	1;1;1	1;1;1	gi|#CONTAM#38202255|ref|NP_689508.3| threonine--tRNA ligase, cytoplasmic isoform 1 [Homo sapiens];gi|#CONTAM#386642860|ref|NP_001245366.1| threonine--tRNA ligase, cytoplasmic isoform 1 [Homo sapiens];gi|#CONTAM#386642862|ref|NP_001245367.1| threonine--tRNA	3	2	1	1	1	1	2	0	2	1	0	0	1	0	1	0	0	0	1	0	1	0	2.9	1.7	1.7	83.434	723	723;723;756	0.0031046	1.7764	By matching	By matching	By MS/MS		By MS/MS	By matching	1.2	1.2	2.9	0	2.9	1.2	0	0
gi|#CONTAM#767974000|ref|XP_011536551.1|;gi|#CONTAM#385251407|ref|NP_001245262.1|;gi|#CONTAM#385251411|ref|NP_001245263.1|;gi|#CONTAM#4504333|ref|NP_002099.1|	gi|#CONTAM#767974000|ref|XP_011536551.1|;gi|#CONTAM#385251407|ref|NP_001245262.1|;gi|#CONTAM#385251411|ref|NP_001245263.1|;gi|#CONTAM#4504333|ref|NP_002099.1|	1;1;1;1	1;1;1;1	1;1;1;1	gi|#CONTAM#767974000|ref|XP_011536551.1| PREDICTED: histidine ammonia-lyase isoform X1 [Homo sapiens];gi|#CONTAM#385251407|ref|NP_001245262.1| histidine ammonia-lyase isoform 2 [Homo sapiens];gi|#CONTAM#385251411|ref|NP_001245263.1| histidine ammonia-lyase	4	1	1	1	0	1	1	1	1	1	0	1	1	1	1	1	0	1	1	1	1	1	2.1	2.1	2.1	41.107	373	373;449;591;657	0.0090169	1.3038		By MS/MS	By MS/MS	By MS/MS	By MS/MS	By MS/MS	0	2.1	2.1	2.1	2.1	2.1	0	2
gi|#CONTAM#768007727|ref|XP_011524987.1|;gi|#CONTAM#41327741|ref|NP_055112.2|	gi|#CONTAM#768007727|ref|XP_011524987.1|;gi|#CONTAM#41327741|ref|NP_055112.2|	1;1	1;1	1;1	gi|#CONTAM#768007727|ref|XP_011524987.1| PREDICTED: persulfide dioxygenase ETHE1, mitochondrial isoform X2 [Homo sapiens];gi|#CONTAM#41327741|ref|NP_055112.2| persulfide dioxygenase ETHE1, mitochondrial [Homo sapiens]	2	1	1	1	0	0	0	1	0	0	0	0	0	1	0	0	0	0	0	1	0	0	6.8	6.8	6.8	17.958	161	161;254	1	-2				By MS/MS			0	0	0	6.8	0	0	0	0
gi|#CONTAM#42558279|ref|NP_817124.1|;gi|#CONTAM#767960019|ref|XP_011517761.1|;gi|#CONTAM#767960017|ref|XP_011517760.1|	gi|#CONTAM#42558279|ref|NP_817124.1|;gi|#CONTAM#767960019|ref|XP_011517761.1|;gi|#CONTAM#767960017|ref|XP_011517760.1|	11;9;9	3;2;2	3;2;2	gi|#CONTAM#42558279|ref|NP_817124.1| tubulin beta-8 chain [Homo sapiens];gi|#CONTAM#767960019|ref|XP_011517761.1| PREDICTED: tubulin beta-8 chain isoform X1 [Homo sapiens];gi|#CONTAM#767960017|ref|XP_011517760.1| PREDICTED: tubulin beta-8 chain isoform X1	3	11	3	3	10	10	11	10	10	9	3	2	3	2	2	1	3	2	3	2	2	1	27.3	10.1	10.1	49.775	444	444;372;372	0	91.738	By MS/MS	By MS/MS	By MS/MS	By MS/MS	By MS/MS	By MS/MS	27	27	27.3	27	27	24.3	4	3
gi|#CONTAM#4502205|ref|NP_001651.1|;gi|1253746049|ref|XP_022656926.1|;gi|1253746047|ref|XP_022656925.1|;gi|1253746045|ref|XP_022656924.1|;gi|1253746043|ref|XP_022656923.1|;gi|1253746041|ref|XP_022656922.1|	gi|#CONTAM#4502205|ref|NP_001651.1|	6;1;1;1;1;1	2;1;1;1;1;1	2;1;1;1;1;1	gi|#CONTAM#4502205|ref|NP_001651.1| ADP-ribosylation factor 4 [Homo sapiens]	6	6	2	2	5	5	6	6	5	5	1	1	2	2	1	1	1	1	2	2	1	1	38.9	10	10	20.511	180	180;656;666;672;672;672	0.00034554	2.9841	By MS/MS	By MS/MS	By MS/MS	By MS/MS	By MS/MS	By MS/MS	34.4	34.4	38.9	38.9	34.4	34.4	2	1
gi|#CONTAM#768037772|ref|XP_011529262.1|;gi|#CONTAM#4505257|ref|NP_002435.1|;gi|#CONTAM#530421753|ref|XP_005262326.1|;gi|#CONTAM#768037765|ref|XP_011529261.1|	gi|#CONTAM#768037772|ref|XP_011529262.1|;gi|#CONTAM#4505257|ref|NP_002435.1|;gi|#CONTAM#530421753|ref|XP_005262326.1|;gi|#CONTAM#768037765|ref|XP_011529261.1|	8;8;8;8	1;1;1;1	1;1;1;1	gi|#CONTAM#768037772|ref|XP_011529262.1| PREDICTED: moesin isoform X3 [Homo sapiens];gi|#CONTAM#4505257|ref|NP_002435.1| moesin [Homo sapiens];gi|#CONTAM#530421753|ref|XP_005262326.1| PREDICTED: moesin isoform X2 [Homo sapiens];gi|#CONTAM#768037765|ref|XP_	4	8	1	1	7	8	8	7	6	7	0	1	1	0	0	0	0	1	1	0	0	0	13.3	3	3	66.605	566	566;577;578;610	1	-2	By matching	By matching	By MS/MS	By matching	By matching	By matching	10.2	13.3	13.3	10.2	9	10.2	0	0
gi|#CONTAM#740087257|ref|NP_001290197.1|;gi|#CONTAM#740086795|ref|NP_001290198.1|;gi|#CONTAM#4505941|ref|NP_000929.1|;gi|1477728506|ref|XP_026300036.1|;gi|1253761238|ref|XP_022664679.1|	gi|#CONTAM#740087257|ref|NP_001290197.1|;gi|#CONTAM#740086795|ref|NP_001290198.1|;gi|#CONTAM#4505941|ref|NP_000929.1|;gi|1477728506|ref|XP_026300036.1|;gi|1253761238|ref|XP_022664679.1|	1;1;1;1;1	1;1;1;1;1	1;1;1;1;1	gi|#CONTAM#740087257|ref|NP_001290197.1| DNA-directed RNA polymerase II subunit RPB2 isoform 2 [Homo sapiens];gi|#CONTAM#740086795|ref|NP_001290198.1| DNA-directed RNA polymerase II subunit RPB2 isoform 3 [Homo sapiens];gi|#CONTAM#4505941|ref|NP_000929.1|	5	1	1	1	1	0	0	0	0	0	1	0	0	0	0	0	1	0	0	0	0	0	1.5	1.5	1.5	125.19	1099	1099;1167;1174;1175;1178	0.003949	1.6005	By MS/MS						1.5	0	0	0	0	0	1	0
gi|#CONTAM#4506773|ref|NP_002956.1|	gi|#CONTAM#4506773|ref|NP_002956.1|	1	1	1	gi|#CONTAM#4506773|ref|NP_002956.1| protein S100-A9 [Homo sapiens]	1	1	1	1	0	0	0	1	0	0	0	0	0	1	0	0	0	0	0	1	0	0	13.2	13.2	13.2	13.242	114	114	0.0033742	1.6703				By MS/MS			0	0	0	13.2	0	0	0	0
gi|#CONTAM#4507129|ref|NP_003085.1|	gi|#CONTAM#4507129|ref|NP_003085.1|	1	1	1	gi|#CONTAM#4507129|ref|NP_003085.1| small nuclear ribonucleoprotein E isoform 1 [Homo sapiens]	1	1	1	1	1	1	1	1	1	1	1	1	1	1	1	1	1	1	1	1	1	1	12	12	12	10.803	92	92	0.0012792	2.1223	By MS/MS	By MS/MS	By MS/MS	By MS/MS	By MS/MS	By MS/MS	12	12	12	12	12	12	0	1
gi|#CONTAM#459352730|ref|NP_001264012.1|;gi|#CONTAM#767919377|ref|XP_011509985.1|	gi|#CONTAM#459352730|ref|NP_001264012.1|;gi|#CONTAM#767919377|ref|XP_011509985.1|	5;5	1;1	1;1	gi|#CONTAM#459352730|ref|NP_001264012.1| POTE ankyrin domain family member J [Homo sapiens];gi|#CONTAM#767919377|ref|XP_011509985.1| PREDICTED: POTE ankyrin domain family member J isoform X1 [Homo sapiens]	2	5	1	1	5	4	5	4	5	4	1	0	1	0	1	0	1	0	1	0	1	0	8.2	2.2	2.2	117.39	1038	1038;1048	0.0033619	1.6457	By MS/MS	By matching	By MS/MS	By matching	By MS/MS	By matching	8.2	6	8.2	6	8.2	6	1	0
gi|#CONTAM#767902984|ref|XP_011539241.1|;gi|#CONTAM#578798571|ref|XP_006710491.1|;gi|#CONTAM#767902982|ref|XP_011539240.1|;gi|#CONTAM#767902980|ref|XP_011539239.1|;gi|#CONTAM#767902978|ref|XP_011539238.1|;gi|#CONTAM#767902976|ref|XP_011539237.1|;gi|#CONTAM#578798569|ref|XP_006710490.1|;gi|#CONTAM#767902973|ref|XP_011539236.1|;gi|#CONTAM#578798567|ref|XP_006710489.1|;gi|#CONTAM#46240864|ref|NP_996…	gi|#CONTAM#767902984|ref|XP_011539241.1|;gi|#CONTAM#578798571|ref|XP_006710491.1|;gi|#CONTAM#767902982|ref|XP_011539240.1|;gi|#CONTAM#767902980|ref|XP_011539239.1|;gi|#CONTAM#767902978|ref|XP_011539238.1|;gi|#CONTAM#767902976|ref|XP_011539237.1|;gi|#CONTAM#578798569|ref|XP_006710490.1|;gi|#CONTAM#767902973|ref|XP_011539236.1|;gi|#CONTAM#578798567|ref|XP_006710489.1|;gi|#CONTAM#46240864|ref|NP_996…	1;1;1;1;1;1;1;1;1;1	1;1;1;1;1;1;1;1;1;1	1;1;1;1;1;1;1;1;1;1	gi|#CONTAM#767902984|ref|XP_011539241.1| PREDICTED: sperm-associated antigen 17 isoform X7 [Homo sapiens];gi|#CONTAM#578798571|ref|XP_006710491.1| PREDICTED: sperm-associated antigen 17 isoform X7 [Homo sapiens];gi|#CONTAM#767902982|ref|XP_011539240.1| PRE	10	1	1	1	1	1	1	1	1	1	1	1	1	1	1	1	1	1	1	1	1	1	1	1	1	169.05	1496	1496;1496;1647;1673;1673;2110;2158;2179;2185;2223	1	-2	By MS/MS	By MS/MS	By MS/MS	By MS/MS	By MS/MS	By MS/MS	1	1	1	1	1	1	0	0
gi|#CONTAM#47578117|ref|NP_079446.3|;gi|#CONTAM#767951976|ref|XP_011515914.1|;gi|#CONTAM#47578115|ref|NP_079146.2|	gi|#CONTAM#47578117|ref|NP_079446.3|;gi|#CONTAM#767951976|ref|XP_011515914.1|;gi|#CONTAM#47578115|ref|NP_079146.2|	1;1;1	1;1;1	1;1;1	gi|#CONTAM#47578117|ref|NP_079446.3| phosphatidylinositol 3,4,5-trisphosphate-dependent Rac exchanger 2 protein isoform b [Homo sapiens];gi|#CONTAM#767951976|ref|XP_011515914.1| PREDICTED: phosphatidylinositol 3,4,5-trisphosphate-dependent Rac exchanger 2	3	1	1	1	0	0	0	0	0	1	0	0	0	0	0	1	0	0	0	0	0	1	2.3	2.3	2.3	112.09	979	979;1157;1606	1	-2						By MS/MS	0	0	0	0	0	2.3	0	0
gi|#CONTAM#4885049|ref|NP_005150.1|;gi|#CONTAM#767963421|ref|XP_011538318.1|;gi|#CONTAM#4501883|ref|NP_001604.1|;gi|#CONTAM#213688375|ref|NP_001135417.1|;gi|#CONTAM#4501889|ref|NP_001606.1|;gi|#CONTAM#4501881|ref|NP_001091.1|;gi|#CONTAM#315570273|ref|NP_001186822.1|	gi|#CONTAM#4885049|ref|NP_005150.1|;gi|#CONTAM#767963421|ref|XP_011538318.1|;gi|#CONTAM#4501883|ref|NP_001604.1|;gi|#CONTAM#213688375|ref|NP_001135417.1|;gi|#CONTAM#4501889|ref|NP_001606.1|;gi|#CONTAM#4501881|ref|NP_001091.1|;gi|#CONTAM#315570273|ref|NP_001186822.1|	17;16;16;16;13;13;9	1;1;1;1;0;1;0	1;1;1;1;0;1;0	gi|#CONTAM#4885049|ref|NP_005150.1| actin, alpha cardiac muscle 1 proprotein [Homo sapiens];gi|#CONTAM#767963421|ref|XP_011538318.1| PREDICTED: actin, aortic smooth muscle isoform X1 [Homo sapiens];gi|#CONTAM#4501883|ref|NP_001604.1| actin, aortic smooth m	7	17	1	1	12	12	15	13	14	13	0	0	0	0	1	0	0	0	0	0	1	0	48.3	3.4	3.4	42.019	377	377;377;377;377;376;377;333	1	-2	By matching	By matching	By matching	By matching	By MS/MS	By matching	38.7	35.8	41.9	36.1	42.2	36.1	0	0
gi|#CONTAM#768021740|ref|XP_011528056.1|;gi|#CONTAM#768021736|ref|XP_011528055.1|;gi|#CONTAM#4885105|ref|NP_005432.1|	gi|#CONTAM#768021740|ref|XP_011528056.1|;gi|#CONTAM#768021736|ref|XP_011528055.1|;gi|#CONTAM#4885105|ref|NP_005432.1|	1;1;1	1;1;1	1;1;1	gi|#CONTAM#768021740|ref|XP_011528056.1| PREDICTED: chromatin assembly factor 1 subunit B isoform X1 [Homo sapiens];gi|#CONTAM#768021736|ref|XP_011528055.1| PREDICTED: chromatin assembly factor 1 subunit B isoform X1 [Homo sapiens];gi|#CONTAM#4885105|ref|N	3	1	1	1	1	1	1	1	1	1	1	1	1	1	1	1	1	1	1	1	1	1	2	2	2	61.492	559	559;559;559	0.00096246	2.1521	By MS/MS	By MS/MS	By MS/MS	By MS/MS	By MS/MS	By MS/MS	2	2	2	2	2	2	1	1
gi|#CONTAM#5032009|ref|NP_005600.1|;gi|#CONTAM#257900462|ref|NP_001158188.1|;gi|#CONTAM#255653002|ref|NP_001157412.1|;gi|#CONTAM#71037379|ref|NP_002854.3|	gi|#CONTAM#5032009|ref|NP_005600.1|;gi|#CONTAM#257900462|ref|NP_001158188.1|;gi|#CONTAM#255653002|ref|NP_001157412.1|;gi|#CONTAM#71037379|ref|NP_002854.3|	10;9;7;7	2;2;1;1	1;1;1;1	gi|#CONTAM#5032009|ref|NP_005600.1| glycogen phosphorylase, muscle form isoform 1 [Homo sapiens];gi|#CONTAM#257900462|ref|NP_001158188.1| glycogen phosphorylase, muscle form isoform 2 [Homo sapiens];gi|#CONTAM#255653002|ref|NP_001157412.1| glycogen phospho	4	10	2	1	8	8	7	8	8	8	2	1	0	1	1	1	1	0	0	0	0	0	14.3	3.6	1.3	97.091	842	842;754;813;847	0.004551	1.5955	By MS/MS	By MS/MS	By matching	By MS/MS	By MS/MS	By MS/MS	10.6	10.3	9.9	12.1	12.1	12.1	1	1
gi|#CONTAM#8659555|ref|NP_002188.1|;gi|#CONTAM#767954917|ref|XP_011516190.1|;gi|#CONTAM#530389933|ref|XP_005251533.1|;gi|#CONTAM#507834063|ref|NP_001265281.1|	gi|#CONTAM#8659555|ref|NP_002188.1|;gi|#CONTAM#767954917|ref|XP_011516190.1|;gi|#CONTAM#530389933|ref|XP_005251533.1|;gi|#CONTAM#507834063|ref|NP_001265281.1|	2;2;2;2	1;1;1;1	1;1;1;1	gi|#CONTAM#8659555|ref|NP_002188.1| cytoplasmic aconitate hydratase [Homo sapiens];gi|#CONTAM#767954917|ref|XP_011516190.1| PREDICTED: cytoplasmic aconitate hydratase isoform X1 [Homo sapiens];gi|#CONTAM#530389933|ref|XP_005251533.1| PREDICTED: cytoplasmic	4	2	1	1	2	2	2	2	2	2	1	1	1	1	1	1	1	1	1	1	1	1	1.9	1	1	98.398	889	889;889;889;889	0	5.0777	By MS/MS	By MS/MS	By MS/MS	By MS/MS	By MS/MS	By MS/MS	1.9	1.9	1.9	1.9	1.9	1.9	1	1
gi|#CONTAM#5174735|ref|NP_006079.1|;gi|#CONTAM#645912984|ref|NP_001280145.1|;gi|#CONTAM#645912980|ref|NP_001280144.1|;gi|48095543|ref|XP_394469.1|	gi|#CONTAM#5174735|ref|NP_006079.1|;gi|#CONTAM#645912984|ref|NP_001280145.1|;gi|#CONTAM#645912980|ref|NP_001280144.1|;gi|48095543|ref|XP_394469.1|	19;15;15;12	1;0;0;1	0;0;0;0	gi|#CONTAM#5174735|ref|NP_006079.1| tubulin beta-4B chain [Homo sapiens];gi|#CONTAM#645912984|ref|NP_001280145.1| tubulin beta chain isoform e [Homo sapiens];gi|#CONTAM#645912980|ref|NP_001280144.1| tubulin beta chain isoform e [Homo sapiens];gi|48095543|r	4	19	1	0	17	19	19	19	19	19	1	1	1	1	1	1	0	0	0	0	0	0	56.4	3.8	0	49.83	445	445;372;372;455	0	104.58	By MS/MS	By MS/MS	By MS/MS	By MS/MS	By MS/MS	By MS/MS	56	56.4	56.4	56.4	56.4	56.4	1	3
gi|#CONTAM#767999298|ref|XP_011524497.1|;gi|#CONTAM#530413957|ref|XP_005258406.1|;gi|#CONTAM#767999296|ref|XP_011524496.1|;gi|#CONTAM#767999303|ref|XP_011524499.1|;gi|#CONTAM#767999294|ref|XP_011524495.1|;gi|#CONTAM#767999292|ref|XP_011524494.1|;gi|#CONTAM#528524524|ref|NP_001268669.1|;gi|#CONTAM#767999290|ref|XP_011524493.1|;gi|#CONTAM#767999288|ref|XP_011524492.1|;gi|#CONTAM#767999286|ref|XP_01…	gi|#CONTAM#767999298|ref|XP_011524497.1|;gi|#CONTAM#530413957|ref|XP_005258406.1|;gi|#CONTAM#767999296|ref|XP_011524496.1|;gi|#CONTAM#767999303|ref|XP_011524499.1|;gi|#CONTAM#767999294|ref|XP_011524495.1|;gi|#CONTAM#767999292|ref|XP_011524494.1|;gi|#CONTAM#528524524|ref|NP_001268669.1|;gi|#CONTAM#767999290|ref|XP_011524493.1|;gi|#CONTAM#767999288|ref|XP_011524492.1|;gi|#CONTAM#767999286|ref|XP_01…	1;1;1;1;1;1;1;1;1;1	1;1;1;1;1;1;1;1;1;1	1;1;1;1;1;1;1;1;1;1	gi|#CONTAM#767999298|ref|XP_011524497.1| PREDICTED: FH1/FH2 domain-containing protein 3 isoform X8 [Homo sapiens];gi|#CONTAM#530413957|ref|XP_005258406.1| PREDICTED: FH1/FH2 domain-containing protein 3 isoform X7 [Homo sapiens];gi|#CONTAM#767999296|ref|XP_	10	1	1	1	0	1	1	1	1	1	0	1	1	1	1	1	0	1	1	1	1	1	0.8	0.8	0.8	171.9	1543	1543;1559;1564;1609;1615;1617;1622;1625;1634;1642	0.009838	1.2687		By MS/MS	By MS/MS	By MS/MS	By MS/MS	By MS/MS	0	0.8	0.8	0.8	0.8	0.8	0	1
gi|#CONTAM#767912035|ref|XP_011542322.1|;gi|#CONTAM#530365951|ref|XP_005273067.1|;gi|#CONTAM#767912032|ref|XP_011542321.1|;gi|#CONTAM#7705383|ref|NP_057536.1|;gi|#CONTAM#5729758|ref|NP_006606.1|;gi|#CONTAM#767912030|ref|XP_011542320.1|;gi|#CONTAM#767912028|ref|XP_011542319.1|	gi|#CONTAM#767912035|ref|XP_011542322.1|;gi|#CONTAM#530365951|ref|XP_005273067.1|;gi|#CONTAM#767912032|ref|XP_011542321.1|;gi|#CONTAM#7705383|ref|NP_057536.1|;gi|#CONTAM#5729758|ref|NP_006606.1|;gi|#CONTAM#767912030|ref|XP_011542320.1|;gi|#CONTAM#767912028|ref|XP_011542319.1|	1;1;1;1;1;1;1	1;1;1;1;1;1;1	1;1;1;1;1;1;1	gi|#CONTAM#767912035|ref|XP_011542322.1| PREDICTED: calpain-9 isoform X5 [Homo sapiens];gi|#CONTAM#530365951|ref|XP_005273067.1| PREDICTED: calpain-9 isoform X4 [Homo sapiens];gi|#CONTAM#767912032|ref|XP_011542321.1| PREDICTED: calpain-9 isoform X3 [Homo s	7	1	1	1	0	1	1	0	1	1	0	1	1	0	1	1	0	1	1	0	1	1	3.8	3.8	3.8	60.621	526	526;627;658;664;690;695;721	0.00625	1.4517		By MS/MS	By MS/MS		By MS/MS	By MS/MS	0	3.8	3.8	0	3.8	3.8	0	0
gi|#CONTAM#530369544|ref|XP_005263894.1|	gi|#CONTAM#530369544|ref|XP_005263894.1|	1	1	1	gi|#CONTAM#530369544|ref|XP_005263894.1| PREDICTED: coiled-coil domain-containing protein 74A isoform X9 [Homo sapiens]	1	1	1	1	1	0	1	0	0	1	1	0	1	0	0	1	1	0	1	0	0	1	7.1	7.1	7.1	23.291	210	210	1	-2	By MS/MS		By matching			By MS/MS	7.1	0	7.1	0	0	7.1	0	0
gi|#CONTAM#94538354|ref|NP_004270.2|;gi|#CONTAM#578814771|ref|XP_006716244.1|;gi|#CONTAM#530386674|ref|XP_005250774.1|	gi|#CONTAM#94538354|ref|NP_004270.2|;gi|#CONTAM#578814771|ref|XP_006716244.1|;gi|#CONTAM#530386674|ref|XP_005250774.1|	2;2;2	1;1;1	1;1;1	gi|#CONTAM#94538354|ref|NP_004270.2| mitochondrial-processing peptidase subunit beta precursor [Homo sapiens];gi|#CONTAM#578814771|ref|XP_006716244.1| PREDICTED: mitochondrial-processing peptidase subunit beta isoform X2 [Homo sapiens];gi|#CONTAM#530386674	3	2	1	1	2	2	2	1	2	2	1	1	1	0	1	1	1	1	1	0	1	1	3.7	2	2	54.366	489	489;506;508	0.0088106	1.353	By MS/MS	By MS/MS	By MS/MS	By matching	By MS/MS	By MS/MS	3.7	3.7	3.7	1.6	3.7	3.7	1	1
gi|#CONTAM#530397993|ref|XP_005271562.1|;gi|#CONTAM#7656849|ref|NP_055199.1|;gi|#CONTAM#530397985|ref|XP_005271558.1|;gi|#CONTAM#767969970|ref|XP_011541052.1|	gi|#CONTAM#530397993|ref|XP_005271562.1|;gi|#CONTAM#7656849|ref|NP_055199.1|;gi|#CONTAM#530397985|ref|XP_005271558.1|;gi|#CONTAM#767969970|ref|XP_011541052.1|	1;1;1;1	1;1;1;1	1;1;1;1	gi|#CONTAM#530397993|ref|XP_005271562.1| PREDICTED: isobutyryl-CoA dehydrogenase, mitochondrial isoform X3 [Homo sapiens];gi|#CONTAM#7656849|ref|NP_055199.1| isobutyryl-CoA dehydrogenase, mitochondrial [Homo sapiens];gi|#CONTAM#530397985|ref|XP_005271558.1	4	1	1	1	0	1	1	1	0	1	0	1	1	1	0	1	0	1	1	1	0	1	6.8	6.8	6.8	26.824	249	249;415;434;451	0	3.6961		By MS/MS	By MS/MS	By MS/MS		By MS/MS	0	6.8	6.8	6.8	0	6.8	0	1
gi|#CONTAM#5453555|ref|NP_006316.1|;gi|#CONTAM#663855578|ref|NP_001287725.1|;gi|#CONTAM#663853401|ref|NP_001287726.1|	gi|#CONTAM#5453555|ref|NP_006316.1|	6;2;2	1;0;0	1;0;0	gi|#CONTAM#5453555|ref|NP_006316.1| GTP-binding nuclear protein Ran isoform 1 [Homo sapiens]	3	6	1	1	5	5	5	6	3	5	1	1	1	1	1	1	1	1	1	1	1	1	28.7	8.3	8.3	24.423	216	216;128;128	0.00034317	2.8956	By MS/MS	By MS/MS	By MS/MS	By MS/MS	By MS/MS	By MS/MS	28.2	28.2	28.2	28.7	18.1	28.2	1	2
gi|#CONTAM#5454052|ref|NP_006133.1|	gi|#CONTAM#5454052|ref|NP_006133.1|	4	1	1	gi|#CONTAM#5454052|ref|NP_006133.1| 14-3-3 protein sigma [Homo sapiens]	1	4	1	1	4	3	3	3	4	3	1	1	1	1	1	1	1	1	1	1	1	1	13.3	3.2	3.2	27.774	248	248	0.0051174	1.5309	By MS/MS	By MS/MS	By MS/MS	By MS/MS	By MS/MS	By MS/MS	13.3	10.5	10.5	10.5	13.3	10.5	1	2
gi|#CONTAM#55956899|ref|NP_000217.2|;sp#CONTAM#|#CONTAM#K1C9_HUMAN|;CON__P35527	gi|#CONTAM#55956899|ref|NP_000217.2|;sp#CONTAM#|#CONTAM#K1C9_HUMAN|;CON__P35527	24;23;23	24;23;23	24;23;23	gi|#CONTAM#55956899|ref|NP_000217.2| keratin, type I cytoskeletal 9 [Homo sapiens];sp#CONTAM#|#CONTAM#K1C9_HUMAN|;	3	24	24	24	20	23	21	23	17	22	20	23	21	23	17	22	20	23	21	23	17	22	61.2	61.2	61.2	62.064	623	623;623;623	0	323.31	By MS/MS	By MS/MS	By MS/MS	By MS/MS	By MS/MS	By MS/MS	54.6	54.7	47.2	60.2	40.8	55.7	20	35
gi|#CONTAM#599045671|ref|NP_065935.3|;gi|#CONTAM#578836100|ref|XP_006723903.1|;gi|#CONTAM#768017794|ref|XP_011527250.1|;gi|#CONTAM#768017791|ref|XP_011527249.1|;gi|#CONTAM#768017788|ref|XP_011527248.1|;gi|#CONTAM#768017785|ref|XP_011527247.1|;gi|#CONTAM#768017782|ref|XP_011527246.1|;gi|#CONTAM#768017778|ref|XP_011527245.1|;gi|#CONTAM#768017774|ref|XP_011527244.1|;gi|#CONTAM#768017770|ref|XP_01152…	gi|#CONTAM#599045671|ref|NP_065935.3|;gi|#CONTAM#578836100|ref|XP_006723903.1|;gi|#CONTAM#768017794|ref|XP_011527250.1|;gi|#CONTAM#768017791|ref|XP_011527249.1|;gi|#CONTAM#768017788|ref|XP_011527248.1|;gi|#CONTAM#768017785|ref|XP_011527247.1|;gi|#CONTAM#768017782|ref|XP_011527246.1|;gi|#CONTAM#768017778|ref|XP_011527245.1|;gi|#CONTAM#768017774|ref|XP_011527244.1|;gi|#CONTAM#768017770|ref|XP_01152…	3;3;2;2;2;2;2;2;2;2;1	1;1;1;1;1;1;1;1;1;1;1	0;0;0;0;0;0;0;0;0;0;0	gi|#CONTAM#599045671|ref|NP_065935.3| myosin-7B [Homo sapiens];gi|#CONTAM#578836100|ref|XP_006723903.1| PREDICTED: myosin-7B isoform X10 [Homo sapiens];gi|#CONTAM#768017794|ref|XP_011527250.1| PREDICTED: myosin-7B isoform X7 [Homo sapiens];gi|#CONTAM#76801	11	3	1	0	3	2	3	3	2	2	1	1	1	1	1	0	0	0	0	0	0	0	1.6	0.4	0	225.84	1983	1983;1989;1738;1738;1803;1807;1964;1977;1991;1997;1147	0.008547	1.3649	By MS/MS	By MS/MS	By MS/MS	By MS/MS	By MS/MS	By matching	1.6	1.2	1.6	1.6	1.2	1.2	1	1
gi|#CONTAM#585866354|ref|NP_001095.2|;gi|#CONTAM#585866356|ref|NP_001245300.2|	gi|#CONTAM#585866354|ref|NP_001095.2|;gi|#CONTAM#585866356|ref|NP_001245300.2|	4;3	1;1	1;1	gi|#CONTAM#585866354|ref|NP_001095.2| alpha-actinin-3 isoform 1 [Homo sapiens];gi|#CONTAM#585866356|ref|NP_001245300.2| alpha-actinin-3 isoform 2 [Homo sapiens]	2	4	1	1	4	4	4	4	4	4	1	1	1	1	1	1	1	1	1	1	1	1	5	1.2	1.2	103.24	901	901;944	0	7.266	By MS/MS	By MS/MS	By MS/MS	By MS/MS	By MS/MS	By MS/MS	5	5	5	5	5	5	3	0
gi|#CONTAM#6005942|ref|NP_009057.1|	gi|#CONTAM#6005942|ref|NP_009057.1|	16	1	1	gi|#CONTAM#6005942|ref|NP_009057.1| transitional endoplasmic reticulum ATPase [Homo sapiens]	1	16	1	1	15	15	16	15	16	16	1	1	1	1	1	1	1	1	1	1	1	1	23.9	2.1	2.1	89.321	806	806	0	4.831	By MS/MS	By MS/MS	By MS/MS	By MS/MS	By MS/MS	By MS/MS	21.5	21.5	23.9	23.1	23.9	23.9	2	2
gi|#CONTAM#63055057|ref|NP_001017992.1|	gi|#CONTAM#63055057|ref|NP_001017992.1|	7	1	1	gi|#CONTAM#63055057|ref|NP_001017992.1| beta-actin-like protein 2 [Homo sapiens]	1	7	1	1	6	6	6	6	5	6	0	1	0	0	0	0	0	1	0	0	0	0	23.1	5.6	5.6	42.003	376	376	1	-2	By matching	By MS/MS	By matching	By matching	By matching	By matching	17.6	22.9	17.6	17.6	17.3	17.6	0	1
gi|#CONTAM#768010987|ref|XP_011525595.1|;gi|#CONTAM#71143146|ref|NP_006291.2|	gi|#CONTAM#768010987|ref|XP_011525595.1|;gi|#CONTAM#71143146|ref|NP_006291.2|	1;1	1;1	1;1	gi|#CONTAM#768010987|ref|XP_011525595.1| PREDICTED: zinc finger protein 230 isoform X1 [Homo sapiens];gi|#CONTAM#71143146|ref|NP_006291.2| zinc finger protein 230 [Homo sapiens]	2	1	1	1	0	1	0	1	1	1	0	1	0	1	1	1	0	1	0	1	1	1	3	3	3	54.542	474	474;474	0.0054152	1.5199		By matching		By matching	By MS/MS	By MS/MS	0	3	0	3	3	3	0	0
gi|#CONTAM#767913713|ref|XP_011530803.1|	gi|#CONTAM#767913713|ref|XP_011530803.1|	1	1	1	gi|#CONTAM#767913713|ref|XP_011530803.1| PREDICTED: kelch-like protein 29 isoform X2 [Homo sapiens]	1	1	1	1	1	1	1	1	1	1	1	1	1	1	1	1	1	1	1	1	1	1	1.9	1.9	1.9	62.95	569	569	0.0098266	1.2619	By MS/MS	By MS/MS	By MS/MS	By MS/MS	By MS/MS	By MS/MS	1.9	1.9	1.9	1.9	1.9	1.9	3	1
gi|#CONTAM#767938691|ref|XP_011532978.1|	gi|#CONTAM#767938691|ref|XP_011532978.1|	1	1	1	gi|#CONTAM#767938691|ref|XP_011532978.1| PREDICTED: 5-phosphohydroxy-L-lysine phospho-lyase isoform X9 [Homo sapiens]	1	1	1	1	0	0	0	0	1	0	0	0	0	0	1	0	0	0	0	0	1	0	2.9	2.9	2.9	29.678	274	274	1	-2					By MS/MS		0	0	0	0	2.9	0	0	0
gi|#CONTAM#8394456|ref|NP_059138.1|	gi|#CONTAM#8394456|ref|NP_059138.1|	1	1	1	gi|#CONTAM#8394456|ref|NP_059138.1| toll-like receptor 9 precursor [Homo sapiens]	1	1	1	1	0	0	1	0	1	1	0	0	1	0	1	1	0	0	1	0	1	1	1	1	1	115.86	1032	1032	1	-2			By MS/MS		By MS/MS	By MS/MS	0	0	1	0	1	1	0	0
gi|1031995413|ref|XP_016772826.1|;gi|328793281|ref|XP_395852.4|;gi|#CONTAM#40068512|ref|NP_114409.2|	gi|1031995413|ref|XP_016772826.1|;gi|328793281|ref|XP_395852.4|	12;12;1	12;12;1	12;12;1	gi|1031995413|ref|XP_016772826.1| alpha-L-fucosidase isoform X1 [Apis mellifera];gi|328793281|ref|XP_395852.4| alpha-L-fucosidase isoform X2 [Apis mellifera]	3	12	12	12	6	7	10	11	11	10	6	7	10	11	11	10	6	7	10	11	11	10	27.7	27.7	27.7	56.304	476	476;471;467	0	23.091	By MS/MS	By MS/MS	By MS/MS	By MS/MS	By MS/MS	By MS/MS	13.4	15.1	24.6	27.7	25.4	24.6	3	4
gi|1031999398|ref|XP_016769684.1|;gi|1031999396|ref|XP_016769682.1|;gi|1477716527|ref|XP_001120347.3|	gi|1031999398|ref|XP_016769684.1|;gi|1031999396|ref|XP_016769682.1|;gi|1477716527|ref|XP_001120347.3|	7;7;7	7;7;7	7;7;7	gi|1031999398|ref|XP_016769684.1| uncharacterized protein LOC725273 isoform X3 [Apis mellifera];gi|1031999396|ref|XP_016769682.1| uncharacterized protein LOC725273 isoform X2 [Apis mellifera];gi|1477716527|ref|XP_001120347.3| uncharacterized protein LOC725	3	7	7	7	1	4	3	7	7	6	1	4	3	7	7	6	1	4	3	7	7	6	39	39	39	20.899	187	187;208;429	0	138.18	By MS/MS	By MS/MS	By MS/MS	By MS/MS	By MS/MS	By MS/MS	4.8	25.1	17.1	39	39	38	0	2
gi|66500170|ref|XP_623603.1|;gi|1032000855|ref|XP_016772970.1|	gi|66500170|ref|XP_623603.1|;gi|1032000855|ref|XP_016772970.1|	14;14	14;14	14;14	gi|66500170|ref|XP_623603.1| neutral alpha-glucosidase AB isoform X2 [Apis mellifera];gi|1032000855|ref|XP_016772970.1| neutral alpha-glucosidase AB isoform X1 [Apis mellifera]	2	14	14	14	1	2	1	14	13	8	1	2	1	14	13	8	1	2	1	14	13	8	21.3	21.3	21.3	106.84	925	925;933	0	37.706	By MS/MS	By MS/MS	By MS/MS	By MS/MS	By MS/MS	By MS/MS	1.1	2.7	1.6	21.3	20.1	10.9	0	1
gi|1032001707|ref|XP_016773411.1|;gi|571500287|ref|XP_006559923.1|	gi|1032001707|ref|XP_016773411.1|;gi|571500287|ref|XP_006559923.1|	1;1	1;1	1;1	gi|1032001707|ref|XP_016773411.1| uncharacterized protein KIAA1841 isoform X2 [Apis mellifera];gi|571500287|ref|XP_006559923.1| uncharacterized protein KIAA1841 isoform X1 [Apis mellifera]	2	1	1	1	1	1	1	1	1	1	1	1	1	1	1	1	1	1	1	1	1	1	1.3	1.3	1.3	95.849	828	828;849	1	-2	By MS/MS	By MS/MS	By MS/MS	By MS/MS	By MS/MS	By MS/MS	1.3	1.3	1.3	1.3	1.3	1.3	0	1
gi|1032004002|ref|XP_016770146.1|;gi|1253746582|ref|XP_022657200.1|;gi|1253746572|ref|XP_022657195.1|;gi|1253746574|ref|XP_022657196.1|;gi|1253746584|ref|XP_022657201.1|;gi|1253746576|ref|XP_022657197.1|;gi|1253746578|ref|XP_022657198.1|;gi|1253746580|ref|XP_022657199.1|;gi|1253746586|ref|XP_022657203.1|;gi|1253746594|ref|XP_022657207.1|;gi|1253746592|ref|XP_022657206.1|;gi|1253746588|ref|XP_0226…	gi|1032004002|ref|XP_016770146.1|;gi|1253746582|ref|XP_022657200.1|;gi|1253746572|ref|XP_022657195.1|;gi|1253746574|ref|XP_022657196.1|;gi|1253746584|ref|XP_022657201.1|;gi|1253746576|ref|XP_022657197.1|;gi|1253746578|ref|XP_022657198.1|;gi|1253746580|ref|XP_022657199.1|;gi|1253746586|ref|XP_022657203.1|;gi|1253746594|ref|XP_022657207.1|;gi|1253746592|ref|XP_022657206.1|;gi|1253746588|ref|XP_0226…	1;1;1;1;1;1;1;1;1;1;1;1;1;1;1;1;1	1;1;1;1;1;1;1;1;1;1;1;1;1;1;1;1;1	1;1;1;1;1;1;1;1;1;1;1;1;1;1;1;1;1	gi|1032004002|ref|XP_016770146.1| protein kinase C isoform X2 [Apis mellifera];gi|1253746582|ref|XP_022657200.1| protein kinase C, brain isozyme-like isoform X3 [Varroa destructor];gi|1253746572|ref|XP_022657195.1| protein kinase C, brain isozyme-like isof	17	1	1	1	1	1	1	0	0	0	1	1	1	0	0	0	1	1	1	0	0	0	2.5	2.5	2.5	60.632	528	528;707;729;729;707;707;707;707;707;555;707;703;689;673;672;555;751	0.0065359	1.4315	By MS/MS	By MS/MS	By MS/MS				2.5	2.5	2.5	0	0	0	1	1
gi|1032008196|ref|XP_016771167.1|;gi|226533687|ref|NP_001152775.1|	gi|1032008196|ref|XP_016771167.1|;gi|226533687|ref|NP_001152775.1|	15;11	15;11	15;11	gi|1032008196|ref|XP_016771167.1| venom serine carboxypeptidase isoform X1 [Apis mellifera];gi|226533687|ref|NP_001152775.1| venom serine carboxypeptidase precursor [Apis mellifera]	2	15	15	15	13	12	12	14	13	14	13	12	12	14	13	14	13	12	12	14	13	14	52.7	52.7	52.7	53.719	467	467;467	0	323.31	By MS/MS	By MS/MS	By MS/MS	By MS/MS	By MS/MS	By MS/MS	47.3	42.2	43.7	49	42.4	49	14	18
gi|1032011705|ref|XP_016772082.1|	gi|1032011705|ref|XP_016772082.1|	4	4	4	gi|1032011705|ref|XP_016772082.1| uncharacterized protein LOC102656354 [Apis mellifera]	1	4	4	4	2	2	3	3	4	4	2	2	3	3	4	4	2	2	3	3	4	4	43.7	43.7	43.7	12.439	119	119	0	48.738	By MS/MS	By MS/MS	By MS/MS	By MS/MS	By MS/MS	By MS/MS	33.6	33.6	43.7	42	43.7	43.7	2	4
gi|1032012126|ref|XP_016772178.1|;gi|328780322|ref|XP_003249784.1|	gi|1032012126|ref|XP_016772178.1|;gi|328780322|ref|XP_003249784.1|	1;1	1;1	1;1	gi|1032012126|ref|XP_016772178.1| putative pre-mRNA-splicing factor ATP-dependent RNA helicase PRP1 isoform X1 [Apis mellifera];gi|328780322|ref|XP_003249784.1| pre-mRNA-splicing factor ATP-dependent RNA helicase DHX15 isoform X2 [Apis mellifera]	2	1	1	1	1	1	1	1	1	1	1	1	1	1	1	1	1	1	1	1	1	1	1.7	1.7	1.7	81.799	718	718;1039	0.0021978	1.8744	By MS/MS	By MS/MS	By MS/MS	By MS/MS	By MS/MS	By MS/MS	1.7	1.7	1.7	1.7	1.7	1.7	1	1
gi|1032012875|ref|XP_625114.2|	gi|1032012875|ref|XP_625114.2|	2	2	2	gi|1032012875|ref|XP_625114.2| phosphoglycerate mutase 2 [Apis mellifera]	1	2	2	2	1	1	2	0	0	1	1	1	2	0	0	1	1	1	2	0	0	1	9.1	9.1	9.1	28.991	254	254	0.0071006	1.4001	By MS/MS	By MS/MS	By MS/MS			By MS/MS	5.1	5.1	9.1	0	0	5.1	0	0
gi|1477741814|ref|XP_026295178.1|;gi|1032018190|ref|XP_016766933.1|	gi|1477741814|ref|XP_026295178.1|;gi|1032018190|ref|XP_016766933.1|	11;11	11;11	11;11	gi|1477741814|ref|XP_026295178.1| protein artichoke [Apis mellifera];gi|1032018190|ref|XP_016766933.1| protein artichoke [Apis mellifera]	2	11	11	11	7	8	8	10	9	10	7	8	8	10	9	10	7	8	8	10	9	10	24.9	24.9	24.9	75.705	671	671;671	0	48.12	By MS/MS	By MS/MS	By MS/MS	By MS/MS	By MS/MS	By MS/MS	15.9	15.5	18	23	21.9	20.9	6	8
gi|1477749923|ref|XP_006562197.2|;gi|1032020989|ref|XP_016767640.1|;gi|1477749916|ref|XP_006562195.2|;gi|571527486|ref|XP_006562198.1|;gi|1032020986|ref|XP_016767639.1|;gi|571527478|ref|XP_006562196.1|;gi|571527472|ref|XP_006562194.1|	gi|1477749923|ref|XP_006562197.2|;gi|1032020989|ref|XP_016767640.1|;gi|1477749916|ref|XP_006562195.2|;gi|571527486|ref|XP_006562198.1|;gi|1032020986|ref|XP_016767639.1|;gi|571527478|ref|XP_006562196.1|;gi|571527472|ref|XP_006562194.1|	3;3;3;3;3;3;3	3;3;3;3;3;3;3	3;3;3;3;3;3;3	gi|1477749923|ref|XP_006562197.2| obscurin isoform X4 [Apis mellifera];gi|1032020989|ref|XP_016767640.1| obscurin isoform X7 [Apis mellifera];gi|1477749916|ref|XP_006562195.2| obscurin isoform X2 [Apis mellifera];gi|571527486|ref|XP_006562198.1| obscurin i	7	3	3	3	1	3	2	1	1	1	1	3	2	1	1	1	1	3	2	1	1	1	0.6	0.6	0.6	594.33	5276	5276;5309;5325;5361;5396;5693;5706	0.00034435	2.9389	By MS/MS	By MS/MS	By MS/MS	By MS/MS	By MS/MS	By MS/MS	0.2	0.6	0.4	0.2	0.2	0.2	0	3
gi|328790800|ref|XP_003251464.1|;gi|1032021252|ref|XP_016767697.1|	gi|328790800|ref|XP_003251464.1|;gi|1032021252|ref|XP_016767697.1|	18;18	2;2	0;0	gi|328790800|ref|XP_003251464.1| actin, clone 205 [Apis mellifera];gi|1032021252|ref|XP_016767697.1| actin, clone 205 [Apis mellifera]	2	18	2	0	14	14	17	15	15	15	1	0	2	0	0	0	0	0	0	0	0	0	60.9	5.9	0	41.784	376	376;376	0.00096525	2.1769	By MS/MS	By matching	By MS/MS	By matching	By matching	By matching	51.6	48.7	54.8	48.9	54.8	48.9	1	0
gi|1032025793|ref|XP_016768647.1|;gi|328778928|ref|XP_003249566.1|	gi|1032025793|ref|XP_016768647.1|;gi|328778928|ref|XP_003249566.1|	3;3	3;3	3;3	gi|1032025793|ref|XP_016768647.1| enolase-phosphatase E1 isoform X2 [Apis mellifera];gi|328778928|ref|XP_003249566.1| enolase-phosphatase E1 isoform X1 [Apis mellifera]	2	3	3	3	1	1	1	3	3	3	1	1	1	3	3	3	1	1	1	3	3	3	10.2	10.2	10.2	45.831	413	413;453	0	5.9917	By MS/MS	By MS/MS	By MS/MS	By MS/MS	By MS/MS	By MS/MS	2.9	2.9	2.9	10.2	10.2	10.2	0	0
gi|1477757234|ref|XP_026297946.1|;gi|1477757216|ref|XP_026297940.1|;gi|571546923|ref|XP_006569863.1|;gi|571546915|ref|XP_006569861.1|;gi|571546907|ref|XP_006569859.1|;gi|1032026919|ref|XP_016768911.1|;gi|1032026930|ref|XP_016768915.1|;gi|1477757213|ref|XP_026297939.1|;gi|1032026907|ref|XP_016768905.1|;gi|1032026940|ref|XP_016768920.1|;gi|1032026934|ref|XP_016768917.1|;gi|1032026938|ref|XP_0167689…	gi|1477757234|ref|XP_026297946.1|;gi|1477757216|ref|XP_026297940.1|;gi|571546923|ref|XP_006569863.1|;gi|571546915|ref|XP_006569861.1|;gi|571546907|ref|XP_006569859.1|;gi|1032026919|ref|XP_016768911.1|;gi|1032026930|ref|XP_016768915.1|;gi|1477757213|ref|XP_026297939.1|;gi|1032026907|ref|XP_016768905.1|;gi|1032026940|ref|XP_016768920.1|;gi|1032026934|ref|XP_016768917.1|;gi|1032026938|ref|XP_0167689…	25;25;25;25;25;25;25;25;25;25;25;25;25;24;24;24;24;24;24;24;24;24;24;24;24;24;19	2;2;2;2;2;2;2;2;2;2;2;2;2;2;2;2;2;2;2;2;2;2;2;2;2;2;2	0;0;0;0;0;0;0;0;0;0;0;0;0;0;0;0;0;0;0;0;0;0;0;0;0;0;0	gi|1477757234|ref|XP_026297946.1| myosin heavy chain, muscle isoform X33 [Apis mellifera];gi|1477757216|ref|XP_026297940.1| myosin heavy chain, muscle isoform X20 [Apis mellifera];gi|571546923|ref|XP_006569863.1| myosin heavy chain, muscle isoform X7 [Apis	27	25	2	0	22	21	24	22	23	22	2	2	2	1	2	2	0	0	0	0	0	0	10.5	1.1	0	222.18	1943	1943;1966;1967;1967;1967;1967;1966;1966;1967;1966;1966;1966;1966;1966;1967;1967;1967;1953;1966;1966;1967;1966;1966;1952;1966;1966;1967	0	5.6944	By MS/MS	By MS/MS	By MS/MS	By MS/MS	By MS/MS	By MS/MS	10	8.8	10	9.4	10	9.6	15	12
gi|571546934|ref|XP_006569866.1|;gi|1477757220|ref|XP_026297942.1|;gi|1032026928|ref|XP_016768914.1|;gi|571546919|ref|XP_006569862.1|;gi|571546911|ref|XP_006569860.1|;gi|1032026909|ref|XP_016768906.1|;gi|1477757236|ref|XP_026297947.1|	gi|571546934|ref|XP_006569866.1|;gi|1477757220|ref|XP_026297942.1|;gi|1032026928|ref|XP_016768914.1|;gi|571546919|ref|XP_006569862.1|;gi|571546911|ref|XP_006569860.1|;gi|1032026909|ref|XP_016768906.1|;gi|1477757236|ref|XP_026297947.1|	25;25;25;25;25;25;20	1;1;1;1;1;1;1	1;1;1;1;1;1;1	gi|571546934|ref|XP_006569866.1| myosin heavy chain, muscle isoform X19 [Apis mellifera];gi|1477757220|ref|XP_026297942.1| myosin heavy chain, muscle isoform X23 [Apis mellifera];gi|1032026928|ref|XP_016768914.1| myosin heavy chain, muscle isoform X24 [Api	7	25	1	1	21	20	24	21	22	21	0	0	1	0	0	0	0	0	1	0	0	0	10.4	0.9	0.9	225.18	1966	1966;1966;1966;1967;1967;1967;1967	1	-2	By matching	By matching	By MS/MS	By matching	By matching	By matching	9	7.8	9.9	8.4	9	8.6	0	0
gi|1032027382|ref|XP_016769016.1|	gi|1032027382|ref|XP_016769016.1|	19	19	2	gi|1032027382|ref|XP_016769016.1| chitinase-like protein Idgf4 isoform X2 [Apis mellifera]	1	19	19	2	15	17	15	19	17	18	15	17	15	19	17	18	2	1	2	2	1	1	55.7	55.7	5.7	48.741	438	438	0	121.57	By MS/MS	By MS/MS	By MS/MS	By MS/MS	By MS/MS	By MS/MS	48.2	55.5	49.1	55.7	55.7	55.7	19	20
gi|1477758949|ref|XP_026298310.1|;gi|1032027464|ref|XP_016769038.1|;gi|1477758946|ref|XP_026298309.1|;gi|1032027462|ref|XP_016769037.1|;gi|1032027460|ref|XP_016769036.1|;gi|1477758942|ref|XP_016769035.2|;gi|571544793|ref|XP_006564605.1|;gi|1032027455|ref|XP_016769034.1|;gi|571544790|ref|XP_006564604.1|;gi|1032027452|ref|XP_016769032.1|	gi|1477758949|ref|XP_026298310.1|;gi|1032027464|ref|XP_016769038.1|;gi|1477758946|ref|XP_026298309.1|;gi|1032027462|ref|XP_016769037.1|;gi|1032027460|ref|XP_016769036.1|;gi|1477758942|ref|XP_016769035.2|;gi|571544793|ref|XP_006564605.1|;gi|1032027455|ref|XP_016769034.1|;gi|571544790|ref|XP_006564604.1|;gi|1032027452|ref|XP_016769032.1|	1;1;1;1;1;1;1;1;1;1	1;1;1;1;1;1;1;1;1;1	1;1;1;1;1;1;1;1;1;1	gi|1477758949|ref|XP_026298310.1| calcium-binding mitochondrial carrier protein Aralar1 isoform X10 [Apis mellifera];gi|1032027464|ref|XP_016769038.1| calcium-binding mitochondrial carrier protein Aralar1 isoform X9 [Apis mellifera];gi|1477758946|ref|XP_02	10	1	1	1	1	1	1	1	1	1	1	1	1	1	1	1	1	1	1	1	1	1	1.7	1.7	1.7	73.085	657	657;688;694;695;701;704;712;719;724;731	0.00035411	3.3305	By MS/MS	By MS/MS	By MS/MS	By MS/MS	By MS/MS	By MS/MS	1.7	1.7	1.7	1.7	1.7	1.7	1	2
gi|571550216|ref|XP_006567438.1|;gi|110759767|ref|XP_001120892.1|;gi|1032030044|ref|XP_016769607.1|	gi|571550216|ref|XP_006567438.1|;gi|110759767|ref|XP_001120892.1|;gi|1032030044|ref|XP_016769607.1|	1;1;1	1;1;1	1;1;1	gi|571550216|ref|XP_006567438.1| protein transport protein Sec61 subunit gamma isoform X1 [Apis mellifera];gi|110759767|ref|XP_001120892.1| protein transport protein Sec61 subunit gamma isoform X1 [Apis mellifera];gi|1032030044|ref|XP_016769607.1| protein	3	1	1	1	1	1	1	1	1	1	1	1	1	1	1	1	1	1	1	1	1	1	19.1	19.1	19.1	7.7062	68	68;68;68	0.006534	1.4302	By MS/MS	By MS/MS	By MS/MS	By MS/MS	By MS/MS	By MS/MS	19.1	19.1	19.1	19.1	19.1	19.1	1	1
gi|1047192077|ref|NP_758885.2|;gi|27262544|gb|AAN87164.1|;gi|26801243|emb|CAD38005.1|;gi|1782080671|dbj|BBI76496.1|	gi|1047192077|ref|NP_758885.2|;gi|27262544|gb|AAN87164.1|;gi|26801243|emb|CAD38005.1|;gi|1782080671|dbj|BBI76496.1|	5;5;5;5	5;5;5;5	5;5;5;5	gi|1047192077|ref|NP_758885.2| NADH dehydrogenase subunit 1 (mitochondrion) [Varroa destructor];gi|27262544|gb|AAN87164.1| NADH dehydrogenase subunit 1 (mitochondrion) [Varroa destructor];gi|26801243|emb|CAD38005.1| NADH dehydrogenase subunit 1 (mitochondr	4	5	5	5	5	4	4	4	4	4	5	4	4	4	4	4	5	4	4	4	4	4	19.9	19.9	19.9	36.431	311	311;312;312;312	0	26.491	By MS/MS	By MS/MS	By MS/MS	By MS/MS	By MS/MS	By MS/MS	19.9	12.5	12.5	12.5	12.5	12.5	6	6
gi|1062593966|ref|NP_001318046.1|	gi|1062593966|ref|NP_001318046.1|	81	81	81	gi|1062593966|ref|NP_001318046.1| larval-specific very high density lipoprotein precursor [Apis mellifera]	1	81	81	81	52	51	53	74	75	71	52	51	53	74	75	71	52	51	53	74	75	71	59.8	59.8	59.8	173.2	1507	1507	0	323.31	By MS/MS	By MS/MS	By MS/MS	By MS/MS	By MS/MS	By MS/MS	43.7	40.4	43.5	58.2	56.3	53.4	55	53
gi|1908833046|gb|QOC63248.1|;gi|2037123749|gb|QVG74673.1|;gi|2037123709|gb|QVG74653.1|;gi|2037123707|gb|QVG74652.1|;gi|2037123715|gb|QVG74656.1|;gi|2037123717|gb|QVG74657.1|;gi|1063400951|emb|CTQ47940.1|;gi|1063400943|emb|CTQ47936.1|;gi|289540778|gb|ADD09510.1|;gi|289540774|gb|ADD09508.1|;gi|289540788|gb|ADD09515.1|;gi|289540786|gb|ADD09514.1|;gi|289540784|gb|ADD09513.1|;gi|289540782|gb|ADD09512.…	gi|1908833046|gb|QOC63248.1|;gi|2037123749|gb|QVG74673.1|;gi|2037123709|gb|QVG74653.1|;gi|2037123707|gb|QVG74652.1|;gi|2037123715|gb|QVG74656.1|;gi|2037123717|gb|QVG74657.1|;gi|1063400951|emb|CTQ47940.1|;gi|1063400943|emb|CTQ47936.1|;gi|289540778|gb|ADD09510.1|;gi|289540774|gb|ADD09508.1|;gi|289540788|gb|ADD09515.1|;gi|289540786|gb|ADD09514.1|;gi|289540784|gb|ADD09513.1|;gi|289540782|gb|ADD09512.…	2;2;2;2;2;2;2;2;2;2;2;2;2;2;2;2;2;2;2;2;2;2;2;2;2;2;2;2;2;2;2;2;2;2;2;2;2;2;2;2;2;2;2;2;2;2;2;2;2;2;2;2;2;2;2;2;2;2;2;2;2;2;2;2;2;2;2	2;2;2;2;2;2;2;2;2;2;2;2;2;2;2;2;2;2;2;2;2;2;2;2;2;2;2;2;2;2;2;2;2;2;2;2;2;2;2;2;2;2;2;2;2;2;2;2;2;2;2;2;2;2;2;2;2;2;2;2;2;2;2;2;2;2;2	2;2;2;2;2;2;2;2;2;2;2;2;2;2;2;2;2;2;2;2;2;2;2;2;2;2;2;2;2;2;2;2;2;2;2;2;2;2;2;2;2;2;2;2;2;2;2;2;2;2;2;2;2;2;2;2;2;2;2;2;2;2;2;2;2;2;2	gi|1908833046|gb|QOC63248.1| cytochrome b, partial (mitochondrion) [Varroa destructor];gi|2037123749|gb|QVG74673.1| cytochrome b, partial (mitochondrion) [Varroa destructor];gi|2037123709|gb|QVG74653.1| cytochrome b, partial (mitochondrion) [Varroa destruc	67	2	2	2	2	2	2	2	2	1	2	2	2	2	2	1	2	2	2	2	2	1	7.8	7.8	7.8	27.982	243	243;294;294;294;294;294;299;299;299;299;299;299;299;299;299;299;294;299;299;299;299;299;299;299;299;299;299;328;328;367;367;367;299;294;243;294;243;243;243;243;243;243;243;243;243;243;243;243;243;243;243;243;294;294;294;294;294;294;294;294;294;294;294;294;294;294;367	0.00065725	2.3236	By MS/MS	By MS/MS	By MS/MS	By MS/MS	By MS/MS	By MS/MS	7.8	7.8	7.8	7.8	7.8	3.7	3	2
gi|1063400949|emb|CTQ47939.1|;gi|289540742|gb|ADD09492.1|;gi|2037123691|gb|QVG74644.1|;gi|2037123665|gb|QVG74631.1|;gi|2037123671|gb|QVG74634.1|;gi|2037123669|gb|QVG74633.1|;gi|2037123667|gb|QVG74632.1|;gi|2037123663|gb|QVG74630.1|;gi|2037123687|gb|QVG74642.1|;gi|2037123685|gb|QVG74641.1|;gi|2037123705|gb|QVG74651.1|;gi|2037123689|gb|QVG74643.1|;gi|2037123693|gb|QVG74645.1|;gi|1782080664|dbj|BBI7…	gi|1063400949|emb|CTQ47939.1|;gi|289540742|gb|ADD09492.1|;gi|2037123691|gb|QVG74644.1|;gi|2037123665|gb|QVG74631.1|;gi|2037123671|gb|QVG74634.1|;gi|2037123669|gb|QVG74633.1|;gi|2037123667|gb|QVG74632.1|;gi|2037123663|gb|QVG74630.1|;gi|2037123687|gb|QVG74642.1|;gi|2037123685|gb|QVG74641.1|;gi|2037123705|gb|QVG74651.1|;gi|2037123689|gb|QVG74643.1|;gi|2037123693|gb|QVG74645.1|;gi|1782080664|dbj|BBI7…	1;1;1;1;1;1;1;1;1;1;1;1;1;1;1;1;1;1;1;1;1;1;1;1;1;1;1;1;1;1;1;1;1;1;1;1;1;1;1;1;1;1;1;1;1;1;1;1	1;1;1;1;1;1;1;1;1;1;1;1;1;1;1;1;1;1;1;1;1;1;1;1;1;1;1;1;1;1;1;1;1;1;1;1;1;1;1;1;1;1;1;1;1;1;1;1	1;1;1;1;1;1;1;1;1;1;1;1;1;1;1;1;1;1;1;1;1;1;1;1;1;1;1;1;1;1;1;1;1;1;1;1;1;1;1;1;1;1;1;1;1;1;1;1	gi|1063400949|emb|CTQ47939.1| cytochrome oxidase subunit 3, partial (mitochondrion) [Varroa destructor];gi|289540742|gb|ADD09492.1| cytochrome oxidase subunit III, partial (mitochondrion) [Varroa destructor];gi|2037123691|gb|QVG74644.1| cytochrome oxidase	48	1	1	1	1	1	1	1	1	1	1	1	1	1	1	1	1	1	1	1	1	1	10.5	10.5	10.5	14.914	124	124;124;138;138;138;138;138;138;138;138;138;138;138;259;138;138;138;138;138;145;145;259;259;138;138;138;124;124;124;124;124;124;124;124;124;124;124;138;138;124;124;124;124;124;124;124;138;263	0	15.651	By MS/MS	By MS/MS	By MS/MS	By MS/MS	By MS/MS	By MS/MS	10.5	10.5	10.5	10.5	10.5	10.5	3	4
gi|571502064|ref|XP_006563323.1|;gi|110748949|ref|XP_623342.2|	gi|571502064|ref|XP_006563323.1|;gi|110748949|ref|XP_623342.2|	7;7	7;7	7;7	gi|571502064|ref|XP_006563323.1| fructose-bisphosphate aldolase [Apis mellifera];gi|110748949|ref|XP_623342.2| fructose-bisphosphate aldolase [Apis mellifera]	2	7	7	7	5	5	5	3	4	4	5	5	5	3	4	4	5	5	5	3	4	4	24.7	24.7	24.7	39.6	365	365;365	0	9.4053	By MS/MS	By MS/MS	By MS/MS	By MS/MS	By MS/MS	By MS/MS	19.5	17.3	17.3	10.7	14	13.2	6	3
gi|328788573|ref|XP_003251149.1|;gi|328788571|ref|XP_003251148.1|;gi|110749126|ref|XP_394209.2|;gi|1477717522|ref|XP_006568008.2|	gi|328788573|ref|XP_003251149.1|;gi|328788571|ref|XP_003251148.1|;gi|110749126|ref|XP_394209.2|	6;6;6;1	6;6;6;1	6;6;6;1	gi|328788573|ref|XP_003251149.1| glucose dehydrogenase [FAD, quinone] [Apis mellifera];gi|328788571|ref|XP_003251148.1| glucose dehydrogenase [FAD, quinone] [Apis mellifera];gi|110749126|ref|XP_394209.2| glucose dehydrogenase [FAD, quinone] [Apis mellifera	4	6	6	6	4	4	5	3	1	2	4	4	5	3	1	2	4	4	5	3	1	2	11.4	11.4	11.4	70.123	625	625;625;625;205	0	7.8099	By MS/MS	By MS/MS	By MS/MS	By MS/MS	By MS/MS	By MS/MS	7.2	7.5	9.6	4.8	1.9	3.4	3	3
gi|110756512|ref|XP_001120311.1|;gi|1477746960|ref|XP_026296339.1|;gi|#CONTAM#24475816|ref|NP_612510.1|;gi|#CONTAM#578833748|ref|XP_006723010.1|;gi|#CONTAM#768004809|ref|XP_011526744.1|;gi|#CONTAM#578833744|ref|XP_006723008.1|	gi|110756512|ref|XP_001120311.1|;gi|1477746960|ref|XP_026296339.1|	3;3;1;1;1;1	3;3;1;1;1;1	3;3;1;1;1;1	gi|110756512|ref|XP_001120311.1| very-long-chain enoyl-CoA reductase isoform X1 [Apis mellifera];gi|1477746960|ref|XP_026296339.1| very-long-chain enoyl-CoA reductase isoform X2 [Apis mellifera]	6	3	3	3	0	1	1	3	1	2	0	1	1	3	1	2	0	1	1	3	1	2	9	9	9	34.509	300	300;485;308;323;329;341	0.0018927	1.9404		By MS/MS	By MS/MS	By MS/MS	By matching	By MS/MS	0	3	3	9	3	6	0	1
gi|110756609|ref|XP_001120220.1|	gi|110756609|ref|XP_001120220.1|	3	3	3	gi|110756609|ref|XP_001120220.1| NPC intracellular cholesterol transporter 2 [Apis mellifera]	1	3	3	3	3	3	3	2	2	2	3	3	3	2	2	2	3	3	3	2	2	2	39.9	39.9	39.9	16.123	148	148	0	74.557	By MS/MS	By MS/MS	By MS/MS	By MS/MS	By MS/MS	By MS/MS	39.9	39.9	39.9	22.3	22.3	22.3	4	3
gi|110757341|ref|XP_001122230.1|	gi|110757341|ref|XP_001122230.1|	1	1	1	gi|110757341|ref|XP_001122230.1| mitochondrial import inner membrane translocase subunit Tim8 [Apis mellifera]	1	1	1	1	1	1	1	1	1	1	1	1	1	1	1	1	1	1	1	1	1	1	12.8	12.8	12.8	9.8182	86	86	0	6.7294	By MS/MS	By MS/MS	By MS/MS	By MS/MS	By MS/MS	By MS/MS	12.8	12.8	12.8	12.8	12.8	12.8	2	1
gi|110760701|ref|XP_001120471.1|	gi|110760701|ref|XP_001120471.1|	6	6	6	gi|110760701|ref|XP_001120471.1| 3-hydroxyacyl-CoA dehydrogenase type-2 [Apis mellifera]	1	6	6	6	1	2	2	5	5	5	1	2	2	5	5	5	1	2	2	5	5	5	32.3	32.3	32.3	27.099	254	254	0	7.1414	By MS/MS	By MS/MS	By MS/MS	By MS/MS	By MS/MS	By MS/MS	3.9	8.7	8.7	25.6	25.6	29.1	0	0
gi|110760993|ref|XP_623723.2|;gi|571559865|ref|XP_006566458.1|	gi|110760993|ref|XP_623723.2|;gi|571559865|ref|XP_006566458.1|	11;10	11;10	10;9	gi|110760993|ref|XP_623723.2| uncharacterized protein LOC551323 isoform X1 [Apis mellifera];gi|571559865|ref|XP_006566458.1| uncharacterized protein LOC551323 isoform X2 [Apis mellifera]	2	11	11	10	0	1	1	10	8	11	0	1	1	10	8	11	0	1	1	9	8	10	26	26	24.6	62.233	549	549;543	0	71.446		By MS/MS	By MS/MS	By MS/MS	By MS/MS	By MS/MS	0	1.5	1.5	23.1	19.3	26	0	1
gi|110763663|ref|XP_001122227.1|	gi|110763663|ref|XP_001122227.1|	7	7	6	gi|110763663|ref|XP_001122227.1| protein D2 [Apis mellifera]	1	7	7	6	1	1	1	6	7	4	1	1	1	6	7	4	0	0	0	5	6	4	47.5	47.5	44.1	23.077	202	202	0	15.527	By MS/MS	By MS/MS	By MS/MS	By MS/MS	By MS/MS	By MS/MS	3.5	3.5	3.5	40.6	47.5	31.7	1	1
gi|1253715311|ref|XP_022649857.1|;gi|1139420200|gb|APZ76640.1|	gi|1253715311|ref|XP_022649857.1|;gi|1139420200|gb|APZ76640.1|	21;21	21;21	21;21	gi|1253715311|ref|XP_022649857.1| uncharacterized protein LOC111245586 [Varroa destructor];gi|1139420200|gb|APZ76640.1| saliva protein, partial [Varroa destructor]	2	21	21	21	10	21	19	20	19	19	10	21	19	20	19	19	10	21	19	20	19	19	76.1	76.1	76.1	14.662	134	134;134	0	323.31	By MS/MS	By MS/MS	By MS/MS	By MS/MS	By MS/MS	By MS/MS	60.4	76.1	76.1	76.1	76.1	74.6	37	141
gi|114842185|dbj|BAF32577.1|	gi|114842185|dbj|BAF32577.1|	7	2	2	gi|114842185|dbj|BAF32577.1| cytoplasmic actin, partial [Varroa destructor]	1	7	2	2	6	6	6	7	7	7	1	1	1	2	2	2	1	1	1	2	2	2	73.5	25.6	25.6	12.925	117	117	0	112.85	By MS/MS	By MS/MS	By MS/MS	By MS/MS	By MS/MS	By MS/MS	71.8	71.8	71.8	73.5	73.5	73.5	12	14
gi|1253671541|ref|XP_022668682.1|;gi|1253671539|ref|XP_022660234.1|	gi|1253671541|ref|XP_022668682.1|;gi|1253671539|ref|XP_022660234.1|	22;22	22;22	22;22	gi|1253671541|ref|XP_022668682.1| epoxide hydrolase 1-like [Varroa destructor];gi|1253671539|ref|XP_022660234.1| epoxide hydrolase 1-like [Varroa destructor]	2	22	22	22	18	18	19	17	19	17	18	18	19	17	19	17	18	18	19	17	19	17	60	60	60	54.31	478	478;478	0	259.19	By MS/MS	By MS/MS	By MS/MS	By MS/MS	By MS/MS	By MS/MS	48.5	47.9	53.8	43.9	54.8	48.5	29	25
gi|1253671644|ref|XP_022644240.1|;gi|1253671642|ref|XP_022644168.1|;gi|1032001680|ref|XP_016773405.1|;gi|328792501|ref|XP_003251737.1|;gi|#CONTAM#5031571|ref|NP_005713.1|;gi|#CONTAM#53692187|ref|NP_001005386.1|;gi|66501030|ref|XP_392831.2|;gi|571508689|ref|XP_006571391.1|;gi|571508683|ref|XP_006571390.1|	gi|1253671644|ref|XP_022644240.1|;gi|1253671642|ref|XP_022644168.1|	12;12;1;1;1;1;1;1;1	12;12;1;1;1;1;1;1;1	12;12;1;1;1;1;1;1;1	gi|1253671644|ref|XP_022644240.1| actin-related protein 2-like [Varroa destructor];gi|1253671642|ref|XP_022644168.1| actin-related protein 2-like [Varroa destructor]	9	12	12	12	8	9	11	10	9	11	8	9	11	10	9	11	8	9	11	10	9	11	40.9	40.9	40.9	44.955	394	394;394;343;394;394;399;400;400;406	0	50.996	By MS/MS	By MS/MS	By MS/MS	By MS/MS	By MS/MS	By MS/MS	23.9	31.5	37.1	32.7	29.4	36.5	6	9
gi|1253671652|ref|XP_022644633.1|;gi|1253671650|ref|XP_022644548.1|;gi|1253671648|ref|XP_022644462.1|;gi|1253671646|ref|XP_022644377.1|	gi|1253671652|ref|XP_022644633.1|;gi|1253671650|ref|XP_022644548.1|;gi|1253671648|ref|XP_022644462.1|;gi|1253671646|ref|XP_022644377.1|	11;11;11;11	11;11;11;11	11;11;11;11	gi|1253671652|ref|XP_022644633.1| Ig-like and fibronectin type-III domain-containing protein 1 isoform X3 [Varroa destructor];gi|1253671650|ref|XP_022644548.1| Ig-like and fibronectin type-III domain-containing protein 1 isoform X2 [Varroa destructor];gi|1	4	11	11	11	5	10	9	9	6	7	5	10	9	9	6	7	5	10	9	9	6	7	10.5	10.5	10.5	161.66	1461	1461;1463;1467;1467	0	40.088	By MS/MS	By MS/MS	By MS/MS	By MS/MS	By MS/MS	By MS/MS	5	9.9	8.1	8.4	5.8	6.8	2	10
gi|1253671658|ref|XP_022645071.1|;gi|1253671660|ref|XP_022645146.1|	gi|1253671658|ref|XP_022645071.1|;gi|1253671660|ref|XP_022645146.1|	5;4	5;4	5;4	gi|1253671658|ref|XP_022645071.1| dosage compensation protein dpy-30-like isoform X1 [Varroa destructor];gi|1253671660|ref|XP_022645146.1| dosage compensation protein dpy-30-like isoform X2 [Varroa destructor]	2	5	5	5	4	5	4	5	5	4	4	5	4	5	5	4	4	5	4	5	5	4	36.7	36.7	36.7	21.601	215	215;211	0	40.819	By MS/MS	By MS/MS	By MS/MS	By MS/MS	By MS/MS	By MS/MS	30.2	36.7	30.2	36.7	36.7	30.2	2	3
gi|1253671671|ref|XP_022645711.1|;gi|1253671669|ref|XP_022645620.1|;gi|1253671667|ref|XP_022645530.1|	gi|1253671671|ref|XP_022645711.1|;gi|1253671669|ref|XP_022645620.1|;gi|1253671667|ref|XP_022645530.1|	13;13;13	13;13;13	13;13;13	gi|1253671671|ref|XP_022645711.1| peptidase M20 domain-containing protein 2-like isoform X2 [Varroa destructor];gi|1253671669|ref|XP_022645620.1| peptidase M20 domain-containing protein 2-like isoform X1 [Varroa destructor];gi|1253671667|ref|XP_022645530.1	3	13	13	13	11	12	11	13	12	10	11	12	11	13	12	10	11	12	11	13	12	10	40	40	40	45.694	408	408;430;430	0	28.019	By MS/MS	By MS/MS	By MS/MS	By MS/MS	By MS/MS	By MS/MS	33.3	36.3	32.4	40	36	29.4	9	10
gi|1253671677|ref|XP_022646020.1|;gi|1253671675|ref|XP_022645930.1|;gi|1253671673|ref|XP_022645841.1|	gi|1253671677|ref|XP_022646020.1|;gi|1253671675|ref|XP_022645930.1|;gi|1253671673|ref|XP_022645841.1|	8;8;8	8;8;8	8;8;8	gi|1253671677|ref|XP_022646020.1| thyroglobulin-like isoform X3 [Varroa destructor];gi|1253671675|ref|XP_022645930.1| thyroglobulin-like isoform X2 [Varroa destructor];gi|1253671673|ref|XP_022645841.1| uncharacterized protein LOC111243854 isoform X1 [Varro	3	8	8	8	7	8	8	7	7	7	7	8	8	7	7	7	7	8	8	7	7	7	46.8	46.8	46.8	15.227	141	141;156;169	0	78.301	By MS/MS	By MS/MS	By MS/MS	By MS/MS	By MS/MS	By MS/MS	46.8	46.8	46.8	46.8	46.8	46.8	9	12
gi|1253671679|ref|XP_022646147.1|	gi|1253671679|ref|XP_022646147.1|	5	1	1	gi|1253671679|ref|XP_022646147.1| sodium/potassium-transporting ATPase subunit alpha-B-like [Varroa destructor]	1	5	1	1	3	3	4	3	5	4	0	0	0	0	1	0	0	0	0	0	1	0	5.7	1.3	1.3	123.66	1113	1113	1	-2	By matching	By matching	By matching	By matching	By MS/MS	By matching	4.4	4.4	4.4	4.4	5.7	4.4	0	0
gi|1253671696|ref|XP_022646962.1|	gi|1253671696|ref|XP_022646962.1|	19	19	19	gi|1253671696|ref|XP_022646962.1| DEAD-box helicase Dbp80-like [Varroa destructor]	1	19	19	19	17	13	15	14	17	13	17	13	15	14	17	13	17	13	15	14	17	13	50.6	50.6	50.6	57.839	512	512	0	102.37	By MS/MS	By MS/MS	By MS/MS	By MS/MS	By MS/MS	By MS/MS	46.7	33	37.5	36.5	44.3	33	18	13
gi|1253671708|ref|XP_022647816.1|;gi|#CONTAM#767904588|ref|XP_011539865.1|;gi|#CONTAM#578799215|ref|XP_006710739.1|;gi|#CONTAM#767904585|ref|XP_011539864.1|;gi|#CONTAM#7705415|ref|NP_056972.1|;gi|#CONTAM#768017801|ref|XP_011527252.1|;gi|#CONTAM#156104908|ref|NP_002462.2|	gi|1253671708|ref|XP_022647816.1|	289;1;1;1;1;1;1	289;1;1;1;1;1;1	220;1;1;1;1;0;0	gi|1253671708|ref|XP_022647816.1| LOW QUALITY PROTEIN: uncharacterized protein LOC111244705 [Varroa destructor]	7	289	289	220	231	266	261	260	262	249	231	266	261	260	262	249	167	202	196	195	197	188	72.4	72.4	53.4	670	5828	5828;559;560;686;728;1044;1939	0	323.31	By MS/MS	By MS/MS	By MS/MS	By MS/MS	By MS/MS	By MS/MS	67.3	70.4	68.9	66.7	67.7	66.2	675	603
gi|1253671728|ref|XP_022649101.1|	gi|1253671728|ref|XP_022649101.1|	9	9	9	gi|1253671728|ref|XP_022649101.1| high mobility group B protein 13-like [Varroa destructor]	1	9	9	9	8	7	7	8	7	6	8	7	7	8	7	6	8	7	7	8	7	6	21.6	21.6	21.6	55.757	486	486	0	42.791	By MS/MS	By MS/MS	By MS/MS	By MS/MS	By MS/MS	By MS/MS	17.3	15.8	15.8	20.2	17.5	14.4	10	8
gi|1253671730|ref|XP_022649228.1|	gi|1253671730|ref|XP_022649228.1|	25	25	25	gi|1253671730|ref|XP_022649228.1| uncharacterized protein LOC111245286 [Varroa destructor]	1	25	25	25	21	23	21	23	23	21	21	23	21	23	23	21	21	23	21	23	23	21	36.6	36.6	36.6	93.309	819	819	0	300.45	By MS/MS	By MS/MS	By MS/MS	By MS/MS	By MS/MS	By MS/MS	32.2	33.5	30.3	33.8	33.5	30.3	36	43
gi|1253671736|ref|XP_022649734.1|	gi|1253671736|ref|XP_022649734.1|	1	1	1	gi|1253671736|ref|XP_022649734.1| uncharacterized protein LOC111245507 [Varroa destructor]	1	1	1	1	0	0	0	0	1	0	0	0	0	0	1	0	0	0	0	0	1	0	8.5	8.5	8.5	19.602	177	177	0.00033201	2.4466					By MS/MS		0	0	0	0	8.5	0	0	0
gi|1253671740|ref|XP_022649986.1|	gi|1253671740|ref|XP_022649986.1|	19	19	15	gi|1253671740|ref|XP_022649986.1| uncharacterized protein LOC111245618 [Varroa destructor]	1	19	19	15	18	15	16	17	19	18	18	15	16	17	19	18	15	12	13	13	15	14	48.6	48.6	43.9	48.814	481	481	0	147.06	By MS/MS	By MS/MS	By MS/MS	By MS/MS	By MS/MS	By MS/MS	48.6	42	43.9	46.8	48.6	46.8	17	11
gi|1253671742|ref|XP_022650111.1|	gi|1253671742|ref|XP_022650111.1|	11	9	8	gi|1253671742|ref|XP_022650111.1| cuticle protein-like [Varroa destructor]	1	11	9	8	7	9	8	10	10	10	6	8	7	8	8	8	6	7	7	8	7	7	36.4	33.5	31.4	38.292	379	379	0	50.36	By MS/MS	By MS/MS	By MS/MS	By MS/MS	By MS/MS	By MS/MS	28.5	34	31.9	34.3	34	34	6	12
gi|1477751426|ref|XP_026297032.1|;gi|66564836|ref|XP_624899.1|;gi|1253671750|ref|XP_022650631.1|	gi|1477751426|ref|XP_026297032.1|;gi|66564836|ref|XP_624899.1|;gi|1253671750|ref|XP_022650631.1|	1;1;1	1;1;1	1;1;1	gi|1477751426|ref|XP_026297032.1| AP-3 complex subunit mu-1 isoform X2 [Apis mellifera];gi|66564836|ref|XP_624899.1| AP-3 complex subunit mu-1 isoform X1 [Apis mellifera];gi|1253671750|ref|XP_022650631.1| AP-3 complex subunit mu-1-like, partial [Varroa des	3	1	1	1	1	1	1	1	1	1	1	1	1	1	1	1	1	1	1	1	1	1	3.7	3.7	3.7	36.744	327	327;417;446	0.0082572	1.3666	By MS/MS	By MS/MS	By MS/MS	By MS/MS	By MS/MS	By MS/MS	3.7	3.7	3.7	3.7	3.7	3.7	1	1
gi|1253671762|ref|XP_022651470.1|	gi|1253671762|ref|XP_022651470.1|	4	4	4	gi|1253671762|ref|XP_022651470.1| uncharacterized protein LOC111246313 [Varroa destructor]	1	4	4	4	1	3	4	0	1	3	1	3	4	0	1	3	1	3	4	0	1	3	12.7	12.7	12.7	50.091	455	455	0	10.178	By matching	By MS/MS	By MS/MS		By MS/MS	By MS/MS	2.9	9.2	12.7	0	3.1	9.2	0	3
gi|1253671784|ref|XP_022652868.1|;gi|1253671782|ref|XP_022652779.1|;gi|1253671786|ref|XP_022652961.1|;gi|#CONTAM#768000693|ref|XP_011525953.1|;gi|#CONTAM#530414456|ref|XP_005259774.1|;gi|#CONTAM#21361361|ref|NP_006835.2|	gi|1253671784|ref|XP_022652868.1|;gi|1253671782|ref|XP_022652779.1|;gi|1253671786|ref|XP_022652961.1|	13;13;8;1;1;1	13;13;8;1;1;1	13;13;8;1;1;1	gi|1253671784|ref|XP_022652868.1| acetolactate synthase-like protein isoform X2 [Varroa destructor];gi|1253671782|ref|XP_022652779.1| acetolactate synthase-like protein isoform X1 [Varroa destructor];gi|1253671786|ref|XP_022652961.1| acetolactate synthase-	6	13	13	13	8	10	11	10	11	9	8	10	11	10	11	9	8	10	11	10	11	9	20.7	20.7	20.7	103.27	933	933;935;757;525;632;632	0	22.709	By MS/MS	By MS/MS	By MS/MS	By MS/MS	By MS/MS	By MS/MS	13.2	16.7	19	16.2	17.1	14.9	4	6
gi|1253671800|ref|XP_022653635.1|;gi|1253671798|ref|XP_022653556.1|;gi|1253671796|ref|XP_022653472.1|;gi|1253671804|ref|XP_022653785.1|;gi|1253671802|ref|XP_022653707.1|	gi|1253671800|ref|XP_022653635.1|;gi|1253671798|ref|XP_022653556.1|;gi|1253671796|ref|XP_022653472.1|;gi|1253671804|ref|XP_022653785.1|;gi|1253671802|ref|XP_022653707.1|	27;27;27;26;26	27;27;27;26;26	27;27;27;26;26	gi|1253671800|ref|XP_022653635.1| probable aminopeptidase NPEPL1 isoform X2 [Varroa destructor];gi|1253671798|ref|XP_022653556.1| probable aminopeptidase NPEPL1 isoform X1 [Varroa destructor];gi|1253671796|ref|XP_022653472.1| probable aminopeptidase NPEPL1	5	27	27	27	23	22	21	22	23	23	23	22	21	22	23	23	23	22	21	22	23	23	73.2	73.2	73.2	55.536	527	527;569;569;523;523	0	323.31	By MS/MS	By MS/MS	By MS/MS	By MS/MS	By MS/MS	By MS/MS	64.7	55.8	58.1	63.2	61.9	62	23	26
gi|1253671822|ref|XP_022654685.1|;gi|1253671844|ref|XP_022655603.1|;gi|1253671830|ref|XP_022655014.1|;gi|1253671832|ref|XP_022655101.1|;gi|1253671834|ref|XP_022655187.1|;gi|1253671836|ref|XP_022655275.1|;gi|1253671838|ref|XP_022655357.1|;gi|1253671840|ref|XP_022655435.1|;gi|1253671842|ref|XP_022655518.1|;gi|1253671824|ref|XP_022654754.1|;gi|1253671826|ref|XP_022654838.1|;gi|1253671828|ref|XP_0226…	gi|1253671822|ref|XP_022654685.1|;gi|1253671844|ref|XP_022655603.1|;gi|1253671830|ref|XP_022655014.1|;gi|1253671832|ref|XP_022655101.1|;gi|1253671834|ref|XP_022655187.1|;gi|1253671836|ref|XP_022655275.1|;gi|1253671838|ref|XP_022655357.1|;gi|1253671840|ref|XP_022655435.1|;gi|1253671842|ref|XP_022655518.1|;gi|1253671824|ref|XP_022654754.1|;gi|1253671826|ref|XP_022654838.1|;gi|1253671828|ref|XP_0226…	16;16;16;16;16;16;16;16;16;16;16;16;1;1;1;1;1;1;1;1;1;1	16;16;16;16;16;16;16;16;16;16;16;16;1;1;1;1;1;1;1;1;1;1	16;16;16;16;16;16;16;16;16;16;16;16;1;1;1;1;1;1;1;1;1;1	gi|1253671822|ref|XP_022654685.1| protein singed-like isoform X1 [Varroa destructor];gi|1253671844|ref|XP_022655603.1| protein singed-like isoform X5 [Varroa destructor];gi|1253671830|ref|XP_022655014.1| protein singed-like isoform X5 [Varroa destructor];g	22	16	16	16	14	14	13	13	13	14	14	14	13	13	13	14	14	14	13	13	13	14	42.8	42.8	42.8	60.844	556	556;501;501;501;501;501;501;501;501;555;528;516;516;516;516;492;516;516;516;492;516;516	0	94.652	By MS/MS	By MS/MS	By MS/MS	By MS/MS	By MS/MS	By MS/MS	36.7	35.6	32.4	31.7	31.7	35.6	19	16
gi|1253671869|ref|XP_022656803.1|;gi|1253671863|ref|XP_022656570.1|;gi|1253671871|ref|XP_022656893.1|;gi|1253671861|ref|XP_022656478.1|;gi|1253671867|ref|XP_022656729.1|;gi|1253671865|ref|XP_022656659.1|;gi|1253671857|ref|XP_022656293.1|;gi|1253671859|ref|XP_022656383.1|;gi|1253671887|ref|XP_022657598.1|;gi|1253671883|ref|XP_022657428.1|;gi|1253671873|ref|XP_022656983.1|;gi|1253671875|ref|XP_0226…	gi|1253671869|ref|XP_022656803.1|;gi|1253671863|ref|XP_022656570.1|;gi|1253671871|ref|XP_022656893.1|;gi|1253671861|ref|XP_022656478.1|;gi|1253671867|ref|XP_022656729.1|;gi|1253671865|ref|XP_022656659.1|;gi|1253671857|ref|XP_022656293.1|;gi|1253671859|ref|XP_022656383.1|;gi|1253671887|ref|XP_022657598.1|;gi|1253671883|ref|XP_022657428.1|;gi|1253671873|ref|XP_022656983.1|;gi|1253671875|ref|XP_0226…	6;6;6;6;6;6;5;5;5;5;5;5;5;5;5;5;5	6;6;6;6;6;6;5;5;5;5;5;5;5;5;5;5;5	6;6;6;6;6;6;5;5;5;5;5;5;5;5;5;5;5	gi|1253671869|ref|XP_022656803.1| proteolipid protein DM beta-like isoform X4 [Varroa destructor];gi|1253671863|ref|XP_022656570.1| proteolipid protein DM beta-like isoform X4 [Varroa destructor];gi|1253671871|ref|XP_022656893.1| proteolipid protein DM bet	17	6	6	6	5	6	6	5	4	4	5	6	6	5	4	4	5	6	6	5	4	4	19.9	19.9	19.9	34.03	306	306;306;306;306;306;306;312;308;253;253;284;269;265;253;253;253;317	0	13.575	By MS/MS	By MS/MS	By MS/MS	By MS/MS	By MS/MS	By MS/MS	17	19.9	19.9	16.3	12.1	12.4	6	3
gi|1253671941|ref|XP_022660493.1|;gi|1253671939|ref|XP_022660403.1|;gi|1253671937|ref|XP_022660321.1|	gi|1253671941|ref|XP_022660493.1|;gi|1253671939|ref|XP_022660403.1|;gi|1253671937|ref|XP_022660321.1|	3;3;3	3;3;3	3;3;3	gi|1253671941|ref|XP_022660493.1| mitotic spindle assembly checkpoint protein MAD2A-like [Varroa destructor];gi|1253671939|ref|XP_022660403.1| mitotic spindle assembly checkpoint protein MAD2A-like [Varroa destructor];gi|1253671937|ref|XP_022660321.1| mito	3	3	3	3	2	3	2	2	2	2	2	3	2	2	2	2	2	3	2	2	2	2	21.5	21.5	21.5	22.365	200	200;200;200	0	3.7844	By MS/MS	By MS/MS	By MS/MS	By MS/MS	By MS/MS	By MS/MS	16	21.5	16	16	16	16	1	3
gi|1253671985|ref|XP_022662452.1|;gi|1253671983|ref|XP_022662363.1|;gi|1253671981|ref|XP_022662279.1|;gi|1253671979|ref|XP_022662189.1|;gi|1253671977|ref|XP_022662099.1|;gi|1253671975|ref|XP_022662017.1|;gi|1253671973|ref|XP_022661929.1|;gi|1253671971|ref|XP_022661840.1|;gi|1253671969|ref|XP_022661747.1|;gi|1253671967|ref|XP_022661704.1|;gi|1253671965|ref|XP_022661614.1|;gi|1253671963|ref|XP_0226…	gi|1253671985|ref|XP_022662452.1|;gi|1253671983|ref|XP_022662363.1|;gi|1253671981|ref|XP_022662279.1|;gi|1253671979|ref|XP_022662189.1|;gi|1253671977|ref|XP_022662099.1|;gi|1253671975|ref|XP_022662017.1|;gi|1253671973|ref|XP_022661929.1|;gi|1253671971|ref|XP_022661840.1|;gi|1253671969|ref|XP_022661747.1|;gi|1253671967|ref|XP_022661704.1|;gi|1253671965|ref|XP_022661614.1|;gi|1253671963|ref|XP_0226…	12;12;12;12;12;12;12;12;12;12;12;12	12;12;12;12;12;12;12;12;12;12;12;12	12;12;12;12;12;12;12;12;12;12;12;12	gi|1253671985|ref|XP_022662452.1| choline transporter-like protein 2 isoform X9 [Varroa destructor];gi|1253671983|ref|XP_022662363.1| choline transporter-like protein 2 isoform X9 [Varroa destructor];gi|1253671981|ref|XP_022662279.1| choline transporter-li	12	12	12	12	8	8	7	8	6	7	8	8	7	8	6	7	8	8	7	8	6	7	20.8	20.8	20.8	81.556	726	726;726;726;737;741;741;773;773;782;788;792;809	0	51.849	By MS/MS	By MS/MS	By MS/MS	By MS/MS	By MS/MS	By MS/MS	12.4	12.7	11.8	15.7	10.6	13.8	8	7
gi|1253672071|ref|XP_022666896.1|	gi|1253672071|ref|XP_022666896.1|	4	4	4	gi|1253672071|ref|XP_022666896.1| putative folylpolyglutamate synthase [Varroa destructor]	1	4	4	4	0	3	0	1	0	0	0	3	0	1	0	0	0	3	0	1	0	0	9.7	9.7	9.7	61.997	547	547	0	6.842		By MS/MS		By MS/MS			0	7.3	0	2.4	0	0	0	3
gi|1253672079|ref|XP_022667285.1|;gi|1253672077|ref|XP_022667194.1|;gi|1253672075|ref|XP_022667117.1|;gi|1253672073|ref|XP_022667030.1|;gi|1253672081|ref|XP_022667367.1|	gi|1253672079|ref|XP_022667285.1|;gi|1253672077|ref|XP_022667194.1|;gi|1253672075|ref|XP_022667117.1|;gi|1253672073|ref|XP_022667030.1|;gi|1253672081|ref|XP_022667367.1|	3;3;3;3;2	3;3;3;3;2	3;3;3;3;2	gi|1253672079|ref|XP_022667285.1| aquaporin-11-like isoform X1 [Varroa destructor];gi|1253672077|ref|XP_022667194.1| aquaporin-11-like isoform X1 [Varroa destructor];gi|1253672075|ref|XP_022667117.1| aquaporin-11-like isoform X1 [Varroa destructor];gi|1253	5	3	3	3	1	3	2	3	3	3	1	3	2	3	3	3	1	3	2	3	3	3	10.9	10.9	10.9	31.361	275	275;275;275;275;254	0	4.3887	By MS/MS	By MS/MS	By MS/MS	By MS/MS	By MS/MS	By MS/MS	2.9	10.9	8.4	10.9	10.9	10.9	1	4
gi|1253672110|ref|XP_022668767.1|;gi|1253672108|ref|XP_022668683.1|;gi|1253672106|ref|XP_022668594.1|;gi|#CONTAM#538260597|ref|NP_001269314.1|;gi|#CONTAM#23503295|ref|NP_001311.3|;gi|571517016|ref|XP_006558477.1|;gi|571517011|ref|XP_006558476.1|;gi|328777239|ref|XP_624048.2|;gi|571517007|ref|XP_006558475.1|	gi|1253672110|ref|XP_022668767.1|;gi|1253672108|ref|XP_022668683.1|;gi|1253672106|ref|XP_022668594.1|	4;4;4;1;1;1;1;1;1	4;4;4;1;1;1;1;1;1	4;4;4;1;1;1;1;1;1	gi|1253672110|ref|XP_022668767.1| casein kinase II subunit beta [Varroa destructor];gi|1253672108|ref|XP_022668683.1| casein kinase II subunit beta [Varroa destructor];gi|1253672106|ref|XP_022668594.1| casein kinase II subunit beta [Varroa destructor]	9	4	4	4	4	2	3	3	4	2	4	2	3	3	4	2	4	2	3	3	4	2	29.1	29.1	29.1	25.318	220	220;220;220;212;215;221;227;227;233	0	7.8926	By MS/MS	By MS/MS	By MS/MS	By MS/MS	By MS/MS	By MS/MS	29.1	15.5	22.7	21.8	29.1	17.7	4	1
gi|1253672118|ref|XP_022669238.1|;gi|1253672120|ref|XP_022669333.1|;gi|1253672122|ref|XP_022669421.1|	gi|1253672118|ref|XP_022669238.1|;gi|1253672120|ref|XP_022669333.1|;gi|1253672122|ref|XP_022669421.1|	14;14;11	14;14;11	14;14;11	gi|1253672118|ref|XP_022669238.1| target of Myb protein 1-like isoform X1 [Varroa destructor];gi|1253672120|ref|XP_022669333.1| target of Myb protein 1-like isoform X1 [Varroa destructor];gi|1253672122|ref|XP_022669421.1| TOM1-like protein 2 isoform X2 [Va	3	14	14	14	12	11	10	9	10	9	12	11	10	9	10	9	12	11	10	9	10	9	44.9	44.9	44.9	50.674	470	470;470;442	0	42.67	By MS/MS	By MS/MS	By MS/MS	By MS/MS	By MS/MS	By MS/MS	40.9	32.8	30.2	26.2	28.5	25.3	13	9
gi|1253680385|ref|XP_022643592.1|;gi|1253672257|ref|XP_022673004.1|;gi|1253672255|ref|XP_022672997.1|;gi|1253672253|ref|XP_022672992.1|;gi|1253672251|ref|XP_022672982.1|;gi|1253672249|ref|XP_022672972.1|;gi|1253672247|ref|XP_022672965.1|;gi|1253672245|ref|XP_022672956.1|;gi|1253672243|ref|XP_022672947.1|;gi|1253672241|ref|XP_022672943.1|;gi|1253672239|ref|XP_022672931.1|;gi|1253672237|ref|XP_0226…	gi|1253680385|ref|XP_022643592.1|;gi|1253672257|ref|XP_022673004.1|;gi|1253672255|ref|XP_022672997.1|;gi|1253672253|ref|XP_022672992.1|;gi|1253672251|ref|XP_022672982.1|;gi|1253672249|ref|XP_022672972.1|;gi|1253672247|ref|XP_022672965.1|;gi|1253672245|ref|XP_022672956.1|;gi|1253672243|ref|XP_022672947.1|;gi|1253672241|ref|XP_022672943.1|;gi|1253672239|ref|XP_022672931.1|;gi|1253672237|ref|XP_0226…	10;10;10;10;10;10;10;10;10;10;10;10;10;10;10	10;10;10;10;10;10;10;10;10;10;10;10;10;10;10	10;10;10;10;10;10;10;10;10;10;10;10;10;10;10	gi|1253680385|ref|XP_022643592.1| non-specific lipid-transfer protein-like [Varroa destructor];gi|1253672257|ref|XP_022673004.1| non-specific lipid-transfer protein-like isoform X4 [Varroa destructor];gi|1253672255|ref|XP_022672997.1| non-specific lipid-tr	15	10	10	10	9	8	8	7	8	9	9	8	8	7	8	9	9	8	8	7	8	9	48.8	48.8	48.8	42.957	400	400;400;400;400;400;400;400;400;400;400;400;400;438;443;445	0	215.66	By MS/MS	By MS/MS	By MS/MS	By MS/MS	By MS/MS	By MS/MS	45.8	39.5	39.5	31.8	44.2	46.5	9	6
gi|1253672269|ref|XP_022673060.1|	gi|1253672269|ref|XP_022673060.1|	10	10	10	gi|1253672269|ref|XP_022673060.1| ubiquitin-protein ligase E3A-like [Varroa destructor]	1	10	10	10	7	8	8	5	4	6	7	8	8	5	4	6	7	8	8	5	4	6	13.5	13.5	13.5	98.527	882	882	0	16.701	By MS/MS	By MS/MS	By MS/MS	By MS/MS	By MS/MS	By MS/MS	9.3	10.4	10.3	6.3	4.8	7.3	5	3
gi|1253672277|ref|XP_022673103.1|;gi|1253672275|ref|XP_022673093.1|;gi|1253672273|ref|XP_022673084.1|;gi|1253672271|ref|XP_022673074.1|	gi|1253672277|ref|XP_022673103.1|;gi|1253672275|ref|XP_022673093.1|;gi|1253672273|ref|XP_022673084.1|;gi|1253672271|ref|XP_022673074.1|	12;12;12;12	12;12;12;12	12;12;12;12	gi|1253672277|ref|XP_022673103.1| O-acyltransferase like protein-like isoform X2 [Varroa destructor];gi|1253672275|ref|XP_022673093.1| O-acyltransferase like protein-like isoform X2 [Varroa destructor];gi|1253672273|ref|XP_022673084.1| O-acyltransferase li	4	12	12	12	11	10	10	11	10	9	11	10	10	11	10	9	11	10	10	11	10	9	23.3	23.3	23.3	89.777	798	798;798;798;846	0	86.814	By MS/MS	By MS/MS	By MS/MS	By MS/MS	By MS/MS	By MS/MS	21.9	17	19.5	18.9	20.6	15.2	10	13
gi|1253672355|ref|XP_022673449.1|;gi|1253672361|ref|XP_022673473.1|;gi|1253672359|ref|XP_022673464.1|;gi|1032017039|ref|XP_396375.5|;gi|1032017037|ref|XP_016766675.1|;gi|#CONTAM#73760415|ref|NP_001027392.1|;gi|#CONTAM#4507297|ref|NP_003156.1|	gi|1253672355|ref|XP_022673449.1|;gi|1253672361|ref|XP_022673473.1|;gi|1253672359|ref|XP_022673464.1|	29;27;27;3;3;3;3	1;1;1;0;0;0;0	1;1;1;0;0;0;0	gi|1253672355|ref|XP_022673449.1| protein ROP-like isoform X1 [Varroa destructor];gi|1253672361|ref|XP_022673473.1| protein ROP-like isoform X3 [Varroa destructor];gi|1253672359|ref|XP_022673464.1| protein ROP-like isoform X3 [Varroa destructor]	7	29	1	1	23	23	23	17	26	22	0	0	1	0	0	0	0	0	1	0	0	0	58.8	3.4	3.4	69.976	612	612;578;578;585;585;594;603	1	-2	By matching	By matching	By MS/MS	By matching	By matching	By matching	47.5	46.4	52.1	35	52.5	46.6	0	0
gi|1253672357|ref|XP_022673458.1|	gi|1253672357|ref|XP_022673458.1|	29	29	1	gi|1253672357|ref|XP_022673458.1| protein ROP-like isoform X2 [Varroa destructor]	1	29	29	1	23	24	22	18	27	23	23	24	22	18	27	23	0	1	0	1	1	1	61	61	3.2	67.263	587	587	0	323.31	By MS/MS	By MS/MS	By MS/MS	By MS/MS	By MS/MS	By MS/MS	49.6	51.6	50.8	39.7	57.9	51.8	21	24
gi|1253672364|ref|XP_022673489.1|	gi|1253672364|ref|XP_022673489.1|	7	7	7	gi|1253672364|ref|XP_022673489.1| 60S ribosomal protein L28-like [Varroa destructor]	1	7	7	7	6	6	7	7	6	7	6	6	7	7	6	7	6	6	7	7	6	7	44.9	44.9	44.9	15.238	136	136	0	14.215	By MS/MS	By MS/MS	By MS/MS	By MS/MS	By MS/MS	By MS/MS	39	39	44.9	44.9	39	44.9	5	9
gi|1253672368|ref|XP_022673514.1|	gi|1253672368|ref|XP_022673514.1|	8	8	8	gi|1253672368|ref|XP_022673514.1| protein odr-4 homolog [Varroa destructor]	1	8	8	8	6	4	4	4	6	4	6	4	4	4	6	4	6	4	4	4	6	4	33.8	33.8	33.8	49.355	452	452	0	24.845	By MS/MS	By MS/MS	By MS/MS	By MS/MS	By MS/MS	By MS/MS	21.2	14.2	14.2	14.2	26.8	14.2	5	4
gi|1253672378|ref|XP_022643358.1|	gi|1253672378|ref|XP_022643358.1|	4	4	4	gi|1253672378|ref|XP_022643358.1| phospholipase A1-like [Varroa destructor]	1	4	4	4	3	3	3	4	4	4	3	3	3	4	4	4	3	3	3	4	4	4	15.8	15.8	15.8	44.971	406	406	0	26.262	By MS/MS	By MS/MS	By MS/MS	By MS/MS	By MS/MS	By MS/MS	12.1	10.3	11.1	15.8	15.8	15.8	2	3
gi|1253672408|ref|XP_022643518.1|;gi|1253672406|ref|XP_022643508.1|;gi|1253672404|ref|XP_022643500.1|;gi|1253672410|ref|XP_022643525.1|	gi|1253672408|ref|XP_022643518.1|;gi|1253672406|ref|XP_022643508.1|;gi|1253672404|ref|XP_022643500.1|;gi|1253672410|ref|XP_022643525.1|	8;8;8;5	8;8;8;5	8;8;8;5	gi|1253672408|ref|XP_022643518.1| WD repeat-containing protein 47-like isoform X2 [Varroa destructor];gi|1253672406|ref|XP_022643508.1| WD repeat-containing protein 47-like isoform X1 [Varroa destructor];gi|1253672404|ref|XP_022643500.1| WD repeat-containi	4	8	8	8	7	8	6	7	6	7	7	8	6	7	6	7	7	8	6	7	6	7	11.8	11.8	11.8	108.15	979	979;1033;1033;905	0	20.881	By MS/MS	By MS/MS	By MS/MS	By MS/MS	By MS/MS	By MS/MS	11.2	11.8	10	11.2	10.1	11.2	6	8
gi|1253672436|ref|XP_022643631.1|;gi|1253672434|ref|XP_022643624.1|;gi|1253672432|ref|XP_022643617.1|;gi|1253672430|ref|XP_022643611.1|;gi|1253672428|ref|XP_022643604.1|;gi|1253672426|ref|XP_022643599.1|;gi|1253672424|ref|XP_022643591.1|	gi|1253672436|ref|XP_022643631.1|;gi|1253672434|ref|XP_022643624.1|;gi|1253672432|ref|XP_022643617.1|;gi|1253672430|ref|XP_022643611.1|;gi|1253672428|ref|XP_022643604.1|;gi|1253672426|ref|XP_022643599.1|;gi|1253672424|ref|XP_022643591.1|	5;5;5;5;5;5;5	5;5;5;5;5;5;5	5;5;5;5;5;5;5	gi|1253672436|ref|XP_022643631.1| uncharacterized protein LOC111242911 [Varroa destructor];gi|1253672434|ref|XP_022643624.1| uncharacterized protein LOC111242911 [Varroa destructor];gi|1253672432|ref|XP_022643617.1| uncharacterized protein LOC111242911 [Va	7	5	5	5	5	4	5	4	4	3	5	4	5	4	4	3	5	4	5	4	4	3	38.1	38.1	38.1	14.961	139	139;139;139;139;139;139;139	0	37.624	By MS/MS	By MS/MS	By MS/MS	By MS/MS	By MS/MS	By MS/MS	38.1	30.2	38.1	38.1	38.1	30.2	9	5
gi|1253672471|ref|XP_022643790.1|	gi|1253672471|ref|XP_022643790.1|	5	5	5	gi|1253672471|ref|XP_022643790.1| uncharacterized protein LOC111243039 [Varroa destructor]	1	5	5	5	2	3	2	4	4	5	2	3	2	4	4	5	2	3	2	4	4	5	16.5	16.5	16.5	44.117	389	389	0	3.6632	By MS/MS	By MS/MS	By MS/MS	By MS/MS	By MS/MS	By MS/MS	5.4	9.5	5.4	13.4	13.6	16.5	1	1
gi|1253672498|ref|XP_022643918.1|;gi|1253672496|ref|XP_022643911.1|	gi|1253672498|ref|XP_022643918.1|;gi|1253672496|ref|XP_022643911.1|	2;2	2;2	2;2	gi|1253672498|ref|XP_022643918.1| pumilio homolog 3-like [Varroa destructor];gi|1253672496|ref|XP_022643911.1| pumilio homolog 3-like [Varroa destructor]	2	2	2	2	0	1	1	0	2	1	0	1	1	0	2	1	0	1	1	0	2	1	3.6	3.6	3.6	71.678	618	618;618	0.0030826	1.7174		By MS/MS	By MS/MS		By MS/MS	By MS/MS	0	1.6	1.6	0	3.6	1.6	0	1
gi|1253672510|ref|XP_022643976.1|;gi|1253672508|ref|XP_022643967.1|;gi|1253672518|ref|XP_022644002.1|;gi|1253672516|ref|XP_022643995.1|;gi|1253672514|ref|XP_022643986.1|;gi|1253672512|ref|XP_022643979.1|	gi|1253672510|ref|XP_022643976.1|;gi|1253672508|ref|XP_022643967.1|;gi|1253672518|ref|XP_022644002.1|;gi|1253672516|ref|XP_022643995.1|;gi|1253672514|ref|XP_022643986.1|;gi|1253672512|ref|XP_022643979.1|	5;5;4;4;4;4	5;5;4;4;4;4	5;5;4;4;4;4	gi|1253672510|ref|XP_022643976.1| uncharacterized protein LOC111243126 isoform X2 [Varroa destructor];gi|1253672508|ref|XP_022643967.1| uncharacterized protein LOC111243126 isoform X1 [Varroa destructor];gi|1253672518|ref|XP_022644002.1| uncharacterized pr	6	5	5	5	3	4	2	4	3	3	3	4	2	4	3	3	3	4	2	4	3	3	15.3	15.3	15.3	46.51	411	411;431;369;369;369;382	0	6.4765	By MS/MS	By MS/MS	By MS/MS	By MS/MS	By MS/MS	By MS/MS	8.8	13.1	6.1	10.9	8.8	8.8	4	4
gi|1253672526|ref|XP_022644040.1|;gi|1253672524|ref|XP_022644030.1|;gi|1253672522|ref|XP_022644021.1|;gi|1253672520|ref|XP_022644013.1|;gi|#CONTAM#4506129|ref|NP_002756.1|;gi|#CONTAM#4506127|ref|NP_002755.1|;gi|#CONTAM#84875539|ref|NP_001034180.1|;gi|1477714762|ref|XP_006557463.3|;gi|1032000946|ref|XP_016773161.1|;gi|1032000944|ref|XP_016773156.1|;gi|1477714749|ref|XP_026295856.1|;gi|1032000942|r…	gi|1253672526|ref|XP_022644040.1|;gi|1253672524|ref|XP_022644030.1|;gi|1253672522|ref|XP_022644021.1|;gi|1253672520|ref|XP_022644013.1|	15;15;15;15;1;1;1;1;1;1;1;1	15;15;15;15;1;1;1;1;1;1;1;1	15;15;15;15;1;1;1;1;1;1;1;1	gi|1253672526|ref|XP_022644040.1| ribose-phosphate pyrophosphokinase 2 isoform X4 [Varroa destructor];gi|1253672524|ref|XP_022644030.1| ribose-phosphate pyrophosphokinase 2 isoform X3 [Varroa destructor];gi|1253672522|ref|XP_022644021.1| ribose-phosphate p	12	15	15	15	14	12	14	14	12	12	14	12	14	14	12	12	14	12	14	14	12	12	60.1	60.1	60.1	34.651	318	318;380;389;415;318;318;321;368;370;376;392;392	0	97.687	By MS/MS	By MS/MS	By MS/MS	By MS/MS	By MS/MS	By MS/MS	57.9	55.3	57.9	57.5	53.1	53.1	19	27
gi|1253672541|ref|XP_022644121.1|	gi|1253672541|ref|XP_022644121.1|	3	3	3	gi|1253672541|ref|XP_022644121.1| 13 kDa ribonucleoprotein-associated protein-like [Varroa destructor]	1	3	3	3	2	3	3	3	3	3	2	3	3	3	3	3	2	3	3	3	3	3	37	37	37	13.786	127	127	0	59.652	By MS/MS	By MS/MS	By MS/MS	By MS/MS	By MS/MS	By MS/MS	27.6	37	37	37	37	37	2	4
gi|1253672545|ref|XP_022644147.1|	gi|1253672545|ref|XP_022644147.1|	8	8	8	gi|1253672545|ref|XP_022644147.1| reticulon-1-A-like [Varroa destructor]	1	8	8	8	7	7	8	7	8	8	7	7	8	7	8	8	7	7	8	7	8	8	45.9	45.9	45.9	23.537	207	207	0	323.31	By MS/MS	By MS/MS	By MS/MS	By MS/MS	By MS/MS	By MS/MS	45.4	45.4	45.9	44.4	45.9	45.9	8	13
gi|1253672549|ref|XP_022644164.1|;gi|1253672547|ref|XP_022644160.1|	gi|1253672549|ref|XP_022644164.1|;gi|1253672547|ref|XP_022644160.1|	35;35	35;35	35;35	gi|1253672549|ref|XP_022644164.1| acyl-CoA dehydrogenase family member 9, mitochondrial-like isoform X2 [Varroa destructor];gi|1253672547|ref|XP_022644160.1| acyl-CoA dehydrogenase family member 9, mitochondrial-like isoform X1 [Varroa destructor]	2	35	35	35	32	33	30	29	29	32	32	33	30	29	29	32	32	33	30	29	29	32	71.7	71.7	71.7	69.662	630	630;644	0	323.31	By MS/MS	By MS/MS	By MS/MS	By MS/MS	By MS/MS	By MS/MS	68.7	65.4	57.5	58.7	54.3	64.8	39	36
gi|1253672551|ref|XP_022644172.1|	gi|1253672551|ref|XP_022644172.1|	22	3	3	gi|1253672551|ref|XP_022644172.1| actin-5C [Varroa destructor]	1	22	3	3	20	21	22	21	20	21	3	3	3	3	3	3	3	3	3	3	3	3	82.4	12	12	41.838	376	376	0	170.87	By MS/MS	By MS/MS	By MS/MS	By MS/MS	By MS/MS	By MS/MS	79.3	82.2	82.4	78.2	74.5	74.7	16	11
gi|1253672577|ref|XP_022644310.1|	gi|1253672577|ref|XP_022644310.1|	19	19	19	gi|1253672577|ref|XP_022644310.1| sorting and assembly machinery component 50 homolog A-like [Varroa destructor]	1	19	19	19	17	15	14	14	15	15	17	15	14	14	15	15	17	15	14	14	15	15	54.5	54.5	54.5	49.127	444	444	0	130.33	By MS/MS	By MS/MS	By MS/MS	By MS/MS	By MS/MS	By MS/MS	50.7	51.4	46.4	46.4	49.3	48.4	17	21
gi|1253672581|ref|XP_022644329.1|;gi|1253672579|ref|XP_022644324.1|	gi|1253672581|ref|XP_022644329.1|;gi|1253672579|ref|XP_022644324.1|	10;10	10;10	10;10	gi|1253672581|ref|XP_022644329.1| thymosin beta-like [Varroa destructor];gi|1253672579|ref|XP_022644324.1| thymosin beta-like [Varroa destructor]	2	10	10	10	7	9	9	10	9	9	7	9	9	10	9	9	7	9	9	10	9	9	69.5	69.5	69.5	14.235	128	128;128	0	202.56	By MS/MS	By MS/MS	By MS/MS	By MS/MS	By MS/MS	By MS/MS	68	68	68	69.5	68	68	7	10
gi|1253672603|ref|XP_022644428.1|;gi|1253672601|ref|XP_022644422.1|;gi|1253672599|ref|XP_022644413.1|;gi|1253672597|ref|XP_022644404.1|;gi|1253672595|ref|XP_022644397.1|;gi|1253672593|ref|XP_022644388.1|;gi|1253672591|ref|XP_022644381.1|;gi|1253672589|ref|XP_022644374.1|	gi|1253672603|ref|XP_022644428.1|;gi|1253672601|ref|XP_022644422.1|;gi|1253672599|ref|XP_022644413.1|;gi|1253672597|ref|XP_022644404.1|;gi|1253672595|ref|XP_022644397.1|;gi|1253672593|ref|XP_022644388.1|;gi|1253672591|ref|XP_022644381.1|;gi|1253672589|ref|XP_022644374.1|	3;3;3;3;3;3;3;3	3;3;3;3;3;3;3;3	3;3;3;3;3;3;3;3	gi|1253672603|ref|XP_022644428.1| proton-coupled amino acid transporter 1-like isoform X7 [Varroa destructor];gi|1253672601|ref|XP_022644422.1| proton-coupled amino acid transporter 1-like isoform X6 [Varroa destructor];gi|1253672599|ref|XP_022644413.1| pr	8	3	3	3	3	2	2	2	2	2	3	2	2	2	2	2	3	2	2	2	2	2	10.5	10.5	10.5	52.648	478	478;486;498;508;508;508;525;528	0	118.31	By MS/MS	By MS/MS	By MS/MS	By MS/MS	By MS/MS	By MS/MS	10.5	5.9	5.9	5.9	5.9	5.9	3	2
gi|1253672648|ref|XP_022644653.1|	gi|1253672648|ref|XP_022644653.1|	3	3	3	gi|1253672648|ref|XP_022644653.1| protein YIF1B-A-like [Varroa destructor]	1	3	3	3	2	2	3	1	2	2	2	2	3	1	2	2	2	2	3	1	2	2	11.4	11.4	11.4	44.264	402	402	0	10.509	By MS/MS	By MS/MS	By MS/MS	By MS/MS	By MS/MS	By MS/MS	7.2	8.2	11.4	4.2	8.2	8.2	3	3
gi|1253672670|ref|XP_022644771.1|;gi|1253672668|ref|XP_022644760.1|;gi|1253672666|ref|XP_022644751.1|	gi|1253672670|ref|XP_022644771.1|;gi|1253672668|ref|XP_022644760.1|;gi|1253672666|ref|XP_022644751.1|	1;1;1	1;1;1	1;1;1	gi|1253672670|ref|XP_022644771.1| ankyrin repeat domain-containing protein 17-like isoform X3 [Varroa destructor];gi|1253672668|ref|XP_022644760.1| ankyrin repeat domain-containing protein 17-like isoform X2 [Varroa destructor];gi|1253672666|ref|XP_0226447	3	1	1	1	1	1	1	1	1	1	1	1	1	1	1	1	1	1	1	1	1	1	0.5	0.5	0.5	293.96	2823	2823;2840;2846	0.0003375	2.6562	By matching	By MS/MS	By MS/MS	By MS/MS	By MS/MS	By MS/MS	0.5	0.5	0.5	0.5	0.5	0.5	0	1
gi|1253672695|ref|XP_022644900.1|;gi|1253672700|ref|XP_022644916.1|	gi|1253672695|ref|XP_022644900.1|;gi|1253672700|ref|XP_022644916.1|	4;3	4;3	4;3	gi|1253672695|ref|XP_022644900.1| RNA-binding protein 26-like isoform X1 [Varroa destructor];gi|1253672700|ref|XP_022644916.1| RNA-binding protein 26-like isoform X2 [Varroa destructor]	2	4	4	4	2	1	2	1	1	1	2	1	2	1	1	1	2	1	2	1	1	1	5.8	5.8	5.8	105.19	953	953;907	0	4.7472	By MS/MS	By MS/MS	By MS/MS	By MS/MS	By MS/MS	By MS/MS	2.8	1.5	2.9	1.5	1.5	1.5	1	1
gi|1253672707|ref|XP_022644954.1|;gi|1253672705|ref|XP_022644946.1|;gi|1253672703|ref|XP_022644939.1|;gi|571527211|ref|XP_006562149.1|;gi|571527189|ref|XP_006562145.1|	gi|1253672707|ref|XP_022644954.1|;gi|1253672705|ref|XP_022644946.1|;gi|1253672703|ref|XP_022644939.1|	6;6;6;1;1	6;6;6;1;1	6;6;6;1;1	gi|1253672707|ref|XP_022644954.1| probable ubiquitin carboxyl-terminal hydrolase FAF-X isoform X2 [Varroa destructor];gi|1253672705|ref|XP_022644946.1| probable ubiquitin carboxyl-terminal hydrolase FAF-X isoform X2 [Varroa destructor];gi|1253672703|ref|XP	5	6	6	6	1	4	1	3	3	4	1	4	1	3	3	4	1	4	1	3	3	4	3.1	3.1	3.1	285.54	2531	2531;2531;2536;2585;2588	0	5.0132	By MS/MS	By MS/MS	By MS/MS	By MS/MS	By MS/MS	By MS/MS	0.6	2	0.6	1.5	1.5	2.1	1	2
gi|1253672755|ref|XP_022645155.1|;gi|1253672753|ref|XP_022645148.1|;gi|1253672757|ref|XP_022645165.1|;gi|1253672751|ref|XP_022645147.1|;gi|1253672749|ref|XP_022645145.1|;gi|1253672759|ref|XP_022645175.1|	gi|1253672755|ref|XP_022645155.1|;gi|1253672753|ref|XP_022645148.1|;gi|1253672757|ref|XP_022645165.1|;gi|1253672751|ref|XP_022645147.1|;gi|1253672749|ref|XP_022645145.1|;gi|1253672759|ref|XP_022645175.1|	36;35;34;34;34;33	36;35;34;34;34;33	36;35;34;34;34;33	gi|1253672755|ref|XP_022645155.1| calcium-binding mitochondrial carrier protein Aralar1-like isoform X3 [Varroa destructor];gi|1253672753|ref|XP_022645148.1| calcium-binding mitochondrial carrier protein Aralar1-like isoform X2 [Varroa destructor];gi|12536	6	36	36	36	32	31	29	31	28	28	32	31	29	31	28	28	32	31	29	31	28	28	66.4	66.4	66.4	73.681	661	661;663;644;664;664;629	0	170.92	By MS/MS	By MS/MS	By MS/MS	By MS/MS	By MS/MS	By MS/MS	58.4	54.3	51.7	60.4	49	52	32	41
gi|1253672786|ref|XP_022645301.1|;gi|1253672794|ref|XP_022645340.1|;gi|1253672790|ref|XP_022645322.1|;gi|1253672796|ref|XP_022645349.1|;gi|1253672784|ref|XP_022645292.1|;gi|1253672788|ref|XP_022645312.1|;gi|1253672798|ref|XP_022645360.1|;gi|1253672792|ref|XP_022645332.1|;gi|1253672800|ref|XP_022645370.1|;gi|1477729763|ref|XP_026300308.1|;gi|58585102|ref|NP_001011581.1|;gi|1477729761|ref|XP_026300…	gi|1253672786|ref|XP_022645301.1|;gi|1253672794|ref|XP_022645340.1|;gi|1253672790|ref|XP_022645322.1|;gi|1253672796|ref|XP_022645349.1|;gi|1253672784|ref|XP_022645292.1|;gi|1253672788|ref|XP_022645312.1|;gi|1253672798|ref|XP_022645360.1|;gi|1253672792|ref|XP_022645332.1|;gi|1253672800|ref|XP_022645370.1|	23;23;23;23;23;23;23;23;21;4;4;4;4;1;1;1;1;1;1;1;1;1;1;1;1;1	23;23;23;23;23;23;23;23;21;4;4;4;4;1;1;1;1;1;1;1;1;1;1;1;1;1	23;23;23;23;23;23;23;23;21;4;4;4;4;1;1;1;1;1;1;1;1;1;1;1;1;1	gi|1253672786|ref|XP_022645301.1| cGMP-dependent protein kinase, isozyme 2 forms cD4/T1/T3A/T3B-like isoform X1 [Varroa destructor];gi|1253672794|ref|XP_022645340.1| cGMP-dependent protein kinase, isozyme 2 forms cD4/T1/T3A/T3B-like isoform X1 [Varroa dest	26	23	23	23	22	15	16	17	17	19	22	15	16	17	17	19	22	15	16	17	17	19	44.9	44.9	44.9	78.675	692	692;692;692;692;692;692;692;692;626;675;678;739;674;733;762;762;762;282;282;686;671;403;342;342;313;762	0	114.02	By MS/MS	By MS/MS	By MS/MS	By MS/MS	By MS/MS	By MS/MS	43.6	26.9	28.6	28	32.5	33.1	23	19
gi|1253672806|ref|XP_022645410.1|;gi|1253672808|ref|XP_022645419.1|;gi|1253672811|ref|XP_022645432.1|	gi|1253672806|ref|XP_022645410.1|;gi|1253672808|ref|XP_022645419.1|;gi|1253672811|ref|XP_022645432.1|	18;18;17	18;18;17	18;18;17	gi|1253672806|ref|XP_022645410.1| insulin-like growth factor 2 mRNA-binding protein 1 isoform X1 [Varroa destructor];gi|1253672808|ref|XP_022645419.1| insulin-like growth factor 2 mRNA-binding protein 1 isoform X2 [Varroa destructor];gi|1253672811|ref|XP_0	3	18	18	18	17	14	14	10	13	13	17	14	14	10	13	13	17	14	14	10	13	13	34	34	34	83.495	799	799;796;674	0	323.31	By MS/MS	By MS/MS	By MS/MS	By MS/MS	By MS/MS	By MS/MS	33.9	29.4	25.8	20.7	24.8	24.2	19	11
gi|1253672831|ref|XP_022645531.1|;gi|1253672829|ref|XP_022645522.1|	gi|1253672831|ref|XP_022645531.1|;gi|1253672829|ref|XP_022645522.1|	1;1	1;1	1;1	gi|1253672831|ref|XP_022645531.1| splicing factor 3B subunit 4-like [Varroa destructor];gi|1253672829|ref|XP_022645522.1| splicing factor 3B subunit 4-like [Varroa destructor]	2	1	1	1	0	1	1	1	1	1	0	1	1	1	1	1	0	1	1	1	1	1	3	3	3	47.214	466	466;466	0.00096962	2.2123		By MS/MS	By matching	By MS/MS	By MS/MS	By matching	0	3	3	3	3	3	0	1
gi|1253672927|ref|XP_022646003.1|;gi|1253672925|ref|XP_022645993.1|;gi|1253672923|ref|XP_022645988.1|	gi|1253672927|ref|XP_022646003.1|;gi|1253672925|ref|XP_022645993.1|;gi|1253672923|ref|XP_022645988.1|	16;16;16	16;16;16	16;16;16	gi|1253672927|ref|XP_022646003.1| large proline-rich protein BAG6-like isoform X2 [Varroa destructor];gi|1253672925|ref|XP_022645993.1| large proline-rich protein BAG6-like isoform X1 [Varroa destructor];gi|1253672923|ref|XP_022645988.1| large proline-rich	3	16	16	16	10	11	7	12	14	12	10	11	7	12	14	12	10	11	7	12	14	12	21.3	21.3	21.3	119.97	1116	1116;1135;1135	0	40.784	By MS/MS	By MS/MS	By MS/MS	By MS/MS	By MS/MS	By MS/MS	13.1	14.1	8.5	15.7	18.2	15.7	8	13
gi|1253672933|ref|XP_022646037.1|	gi|1253672933|ref|XP_022646037.1|	7	7	7	gi|1253672933|ref|XP_022646037.1| heat shock protein beta-6-like [Varroa destructor]	1	7	7	7	4	6	5	6	5	5	4	6	5	6	5	5	4	6	5	6	5	5	64.8	64.8	64.8	19.852	176	176	0	59.924	By MS/MS	By MS/MS	By MS/MS	By MS/MS	By MS/MS	By MS/MS	34.7	45.5	42	61.4	42	42	3	14
gi|1253672947|ref|XP_022646107.1|;gi|1253672945|ref|XP_022646096.1|;gi|1253672943|ref|XP_022646086.1|	gi|1253672947|ref|XP_022646107.1|;gi|1253672945|ref|XP_022646096.1|;gi|1253672943|ref|XP_022646086.1|	3;3;3	3;3;3	3;3;3	gi|1253672947|ref|XP_022646107.1| UBX domain-containing protein 4-like isoform X2 [Varroa destructor];gi|1253672945|ref|XP_022646096.1| UBX domain-containing protein 4-like isoform X1 [Varroa destructor];gi|1253672943|ref|XP_022646086.1| UBX domain-contain	3	3	3	3	2	3	2	1	1	2	2	3	2	1	1	2	2	3	2	1	1	2	10.8	10.8	10.8	49.597	446	446;498;498	0	12.318	By MS/MS	By MS/MS	By MS/MS	By MS/MS	By MS/MS	By MS/MS	6.1	10.8	6.1	3.4	3.4	8.1	2	2
gi|1253672969|ref|XP_022646225.1|	gi|1253672969|ref|XP_022646225.1|	6	6	6	gi|1253672969|ref|XP_022646225.1| uncharacterized protein LOC111243993 [Varroa destructor]	1	6	6	6	5	5	5	4	5	4	5	5	5	4	5	4	5	5	5	4	5	4	22.6	22.6	22.6	37.33	337	337	0	37.626	By MS/MS	By MS/MS	By MS/MS	By MS/MS	By MS/MS	By MS/MS	17.8	19	20.2	16.6	19	16.6	4	4
gi|1253672971|ref|XP_022646236.1|	gi|1253672971|ref|XP_022646236.1|	3	3	3	gi|1253672971|ref|XP_022646236.1| 40S ribosomal protein S27-like [Varroa destructor]	1	3	3	3	3	3	3	3	3	3	3	3	3	3	3	3	3	3	3	3	3	3	40.5	40.5	40.5	9.4101	84	84	0	15.021	By MS/MS	By MS/MS	By MS/MS	By MS/MS	By MS/MS	By MS/MS	40.5	40.5	40.5	40.5	40.5	40.5	4	5
gi|1253672975|ref|XP_022646258.1|;gi|1253672973|ref|XP_022646251.1|;gi|#CONTAM#751130505|ref|NP_001291380.1|;gi|#CONTAM#751130507|ref|NP_001291381.1|;gi|#CONTAM#40068518|ref|NP_002622.2|	gi|1253672975|ref|XP_022646258.1|;gi|1253672973|ref|XP_022646251.1|	23;23;1;1;1	23;23;1;1;1	23;23;1;1;1	gi|1253672975|ref|XP_022646258.1| 6-phosphogluconate dehydrogenase, decarboxylating-like isoform X2 [Varroa destructor];gi|1253672973|ref|XP_022646251.1| 6-phosphogluconate dehydrogenase, decarboxylating-like isoform X1 [Varroa destructor]	5	23	23	23	18	21	22	21	22	22	18	21	22	21	22	22	18	21	22	21	22	22	55.4	55.4	55.4	53.929	491	491;506;461;470;483	0	323.31	By MS/MS	By MS/MS	By MS/MS	By MS/MS	By MS/MS	By MS/MS	48.7	52.3	54.6	52.5	55.2	53.2	25	26
gi|1253672983|ref|XP_022646299.1|;gi|1253672981|ref|XP_022646291.1|;gi|1253672979|ref|XP_022646284.1|;gi|1253672977|ref|XP_022646271.1|	gi|1253672983|ref|XP_022646299.1|;gi|1253672981|ref|XP_022646291.1|;gi|1253672979|ref|XP_022646284.1|;gi|1253672977|ref|XP_022646271.1|	5;5;5;5	5;5;5;5	5;5;5;5	gi|1253672983|ref|XP_022646299.1| uncharacterized protein LOC111244018 isoform X2 [Varroa destructor];gi|1253672981|ref|XP_022646291.1| uncharacterized protein LOC111244018 isoform X2 [Varroa destructor];gi|1253672979|ref|XP_022646284.1| uncharacterized pr	4	5	5	5	0	1	0	4	4	3	0	1	0	4	4	3	0	1	0	4	4	3	12.7	12.7	12.7	60.26	536	536;536;536;542	0	18.636		By MS/MS		By MS/MS	By MS/MS	By MS/MS	0	1.7	0	11.4	8.2	6.9	0	1
gi|1253672996|ref|XP_022646366.1|;gi|1253672994|ref|XP_022646357.1|;gi|1253672992|ref|XP_022646347.1|;gi|1253672990|ref|XP_022646338.1|;gi|1253672988|ref|XP_022646329.1|	gi|1253672996|ref|XP_022646366.1|;gi|1253672994|ref|XP_022646357.1|;gi|1253672992|ref|XP_022646347.1|;gi|1253672990|ref|XP_022646338.1|;gi|1253672988|ref|XP_022646329.1|	6;6;6;6;6	6;6;6;6;6	6;6;6;6;6	gi|1253672996|ref|XP_022646366.1| serine hydrolase-like protein [Varroa destructor];gi|1253672994|ref|XP_022646357.1| serine hydrolase-like protein [Varroa destructor];gi|1253672992|ref|XP_022646347.1| serine hydrolase-like protein [Varroa destructor];gi|1	5	6	6	6	3	2	5	2	1	2	3	2	5	2	1	2	3	2	5	2	1	2	28.8	28.8	28.8	35.34	312	312;312;312;312;312	0	7.2334	By MS/MS	By MS/MS	By MS/MS	By MS/MS	By matching	By MS/MS	12.5	12.8	24.4	12.5	7.4	12.5	4	1
gi|1253673020|ref|XP_022646497.1|;gi|1253673018|ref|XP_022646488.1|;gi|1253673016|ref|XP_022646478.1|;gi|1253673014|ref|XP_022646469.1|;gi|1253673012|ref|XP_022646459.1|	gi|1253673020|ref|XP_022646497.1|;gi|1253673018|ref|XP_022646488.1|;gi|1253673016|ref|XP_022646478.1|;gi|1253673014|ref|XP_022646469.1|;gi|1253673012|ref|XP_022646459.1|	3;3;3;3;3	1;1;1;1;1	1;1;1;1;1	gi|1253673020|ref|XP_022646497.1| stress-activated protein kinase JNK-like isoform X2 [Varroa destructor];gi|1253673018|ref|XP_022646488.1| stress-activated protein kinase JNK-like isoform X1 [Varroa destructor];gi|1253673016|ref|XP_022646478.1| stress-act	5	3	1	1	0	2	2	3	1	1	0	0	1	1	0	0	0	0	1	1	0	0	9.2	2.9	2.9	49.368	444	444;467;467;467;467	0.00065595	2.3156		By matching	By MS/MS	By MS/MS	By matching	By matching	0	6.3	5.4	9.2	2.5	2.5	0	0
gi|1253673085|ref|XP_022646808.1|;gi|1253673079|ref|XP_022646784.1|;gi|1253673077|ref|XP_022646777.1|;gi|1253673075|ref|XP_022646767.1|;gi|1253673073|ref|XP_022646757.1|;gi|1253673071|ref|XP_022646747.1|;gi|1253673069|ref|XP_022646742.1|;gi|1253673067|ref|XP_022646733.1|;gi|1253673065|ref|XP_022646727.1|;gi|1253673063|ref|XP_022646719.1|;gi|1253673061|ref|XP_022646711.1|;gi|1253673059|ref|XP_0226…	gi|1253673085|ref|XP_022646808.1|;gi|1253673079|ref|XP_022646784.1|;gi|1253673077|ref|XP_022646777.1|;gi|1253673075|ref|XP_022646767.1|;gi|1253673073|ref|XP_022646757.1|;gi|1253673071|ref|XP_022646747.1|;gi|1253673069|ref|XP_022646742.1|;gi|1253673067|ref|XP_022646733.1|;gi|1253673065|ref|XP_022646727.1|;gi|1253673063|ref|XP_022646719.1|;gi|1253673061|ref|XP_022646711.1|;gi|1253673059|ref|XP_0226…	11;11;11;11;11;11;11;11;11;11;11;11;8	11;11;11;11;11;11;11;11;11;11;11;11;8	11;11;11;11;11;11;11;11;11;11;11;11;8	gi|1253673085|ref|XP_022646808.1| uncharacterized protein LOC111244180 isoform X4 [Varroa destructor];gi|1253673079|ref|XP_022646784.1| uncharacterized protein LOC111244180 isoform X3 [Varroa destructor];gi|1253673077|ref|XP_022646777.1| uncharacterized pr	13	11	11	11	9	7	8	7	8	6	9	7	8	7	8	6	9	7	8	7	8	6	30.6	30.6	30.6	62.21	555	555;561;591;592;592;592;592;592;592;592;592;592;467	0	45.649	By MS/MS	By MS/MS	By MS/MS	By MS/MS	By MS/MS	By MS/MS	25.2	15.9	19.6	17.5	20.2	12.8	9	6
gi|1253673091|ref|XP_022646839.1|;gi|1477752179|ref|XP_026297171.1|;gi|1477752282|ref|XP_026297202.1|;gi|1477752274|ref|XP_026297201.1|	gi|1253673091|ref|XP_022646839.1|	89;1;1;1	89;1;1;1	89;1;1;1	gi|1253673091|ref|XP_022646839.1| paramyosin [Varroa destructor]	4	89	89	89	72	83	82	78	82	76	72	83	82	78	82	76	72	83	82	78	82	76	74.1	74.1	74.1	101.79	877	877;224;481;938	0	323.31	By MS/MS	By MS/MS	By MS/MS	By MS/MS	By MS/MS	By MS/MS	70.9	72.7	72.7	71.4	72.1	71.3	201	193
gi|1253673100|ref|XP_022646888.1|;gi|571577737|ref|XP_006572161.1|;gi|#CONTAM#190194386|ref|NP_064508.3|;gi|#CONTAM#767963325|ref|XP_011538279.1|;gi|#CONTAM#767963323|ref|XP_011538278.1|	gi|1253673100|ref|XP_022646888.1|	4;1;1;1;1	4;1;1;1;1	4;1;1;1;1	gi|1253673100|ref|XP_022646888.1| transmembrane 9 superfamily member 3-like [Varroa destructor]	5	4	4	4	3	2	2	2	2	2	3	2	2	2	2	2	3	2	2	2	2	2	7.7	7.7	7.7	68.157	599	599;586;589;593;607	0	4.0693	By MS/MS	By MS/MS	By MS/MS	By MS/MS	By MS/MS	By MS/MS	5	3.5	4.3	3.5	3.5	3.5	4	1
gi|1253673153|ref|XP_022647133.1|;gi|1253673151|ref|XP_022647125.1|;gi|1253673149|ref|XP_022647117.1|;gi|1253673147|ref|XP_022647107.1|;gi|1253673157|ref|XP_022647152.1|;gi|1253673155|ref|XP_022647143.1|	gi|1253673153|ref|XP_022647133.1|;gi|1253673151|ref|XP_022647125.1|;gi|1253673149|ref|XP_022647117.1|;gi|1253673147|ref|XP_022647107.1|	3;3;3;3;1;1	3;3;3;3;1;1	3;3;3;3;1;1	gi|1253673153|ref|XP_022647133.1| uncharacterized protein LOC111244357 isoform X4 [Varroa destructor];gi|1253673151|ref|XP_022647125.1| uncharacterized protein LOC111244357 isoform X3 [Varroa destructor];gi|1253673149|ref|XP_022647117.1| uncharacterized pr	6	3	3	3	1	3	3	3	3	3	1	3	3	3	3	3	1	3	3	3	3	3	18.8	18.8	18.8	20.578	186	186;188;192;196;141;153	0	5.5814	By MS/MS	By MS/MS	By MS/MS	By MS/MS	By MS/MS	By MS/MS	5.9	18.8	18.8	18.8	18.8	18.8	1	3
gi|1253673159|ref|XP_022647163.1|	gi|1253673159|ref|XP_022647163.1|	8	8	8	gi|1253673159|ref|XP_022647163.1| uncharacterized protein LOC111244379 [Varroa destructor]	1	8	8	8	6	6	6	7	7	7	6	6	6	7	7	7	6	6	6	7	7	7	47.7	47.7	47.7	16.185	149	149	0	70.149	By MS/MS	By MS/MS	By MS/MS	By MS/MS	By MS/MS	By MS/MS	41.6	37.6	37.6	47	47	47	18	13
gi|1253673202|ref|XP_022647392.1|;gi|1253673204|ref|XP_022647401.1|;gi|1253673200|ref|XP_022647383.1|	gi|1253673202|ref|XP_022647392.1|;gi|1253673204|ref|XP_022647401.1|;gi|1253673200|ref|XP_022647383.1|	8;7;7	8;7;7	8;7;7	gi|1253673202|ref|XP_022647392.1| protein mini spindles-like isoform X2 [Varroa destructor];gi|1253673204|ref|XP_022647401.1| protein mini spindles-like isoform X3 [Varroa destructor];gi|1253673200|ref|XP_022647383.1| protein mini spindles-like isoform X1	3	8	8	8	4	5	2	5	2	3	4	5	2	5	2	3	4	5	2	5	2	3	4.5	4.5	4.5	226.86	2064	2064;1929;2091	0	7.5509	By MS/MS	By MS/MS	By MS/MS	By MS/MS	By matching	By MS/MS	2.3	2.8	1.2	2.7	1.2	1.7	3	6
gi|1253673230|ref|XP_022647524.1|	gi|1253673230|ref|XP_022647524.1|	12	12	11	gi|1253673230|ref|XP_022647524.1| amidophosphoribosyltransferase-like [Varroa destructor]	1	12	12	11	10	9	8	8	8	6	10	9	8	8	8	6	9	8	7	7	7	5	38.6	38.6	37	55.432	511	511	0	97.047	By MS/MS	By MS/MS	By MS/MS	By MS/MS	By MS/MS	By MS/MS	29.9	27.4	22.3	23.5	21.1	12.9	11	9
gi|1253673232|ref|XP_022647547.1|	gi|1253673232|ref|XP_022647547.1|	8	8	8	gi|1253673232|ref|XP_022647547.1| transmembrane protein 245-like [Varroa destructor]	1	8	8	8	7	6	5	6	8	5	7	6	5	6	8	5	7	6	5	6	8	5	9.9	9.9	9.9	94.113	849	849	0	59.484	By MS/MS	By MS/MS	By MS/MS	By MS/MS	By MS/MS	By MS/MS	9.8	8.8	7.3	8.5	9.9	7.3	8	5
gi|1253673234|ref|XP_022647559.1|	gi|1253673234|ref|XP_022647559.1|	11	11	11	gi|1253673234|ref|XP_022647559.1| E3 UFM1-protein ligase 1-like [Varroa destructor]	1	11	11	11	6	4	6	6	5	5	6	4	6	6	5	5	6	4	6	6	5	5	16.2	16.2	16.2	88.499	791	791	0	12.032	By MS/MS	By MS/MS	By MS/MS	By MS/MS	By MS/MS	By MS/MS	8.1	6.2	8.3	8.5	7.7	7.6	4	3
gi|1253673245|ref|XP_022647608.1|;gi|1253673243|ref|XP_022647599.1|;gi|1253673241|ref|XP_022647591.1|;gi|1253673238|ref|XP_022647580.1|	gi|1253673245|ref|XP_022647608.1|;gi|1253673243|ref|XP_022647599.1|;gi|1253673241|ref|XP_022647591.1|;gi|1253673238|ref|XP_022647580.1|	4;4;4;4	4;4;4;4	4;4;4;4	gi|1253673245|ref|XP_022647608.1| protein alan shepard-like isoform X2 [Varroa destructor];gi|1253673243|ref|XP_022647599.1| protein alan shepard-like isoform X1 [Varroa destructor];gi|1253673241|ref|XP_022647591.1| protein alan shepard-like isoform X1 [Va	4	4	4	4	3	4	4	4	4	4	3	4	4	4	4	4	3	4	4	4	4	4	10.6	10.6	10.6	65.31	643	643;648;648;648	0	31.708	By MS/MS	By MS/MS	By MS/MS	By MS/MS	By MS/MS	By MS/MS	6.7	10.6	10.6	10.6	10.6	10.6	2	4
gi|1253673247|ref|XP_022647622.1|	gi|1253673247|ref|XP_022647622.1|	12	12	12	gi|1253673247|ref|XP_022647622.1| sodium/potassium-transporting ATPase subunit beta-2-like [Varroa destructor]	1	12	12	12	12	11	12	11	11	11	12	11	12	11	11	11	12	11	12	11	11	11	40.9	40.9	40.9	33.895	301	301	0	108.38	By MS/MS	By MS/MS	By MS/MS	By MS/MS	By MS/MS	By MS/MS	40.9	40.9	40.9	40.9	40.9	40.9	31	27
gi|1253673308|ref|XP_022647907.1|;gi|1253673306|ref|XP_022647901.1|	gi|1253673308|ref|XP_022647907.1|;gi|1253673306|ref|XP_022647901.1|	11;11	11;11	11;11	gi|1253673308|ref|XP_022647907.1| uncharacterized protein LOC111244767 [Varroa destructor];gi|1253673306|ref|XP_022647901.1| uncharacterized protein LOC111244767 [Varroa destructor]	2	11	11	11	7	9	10	11	8	10	7	9	10	11	8	10	7	9	10	11	8	10	43.8	43.8	43.8	28.948	265	265;265	0	102.14	By MS/MS	By MS/MS	By MS/MS	By MS/MS	By MS/MS	By MS/MS	29.1	36.6	40.8	43.8	32.1	40.8	8	11
gi|1253673312|ref|XP_022647929.1|;gi|1253673310|ref|XP_022647921.1|	gi|1253673312|ref|XP_022647929.1|;gi|1253673310|ref|XP_022647921.1|	2;2	2;2	2;2	gi|1253673312|ref|XP_022647929.1| uncharacterized protein LOC111244778 isoform X2 [Varroa destructor];gi|1253673310|ref|XP_022647921.1| uncharacterized protein LOC111244778 isoform X1 [Varroa destructor]	2	2	2	2	0	1	0	2	1	2	0	1	0	2	1	2	0	1	0	2	1	2	20	20	20	13.721	125	125;147	0.00032992	2.3812		By MS/MS		By MS/MS	By MS/MS	By MS/MS	0	8.8	0	20	11.2	20	0	1
gi|1253673400|ref|XP_022648361.1|;gi|1253673402|ref|XP_022648369.1|;gi|1253673404|ref|XP_022648379.1|	gi|1253673400|ref|XP_022648361.1|;gi|1253673402|ref|XP_022648369.1|;gi|1253673404|ref|XP_022648379.1|	24;24;22	24;24;22	24;24;22	gi|1253673400|ref|XP_022648361.1| protein mesh-like isoform X1 [Varroa destructor];gi|1253673402|ref|XP_022648369.1| protein mesh-like isoform X1 [Varroa destructor];gi|1253673404|ref|XP_022648379.1| protein mesh-like isoform X2 [Varroa destructor]	3	24	24	24	16	22	15	15	14	15	16	22	15	15	14	15	16	22	15	15	14	15	24.9	24.9	24.9	134.28	1168	1168;1168;1102	0	163.2	By MS/MS	By MS/MS	By MS/MS	By MS/MS	By MS/MS	By MS/MS	16.1	23.2	15	16.1	14	16.3	15	18
gi|1253673482|ref|XP_022648760.1|;gi|1253673480|ref|XP_022648751.1|;gi|1253673478|ref|XP_022648744.1|;gi|1253673484|ref|XP_022648771.1|	gi|1253673482|ref|XP_022648760.1|;gi|1253673480|ref|XP_022648751.1|;gi|1253673478|ref|XP_022648744.1|;gi|1253673484|ref|XP_022648771.1|	12;12;12;11	12;12;12;11	12;12;12;11	gi|1253673482|ref|XP_022648760.1| uncharacterized protein LOC111245118 isoform X1 [Varroa destructor];gi|1253673480|ref|XP_022648751.1| uncharacterized protein LOC111245118 isoform X1 [Varroa destructor];gi|1253673478|ref|XP_022648744.1| uncharacterized pr	4	12	12	12	9	10	9	8	10	10	9	10	9	8	10	10	9	10	9	8	10	10	27.6	27.6	27.6	65.64	591	591;591;591;569	0	31.039	By MS/MS	By MS/MS	By MS/MS	By MS/MS	By MS/MS	By MS/MS	21.5	22.3	21.5	16.6	23.2	23.2	4	9
gi|1253673486|ref|XP_022648786.1|;gi|1253673490|ref|XP_022648805.1|;gi|1253673492|ref|XP_022648816.1|;gi|1253673496|ref|XP_022648836.1|	gi|1253673486|ref|XP_022648786.1|;gi|1253673490|ref|XP_022648805.1|;gi|1253673492|ref|XP_022648816.1|;gi|1253673496|ref|XP_022648836.1|	36;35;34;31	1;1;1;1	1;1;1;1	gi|1253673486|ref|XP_022648786.1| PDZ and LIM domain protein Zasp-like isoform X1 [Varroa destructor];gi|1253673490|ref|XP_022648805.1| PDZ and LIM domain protein Zasp-like isoform X3 [Varroa destructor];gi|1253673492|ref|XP_022648816.1| PDZ and LIM domain	4	36	1	1	32	32	30	33	31	31	1	0	0	0	0	0	1	0	0	0	0	0	81.9	4.1	4.1	68.688	636	636;635;619;568	0.00065168	2.2582	By MS/MS	By matching	By matching	By matching	By matching	By matching	74.7	74.1	72	75.2	72.8	72.8	1	0
gi|1253673488|ref|XP_022648795.1|;gi|1253673494|ref|XP_022648825.1|	gi|1253673488|ref|XP_022648795.1|;gi|1253673494|ref|XP_022648825.1|	36;34	36;34	1;1	gi|1253673488|ref|XP_022648795.1| PDZ and LIM domain protein Zasp-like isoform X2 [Varroa destructor];gi|1253673494|ref|XP_022648825.1| PDZ and LIM domain protein Zasp-like isoform X5 [Varroa destructor]	2	36	36	1	32	33	31	34	32	32	32	33	31	34	32	32	1	1	1	1	1	1	81.9	81.9	3.9	68.617	635	635;618	0	323.31	By MS/MS	By MS/MS	By MS/MS	By MS/MS	By MS/MS	By MS/MS	74.6	78.1	76.1	79.2	76.9	76.9	48	48
gi|1253673565|ref|XP_022649183.1|	gi|1253673565|ref|XP_022649183.1|	3	3	3	gi|1253673565|ref|XP_022649183.1| UDP-N-acetylglucosamine transferase subunit ALG13 homolog [Varroa destructor]	1	3	3	3	1	0	1	2	1	1	1	0	1	2	1	1	1	0	1	2	1	1	20	20	20	18.541	165	165	0.0088002	1.3492	By MS/MS		By MS/MS	By MS/MS	By MS/MS	By matching	6.1	0	6.1	13.3	6.7	6.1	0	0
gi|1253673642|ref|XP_022649539.1|;gi|1253673640|ref|XP_022649532.1|;gi|1253673638|ref|XP_022649522.1|	gi|1253673642|ref|XP_022649539.1|;gi|1253673640|ref|XP_022649532.1|;gi|1253673638|ref|XP_022649522.1|	5;5;5	5;5;5	5;5;5	gi|1253673642|ref|XP_022649539.1| riboflavin kinase-like isoform X3 [Varroa destructor];gi|1253673640|ref|XP_022649532.1| riboflavin kinase-like isoform X2 [Varroa destructor];gi|1253673638|ref|XP_022649522.1| riboflavin kinase-like isoform X1 [Varroa dest	3	5	5	5	3	4	4	3	4	5	3	4	4	3	4	5	3	4	4	3	4	5	41.8	41.8	41.8	16.774	153	153;214;253	0	41.779	By MS/MS	By MS/MS	By MS/MS	By MS/MS	By MS/MS	By MS/MS	31.4	39.9	39.9	31.4	31.4	41.8	4	4
gi|1253673653|ref|XP_022649584.1|	gi|1253673653|ref|XP_022649584.1|	2	2	2	gi|1253673653|ref|XP_022649584.1| cuticle protein 65-like [Varroa destructor]	1	2	2	2	2	2	2	2	2	2	2	2	2	2	2	2	2	2	2	2	2	2	35.3	35.3	35.3	9.6042	102	102	0	8.211	By MS/MS	By MS/MS	By MS/MS	By MS/MS	By MS/MS	By MS/MS	35.3	35.3	35.3	35.3	35.3	35.3	2	2
gi|1253673655|ref|XP_022649594.1|;gi|1477740270|ref|XP_026294800.1|;gi|1477740268|ref|XP_026294799.1|	gi|1253673655|ref|XP_022649594.1|	29;1;1	29;1;1	27;1;1	gi|1253673655|ref|XP_022649594.1| ATP-dependent RNA helicase DDX3X-like [Varroa destructor]	3	29	29	27	23	23	22	20	22	23	23	23	22	20	22	23	21	22	21	19	21	22	45.4	45.4	42.2	77.505	725	725;287;452	0	104.09	By MS/MS	By MS/MS	By MS/MS	By MS/MS	By MS/MS	By MS/MS	35.2	38.1	37	31.6	36.4	37.4	24	20
gi|1253673705|ref|XP_022649829.1|;gi|1253673703|ref|XP_022649820.1|;gi|1253673701|ref|XP_022649813.1|;gi|1253673699|ref|XP_022649804.1|;gi|1253673697|ref|XP_022649795.1|;gi|1253673695|ref|XP_022649788.1|;gi|1253673693|ref|XP_022649778.1|	gi|1253673705|ref|XP_022649829.1|;gi|1253673703|ref|XP_022649820.1|;gi|1253673701|ref|XP_022649813.1|;gi|1253673699|ref|XP_022649804.1|;gi|1253673697|ref|XP_022649795.1|;gi|1253673695|ref|XP_022649788.1|;gi|1253673693|ref|XP_022649778.1|	4;4;4;4;4;4;4	4;4;4;4;4;4;4	4;4;4;4;4;4;4	gi|1253673705|ref|XP_022649829.1| clathrin light chain-like isoform X7 [Varroa destructor];gi|1253673703|ref|XP_022649820.1| clathrin light chain-like isoform X6 [Varroa destructor];gi|1253673701|ref|XP_022649813.1| clathrin light chain B-like isoform X5 [	7	4	4	4	2	4	3	3	3	3	2	4	3	3	3	3	2	4	3	3	3	3	20.4	20.4	20.4	18.75	162	162;165;183;186;192;193;196	0.00035075	3.1833	By MS/MS	By MS/MS	By MS/MS	By MS/MS	By MS/MS	By MS/MS	10.5	20.4	14.8	14.8	14.8	14.8	2	2
gi|1253673717|ref|XP_022649887.1|;gi|1253673723|ref|XP_022649913.1|;gi|1253673721|ref|XP_022649903.1|;gi|1253673709|ref|XP_022649851.1|;gi|1253673711|ref|XP_022649859.1|;gi|1253673713|ref|XP_022649868.1|;gi|1253673715|ref|XP_022649877.1|;gi|1253673707|ref|XP_022649843.1|;gi|1253673719|ref|XP_022649894.1|;gi|1253673725|ref|XP_022649922.1|;gi|1253673727|ref|XP_022649931.1|;gi|328791276|ref|XP_62339…	gi|1253673717|ref|XP_022649887.1|;gi|1253673723|ref|XP_022649913.1|;gi|1253673721|ref|XP_022649903.1|;gi|1253673709|ref|XP_022649851.1|;gi|1253673711|ref|XP_022649859.1|;gi|1253673713|ref|XP_022649868.1|;gi|1253673715|ref|XP_022649877.1|;gi|1253673707|ref|XP_022649843.1|;gi|1253673719|ref|XP_022649894.1|;gi|1253673725|ref|XP_022649922.1|;gi|1253673727|ref|XP_022649931.1|	11;11;11;11;11;11;11;11;11;11;10;2;2;2;1;1;1;1;1	11;11;11;11;11;11;11;11;11;11;10;2;2;2;1;1;1;1;1	11;11;11;11;11;11;11;11;11;11;10;2;2;2;1;1;1;1;1	gi|1253673717|ref|XP_022649887.1| casein kinase II subunit alpha isoform X1 [Varroa destructor];gi|1253673723|ref|XP_022649913.1| casein kinase II subunit alpha isoform X1 [Varroa destructor];gi|1253673721|ref|XP_022649903.1| casein kinase II subunit alpha	19	11	11	11	9	8	8	8	9	8	9	8	8	8	9	8	9	8	8	8	9	8	41.6	41.6	41.6	44.609	387	387;387;387;387;387;387;387;387;387;387;318;468;468;350;255;391;391;391;255	0	49.589	By MS/MS	By MS/MS	By MS/MS	By MS/MS	By MS/MS	By MS/MS	32	30.5	30.5	26.9	34.4	28.7	7	12
gi|1253673754|ref|XP_022650055.1|;gi|1253673752|ref|XP_022650047.1|;gi|1253673750|ref|XP_022650038.1|	gi|1253673754|ref|XP_022650055.1|;gi|1253673752|ref|XP_022650047.1|;gi|1253673750|ref|XP_022650038.1|	4;4;4	4;4;4	4;4;4	gi|1253673754|ref|XP_022650055.1| nuclear receptor-binding protein-like isoform X3 [Varroa destructor];gi|1253673752|ref|XP_022650047.1| nuclear receptor-binding protein-like isoform X2 [Varroa destructor];gi|1253673750|ref|XP_022650038.1| nuclear receptor	3	4	4	4	2	3	2	3	2	2	2	3	2	3	2	2	2	3	2	3	2	2	11.3	11.3	11.3	53.819	476	476;552;555	0	8.4089	By MS/MS	By MS/MS	By MS/MS	By MS/MS	By MS/MS	By MS/MS	5.7	9	6.3	8.6	5.7	6.3	2	3
gi|1253673762|ref|XP_022650092.1|	gi|1253673762|ref|XP_022650092.1|	13	13	13	gi|1253673762|ref|XP_022650092.1| protein transport protein Sec24A-like [Varroa destructor]	1	13	13	13	9	12	10	9	10	10	9	12	10	9	10	10	9	12	10	9	10	10	15.7	15.7	15.7	125.55	1144	1144	0	23.842	By MS/MS	By MS/MS	By MS/MS	By MS/MS	By MS/MS	By MS/MS	11	14.4	12.2	10.8	12.1	12.1	8	11
gi|1253673764|ref|XP_022650105.1|	gi|1253673764|ref|XP_022650105.1|	7	7	7	gi|1253673764|ref|XP_022650105.1| OCIA domain-containing protein 1-like [Varroa destructor]	1	7	7	7	4	3	5	3	4	2	4	3	5	3	4	2	4	3	5	3	4	2	51.6	51.6	51.6	31.054	279	279	0	109.32	By MS/MS	By MS/MS	By MS/MS	By MS/MS	By MS/MS	By MS/MS	36.6	19	30.1	19	25.4	9.7	7	3
gi|1253673766|ref|XP_022650120.1|;gi|1477715092|ref|XP_026296343.1|;gi|1477715089|ref|XP_026296337.1|;gi|#CONTAM#23110944|ref|NP_002782.1|	gi|1253673766|ref|XP_022650120.1|	11;2;2;2	11;2;2;2	11;2;2;2	gi|1253673766|ref|XP_022650120.1| proteasome subunit alpha type-6-like [Varroa destructor]	4	11	11	11	9	11	10	10	10	10	9	11	10	10	10	10	9	11	10	10	10	10	51.6	51.6	51.6	27.255	246	246;246;246;246	0	92.661	By MS/MS	By MS/MS	By MS/MS	By MS/MS	By MS/MS	By MS/MS	44.3	51.6	44.3	44.3	44.3	44.3	9	12
gi|1253673808|ref|XP_022650313.1|	gi|1253673808|ref|XP_022650313.1|	1	1	1	gi|1253673808|ref|XP_022650313.1| adult-specific rigid cuticular protein 15.7-like [Varroa destructor]	1	1	1	1	0	1	0	0	0	0	0	1	0	0	0	0	0	1	0	0	0	0	9.7	9.7	9.7	14.511	134	134	0.00903	1.3084		By MS/MS					0	9.7	0	0	0	0	0	1
gi|1253673840|ref|XP_022650476.1|	gi|1253673840|ref|XP_022650476.1|	3	3	3	gi|1253673840|ref|XP_022650476.1| trafficking protein particle complex subunit 1-like [Varroa destructor]	1	3	3	3	2	1	2	3	2	2	2	1	2	3	2	2	2	1	2	3	2	2	22.1	22.1	22.1	16.499	140	140	0.00035249	3.266	By MS/MS	By MS/MS	By MS/MS	By MS/MS	By MS/MS	By MS/MS	15	5.7	12.9	22.1	12.9	12.9	1	1
gi|1253673842|ref|XP_022650493.1|	gi|1253673842|ref|XP_022650493.1|	5	5	5	gi|1253673842|ref|XP_022650493.1| 60S ribosomal protein L27-like [Varroa destructor]	1	5	5	5	4	4	4	4	5	4	4	4	4	4	5	4	4	4	4	4	5	4	41.4	41.4	41.4	15.818	133	133	0	18.64	By MS/MS	By MS/MS	By MS/MS	By MS/MS	By MS/MS	By MS/MS	35.3	35.3	35.3	35.3	41.4	35.3	6	5
gi|1253673844|ref|XP_022650507.1|	gi|1253673844|ref|XP_022650507.1|	3	3	3	gi|1253673844|ref|XP_022650507.1| SAFB-like transcription modulator [Varroa destructor]	1	3	3	3	1	1	1	1	2	0	1	1	1	1	2	0	1	1	1	1	2	0	8.6	8.6	8.6	78.715	736	736	0	11.462	By MS/MS	By MS/MS	By MS/MS	By MS/MS	By MS/MS		2	4.2	2	4.2	6.5	0	1	1
gi|1253673874|ref|XP_022650673.1|;gi|1253673872|ref|XP_022650664.1|;gi|#CONTAM#578817430|ref|XP_006717158.1|;gi|#CONTAM#767957285|ref|XP_011516923.1|;gi|#CONTAM#767957283|ref|XP_011516922.1|;gi|#CONTAM#767957281|ref|XP_011516921.1|;gi|#CONTAM#767957279|ref|XP_011516920.1|;gi|#CONTAM#4557649|ref|NP_000188.1|	gi|1253673874|ref|XP_022650673.1|;gi|1253673872|ref|XP_022650664.1|	15;15;1;1;1;1;1;1	15;15;1;1;1;1;1;1	15;15;1;1;1;1;1;1	gi|1253673874|ref|XP_022650673.1| very-long-chain 3-oxoacyl-CoA reductase-B-like [Varroa destructor];gi|1253673872|ref|XP_022650664.1| very-long-chain 3-oxoacyl-CoA reductase-B-like [Varroa destructor]	8	15	15	15	11	12	10	14	11	12	11	12	10	14	11	12	11	12	10	14	11	12	48.7	48.7	48.7	37.862	341	341;341;157;238;274;310;310;310	0	91.928	By MS/MS	By MS/MS	By MS/MS	By MS/MS	By MS/MS	By MS/MS	36.4	39	35.8	46.6	34.9	40.8	12	18
gi|1253673876|ref|XP_022650682.1|	gi|1253673876|ref|XP_022650682.1|	22	22	22	gi|1253673876|ref|XP_022650682.1| guanine nucleotide-binding protein subunit beta-2-like 1 [Varroa destructor]	1	22	22	22	19	21	21	19	20	19	19	21	21	19	20	19	19	21	21	19	20	19	76.6	76.6	76.6	36.959	325	325	0	323.31	By MS/MS	By MS/MS	By MS/MS	By MS/MS	By MS/MS	By MS/MS	76	76.3	76.6	76	76.3	76	29	33
gi|1253673888|ref|XP_022650742.1|;gi|1253673886|ref|XP_022650734.1|;gi|1253673884|ref|XP_022650724.1|;gi|1253673882|ref|XP_022650715.1|;gi|1253673880|ref|XP_022650705.1|;gi|1253673878|ref|XP_022650695.1|;gi|#CONTAM#260656039|ref|NP_001159584.1|;gi|#CONTAM#260656041|ref|NP_001159585.1|;gi|#CONTAM#116256487|ref|NP_006693.3|;gi|571516976|ref|XP_006558471.1|;gi|328777223|ref|XP_001120383.2|;gi|#CONTA…	gi|1253673888|ref|XP_022650742.1|;gi|1253673886|ref|XP_022650734.1|;gi|1253673884|ref|XP_022650724.1|;gi|1253673882|ref|XP_022650715.1|;gi|1253673880|ref|XP_022650705.1|;gi|1253673878|ref|XP_022650695.1|	10;10;10;10;10;10;1;1;1;1;1;1;1;1;1	10;10;10;10;10;10;1;1;1;1;1;1;1;1;1	10;10;10;10;10;10;1;1;1;1;1;1;1;1;1	gi|1253673888|ref|XP_022650742.1| neuropathy target esterase sws-like isoform X4 [Varroa destructor];gi|1253673886|ref|XP_022650734.1| neuropathy target esterase sws-like isoform X4 [Varroa destructor];gi|1253673884|ref|XP_022650724.1| neuropathy target es	15	10	10	10	5	5	7	5	7	5	5	5	7	5	7	5	5	5	7	5	7	5	10.3	10.3	10.3	145.21	1295	1295;1295;1295;1296;1312;1334;1300;1327;1327;1340;1340;1365;1366;1375;1379	0	10.515	By MS/MS	By MS/MS	By MS/MS	By MS/MS	By MS/MS	By MS/MS	5.6	4.5	7	4.5	6.9	4.7	6	3
gi|1253673890|ref|XP_022650752.1|;gi|571521158|ref|XP_006569316.1|;gi|#CONTAM#5031981|ref|NP_005796.1|	gi|1253673890|ref|XP_022650752.1|	7;2;1	7;2;1	7;2;1	gi|1253673890|ref|XP_022650752.1| 26S proteasome non-ATPase regulatory subunit 14 [Varroa destructor]	3	7	7	7	6	6	7	6	6	6	6	6	7	6	6	6	6	6	7	6	6	6	30.5	30.5	30.5	34.854	311	311;311;310	0	15.822	By MS/MS	By MS/MS	By MS/MS	By MS/MS	By MS/MS	By MS/MS	28.3	28.3	30.5	28.3	28.3	22.2	7	4
gi|1253673903|ref|XP_022650821.1|;gi|1253673896|ref|XP_022650789.1|;gi|1253673901|ref|XP_022650812.1|	gi|1253673903|ref|XP_022650821.1|;gi|1253673896|ref|XP_022650789.1|;gi|1253673901|ref|XP_022650812.1|	7;6;4	7;6;4	7;6;4	gi|1253673903|ref|XP_022650821.1| platelet-activating factor acetylhydrolase IB subunit beta-like isoform X3 [Varroa destructor];gi|1253673896|ref|XP_022650789.1| platelet-activating factor acetylhydrolase IB subunit beta-like isoform X1 [Varroa destructor	3	7	7	7	6	6	4	4	3	4	6	6	4	4	3	4	6	6	4	4	3	4	48.6	48.6	48.6	26.996	245	245;312;273	0	32.644	By MS/MS	By MS/MS	By MS/MS	By MS/MS	By MS/MS	By MS/MS	43.3	45.3	24.5	27.3	20.4	23.7	6	6
gi|1253673915|ref|XP_022650881.1|;gi|#CONTAM#117938765|ref|NP_001070957.1|;gi|#CONTAM#18426900|ref|NP_536351.1|;gi|48095594|ref|XP_394484.1|;gi|#CONTAM#4504047|ref|NP_000507.1|;gi|#CONTAM#117938762|ref|NP_001070956.1|;gi|#CONTAM#117938759|ref|NP_536350.2|;gi|#CONTAM#836593681|ref|NP_001296769.1|;gi|#CONTAM#835748124|ref|NP_001296790.1|;gi|#CONTAM#767997673|ref|XP_011523956.1|;gi|#CONTAM#578832129…	gi|1253673915|ref|XP_022650881.1|	12;5;5;5;5;5;5;4;4;3;3;3;3;3;1	12;5;5;5;5;5;5;4;4;3;3;3;3;3;1	11;4;4;4;4;4;4;4;4;2;2;2;2;2;1	gi|1253673915|ref|XP_022650881.1| guanine nucleotide-binding protein G(s) subunit alpha [Varroa destructor]	15	12	12	11	8	11	9	9	9	9	8	11	9	9	9	9	7	10	8	8	8	8	43.7	43.7	40.7	44.049	378	378;379;380;381;394;395;1037;335;335;381;381;381;381;458;174	0	31.122	By MS/MS	By MS/MS	By MS/MS	By MS/MS	By MS/MS	By MS/MS	27.5	41.3	26.2	32	31.7	26.7	9	11
gi|1253673921|ref|XP_022650916.1|;gi|#CONTAM#807066364|ref|NP_001293084.1|;gi|#CONTAM#807066362|ref|NP_001293083.1|;gi|#CONTAM#807066366|ref|NP_001293085.1|;gi|#CONTAM#807066360|ref|NP_001293082.1|;gi|#CONTAM#24307939|ref|NP_036205.1|	gi|1253673921|ref|XP_022650916.1|	34;1;1;1;1;1	34;1;1;1;1;1	32;0;0;0;0;0	gi|1253673921|ref|XP_022650916.1| T-complex protein 1 subunit epsilon-like [Varroa destructor]	6	34	34	32	27	31	29	29	30	29	27	31	29	29	30	29	25	29	27	27	28	27	69.4	69.4	64.8	59.03	540	540;448;486;503;520;541	0	245.78	By MS/MS	By MS/MS	By MS/MS	By MS/MS	By MS/MS	By MS/MS	61.9	65.6	52.6	58	57.6	58	26	33
gi|1253673923|ref|XP_022650930.1|;gi|48139204|ref|XP_393446.1|	gi|1253673923|ref|XP_022650930.1|	5;1	5;1	5;1	gi|1253673923|ref|XP_022650930.1| WD40 repeat-containing protein SMU1-like [Varroa destructor]	2	5	5	5	2	3	3	1	2	2	2	3	3	1	2	2	2	3	3	1	2	2	11.9	11.9	11.9	56.832	511	511;510	0	6.0138	By MS/MS	By MS/MS	By MS/MS	By MS/MS	By MS/MS	By MS/MS	5.1	6.8	6.8	2	4.1	3.9	2	2
gi|1253673927|ref|XP_022650957.1|	gi|1253673927|ref|XP_022650957.1|	52	52	49	gi|1253673927|ref|XP_022650957.1| pyruvate carboxylase, mitochondrial-like [Varroa destructor]	1	52	52	49	48	45	44	44	45	42	48	45	44	44	45	42	45	42	41	41	42	39	53.4	53.4	49.9	130.67	1177	1177	0	323.31	By MS/MS	By MS/MS	By MS/MS	By MS/MS	By MS/MS	By MS/MS	51.1	45.7	44	46.6	45.5	40.4	51	53
gi|1253673969|ref|XP_022651087.1|;gi|1253673971|ref|XP_022651096.1|;gi|1253673966|ref|XP_022651072.1|	gi|1253673969|ref|XP_022651087.1|;gi|1253673971|ref|XP_022651096.1|;gi|1253673966|ref|XP_022651072.1|	7;6;6	7;6;6	7;6;6	gi|1253673969|ref|XP_022651087.1| serine proteinase stubble-like isoform X2 [Varroa destructor];gi|1253673971|ref|XP_022651096.1| uncharacterized protein LOC111246175 isoform X3 [Varroa destructor];gi|1253673966|ref|XP_022651072.1| serine proteinase stubbl	3	7	7	7	6	5	7	6	5	6	6	5	7	6	5	6	6	5	7	6	5	6	14.5	14.5	14.5	78.631	702	702;630;706	0	15.917	By MS/MS	By MS/MS	By MS/MS	By MS/MS	By MS/MS	By MS/MS	12.3	10.1	14.5	11.5	9.3	11.5	8	4
gi|1253673973|ref|XP_022651110.1|	gi|1253673973|ref|XP_022651110.1|	9	9	9	gi|1253673973|ref|XP_022651110.1| NFU1 iron-sulfur cluster scaffold homolog, mitochondrial-like [Varroa destructor]	1	9	9	9	4	8	8	7	7	6	4	8	8	7	7	6	4	8	8	7	7	6	47.5	47.5	47.5	27.316	244	244	0	15.548	By MS/MS	By MS/MS	By MS/MS	By MS/MS	By MS/MS	By MS/MS	19.7	38.1	43.9	38.1	36.5	31.6	1	8
gi|1253673990|ref|XP_022651194.1|;gi|1253673988|ref|XP_022651185.1|	gi|1253673990|ref|XP_022651194.1|;gi|1253673988|ref|XP_022651185.1|	11;11	11;11	11;11	gi|1253673990|ref|XP_022651194.1| prostaglandin E synthase 2-like isoform X2 [Varroa destructor];gi|1253673988|ref|XP_022651185.1| prostaglandin E synthase 2-like isoform X1 [Varroa destructor]	2	11	11	11	7	7	7	10	8	8	7	7	7	10	8	8	7	7	7	10	8	8	45.5	45.5	45.5	43.365	380	380;401	0	54.446	By MS/MS	By MS/MS	By MS/MS	By MS/MS	By MS/MS	By MS/MS	28.7	28.9	31.6	38.4	33.9	35.3	4	7
gi|1253674002|ref|XP_022651250.1|;gi|1253674000|ref|XP_022651243.1|;gi|1253673998|ref|XP_022651233.1|;gi|1253673996|ref|XP_022651224.1|;gi|1253673994|ref|XP_022651219.1|;gi|1253673992|ref|XP_022651208.1|	gi|1253674002|ref|XP_022651250.1|;gi|1253674000|ref|XP_022651243.1|;gi|1253673998|ref|XP_022651233.1|;gi|1253673996|ref|XP_022651224.1|;gi|1253673994|ref|XP_022651219.1|;gi|1253673992|ref|XP_022651208.1|	1;1;1;1;1;1	1;1;1;1;1;1	1;1;1;1;1;1	gi|1253674002|ref|XP_022651250.1| lysosomal alpha-mannosidase-like isoform X2 [Varroa destructor];gi|1253674000|ref|XP_022651243.1| lysosomal alpha-mannosidase-like isoform X2 [Varroa destructor];gi|1253673998|ref|XP_022651233.1| lysosomal alpha-mannosidas	6	1	1	1	0	0	1	0	0	1	0	0	1	0	0	1	0	0	1	0	0	1	1.7	1.7	1.7	101.95	879	879;879;879;879;972;972	0.0059719	1.4641			By MS/MS			By MS/MS	0	0	1.7	0	0	1.7	0	0
gi|1253674006|ref|XP_022651275.1|	gi|1253674006|ref|XP_022651275.1|	10	10	10	gi|1253674006|ref|XP_022651275.1| nucleoprotein TPR-like [Varroa destructor]	1	10	10	10	3	5	5	2	3	3	3	5	5	2	3	3	3	5	5	2	3	3	6.2	6.2	6.2	208.02	1891	1891	0	10.226	By MS/MS	By MS/MS	By MS/MS	By MS/MS	By MS/MS	By MS/MS	2	3.1	3	1	1.8	1.6	3	4
gi|1253674008|ref|XP_022651288.1|	gi|1253674008|ref|XP_022651288.1|	2	2	2	gi|1253674008|ref|XP_022651288.1| uncharacterized protein LOC111246255 [Varroa destructor]	1	2	2	2	1	2	2	2	2	2	1	2	2	2	2	2	1	2	2	2	2	2	24.5	24.5	24.5	15.989	155	155	0	5.996	By matching	By MS/MS	By MS/MS	By MS/MS	By MS/MS	By MS/MS	14.8	24.5	24.5	24.5	24.5	24.5	0	1
gi|1253674017|ref|XP_022651334.1|	gi|1253674017|ref|XP_022651334.1|	3	3	3	gi|1253674017|ref|XP_022651334.1| mitochondrial carnitine/acylcarnitine carrier protein-like [Varroa destructor]	1	3	3	3	3	3	3	3	3	3	3	3	3	3	3	3	3	3	3	3	3	3	12.5	12.5	12.5	33.269	305	305	0	21.509	By MS/MS	By MS/MS	By MS/MS	By MS/MS	By MS/MS	By MS/MS	12.5	12.5	12.5	12.5	12.5	12.5	1	6
gi|1253674047|ref|XP_022651490.1|	gi|1253674047|ref|XP_022651490.1|	8	8	8	gi|1253674047|ref|XP_022651490.1| uncharacterized protein YMR317W-like [Varroa destructor]	1	8	8	8	5	5	7	7	5	6	5	5	7	7	5	6	5	5	7	7	5	6	17.2	17.2	17.2	53.644	505	505	0	45.273	By MS/MS	By MS/MS	By MS/MS	By MS/MS	By MS/MS	By MS/MS	12.7	12.5	14.9	17	12.1	14.5	3	5
gi|1253674106|ref|XP_022651752.1|;gi|1253674104|ref|XP_022651745.1|;gi|1253674102|ref|XP_022651737.1|	gi|1253674106|ref|XP_022651752.1|;gi|1253674104|ref|XP_022651745.1|;gi|1253674102|ref|XP_022651737.1|	2;2;2	2;2;2	2;2;2	gi|1253674106|ref|XP_022651752.1| GRIP and coiled-coil domain-containing protein 2-like isoform X2 [Varroa destructor];gi|1253674104|ref|XP_022651745.1| GRIP and coiled-coil domain-containing protein 2-like isoform X2 [Varroa destructor];gi|1253674102|ref|	3	2	2	2	2	2	1	1	1	1	2	2	1	1	1	1	2	2	1	1	1	1	2	2	2	157.96	1380	1380;1380;1382	0.0048441	1.5727	By MS/MS	By MS/MS	By MS/MS	By MS/MS	By MS/MS	By matching	2	2	0.8	0.8	0.8	0.8	1	1
gi|1253674129|ref|XP_022651872.1|;gi|1253674127|ref|XP_022651863.1|;gi|1253674125|ref|XP_022651852.1|	gi|1253674129|ref|XP_022651872.1|;gi|1253674127|ref|XP_022651863.1|;gi|1253674125|ref|XP_022651852.1|	26;26;26	26;26;26	26;26;26	gi|1253674129|ref|XP_022651872.1| protein transport protein Sec31A-like [Varroa destructor];gi|1253674127|ref|XP_022651863.1| protein transport protein Sec31A-like [Varroa destructor];gi|1253674125|ref|XP_022651852.1| protein transport protein Sec31A-like	3	26	26	26	14	20	21	18	17	19	14	20	21	18	17	19	14	20	21	18	17	19	34.4	34.4	34.4	127.48	1164	1164;1164;1164	0	84.014	By MS/MS	By MS/MS	By MS/MS	By MS/MS	By MS/MS	By MS/MS	17.3	23.6	27.7	21.1	21.9	22.2	12	18
gi|1253674131|ref|XP_022651885.1|;gi|1253674133|ref|XP_022651893.1|	gi|1253674131|ref|XP_022651885.1|;gi|1253674133|ref|XP_022651893.1|	5;4	5;4	5;4	gi|1253674131|ref|XP_022651885.1| uncharacterized protein LOC111246478 isoform X1 [Varroa destructor];gi|1253674133|ref|XP_022651893.1| uncharacterized protein LOC111246478 isoform X2 [Varroa destructor]	2	5	5	5	4	2	4	2	1	2	4	2	4	2	1	2	4	2	4	2	1	2	17.9	17.9	17.9	44.459	386	386;356	0	8.3159	By MS/MS	By MS/MS	By MS/MS	By MS/MS	By MS/MS	By MS/MS	14	7.3	13.5	7.3	3.4	7.3	7	2
gi|1253674141|ref|XP_022651933.1|;gi|1253674139|ref|XP_022651923.1|;gi|1253674137|ref|XP_022651914.1|;gi|1253674135|ref|XP_022651904.1|;gi|1253674145|ref|XP_022651953.1|;gi|1253674143|ref|XP_022651943.1|	gi|1253674141|ref|XP_022651933.1|;gi|1253674139|ref|XP_022651923.1|;gi|1253674137|ref|XP_022651914.1|;gi|1253674135|ref|XP_022651904.1|;gi|1253674145|ref|XP_022651953.1|;gi|1253674143|ref|XP_022651943.1|	21;21;21;21;17;17	21;21;21;21;17;17	21;21;21;21;17;17	gi|1253674141|ref|XP_022651933.1| unc-112-related protein-like isoform X2 [Varroa destructor];gi|1253674139|ref|XP_022651923.1| unc-112-related protein-like isoform X1 [Varroa destructor];gi|1253674137|ref|XP_022651914.1| unc-112-related protein-like isofo	6	21	21	21	16	17	15	18	16	15	16	17	15	18	16	15	16	17	15	18	16	15	41.7	41.7	41.7	76.885	677	677;698;698;698;610;610	0	61.297	By MS/MS	By MS/MS	By MS/MS	By MS/MS	By MS/MS	By MS/MS	34.4	34.3	29.4	36.6	32.5	30.6	16	20
gi|1253674170|ref|XP_022652073.1|;gi|1253674172|ref|XP_022652084.1|	gi|1253674170|ref|XP_022652073.1|;gi|1253674172|ref|XP_022652084.1|	8;7	8;7	8;7	gi|1253674170|ref|XP_022652073.1| cytochrome P450 4c3-like isoform X1 [Varroa destructor];gi|1253674172|ref|XP_022652084.1| cytochrome P450 4c3-like isoform X2 [Varroa destructor]	2	8	8	8	7	3	2	3	1	2	7	3	2	3	1	2	7	3	2	3	1	2	19.7	19.7	19.7	66.778	575	575;528	0	33.739	By MS/MS	By MS/MS	By MS/MS	By MS/MS	By MS/MS	By MS/MS	16.3	8	5.6	8	2.3	4.9	9	5
gi|1253674192|ref|XP_022652178.1|;gi|1253674190|ref|XP_022652170.1|;gi|1253674196|ref|XP_022652194.1|;gi|1253674194|ref|XP_022652187.1|;gi|1253674210|ref|XP_022652252.1|;gi|1253674208|ref|XP_022652242.1|;gi|1253674206|ref|XP_022652233.1|;gi|1253674204|ref|XP_022652226.1|;gi|1253674202|ref|XP_022652221.1|;gi|1253674200|ref|XP_022652212.1|;gi|1253674198|ref|XP_022652202.1|	gi|1253674192|ref|XP_022652178.1|;gi|1253674190|ref|XP_022652170.1|;gi|1253674196|ref|XP_022652194.1|;gi|1253674194|ref|XP_022652187.1|;gi|1253674210|ref|XP_022652252.1|;gi|1253674208|ref|XP_022652242.1|;gi|1253674206|ref|XP_022652233.1|;gi|1253674204|ref|XP_022652226.1|;gi|1253674202|ref|XP_022652221.1|;gi|1253674200|ref|XP_022652212.1|;gi|1253674198|ref|XP_022652202.1|	21;21;20;20;19;19;19;19;19;19;19	21;21;20;20;19;19;19;19;19;19;19	21;21;20;20;19;19;19;19;19;19;19	gi|1253674192|ref|XP_022652178.1| scavenger receptor class B member 1-like isoform X2 [Varroa destructor];gi|1253674190|ref|XP_022652170.1| scavenger receptor class B member 1-like isoform X1 [Varroa destructor];gi|1253674196|ref|XP_022652194.1| scavenger	11	21	21	21	16	16	16	16	15	14	16	16	16	16	15	14	16	16	16	16	15	14	43.1	43.1	43.1	62.62	555	555;558;527;530;512;512;512;512;512;512;512	0	100.62	By MS/MS	By MS/MS	By MS/MS	By MS/MS	By MS/MS	By MS/MS	34.2	36.6	36.6	34.8	34.2	30.5	16	17
gi|1253674244|ref|XP_022652431.1|	gi|1253674244|ref|XP_022652431.1|	12	12	12	gi|1253674244|ref|XP_022652431.1| calponin homology domain-containing protein DDB_G0272472-like [Varroa destructor]	1	12	12	12	7	9	9	9	7	7	7	9	9	9	7	7	7	9	9	9	7	7	24	24	24	71.784	643	643	0	21.333	By MS/MS	By MS/MS	By MS/MS	By MS/MS	By MS/MS	By MS/MS	12.3	16	16	14.6	13.4	11.4	7	7
gi|1253674336|ref|XP_022652894.1|;gi|1253674334|ref|XP_022652884.1|	gi|1253674336|ref|XP_022652894.1|;gi|1253674334|ref|XP_022652884.1|	30;30	30;30	30;30	gi|1253674336|ref|XP_022652894.1| sulfhydryl oxidase 2-like isoform X2 [Varroa destructor];gi|1253674334|ref|XP_022652884.1| sulfhydryl oxidase 2-like isoform X1 [Varroa destructor]	2	30	30	30	25	24	20	21	20	22	25	24	20	21	20	22	25	24	20	21	20	22	52.5	52.5	52.5	67.681	591	591;622	0	151.9	By MS/MS	By MS/MS	By MS/MS	By MS/MS	By MS/MS	By MS/MS	47.5	41.8	34.2	38.9	32.3	37.6	28	25
gi|1253674348|ref|XP_022652956.1|;gi|571553873|ref|XP_006565613.1|;gi|1253674341|ref|XP_022652921.1|;gi|1253674346|ref|XP_022652948.1|;gi|1253674339|ref|XP_022652912.1|;gi|328785930|ref|XP_392644.3|	gi|1253674348|ref|XP_022652956.1|;gi|571553873|ref|XP_006565613.1|;gi|1253674341|ref|XP_022652921.1|;gi|1253674346|ref|XP_022652948.1|;gi|1253674339|ref|XP_022652912.1|;gi|328785930|ref|XP_392644.3|	1;1;1;1;1;1	1;1;1;1;1;1	1;1;1;1;1;1	gi|1253674348|ref|XP_022652956.1| REST corepressor 3-like isoform X2 [Varroa destructor];gi|571553873|ref|XP_006565613.1| REST corepressor 3 isoform X2 [Apis mellifera];gi|1253674341|ref|XP_022652921.1| REST corepressor 3-like isoform X2 [Varroa destructor	6	1	1	1	0	1	1	1	1	0	0	1	1	1	1	0	0	1	1	1	1	0	3.2	3.2	3.2	41.016	373	373;435;449;459;460;472	0.0039574	1.6134		By MS/MS	By MS/MS	By MS/MS	By matching		0	3.2	3.2	3.2	3.2	0	0	2
gi|1253674388|ref|XP_022653159.1|	gi|1253674388|ref|XP_022653159.1|	17	17	17	gi|1253674388|ref|XP_022653159.1| dnaJ homolog subfamily A member 1-like [Varroa destructor]	1	17	17	17	16	13	15	11	13	12	16	13	15	11	13	12	16	13	15	11	13	12	55.2	55.2	55.2	44.858	402	402	0	143.23	By MS/MS	By MS/MS	By MS/MS	By MS/MS	By MS/MS	By MS/MS	55	40	43	33.8	40	33.1	23	25
gi|1253674392|ref|XP_022653181.1|	gi|1253674392|ref|XP_022653181.1|	17	17	17	gi|1253674392|ref|XP_022653181.1| innexin inx2-like [Varroa destructor]	1	17	17	17	14	12	14	13	11	12	14	12	14	13	11	12	14	12	14	13	11	12	46.9	46.9	46.9	45.777	392	392	0	77.414	By MS/MS	By MS/MS	By MS/MS	By MS/MS	By MS/MS	By MS/MS	40.8	35.5	39	37	34.4	34.7	25	17
gi|1253674394|ref|XP_022653196.1|	gi|1253674394|ref|XP_022653196.1|	3	1	1	gi|1253674394|ref|XP_022653196.1| innexin inx2-like [Varroa destructor]	1	3	1	1	1	2	2	3	3	2	0	0	0	1	1	1	0	0	0	1	1	1	10.7	3.3	3.3	42.758	366	366	0.0057109	1.5095	By matching	By matching	By matching	By MS/MS	By MS/MS	By MS/MS	4.1	7.4	7.4	10.7	10.7	7.4	0	0
gi|1253674396|ref|XP_022653210.1|	gi|1253674396|ref|XP_022653210.1|	13	13	11	gi|1253674396|ref|XP_022653210.1| innexin inx2-like [Varroa destructor]	1	13	13	11	12	12	11	12	12	11	12	12	11	12	12	11	11	10	9	10	10	10	44.6	44.6	37.1	42.111	361	361	0	164.79	By MS/MS	By MS/MS	By MS/MS	By MS/MS	By MS/MS	By MS/MS	41.3	42.4	38.8	42.4	42.4	39.1	13	16
gi|1253674410|ref|XP_022653273.1|	gi|1253674410|ref|XP_022653273.1|	6	6	6	gi|1253674410|ref|XP_022653273.1| glycerol-3-phosphate phosphatase-like [Varroa destructor]	1	6	6	6	1	3	3	4	3	1	1	3	3	4	3	1	1	3	3	4	3	1	27.8	27.8	27.8	32.234	291	291	0	13.901	By MS/MS	By MS/MS	By MS/MS	By MS/MS	By MS/MS	By MS/MS	4.5	15.1	15.8	21.3	16.2	4.5	0	2
gi|1253674412|ref|XP_022653281.1|	gi|1253674412|ref|XP_022653281.1|	6	6	6	gi|1253674412|ref|XP_022653281.1| uncharacterized protein LOC111247024 [Varroa destructor]	1	6	6	6	5	6	6	6	6	6	5	6	6	6	6	6	5	6	6	6	6	6	40.1	40.1	40.1	19.301	177	177	0	145.51	By MS/MS	By MS/MS	By MS/MS	By MS/MS	By MS/MS	By MS/MS	39.5	40.1	40.1	40.1	40.1	40.1	10	12
gi|1253674414|ref|XP_022653293.1|	gi|1253674414|ref|XP_022653293.1|	6	6	6	gi|1253674414|ref|XP_022653293.1| uncharacterized protein LOC111247029 [Varroa destructor]	1	6	6	6	4	6	5	5	6	6	4	6	5	5	6	6	4	6	5	5	6	6	47.8	47.8	47.8	15.113	138	138	0	32.041	By MS/MS	By MS/MS	By MS/MS	By MS/MS	By MS/MS	By MS/MS	39.9	47.8	40.6	47.1	47.8	47.8	7	12
gi|1253674500|ref|XP_022653696.1|;gi|#CONTAM#767915259|ref|XP_011531416.1|;gi|#CONTAM#530368123|ref|XP_005264626.1|;gi|#CONTAM#169403959|ref|NP_001108588.1|	gi|1253674500|ref|XP_022653696.1|	19;1;1;1	19;1;1;1	17;1;1;1	gi|1253674500|ref|XP_022653696.1| 40S ribosomal protein S3-like [Varroa destructor]	4	19	19	17	18	18	19	19	18	19	18	18	19	19	18	19	16	16	17	17	16	17	79.1	79.1	73.1	27.299	249	249;475;496;530	0	129.23	By MS/MS	By MS/MS	By MS/MS	By MS/MS	By MS/MS	By MS/MS	75.5	76.3	79.1	79.1	76.3	79.1	15	21
gi|1253674521|ref|XP_022653795.1|;gi|1253674519|ref|XP_022653786.1|;gi|1253674517|ref|XP_022653777.1|;gi|1253674515|ref|XP_022653768.1|	gi|1253674521|ref|XP_022653795.1|;gi|1253674519|ref|XP_022653786.1|;gi|1253674517|ref|XP_022653777.1|;gi|1253674515|ref|XP_022653768.1|	4;4;4;4	4;4;4;4	4;4;4;4	gi|1253674521|ref|XP_022653795.1| uncharacterized protein LOC111247296 isoform X3 [Varroa destructor];gi|1253674519|ref|XP_022653786.1| uncharacterized protein LOC111247296 isoform X3 [Varroa destructor];gi|1253674517|ref|XP_022653777.1| uncharacterized pr	4	4	4	4	2	3	3	3	3	2	2	3	3	3	3	2	2	3	3	3	3	2	9.7	9.7	9.7	54.712	483	483;483;496;525	0	6.2026	By MS/MS	By MS/MS	By MS/MS	By MS/MS	By MS/MS	By MS/MS	6	6.6	7.9	7.9	6.6	4.8	1	4
gi|1253674523|ref|XP_022653807.1|	gi|1253674523|ref|XP_022653807.1|	14	14	14	gi|1253674523|ref|XP_022653807.1| enoyl-CoA delta isomerase 2, mitochondrial-like [Varroa destructor]	1	14	14	14	14	12	12	12	11	14	14	12	12	12	11	14	14	12	12	12	11	14	49.4	49.4	49.4	43.162	393	393	0	305.79	By MS/MS	By MS/MS	By MS/MS	By MS/MS	By MS/MS	By MS/MS	49.4	36.4	36.4	38.4	33.6	49.4	16	15
gi|1253674526|ref|XP_022653821.1|;gi|#CONTAM#194018522|ref|NP_001123479.1|;gi|48142864|ref|XP_397380.1|;gi|#CONTAM#46094014|ref|NP_060564.2|;gi|#CONTAM#194097354|ref|NP_001123478.1|;gi|#CONTAM#194018520|ref|NP_002085.2|	gi|1253674526|ref|XP_022653821.1|	18;1;1;1;1;1	18;1;1;1;1;1	18;1;1;1;1;1	gi|1253674526|ref|XP_022653821.1| eukaryotic peptide chain release factor GTP-binding subunit ERF3A-like [Varroa destructor]	6	18	18	18	13	16	14	13	15	15	13	16	14	13	15	15	13	16	14	13	15	15	39.2	39.2	39.2	61.813	558	558;499;598;628;636;637	0	66.749	By MS/MS	By MS/MS	By MS/MS	By MS/MS	By MS/MS	By MS/MS	28	35.1	32.6	25.8	30.3	31.7	10	9
gi|1253674558|ref|XP_022653980.1|;gi|1253674560|ref|XP_022653987.1|;gi|1477742887|ref|XP_026295413.1|	gi|1253674558|ref|XP_022653980.1|;gi|1253674560|ref|XP_022653987.1|	15;12;1	15;12;1	15;12;1	gi|1253674558|ref|XP_022653980.1| mitochondrial-processing peptidase subunit alpha-like isoform X1 [Varroa destructor];gi|1253674560|ref|XP_022653987.1| mitochondrial-processing peptidase subunit alpha-like isoform X2 [Varroa destructor]	3	15	15	15	10	12	11	7	9	10	10	12	11	7	9	10	10	12	11	7	9	10	36	36	36	58.63	531	531;457;549	0	46.627	By MS/MS	By MS/MS	By MS/MS	By MS/MS	By MS/MS	By MS/MS	24.1	31.5	29	18.1	21.3	27.7	9	13
gi|1253674572|ref|XP_022654051.1|;gi|1253674570|ref|XP_022654045.1|;gi|1253674568|ref|XP_022654035.1|	gi|1253674572|ref|XP_022654051.1|;gi|1253674570|ref|XP_022654045.1|;gi|1253674568|ref|XP_022654035.1|	6;6;6	6;6;6	6;6;6	gi|1253674572|ref|XP_022654051.1| endophilin-B1-like isoform X3 [Varroa destructor];gi|1253674570|ref|XP_022654045.1| endophilin-B1-like isoform X2 [Varroa destructor];gi|1253674568|ref|XP_022654035.1| endophilin-B1-like isoform X1 [Varroa destructor]	3	6	6	6	2	4	2	3	4	3	2	4	2	3	4	3	2	4	2	3	4	3	23.9	23.9	23.9	42.626	385	385;397;400	0	23.285	By MS/MS	By MS/MS	By MS/MS	By MS/MS	By MS/MS	By MS/MS	6	17.4	6	9.9	17.7	9.9	1	4
gi|1253674574|ref|XP_022654065.1|;gi|66514467|ref|XP_394753.2|;gi|#CONTAM#4758796|ref|NP_004138.1|	gi|1253674574|ref|XP_022654065.1|	8;3;3	8;3;3	8;3;3	gi|1253674574|ref|XP_022654065.1| developmentally-regulated GTP-binding protein 1-like [Varroa destructor]	3	8	8	8	7	8	6	5	7	6	7	8	6	5	7	6	7	8	6	5	7	6	27.6	27.6	27.6	41.092	366	366;367;367	0	15.353	By MS/MS	By MS/MS	By MS/MS	By MS/MS	By MS/MS	By MS/MS	24.6	27.6	19.4	16.4	23.8	19.4	7	7
gi|1253674604|ref|XP_022654208.1|;gi|1253674602|ref|XP_022654198.1|;gi|1253674600|ref|XP_022654190.1|;gi|1253674608|ref|XP_022654227.1|;gi|1253674606|ref|XP_022654217.1|	gi|1253674604|ref|XP_022654208.1|;gi|1253674602|ref|XP_022654198.1|;gi|1253674600|ref|XP_022654190.1|;gi|1253674608|ref|XP_022654227.1|;gi|1253674606|ref|XP_022654217.1|	13;12;12;11;11	13;12;12;11;11	13;12;12;11;11	gi|1253674604|ref|XP_022654208.1| heterogeneous nuclear ribonucleoprotein H2-like isoform X2 [Varroa destructor];gi|1253674602|ref|XP_022654198.1| heterogeneous nuclear ribonucleoprotein H2-like isoform X1 [Varroa destructor];gi|1253674600|ref|XP_022654190	5	13	13	13	7	12	10	12	8	9	7	12	10	12	8	9	7	12	10	12	8	9	39.5	39.5	39.5	56.554	522	522;523;523;428;515	0	36.654	By MS/MS	By MS/MS	By MS/MS	By MS/MS	By MS/MS	By MS/MS	19.5	37.9	30.8	37.9	23.2	27	7	12
gi|1253674629|ref|XP_022654340.1|;gi|1253674627|ref|XP_022654330.1|;gi|1253674625|ref|XP_022654320.1|;gi|1253674623|ref|XP_022654312.1|	gi|1253674629|ref|XP_022654340.1|;gi|1253674627|ref|XP_022654330.1|;gi|1253674625|ref|XP_022654320.1|;gi|1253674623|ref|XP_022654312.1|	4;4;4;4	4;4;4;4	4;4;4;4	gi|1253674629|ref|XP_022654340.1| scavenger receptor class B member 1-like isoform X3 [Varroa destructor];gi|1253674627|ref|XP_022654330.1| scavenger receptor class B member 1-like isoform X2 [Varroa destructor];gi|1253674625|ref|XP_022654320.1| scavenger	4	4	4	4	2	3	3	3	4	4	2	3	3	3	4	4	2	3	3	3	4	4	11.2	11.2	11.2	51.231	455	455;485;485;496	0.00034118	2.8491	By matching	By MS/MS	By MS/MS	By MS/MS	By MS/MS	By MS/MS	4.6	6.6	6.6	6.6	11.2	11.2	0	1
gi|1253674682|ref|XP_022654608.1|;gi|1253674680|ref|XP_022654600.1|;gi|1253674690|ref|XP_022654645.1|;gi|1253674688|ref|XP_022654636.1|;gi|1253674686|ref|XP_022654626.1|;gi|1253674684|ref|XP_022654617.1|	gi|1253674682|ref|XP_022654608.1|;gi|1253674680|ref|XP_022654600.1|;gi|1253674690|ref|XP_022654645.1|;gi|1253674688|ref|XP_022654636.1|;gi|1253674686|ref|XP_022654626.1|;gi|1253674684|ref|XP_022654617.1|	4;4;2;2;2;2	4;4;2;2;2;2	4;4;2;2;2;2	gi|1253674682|ref|XP_022654608.1| phosphatidate cytidylyltransferase, photoreceptor-specific-like isoform X2 [Varroa destructor];gi|1253674680|ref|XP_022654600.1| phosphatidate cytidylyltransferase, photoreceptor-specific-like isoform X1 [Varroa destructor	6	4	4	4	2	3	3	2	4	3	2	3	3	2	4	3	2	3	3	2	4	3	9.1	9.1	9.1	53.313	464	464;473;415;415;442;451	0	4.3038	By MS/MS	By MS/MS	By MS/MS	By MS/MS	By MS/MS	By MS/MS	5.8	5.4	5.4	3.7	9.1	5.4	2	2
gi|1253674692|ref|XP_022654658.1|	gi|1253674692|ref|XP_022654658.1|	7	7	7	gi|1253674692|ref|XP_022654658.1| vesicle-associated membrane protein-associated protein B/C-like [Varroa destructor]	1	7	7	7	6	6	6	3	5	5	6	6	6	3	5	5	6	6	6	3	5	5	48.1	48.1	48.1	27.641	243	243	0	32.932	By MS/MS	By MS/MS	By MS/MS	By MS/MS	By MS/MS	By MS/MS	34.2	34.2	34.2	17.7	35.4	30.5	8	4
gi|1253674717|ref|XP_022654778.1|	gi|1253674717|ref|XP_022654778.1|	18	18	18	gi|1253674717|ref|XP_022654778.1| phenazine biosynthesis-like domain-containing protein [Varroa destructor]	1	18	18	18	15	17	15	17	15	16	15	17	15	17	15	16	15	17	15	17	15	16	71.9	71.9	71.9	33.962	302	302	0	92.053	By MS/MS	By MS/MS	By MS/MS	By MS/MS	By MS/MS	By MS/MS	57.9	69.5	51	69.5	62.9	58.9	15	25
gi|1253674732|ref|XP_022654870.1|;gi|1253674730|ref|XP_022654861.1|;gi|1253674728|ref|XP_022654852.1|;gi|66522082|ref|XP_393336.2|	gi|1253674732|ref|XP_022654870.1|;gi|1253674730|ref|XP_022654861.1|;gi|1253674728|ref|XP_022654852.1|	35;35;35;1	35;35;35;1	35;35;35;1	gi|1253674732|ref|XP_022654870.1| GMP synthase [glutamine-hydrolyzing]-like [Varroa destructor];gi|1253674730|ref|XP_022654861.1| GMP synthase [glutamine-hydrolyzing]-like [Varroa destructor];gi|1253674728|ref|XP_022654852.1| GMP synthase [glutamine-hydrol	4	35	35	35	32	31	31	31	32	29	32	31	31	31	32	29	32	31	31	31	32	29	73.7	73.7	73.7	74.83	676	676;676;676;718	0	316.12	By MS/MS	By MS/MS	By MS/MS	By MS/MS	By MS/MS	By MS/MS	68.9	60.1	61.1	64.3	66	60.1	32	40
gi|1253674762|ref|XP_022655020.1|;gi|1253674760|ref|XP_022655009.1|;gi|1253674758|ref|XP_022655002.1|;gi|1253674756|ref|XP_022654995.1|;gi|1253674754|ref|XP_022654988.1|;gi|1253674752|ref|XP_022654980.1|	gi|1253674762|ref|XP_022655020.1|;gi|1253674760|ref|XP_022655009.1|;gi|1253674758|ref|XP_022655002.1|;gi|1253674756|ref|XP_022654995.1|;gi|1253674754|ref|XP_022654988.1|;gi|1253674752|ref|XP_022654980.1|	4;4;4;4;4;4	4;4;4;4;4;4	4;4;4;4;4;4	gi|1253674762|ref|XP_022655020.1| uncharacterized protein LOC111247817 isoform X2 [Varroa destructor];gi|1253674760|ref|XP_022655009.1| receptor-type tyrosine-protein phosphatase-like N isoform X1 [Varroa destructor];gi|1253674758|ref|XP_022655002.1| recep	6	4	4	4	3	2	3	0	1	1	3	2	3	0	1	1	3	2	3	0	1	1	5.6	5.6	5.6	117.52	1057	1057;1074;1074;1074;1074;1074	0	4.0138	By MS/MS	By MS/MS	By MS/MS		By MS/MS	By matching	4.8	2.4	3.1	0	1.2	1.2	2	2
gi|1253674766|ref|XP_022655040.1|;gi|1253674764|ref|XP_022655031.1|;gi|#CONTAM#521258690|ref|NP_001265585.1|;gi|#CONTAM#4759160|ref|NP_004166.1|;gi|571542313|ref|XP_006559497.1|	gi|1253674766|ref|XP_022655040.1|;gi|1253674764|ref|XP_022655031.1|	5;5;1;1;1	5;5;1;1;1	5;5;1;1;1	gi|1253674766|ref|XP_022655040.1| small nuclear ribonucleoprotein Sm D3-like [Varroa destructor];gi|1253674764|ref|XP_022655031.1| small nuclear ribonucleoprotein Sm D3-like [Varroa destructor]	5	5	5	5	5	2	4	3	4	3	5	2	4	3	4	3	5	2	4	3	4	3	55.1	55.1	55.1	13.7	127	127;127;126;126;142	0	11.631	By MS/MS	By MS/MS	By MS/MS	By MS/MS	By MS/MS	By MS/MS	55.1	22.8	44.9	39.4	44.9	39.4	6	2
gi|1253674784|ref|XP_022655129.1|;gi|1253674782|ref|XP_022655121.1|;gi|1253674780|ref|XP_022655111.1|;gi|1253674778|ref|XP_022655102.1|	gi|1253674784|ref|XP_022655129.1|;gi|1253674782|ref|XP_022655121.1|;gi|1253674780|ref|XP_022655111.1|;gi|1253674778|ref|XP_022655102.1|	1;1;1;1	1;1;1;1	1;1;1;1	gi|1253674784|ref|XP_022655129.1| conserved oligomeric Golgi complex subunit 6-like [Varroa destructor];gi|1253674782|ref|XP_022655121.1| conserved oligomeric Golgi complex subunit 6-like [Varroa destructor];gi|1253674780|ref|XP_022655111.1| conserved olig	4	1	1	1	1	1	1	1	1	1	1	1	1	1	1	1	1	1	1	1	1	1	2.2	2.2	2.2	72.983	648	648;648;648;648	0.0033639	1.6497	By MS/MS	By MS/MS	By MS/MS	By MS/MS	By MS/MS	By MS/MS	2.2	2.2	2.2	2.2	2.2	2.2	1	0
gi|1253674798|ref|XP_022655201.1|	gi|1253674798|ref|XP_022655201.1|	30	30	30	gi|1253674798|ref|XP_022655201.1| valine--tRNA ligase-like [Varroa destructor]	1	30	30	30	26	20	23	21	22	23	26	20	23	21	22	23	26	20	23	21	22	23	40.6	40.6	40.6	118.35	1043	1043	0	91.449	By MS/MS	By MS/MS	By MS/MS	By MS/MS	By MS/MS	By MS/MS	36	24.4	29	26.5	29.1	29	26	21
gi|1253674808|ref|XP_022655258.1|;gi|1253674810|ref|XP_022655268.1|;gi|1253674812|ref|XP_022655276.1|;gi|1253674814|ref|XP_022655284.1|;gi|1253674816|ref|XP_022655294.1|;gi|1253674818|ref|XP_022655296.1|;gi|1253674820|ref|XP_022655303.1|;gi|1253674806|ref|XP_022655248.1|;gi|1253674822|ref|XP_022655312.1|;gi|1477727734|ref|XP_026299871.1|;gi|1477727721|ref|XP_026299868.1|;gi|1477727715|ref|XP_0262…	gi|1253674808|ref|XP_022655258.1|;gi|1253674810|ref|XP_022655268.1|;gi|1253674812|ref|XP_022655276.1|;gi|1253674814|ref|XP_022655284.1|;gi|1253674816|ref|XP_022655294.1|;gi|1253674818|ref|XP_022655296.1|;gi|1253674820|ref|XP_022655303.1|;gi|1253674806|ref|XP_022655248.1|;gi|1253674822|ref|XP_022655312.1|	7;7;7;7;7;7;7;7;7;2;2;2;2;2;2;2;2;2;2;1;1	7;7;7;7;7;7;7;7;7;2;2;2;2;2;2;2;2;2;2;1;1	7;7;7;7;7;7;7;7;7;2;2;2;2;2;2;2;2;2;2;1;1	gi|1253674808|ref|XP_022655258.1| epsin-2-like [Varroa destructor];gi|1253674810|ref|XP_022655268.1| epsin-2-like [Varroa destructor];gi|1253674812|ref|XP_022655276.1| epsin-2-like [Varroa destructor];gi|1253674814|ref|XP_022655284.1| epsin-2-like [Varroa	21	7	7	7	5	7	5	5	4	4	5	7	5	5	4	4	5	7	5	5	4	4	20.1	20.1	20.1	58.487	561	561;561;561;561;561;561;561;561;561;556;585;593;593;591;585;572;583;582;580;584;641	0	58.033	By MS/MS	By MS/MS	By MS/MS	By MS/MS	By MS/MS	By MS/MS	15.7	20.1	11.2	11.2	8.9	8	5	7
gi|1253674832|ref|XP_022655367.1|;gi|1253674830|ref|XP_022655358.1|;gi|1253674828|ref|XP_022655349.1|;gi|1253674826|ref|XP_022655341.1|	gi|1253674832|ref|XP_022655367.1|;gi|1253674830|ref|XP_022655358.1|;gi|1253674828|ref|XP_022655349.1|;gi|1253674826|ref|XP_022655341.1|	1;1;1;1	1;1;1;1	1;1;1;1	gi|1253674832|ref|XP_022655367.1| uncharacterized protein LOC111247970 [Varroa destructor];gi|1253674830|ref|XP_022655358.1| uncharacterized protein LOC111247970 [Varroa destructor];gi|1253674828|ref|XP_022655349.1| uncharacterized protein LOC111247970 [Va	4	1	1	1	1	1	1	1	1	1	1	1	1	1	1	1	1	1	1	1	1	1	12.7	12.7	12.7	17.211	157	157;157;157;157	0	15.903	By MS/MS	By MS/MS	By MS/MS	By MS/MS	By MS/MS	By MS/MS	12.7	12.7	12.7	12.7	12.7	12.7	1	1
gi|1253674887|ref|XP_022655608.1|;gi|1253674861|ref|XP_022655497.1|;gi|1253674875|ref|XP_022655557.1|;gi|1253674873|ref|XP_022655548.1|;gi|1253674869|ref|XP_022655530.1|;gi|1253674867|ref|XP_022655524.1|;gi|1253674871|ref|XP_022655539.1|;gi|1253674863|ref|XP_022655506.1|;gi|1253674859|ref|XP_022655488.1|;gi|1253674883|ref|XP_022655590.1|;gi|1253674857|ref|XP_022655479.1|;gi|1253674865|ref|XP_0226…	gi|1253674887|ref|XP_022655608.1|;gi|1253674861|ref|XP_022655497.1|;gi|1253674875|ref|XP_022655557.1|;gi|1253674873|ref|XP_022655548.1|;gi|1253674869|ref|XP_022655530.1|;gi|1253674867|ref|XP_022655524.1|;gi|1253674871|ref|XP_022655539.1|;gi|1253674863|ref|XP_022655506.1|;gi|1253674859|ref|XP_022655488.1|;gi|1253674883|ref|XP_022655590.1|;gi|1253674857|ref|XP_022655479.1|;gi|1253674865|ref|XP_0226…	1;1;1;1;1;1;1;1;1;1;1;1;1;1;1;1;1	1;1;1;1;1;1;1;1;1;1;1;1;1;1;1;1;1	1;1;1;1;1;1;1;1;1;1;1;1;1;1;1;1;1	gi|1253674887|ref|XP_022655608.1| uncharacterized protein LOC111248038 isoform X2 [Varroa destructor];gi|1253674861|ref|XP_022655497.1| uncharacterized protein LOC111248038 isoform X1 [Varroa destructor];gi|1253674875|ref|XP_022655557.1| uncharacterized pr	17	1	1	1	1	1	1	1	1	1	1	1	1	1	1	1	1	1	1	1	1	1	0.9	0.9	0.9	116.17	1043	1043;1099;1099;1099;1099;1099;1099;1099;1099;1043;1099;1099;1043;1043;1043;1043;1099	0.0056886	1.4878	By MS/MS	By MS/MS	By MS/MS	By MS/MS	By MS/MS	By MS/MS	0.9	0.9	0.9	0.9	0.9	0.9	0	1
gi|1253674889|ref|XP_022655619.1|	gi|1253674889|ref|XP_022655619.1|	7	7	7	gi|1253674889|ref|XP_022655619.1| very-long-chain (3R)-3-hydroxyacyl-CoA dehydratase 3-like [Varroa destructor]	1	7	7	7	6	5	5	6	6	5	6	5	5	6	6	5	6	5	5	6	6	5	19.3	19.3	19.3	44.193	373	373	0	7.8625	By MS/MS	By MS/MS	By MS/MS	By MS/MS	By MS/MS	By MS/MS	15	12.1	12.1	16.4	16.4	12.1	7	5
gi|1253674933|ref|XP_022655838.1|	gi|1253674933|ref|XP_022655838.1|	3	3	3	gi|1253674933|ref|XP_022655838.1| trafficking protein particle complex subunit 2-like protein [Varroa destructor]	1	3	3	3	2	2	3	1	2	2	2	2	3	1	2	2	2	2	3	1	2	2	30.3	30.3	30.3	16.131	142	142	0	4.5789	By MS/MS	By MS/MS	By MS/MS	By MS/MS	By MS/MS	By MS/MS	22.5	14.1	30.3	6.3	22.5	14.1	2	2
gi|1253674954|ref|XP_022655947.1|	gi|1253674954|ref|XP_022655947.1|	17	1	1	gi|1253674954|ref|XP_022655947.1| annexin A13-like isoform X1 [Varroa destructor]	1	17	1	1	17	14	16	16	15	16	1	1	1	1	1	1	1	1	1	1	1	1	66.9	5.6	5.6	36.092	323	323	0	9.8119	By MS/MS	By MS/MS	By MS/MS	By MS/MS	By MS/MS	By MS/MS	66.9	64.7	66.9	66.9	66.9	66.9	1	1
gi|1253674956|ref|XP_022655955.1|	gi|1253674956|ref|XP_022655955.1|	17	17	1	gi|1253674956|ref|XP_022655955.1| annexin A4-like isoform X2 [Varroa destructor]	1	17	17	1	17	14	16	16	15	16	17	14	16	16	15	16	1	1	1	1	1	1	68.2	68.2	5.1	35.071	314	314	0	323.31	By MS/MS	By MS/MS	By MS/MS	By MS/MS	By MS/MS	By MS/MS	68.2	65.9	68.2	68.2	68.2	68.2	21	21
gi|1253674984|ref|XP_022656120.1|	gi|1253674984|ref|XP_022656120.1|	14	14	14	gi|1253674984|ref|XP_022656120.1| protein ABHD16A-like [Varroa destructor]	1	14	14	14	11	10	9	9	9	6	11	10	9	9	9	6	11	10	9	9	9	6	30.3	30.3	30.3	64.789	578	578	0	45.406	By MS/MS	By MS/MS	By MS/MS	By MS/MS	By MS/MS	By MS/MS	24.4	23	20.2	19.4	20.4	14	10	10
gi|1253675007|ref|XP_022656231.1|;gi|1253675005|ref|XP_022656222.1|;gi|1253675003|ref|XP_022656213.1|;gi|1253675001|ref|XP_022656205.1|;gi|1253674999|ref|XP_022656194.1|;gi|1253674997|ref|XP_022656184.1|	gi|1253675007|ref|XP_022656231.1|;gi|1253675005|ref|XP_022656222.1|;gi|1253675003|ref|XP_022656213.1|;gi|1253675001|ref|XP_022656205.1|;gi|1253674999|ref|XP_022656194.1|;gi|1253674997|ref|XP_022656184.1|	7;7;7;7;7;7	7;7;7;7;7;7	7;7;7;7;7;7	gi|1253675007|ref|XP_022656231.1| BRISC and BRCA1-A complex member 2-like [Varroa destructor];gi|1253675005|ref|XP_022656222.1| BRISC and BRCA1-A complex member 2-like [Varroa destructor];gi|1253675003|ref|XP_022656213.1| BRISC and BRCA1-A complex member 2	6	7	7	7	5	4	5	4	5	5	5	4	5	4	5	5	5	4	5	4	5	5	29.1	29.1	29.1	41.178	361	361;361;361;361;361;361	0	11.299	By MS/MS	By MS/MS	By MS/MS	By MS/MS	By MS/MS	By MS/MS	19.9	14.7	19.9	15	21.6	19.9	4	2
gi|1253675009|ref|XP_022656245.1|	gi|1253675009|ref|XP_022656245.1|	1	1	1	gi|1253675009|ref|XP_022656245.1| galactosylgalactosylxylosylprotein 3-beta-glucuronosyltransferase 3-like [Varroa destructor]	1	1	1	1	1	0	0	0	0	0	1	0	0	0	0	0	1	0	0	0	0	0	6.4	6.4	6.4	33.211	295	295	0.0059773	1.4745	By MS/MS						6.4	0	0	0	0	0	1	0
gi|1253675053|ref|XP_022656469.1|	gi|1253675053|ref|XP_022656469.1|	5	5	5	gi|1253675053|ref|XP_022656469.1| uncharacterized protein LOC111248413 [Varroa destructor]	1	5	5	5	5	5	4	5	5	4	5	5	4	5	5	4	5	5	4	5	5	4	43.9	43.9	43.9	14.508	123	123	0	9.1592	By MS/MS	By MS/MS	By MS/MS	By MS/MS	By MS/MS	By MS/MS	43.9	43.9	36.6	43.9	43.9	37.4	5	5
gi|1253675074|ref|XP_022656581.1|;gi|1253675072|ref|XP_022656571.1|;gi|1253675070|ref|XP_022656559.1|;gi|1253675068|ref|XP_022656549.1|;gi|1253675066|ref|XP_022656541.1|;gi|1253675064|ref|XP_022656532.1|;gi|1253675062|ref|XP_022656523.1|;gi|1253675060|ref|XP_022656514.1|;gi|1253675076|ref|XP_022656590.1|	gi|1253675074|ref|XP_022656581.1|;gi|1253675072|ref|XP_022656571.1|;gi|1253675070|ref|XP_022656559.1|;gi|1253675068|ref|XP_022656549.1|;gi|1253675066|ref|XP_022656541.1|;gi|1253675064|ref|XP_022656532.1|;gi|1253675062|ref|XP_022656523.1|;gi|1253675060|ref|XP_022656514.1|;gi|1253675076|ref|XP_022656590.1|	23;23;23;23;23;23;23;22;19	23;23;23;23;23;23;23;22;19	23;23;23;23;23;23;23;22;19	gi|1253675074|ref|XP_022656581.1| protein NDRG3-like isoform X2 [Varroa destructor];gi|1253675072|ref|XP_022656571.1| protein NDRG3-like isoform X2 [Varroa destructor];gi|1253675070|ref|XP_022656559.1| protein NDRG3-like isoform X2 [Varroa destructor];gi|1	9	23	23	23	21	20	19	18	18	17	21	20	19	18	18	17	21	20	19	18	18	17	75.8	75.8	75.8	43.436	388	388;388;388;388;388;388;388;397;367	0	293.61	By MS/MS	By MS/MS	By MS/MS	By MS/MS	By MS/MS	By MS/MS	74.2	59.8	67	54.4	58	50.5	26	34
gi|1253675118|ref|XP_022656777.1|;gi|1253675120|ref|XP_022656787.1|	gi|1253675118|ref|XP_022656777.1|;gi|1253675120|ref|XP_022656787.1|	13;11	13;11	13;11	gi|1253675118|ref|XP_022656777.1| probable serine/threonine-protein kinase clkA isoform X1 [Varroa destructor];gi|1253675120|ref|XP_022656787.1| homeobox protein 2-like isoform X2 [Varroa destructor]	2	13	13	13	12	13	10	11	12	11	12	13	10	11	12	11	12	13	10	11	12	11	30.6	30.6	30.6	68.758	602	602;542	0	121.94	By MS/MS	By MS/MS	By MS/MS	By MS/MS	By MS/MS	By MS/MS	28.7	30.6	23.3	27.4	28.7	27.4	15	17
gi|1253675138|ref|XP_022656884.1|;gi|571573580|ref|XP_006559265.1|;gi|#CONTAM#21361794|ref|NP_060918.2|;gi|66548257|ref|XP_393409.2|	gi|1253675138|ref|XP_022656884.1|	31;1;1;1	31;1;1;1	31;1;1;1	gi|1253675138|ref|XP_022656884.1| cullin-associated NEDD8-dissociated protein 1-like [Varroa destructor]	4	31	31	31	23	23	20	20	19	17	23	23	20	20	19	17	23	23	20	20	19	17	32.1	32.1	32.1	141	1259	1259;1141;1230;1235	0	150.26	By MS/MS	By MS/MS	By MS/MS	By MS/MS	By MS/MS	By MS/MS	23.5	24.5	22	19.4	19.8	18.2	27	21
gi|1253675140|ref|XP_022656898.1|	gi|1253675140|ref|XP_022656898.1|	8	8	8	gi|1253675140|ref|XP_022656898.1| cold shock domain-containing protein E1-like [Varroa destructor]	1	8	8	8	2	3	2	5	5	2	2	3	2	5	5	2	2	3	2	5	5	2	11.4	11.4	11.4	109.84	1012	1012	0	24.004	By MS/MS	By MS/MS	By MS/MS	By MS/MS	By MS/MS	By MS/MS	2.1	5	2.1	5.8	7.9	2.9	1	2
gi|1253675162|ref|XP_022657018.1|	gi|1253675162|ref|XP_022657018.1|	4	4	4	gi|1253675162|ref|XP_022657018.1| histone deacetylase complex subunit SAP18-like [Varroa destructor]	1	4	4	4	2	2	2	3	1	2	2	2	2	3	1	2	2	2	2	3	1	2	42.6	42.6	42.6	16.062	141	141	0	5.4836	By MS/MS	By MS/MS	By MS/MS	By MS/MS	By MS/MS	By MS/MS	24.1	22.7	19.9	29.1	9.2	19.9	2	2
gi|1253675182|ref|XP_022657113.1|	gi|1253675182|ref|XP_022657113.1|	4	4	4	gi|1253675182|ref|XP_022657113.1| ATPase family AAA domain-containing protein 1-like [Varroa destructor]	1	4	4	4	1	2	2	1	1	2	1	2	2	1	1	2	1	2	2	1	1	2	13.6	13.6	13.6	40.903	368	368	0	4.0257	By MS/MS	By MS/MS	By MS/MS	By MS/MS	By MS/MS	By MS/MS	3.3	6	6.8	2.7	3.3	6.8	1	2
gi|1253675186|ref|XP_022657130.1|;gi|1253675184|ref|XP_022657123.1|	gi|1253675186|ref|XP_022657130.1|;gi|1253675184|ref|XP_022657123.1|	5;5	5;5	5;5	gi|1253675186|ref|XP_022657130.1| 39S ribosomal protein L15, mitochondrial-like isoform X2 [Varroa destructor];gi|1253675184|ref|XP_022657123.1| 39S ribosomal protein L15, mitochondrial-like isoform X1 [Varroa destructor]	2	5	5	5	4	5	4	2	3	3	4	5	4	2	3	3	4	5	4	2	3	3	23.2	23.2	23.2	27.499	237	237;291	0	4.4361	By MS/MS	By MS/MS	By MS/MS	By MS/MS	By MS/MS	By MS/MS	19.8	23.2	18.1	11	14.3	14.3	4	3
gi|1253675192|ref|XP_022657162.1|;gi|1253675188|ref|XP_022657143.1|;gi|1253675194|ref|XP_022657172.1|;gi|1253675190|ref|XP_022657152.1|;gi|1253675196|ref|XP_022657179.1|;gi|1477719059|ref|XP_026301801.1|;gi|1477719056|ref|XP_026301800.1|;gi|1031998256|ref|XP_016767364.1|;gi|1031998252|ref|XP_016767358.1|	gi|1253675192|ref|XP_022657162.1|;gi|1253675188|ref|XP_022657143.1|;gi|1253675194|ref|XP_022657172.1|;gi|1253675190|ref|XP_022657152.1|	39;39;38;37;10;2;2;2;2	39;39;38;37;10;2;2;2;2	30;30;29;28;10;0;0;0;0	gi|1253675192|ref|XP_022657162.1| glutamate receptor 3-like isoform X3 [Varroa destructor];gi|1253675188|ref|XP_022657143.1| glutamate receptor 3-like isoform X1 [Varroa destructor];gi|1253675194|ref|XP_022657172.1| glutamate receptor 3-like isoform X4 [Va	9	39	39	30	32	36	36	32	34	34	32	36	36	32	34	34	25	27	27	24	25	25	30.1	30.1	23.9	151.23	1347	1347;1395;1331;1362;1309;328;377;428;428	0	323.31	By MS/MS	By MS/MS	By MS/MS	By MS/MS	By MS/MS	By MS/MS	27	26.7	26.9	25.9	27.5	25.3	104	112
gi|1253675240|ref|XP_022657401.1|;gi|1253675238|ref|XP_022657391.1|;gi|1253675236|ref|XP_022657381.1|;gi|1253675234|ref|XP_022657372.1|;gi|1253675232|ref|XP_022657364.1|;gi|1253675230|ref|XP_022657356.1|;gi|1253675242|ref|XP_022657411.1|	gi|1253675240|ref|XP_022657401.1|;gi|1253675238|ref|XP_022657391.1|;gi|1253675236|ref|XP_022657381.1|;gi|1253675234|ref|XP_022657372.1|;gi|1253675232|ref|XP_022657364.1|;gi|1253675230|ref|XP_022657356.1|;gi|1253675242|ref|XP_022657411.1|	5;5;5;5;5;5;3	5;5;5;5;5;5;3	5;5;5;5;5;5;3	gi|1253675240|ref|XP_022657401.1| protein KTI12 homolog isoform X1 [Varroa destructor];gi|1253675238|ref|XP_022657391.1| protein KTI12 homolog isoform X1 [Varroa destructor];gi|1253675236|ref|XP_022657381.1| protein KTI12 homolog isoform X1 [Varroa destruc	7	5	5	5	2	3	2	2	3	2	2	3	2	2	3	2	2	3	2	2	3	2	21.2	21.2	21.2	30.37	259	259;259;259;259;259;259;224	0	3.7135	By MS/MS	By MS/MS	By MS/MS	By MS/MS	By MS/MS	By MS/MS	6.9	12.7	8.5	8.5	13.5	8.5	1	3
gi|1253675252|ref|XP_022657469.1|	gi|1253675252|ref|XP_022657469.1|	6	6	6	gi|1253675252|ref|XP_022657469.1| endothelial differentiation-related factor 1-like [Varroa destructor]	1	6	6	6	6	6	5	6	5	6	6	6	5	6	5	6	6	6	5	6	5	6	38.5	38.5	38.5	15.68	143	143	0	7.426	By MS/MS	By MS/MS	By MS/MS	By MS/MS	By MS/MS	By MS/MS	38.5	38.5	32.9	38.5	32.2	38.5	2	4
gi|1253675289|ref|XP_022657653.1|	gi|1253675289|ref|XP_022657653.1|	2	2	2	gi|1253675289|ref|XP_022657653.1| vesicle-associated membrane protein 2-like [Varroa destructor]	1	2	2	2	2	2	2	2	1	1	2	2	2	2	1	1	2	2	2	2	1	1	30.3	30.3	30.3	11.271	99	99	0	79.421	By MS/MS	By MS/MS	By MS/MS	By MS/MS	By MS/MS	By MS/MS	30.3	30.3	30.3	30.3	16.2	16.2	2	2
gi|1253675291|ref|XP_022657666.1|	gi|1253675291|ref|XP_022657666.1|	4	4	4	gi|1253675291|ref|XP_022657666.1| uncharacterized protein LOC111248875 [Varroa destructor]	1	4	4	4	2	4	4	4	4	4	2	4	4	4	4	4	2	4	4	4	4	4	23	23	23	23.58	230	230	0	33.967	By MS/MS	By MS/MS	By MS/MS	By MS/MS	By MS/MS	By MS/MS	10	23	23	23	23	23	1	9
gi|1253675293|ref|XP_022657680.1|	gi|1253675293|ref|XP_022657680.1|	4	3	3	gi|1253675293|ref|XP_022657680.1| cuticle protein 14-like [Varroa destructor]	1	4	3	3	4	4	4	4	4	4	3	3	3	3	3	3	3	3	3	3	3	3	60.4	54.7	54.7	16.903	159	159	0	323.31	By MS/MS	By MS/MS	By MS/MS	By MS/MS	By MS/MS	By MS/MS	60.4	60.4	60.4	60.4	60.4	60.4	6	17
gi|1253675299|ref|XP_022657717.1|;gi|1253675305|ref|XP_022657743.1|;gi|1253675303|ref|XP_022657734.1|;gi|1253675301|ref|XP_022657725.1|	gi|1253675299|ref|XP_022657717.1|;gi|1253675305|ref|XP_022657743.1|;gi|1253675303|ref|XP_022657734.1|;gi|1253675301|ref|XP_022657725.1|	11;10;10;10	11;10;10;10	11;10;10;10	gi|1253675299|ref|XP_022657717.1| sulfotransferase 1C4-like isoform X1 [Varroa destructor];gi|1253675305|ref|XP_022657743.1| sulfotransferase 1C4-like isoform X2 [Varroa destructor];gi|1253675303|ref|XP_022657734.1| sulfotransferase 1C4-like isoform X2 [Va	4	11	11	11	7	10	9	11	9	10	7	10	9	11	9	10	7	10	9	11	9	10	43	43	43	35.924	305	305;294;294;294	0	25.351	By MS/MS	By MS/MS	By MS/MS	By MS/MS	By MS/MS	By MS/MS	23.3	36.4	31.8	43	37.4	39.7	7	10
gi|1253675326|ref|XP_022657855.1|;gi|1253675328|ref|XP_022657865.1|	gi|1253675326|ref|XP_022657855.1|;gi|1253675328|ref|XP_022657865.1|	5;3	5;3	5;3	gi|1253675326|ref|XP_022657855.1| uncharacterized protein LOC111248956 isoform X1 [Varroa destructor];gi|1253675328|ref|XP_022657865.1| uncharacterized protein LOC111248956 isoform X2 [Varroa destructor]	2	5	5	5	5	4	5	4	4	5	5	4	5	4	4	5	5	4	5	4	4	5	34.4	34.4	34.4	16.997	151	151;128	0	11.885	By MS/MS	By MS/MS	By MS/MS	By MS/MS	By MS/MS	By MS/MS	34.4	29.8	34.4	28.5	29.8	34.4	4	5
gi|1253675346|ref|XP_022657955.1|	gi|1253675346|ref|XP_022657955.1|	2	2	2	gi|1253675346|ref|XP_022657955.1| uncharacterized protein LOC111248989 [Varroa destructor]	1	2	2	2	1	2	2	2	2	2	1	2	2	2	2	2	1	2	2	2	2	2	5.6	5.6	5.6	42.074	375	375	0.00065768	2.3275	By matching	By MS/MS	By MS/MS	By MS/MS	By MS/MS	By MS/MS	2.9	5.6	5.6	5.6	5.6	5.6	0	1
gi|1253675358|ref|XP_022658015.1|;gi|1253675356|ref|XP_022658005.1|;gi|1253675354|ref|XP_022657997.1|;gi|1253675352|ref|XP_022657986.1|;gi|1253675350|ref|XP_022657977.1|	gi|1253675358|ref|XP_022658015.1|;gi|1253675356|ref|XP_022658005.1|;gi|1253675354|ref|XP_022657997.1|;gi|1253675352|ref|XP_022657986.1|;gi|1253675350|ref|XP_022657977.1|	3;3;3;3;3	3;3;3;3;3	3;3;3;3;3	gi|1253675358|ref|XP_022658015.1| calcium uniporter protein, mitochondrial-like isoform X5 [Varroa destructor];gi|1253675356|ref|XP_022658005.1| calcium uniporter protein, mitochondrial-like isoform X4 [Varroa destructor];gi|1253675354|ref|XP_022657997.1|	5	3	3	3	2	1	2	1	0	1	2	1	2	1	0	1	2	1	2	1	0	1	17	17	17	34.92	300	300;352;360;367;368	0	43.234	By MS/MS	By MS/MS	By MS/MS	By matching		By MS/MS	12.7	5.3	9.7	5.3	0	5.3	3	1
gi|1253675385|ref|XP_022658161.1|	gi|1253675385|ref|XP_022658161.1|	13	13	13	gi|1253675385|ref|XP_022658161.1| calcyclin-binding protein-like [Varroa destructor]	1	13	13	13	12	13	12	11	12	12	12	13	12	11	12	12	12	13	12	11	12	12	58.4	58.4	58.4	27.344	238	238	0	126.18	By MS/MS	By MS/MS	By MS/MS	By MS/MS	By MS/MS	By MS/MS	56.7	58.4	56.7	44.1	54.6	56.7	9	11
gi|1253675390|ref|XP_022658190.1|	gi|1253675390|ref|XP_022658190.1|	2	2	2	gi|1253675390|ref|XP_022658190.1| chromobox protein homolog 1-like [Varroa destructor]	1	2	2	2	2	2	2	2	2	2	2	2	2	2	2	2	2	2	2	2	2	2	19.8	19.8	19.8	18.291	162	162	0	7.6474	By MS/MS	By MS/MS	By MS/MS	By MS/MS	By MS/MS	By MS/MS	19.8	19.8	19.8	19.8	19.8	19.8	3	3
gi|1253675426|ref|XP_022658363.1|;gi|1253675424|ref|XP_022658353.1|;gi|1253675422|ref|XP_022658342.1|;gi|1253675420|ref|XP_022658334.1|;gi|1253675418|ref|XP_022658326.1|;gi|1253675416|ref|XP_022658317.1|;gi|1253675414|ref|XP_022658307.1|;gi|1253675412|ref|XP_022658297.1|	gi|1253675426|ref|XP_022658363.1|;gi|1253675424|ref|XP_022658353.1|;gi|1253675422|ref|XP_022658342.1|;gi|1253675420|ref|XP_022658334.1|;gi|1253675418|ref|XP_022658326.1|;gi|1253675416|ref|XP_022658317.1|;gi|1253675414|ref|XP_022658307.1|;gi|1253675412|ref|XP_022658297.1|	2;2;2;2;2;2;2;2	2;2;2;2;2;2;2;2	2;2;2;2;2;2;2;2	gi|1253675426|ref|XP_022658363.1| coiled-coil and C2 domain-containing protein 1-like isoform X2 [Varroa destructor];gi|1253675424|ref|XP_022658353.1| coiled-coil and C2 domain-containing protein 1-like isoform X1 [Varroa destructor];gi|1253675422|ref|XP_0	8	2	2	2	1	1	1	0	0	0	1	1	1	0	0	0	1	1	1	0	0	0	3.9	3.9	3.9	99.292	898	898;899;899;899;899;899;899;899	0.00034002	2.8149	By MS/MS	By MS/MS	By matching				1.8	2.1	2.1	0	0	0	1	1
gi|1253675436|ref|XP_022658415.1|	gi|1253675436|ref|XP_022658415.1|	31	31	1	gi|1253675436|ref|XP_022658415.1| synaptopodin-2-like isoform X1 [Varroa destructor]	1	31	31	1	28	26	28	23	25	21	28	26	28	23	25	21	1	0	1	1	1	1	70.9	70.9	2	85.246	795	795	0	323.31	By MS/MS	By MS/MS	By MS/MS	By MS/MS	By MS/MS	By MS/MS	64.9	56.2	60.6	46.8	55	39.6	40	33
gi|1253675438|ref|XP_022658425.1|	gi|1253675438|ref|XP_022658425.1|	31	1	1	gi|1253675438|ref|XP_022658425.1| synaptopodin-2-like isoform X2 [Varroa destructor]	1	31	1	1	27	27	28	23	25	21	0	1	1	1	1	1	0	1	1	1	1	1	70.9	1.9	1.9	85.118	794	794	0.0012747	2.0894	By matching	By MS/MS	By MS/MS	By MS/MS	By MS/MS	By MS/MS	63	58.2	60.6	46.7	54.9	39.5	0	1
gi|1253675482|ref|XP_022658636.1|;gi|1253675480|ref|XP_022658628.1|	gi|1253675482|ref|XP_022658636.1|;gi|1253675480|ref|XP_022658628.1|	3;3	3;3	3;3	gi|1253675482|ref|XP_022658636.1| ADP-ribosylation factor GTPase-activating protein 1-like [Varroa destructor];gi|1253675480|ref|XP_022658628.1| ADP-ribosylation factor GTPase-activating protein 1-like [Varroa destructor]	2	3	3	3	2	2	2	3	1	2	2	2	2	3	1	2	2	2	2	3	1	2	10	10	10	43.926	402	402;402	0	5.1449	By MS/MS	By MS/MS	By MS/MS	By MS/MS	By MS/MS	By MS/MS	6.5	6.5	7	10	3.5	7	1	1
gi|1253675485|ref|XP_022658651.1|	gi|1253675485|ref|XP_022658651.1|	3	3	3	gi|1253675485|ref|XP_022658651.1| translocon-associated protein subunit gamma-like [Varroa destructor]	1	3	3	3	2	2	3	2	2	2	2	2	3	2	2	2	2	2	3	2	2	2	14.7	14.7	14.7	20.812	184	184	0	9.0859	By MS/MS	By MS/MS	By MS/MS	By MS/MS	By MS/MS	By MS/MS	13	13	14.7	13	13	13	3	2
gi|1253675487|ref|XP_022658664.1|	gi|1253675487|ref|XP_022658664.1|	8	8	8	gi|1253675487|ref|XP_022658664.1| probable prefoldin subunit 2 [Varroa destructor]	1	8	8	8	5	3	6	5	7	5	5	3	6	5	7	5	5	3	6	5	7	5	52.6	52.6	52.6	17.263	152	152	0	9.2382	By MS/MS	By MS/MS	By MS/MS	By MS/MS	By MS/MS	By MS/MS	40.1	20.4	39.5	33.6	52.6	39.5	4	2
gi|1253675545|ref|XP_022658957.1|;gi|#CONTAM#58761502|ref|NP_001011708.1|;gi|#CONTAM#58761500|ref|NP_037473.3|;gi|571566413|ref|XP_006557926.1|;gi|1477730215|ref|XP_026300429.1|;gi|1032008338|ref|XP_016771213.1|;gi|1477730217|ref|XP_026300430.1|	gi|1253675545|ref|XP_022658957.1|	16;1;1;1;1;1;1	16;1;1;1;1;1;1	16;1;1;1;1;1;1	gi|1253675545|ref|XP_022658957.1| obg-like ATPase 1 [Varroa destructor]	7	16	16	16	13	14	12	15	11	16	13	14	12	15	11	16	13	14	12	15	11	16	52.1	52.1	52.1	44.746	397	397;238;396;397;397;397;2015	0	46.658	By MS/MS	By MS/MS	By MS/MS	By MS/MS	By MS/MS	By MS/MS	40.1	47.1	37.8	49.4	33.8	52.1	11	11
gi|1253675567|ref|XP_022659071.1|;gi|1253675565|ref|XP_022659061.1|;gi|1253675563|ref|XP_022659056.1|	gi|1253675567|ref|XP_022659071.1|;gi|1253675565|ref|XP_022659061.1|;gi|1253675563|ref|XP_022659056.1|	21;21;21	21;21;21	19;19;19	gi|1253675567|ref|XP_022659071.1| ADP/ATP translocase 1-like [Varroa destructor];gi|1253675565|ref|XP_022659061.1| ADP/ATP translocase 1-like [Varroa destructor];gi|1253675563|ref|XP_022659056.1| ADP/ATP translocase 1-like [Varroa destructor]	3	21	21	19	18	18	21	18	18	18	18	18	21	18	18	18	16	16	19	16	16	16	63.8	63.8	58.1	33.974	301	301;301;301	0	51.201	By MS/MS	By MS/MS	By MS/MS	By MS/MS	By MS/MS	By MS/MS	61.1	59.5	63.8	58.1	55.8	56.8	17	20
gi|1253675634|ref|XP_022659399.1|;gi|1253675632|ref|XP_022659389.1|;gi|1253675630|ref|XP_022659382.1|;gi|1253675628|ref|XP_022659374.1|;gi|1253675626|ref|XP_022659364.1|	gi|1253675634|ref|XP_022659399.1|;gi|1253675632|ref|XP_022659389.1|;gi|1253675630|ref|XP_022659382.1|;gi|1253675628|ref|XP_022659374.1|;gi|1253675626|ref|XP_022659364.1|	3;3;3;3;3	3;3;3;3;3	3;3;3;3;3	gi|1253675634|ref|XP_022659399.1| choline transporter-like protein 2 isoform X3 [Varroa destructor];gi|1253675632|ref|XP_022659389.1| CTL-like protein 2 isoform X2 [Varroa destructor];gi|1253675630|ref|XP_022659382.1| CTL-like protein 2 isoform X1 [Varroa	5	3	3	3	1	2	0	1	3	2	1	2	0	1	3	2	1	2	0	1	3	2	5.4	5.4	5.4	64.696	570	570;676;736;736;736	0	3.8804	By MS/MS	By MS/MS		By MS/MS	By MS/MS	By MS/MS	1.2	3.2	0	1.2	5.4	3.2	1	1
gi|1253675644|ref|XP_022659450.1|;gi|1253675642|ref|XP_022659441.1|;gi|1253675640|ref|XP_022659433.1|	gi|1253675644|ref|XP_022659450.1|;gi|1253675642|ref|XP_022659441.1|;gi|1253675640|ref|XP_022659433.1|	2;2;2	2;2;2	2;2;2	gi|1253675644|ref|XP_022659450.1| WD repeat-containing protein 18-like [Varroa destructor];gi|1253675642|ref|XP_022659441.1| WD repeat-containing protein 18-like [Varroa destructor];gi|1253675640|ref|XP_022659433.1| WD repeat-containing protein 18-like [Va	3	2	2	2	1	1	0	1	0	0	1	1	0	1	0	0	1	1	0	1	0	0	6.4	6.4	6.4	42.636	390	390;390;390	0.0012767	2.1113	By matching	By MS/MS		By MS/MS			2.6	2.6	0	3.8	0	0	0	1
gi|1253675687|ref|XP_022659705.1|;gi|1253675685|ref|XP_022659696.1|	gi|1253675687|ref|XP_022659705.1|;gi|1253675685|ref|XP_022659696.1|	8;8	8;8	8;8	gi|1253675687|ref|XP_022659705.1| rab GTPase-activating protein 1-like isoform X2 [Varroa destructor];gi|1253675685|ref|XP_022659696.1| rab GTPase-activating protein 1-like isoform X1 [Varroa destructor]	2	8	8	8	3	7	5	4	4	6	3	7	5	4	4	6	3	7	5	4	4	6	13.8	13.8	13.8	101.91	892	892;943	0	15.774	By MS/MS	By MS/MS	By MS/MS	By MS/MS	By MS/MS	By MS/MS	6.1	10.4	7.7	5.2	6.1	9.1	2	6
gi|1253675713|ref|XP_022659831.1|;gi|1253675711|ref|XP_022659823.1|	gi|1253675713|ref|XP_022659831.1|;gi|1253675711|ref|XP_022659823.1|	23;23	23;23	22;22	gi|1253675713|ref|XP_022659831.1| C-1-tetrahydrofolate synthase, cytoplasmic-like [Varroa destructor];gi|1253675711|ref|XP_022659823.1| C-1-tetrahydrofolate synthase, cytoplasmic-like [Varroa destructor]	2	23	23	22	22	20	21	23	20	23	22	20	21	23	20	23	21	19	20	22	19	22	84.7	84.7	82.1	32.319	301	301;301	0	198.5	By MS/MS	By MS/MS	By MS/MS	By MS/MS	By MS/MS	By MS/MS	81.1	76.1	74.8	84.7	77.4	84.7	25	30
gi|1253675716|ref|XP_022659854.1|;gi|1253675720|ref|XP_022659873.1|;gi|1253675722|ref|XP_022659882.1|;gi|1253675726|ref|XP_022659898.1|;gi|1253675724|ref|XP_022659891.1|;gi|1253675728|ref|XP_022659906.1|;gi|1253675730|ref|XP_022659912.1|	gi|1253675716|ref|XP_022659854.1|;gi|1253675720|ref|XP_022659873.1|;gi|1253675722|ref|XP_022659882.1|;gi|1253675726|ref|XP_022659898.1|;gi|1253675724|ref|XP_022659891.1|;gi|1253675728|ref|XP_022659906.1|;gi|1253675730|ref|XP_022659912.1|	48;47;46;45;45;43;40	48;47;46;45;45;43;40	1;1;0;1;1;0;1	gi|1253675716|ref|XP_022659854.1| involucrin-like isoform X1 [Varroa destructor];gi|1253675720|ref|XP_022659873.1| trichohyalin-like isoform X3 [Varroa destructor];gi|1253675722|ref|XP_022659882.1| serine/arginine repetitive matrix protein 1-like isoform X	7	48	48	1	39	44	47	41	44	43	39	44	47	41	44	43	1	1	1	1	1	1	58.3	58.3	2.3	102.71	884	884;869;850;819;841;783;768	0	323.31	By MS/MS	By MS/MS	By MS/MS	By MS/MS	By MS/MS	By MS/MS	49.2	53.4	55.8	49.8	52.6	50.7	37	59
gi|1253675718|ref|XP_022659864.1|	gi|1253675718|ref|XP_022659864.1|	48	1	1	gi|1253675718|ref|XP_022659864.1| serine/arginine repetitive matrix protein 1-like isoform X2 [Varroa destructor]	1	48	1	1	39	44	47	41	44	43	1	1	1	1	1	1	1	1	1	1	1	1	58.2	2	2	102.53	882	882	0	15.614	By MS/MS	By MS/MS	By MS/MS	By MS/MS	By MS/MS	By MS/MS	49.1	53.3	55.7	49.7	52.5	50.6	1	1
gi|1253675738|ref|XP_022659955.1|;gi|1253675736|ref|XP_022659946.1|;gi|1253675734|ref|XP_022659935.1|;gi|1253675732|ref|XP_022659925.1|	gi|1253675738|ref|XP_022659955.1|;gi|1253675736|ref|XP_022659946.1|;gi|1253675734|ref|XP_022659935.1|;gi|1253675732|ref|XP_022659925.1|	2;2;1;1	2;2;1;1	2;2;1;1	gi|1253675738|ref|XP_022659955.1| exosome complex exonuclease RRP42-like isoform X3 [Varroa destructor];gi|1253675736|ref|XP_022659946.1| exosome complex exonuclease RRP42-like isoform X2 [Varroa destructor];gi|1253675734|ref|XP_022659935.1| exosome comple	4	2	2	2	1	2	1	0	0	1	1	2	1	0	0	1	1	2	1	0	0	1	9.3	9.3	9.3	30.928	289	289;296;298;298	0.0024953	1.8154	By MS/MS	By MS/MS	By MS/MS			By MS/MS	4.2	9.3	4.2	0	0	4.2	0	2
gi|1253675783|ref|XP_022660182.1|;gi|1253675781|ref|XP_022660176.1|;gi|1253675785|ref|XP_022660193.1|;gi|66508366|ref|XP_623071.1|	gi|1253675783|ref|XP_022660182.1|;gi|1253675781|ref|XP_022660176.1|;gi|1253675785|ref|XP_022660193.1|	24;24;23;1	24;24;23;1	24;24;23;1	gi|1253675783|ref|XP_022660182.1| inosine-5-monophosphate dehydrogenase 1-like isoform X1 [Varroa destructor];gi|1253675781|ref|XP_022660176.1| inosine-5-monophosphate dehydrogenase 1-like isoform X1 [Varroa destructor];gi|1253675785|ref|XP_022660193.1|	4	24	24	24	19	22	24	22	23	23	19	22	24	22	23	23	19	22	24	22	23	23	63.2	63.2	63.2	55.046	511	511;511;502;523	0	323.31	By MS/MS	By MS/MS	By MS/MS	By MS/MS	By MS/MS	By MS/MS	49.1	56.9	63.2	61.8	63.2	59.3	25	38
gi|1253675803|ref|XP_022660301.1|	gi|1253675803|ref|XP_022660301.1|	14	14	14	gi|1253675803|ref|XP_022660301.1| 26S proteasome non-ATPase regulatory subunit 13-like [Varroa destructor]	1	14	14	14	13	13	14	12	13	13	13	13	14	12	13	13	13	13	14	12	13	13	48	48	48	43.479	379	379	0	63.555	By MS/MS	By MS/MS	By MS/MS	By MS/MS	By MS/MS	By MS/MS	45.6	44.3	48	40.1	45.9	45.9	11	13
gi|1253675904|ref|XP_022660801.1|	gi|1253675904|ref|XP_022660801.1|	10	10	10	gi|1253675904|ref|XP_022660801.1| 60S ribosomal protein L10a-2-like [Varroa destructor]	1	10	10	10	7	10	10	8	9	10	7	10	10	8	9	10	7	10	10	8	9	10	44	44	44	24.521	218	218	0	247.55	By MS/MS	By MS/MS	By MS/MS	By MS/MS	By MS/MS	By MS/MS	39.4	44	44	39.9	40.4	44	10	23
gi|1253675906|ref|XP_022660814.1|	gi|1253675906|ref|XP_022660814.1|	2	2	2	gi|1253675906|ref|XP_022660814.1| uncharacterized protein LOC111250207 [Varroa destructor]	1	2	2	2	0	0	0	1	1	1	0	0	0	1	1	1	0	0	0	1	1	1	4.8	4.8	4.8	61.787	546	546	0.0033711	1.6609				By MS/MS	By MS/MS	By matching	0	0	0	1.6	3.1	3.1	0	0
gi|1253675927|ref|XP_022660920.1|;gi|1253675925|ref|XP_022660909.1|;gi|1253675923|ref|XP_022660906.1|;gi|1253675921|ref|XP_022660899.1|	gi|1253675927|ref|XP_022660920.1|;gi|1253675925|ref|XP_022660909.1|;gi|1253675923|ref|XP_022660906.1|;gi|1253675921|ref|XP_022660899.1|	9;9;9;9	9;9;9;9	9;9;9;9	gi|1253675927|ref|XP_022660920.1| Golgi-specific brefeldin A-resistance guanine nucleotide exchange factor 1-like isoform X3 [Varroa destructor];gi|1253675925|ref|XP_022660909.1| Golgi-specific brefeldin A-resistance guanine nucleotide exchange factor 1-li	4	9	9	9	5	6	6	3	4	5	5	6	6	3	4	5	5	6	6	3	4	5	5.7	5.7	5.7	226.14	2054	2054;2207;2220;2220	0	10.032	By MS/MS	By MS/MS	By MS/MS	By MS/MS	By MS/MS	By MS/MS	2.9	3.2	3.7	1.7	2.6	2.7	3	3
gi|1253675972|ref|XP_022661130.1|;gi|1253675970|ref|XP_022661123.1|;gi|1253675968|ref|XP_022661116.1|;gi|1253675966|ref|XP_022661108.1|;gi|1253675974|ref|XP_022661142.1|;gi|110762605|ref|XP_396879.3|	gi|1253675972|ref|XP_022661130.1|;gi|1253675970|ref|XP_022661123.1|;gi|1253675968|ref|XP_022661116.1|;gi|1253675966|ref|XP_022661108.1|;gi|1253675974|ref|XP_022661142.1|	5;5;5;5;4;1	5;5;5;5;4;1	5;5;5;5;4;1	gi|1253675972|ref|XP_022661130.1| mannose-1-phosphate guanyltransferase alpha-B-like isoform X1 [Varroa destructor];gi|1253675970|ref|XP_022661123.1| mannose-1-phosphate guanyltransferase alpha-B-like isoform X1 [Varroa destructor];gi|1253675968|ref|XP_022	6	5	5	5	3	2	4	2	3	2	3	2	4	2	3	2	3	2	4	2	3	2	17.6	17.6	17.6	46.394	421	421;421;421;421;377;420	0	10.123	By MS/MS	By MS/MS	By MS/MS	By MS/MS	By MS/MS	By MS/MS	8.8	6.4	15.2	6.4	10.9	6.4	3	1
gi|1253675982|ref|XP_022661185.1|;gi|1253675980|ref|XP_022661174.1|;gi|1253675978|ref|XP_022661165.1|;gi|1253675976|ref|XP_022661156.1|	gi|1253675982|ref|XP_022661185.1|;gi|1253675980|ref|XP_022661174.1|;gi|1253675978|ref|XP_022661165.1|;gi|1253675976|ref|XP_022661156.1|	6;6;6;6	6;6;6;6	6;6;6;6	gi|1253675982|ref|XP_022661185.1| leucine carboxyl methyltransferase 1-like isoform X2 [Varroa destructor];gi|1253675980|ref|XP_022661174.1| leucine carboxyl methyltransferase 1-like isoform X2 [Varroa destructor];gi|1253675978|ref|XP_022661165.1| leucine	4	6	6	6	4	3	3	4	2	4	4	3	3	4	2	4	4	3	3	4	2	4	19.3	19.3	19.3	39.76	352	352;352;352;400	0	6.7241	By MS/MS	By MS/MS	By MS/MS	By MS/MS	By MS/MS	By MS/MS	13.1	10.2	10.2	13.1	6.5	13.1	3	3
gi|1253675984|ref|XP_022661199.1|	gi|1253675984|ref|XP_022661199.1|	2	2	2	gi|1253675984|ref|XP_022661199.1| derlin-3-like [Varroa destructor]	1	2	2	2	1	1	1	1	1	1	1	1	1	1	1	1	1	1	1	1	1	1	11.5	11.5	11.5	27.059	234	234	0	4.9994	By MS/MS	By MS/MS	By MS/MS	By MS/MS	By matching	By MS/MS	7.7	3.8	3.8	3.8	3.8	3.8	1	1
gi|1253675988|ref|XP_022661210.1|;gi|1253675986|ref|XP_022661207.1|	gi|1253675988|ref|XP_022661210.1|;gi|1253675986|ref|XP_022661207.1|	9;9	9;9	9;9	gi|1253675988|ref|XP_022661210.1| protein obstructor-E-like isoform X2 [Varroa destructor];gi|1253675986|ref|XP_022661207.1| protein obstructor-E-like isoform X1 [Varroa destructor]	2	9	9	9	5	9	8	9	9	9	5	9	8	9	9	9	5	9	8	9	9	9	50.8	50.8	50.8	29.041	262	262;267	0	66.827	By MS/MS	By MS/MS	By MS/MS	By MS/MS	By MS/MS	By MS/MS	32.1	50.8	50.8	50.8	50.8	50.8	3	10
gi|1253676050|ref|XP_022661532.1|;gi|1253676048|ref|XP_022661522.1|;gi|1253676046|ref|XP_022661513.1|;gi|1253676044|ref|XP_022661503.1|	gi|1253676050|ref|XP_022661532.1|;gi|1253676048|ref|XP_022661522.1|;gi|1253676046|ref|XP_022661513.1|;gi|1253676044|ref|XP_022661503.1|	3;3;3;3	3;3;3;3	3;3;3;3	gi|1253676050|ref|XP_022661532.1| MAP kinase-activated protein kinase 2-like isoform X4 [Varroa destructor];gi|1253676048|ref|XP_022661522.1| MAP kinase-activated protein kinase 2-like isoform X3 [Varroa destructor];gi|1253676046|ref|XP_022661513.1| MAP ki	4	3	3	3	3	2	1	3	3	2	3	2	1	3	3	2	3	2	1	3	3	2	7.7	7.7	7.7	39.918	352	352;373;398;414	0	3.7638	By MS/MS	By MS/MS	By MS/MS	By MS/MS	By MS/MS	By MS/MS	7.7	3.1	2.8	7.7	7.7	3.1	3	2
gi|1253676052|ref|XP_022661544.1|	gi|1253676052|ref|XP_022661544.1|	9	9	9	gi|1253676052|ref|XP_022661544.1| uridine phosphorylase 2-like [Varroa destructor]	1	9	9	9	8	5	6	4	6	5	8	5	6	4	6	5	8	5	6	4	6	5	47.1	47.1	47.1	32.646	293	293	0	22.675	By MS/MS	By MS/MS	By MS/MS	By MS/MS	By MS/MS	By MS/MS	38.2	18.1	30.4	18.1	31.4	21.8	9	1
gi|1253676159|ref|XP_022662093.1|	gi|1253676159|ref|XP_022662093.1|	8	8	8	gi|1253676159|ref|XP_022662093.1| ras-related protein Rab-18-like [Varroa destructor]	1	8	8	8	4	6	6	3	6	7	4	6	6	3	6	7	4	6	6	3	6	7	49.3	49.3	49.3	23.142	201	201	0	9.0997	By MS/MS	By MS/MS	By MS/MS	By MS/MS	By MS/MS	By MS/MS	23.9	38.3	36.8	20.9	37.3	43.8	2	4
gi|1253676163|ref|XP_022662121.1|;gi|1253676171|ref|XP_022662158.1|;gi|1253676169|ref|XP_022662148.1|;gi|1253676167|ref|XP_022662139.1|;gi|1253676165|ref|XP_022662129.1|;gi|66516850|ref|XP_624074.1|	gi|1253676163|ref|XP_022662121.1|;gi|1253676171|ref|XP_022662158.1|;gi|1253676169|ref|XP_022662148.1|;gi|1253676167|ref|XP_022662139.1|;gi|1253676165|ref|XP_022662129.1|	3;2;2;2;2;1	3;2;2;2;2;1	3;2;2;2;2;1	gi|1253676163|ref|XP_022662121.1| coiled-coil domain-containing protein 6-like isoform X1 [Varroa destructor];gi|1253676171|ref|XP_022662158.1| coiled-coil domain-containing protein 6-like isoform X5 [Varroa destructor];gi|1253676169|ref|XP_022662148.1| co	6	3	3	3	2	3	2	3	2	2	2	3	2	3	2	2	2	3	2	3	2	2	6.5	6.5	6.5	51.867	463	463;405;411;415;450;425	0.00033167	2.4229	By matching	By MS/MS	By MS/MS	By MS/MS	By MS/MS	By MS/MS	3.5	6.5	3.5	6.5	3.5	3.5	0	1
gi|1253676246|ref|XP_022662553.1|;gi|1253676244|ref|XP_022662542.1|;gi|1253676242|ref|XP_022662532.1|	gi|1253676246|ref|XP_022662553.1|;gi|1253676244|ref|XP_022662542.1|;gi|1253676242|ref|XP_022662532.1|	1;1;1	1;1;1	1;1;1	gi|1253676246|ref|XP_022662553.1| sodium- and chloride-dependent glycine transporter 1-like isoform X3 [Varroa destructor];gi|1253676244|ref|XP_022662542.1| sodium- and chloride-dependent glycine transporter 1-like isoform X2 [Varroa destructor];gi|1253676	3	1	1	1	0	1	0	0	0	0	0	1	0	0	0	0	0	1	0	0	0	0	1.8	1.8	1.8	73.909	659	659;670;694	0.0059827	1.4833		By MS/MS					0	1.8	0	0	0	0	0	1
gi|1253676294|ref|XP_022662821.1|	gi|1253676294|ref|XP_022662821.1|	4	4	4	gi|1253676294|ref|XP_022662821.1| signal recognition particle 14 kDa protein-like [Varroa destructor]	1	4	4	4	4	4	4	4	4	4	4	4	4	4	4	4	4	4	4	4	4	4	37.4	37.4	37.4	13.993	123	123	0	27.762	By MS/MS	By MS/MS	By MS/MS	By MS/MS	By MS/MS	By MS/MS	37.4	37.4	37.4	37.4	37.4	37.4	4	4
gi|1253676318|ref|XP_022662974.1|;gi|1253676316|ref|XP_022662965.1|	gi|1253676318|ref|XP_022662974.1|;gi|1253676316|ref|XP_022662965.1|	16;16	16;16	16;16	gi|1253676318|ref|XP_022662974.1| uncharacterized protein LOC111251044 [Varroa destructor];gi|1253676316|ref|XP_022662965.1| uncharacterized protein LOC111251044 [Varroa destructor]	2	16	16	16	11	13	14	15	15	13	11	13	14	15	15	13	11	13	14	15	15	13	62.9	62.9	62.9	27.905	264	264;264	0	171.25	By MS/MS	By MS/MS	By MS/MS	By MS/MS	By MS/MS	By MS/MS	53.8	56.8	55.3	58.3	60.2	52.7	14	18
gi|1253676338|ref|XP_022663084.1|;gi|1253676336|ref|XP_022663074.1|;gi|1253676334|ref|XP_022663063.1|;gi|1253676340|ref|XP_022663092.1|;gi|1253676332|ref|XP_022663055.1|	gi|1253676338|ref|XP_022663084.1|;gi|1253676336|ref|XP_022663074.1|;gi|1253676334|ref|XP_022663063.1|;gi|1253676340|ref|XP_022663092.1|;gi|1253676332|ref|XP_022663055.1|	20;20;20;19;19	12;12;12;11;11	11;11;11;10;10	gi|1253676338|ref|XP_022663084.1| arginine kinase-like isoform X2 [Varroa destructor];gi|1253676336|ref|XP_022663074.1| arginine kinase-like isoform X2 [Varroa destructor];gi|1253676334|ref|XP_022663063.1| arginine kinase-like isoform X2 [Varroa destructor	5	20	12	11	16	18	18	18	17	16	10	10	10	11	9	8	9	9	9	10	8	7	60.6	42.5	39.2	44.282	393	393;393;393;380;411	0	90.311	By MS/MS	By MS/MS	By MS/MS	By MS/MS	By MS/MS	By MS/MS	54.2	56.7	56.7	56.7	53.9	51.9	20	21
gi|1253676367|ref|XP_022663227.1|;gi|1253676365|ref|XP_022663220.1|;gi|1253676363|ref|XP_022663210.1|;gi|1253676361|ref|XP_022663201.1|;gi|1253676359|ref|XP_022663192.1|	gi|1253676367|ref|XP_022663227.1|;gi|1253676365|ref|XP_022663220.1|;gi|1253676363|ref|XP_022663210.1|;gi|1253676361|ref|XP_022663201.1|;gi|1253676359|ref|XP_022663192.1|	22;22;22;22;22	22;22;22;22;22	22;22;22;22;22	gi|1253676367|ref|XP_022663227.1| protein transport protein Sec24C-like [Varroa destructor];gi|1253676365|ref|XP_022663220.1| protein transport protein Sec24C-like [Varroa destructor];gi|1253676363|ref|XP_022663210.1| protein transport protein Sec24C-like	5	22	22	22	16	19	19	17	16	19	16	19	19	17	16	19	16	19	19	17	16	19	26.8	26.8	26.8	134.89	1248	1248;1248;1248;1248;1248	0	91.876	By MS/MS	By MS/MS	By MS/MS	By MS/MS	By MS/MS	By MS/MS	20.2	21.6	22.7	19.8	19.3	22.3	17	19
gi|1253676369|ref|XP_022663243.1|;gi|1253676371|ref|XP_022663251.1|;gi|1253676373|ref|XP_022663257.1|	gi|1253676369|ref|XP_022663243.1|;gi|1253676371|ref|XP_022663251.1|;gi|1253676373|ref|XP_022663257.1|	5;5;3	5;5;3	5;5;3	gi|1253676369|ref|XP_022663243.1| hepatocyte growth factor-regulated tyrosine kinase substrate-like isoform X1 [Varroa destructor];gi|1253676371|ref|XP_022663251.1| hepatocyte growth factor-regulated tyrosine kinase substrate-like isoform X2 [Varroa destru	3	5	5	5	2	3	3	2	2	1	2	3	3	2	2	1	2	3	3	2	2	1	7.9	7.9	7.9	89.908	814	814;797;712	0	6.69	By MS/MS	By MS/MS	By MS/MS	By MS/MS	By MS/MS	By MS/MS	3.8	4.9	5.2	3.3	3.3	1.2	2	3
gi|1253676386|ref|XP_022663315.1|;gi|1253676388|ref|XP_022663324.1|	gi|1253676386|ref|XP_022663315.1|;gi|1253676388|ref|XP_022663324.1|	5;4	5;4	5;4	gi|1253676386|ref|XP_022663315.1| cytidine deaminase-like isoform X1 [Varroa destructor];gi|1253676388|ref|XP_022663324.1| cytidine deaminase-like isoform X2 [Varroa destructor]	2	5	5	5	1	3	2	0	1	0	1	3	2	0	1	0	1	3	2	0	1	0	54	54	54	14.766	137	137;136	0	11.524	By MS/MS	By MS/MS	By MS/MS		By MS/MS		9.5	35.8	18.2	0	8.8	0	1	4
gi|1253676391|ref|XP_022663345.1|;gi|#CONTAM#57222565|ref|NP_001009552.1|;gi|66556512|ref|XP_623105.1|;gi|#CONTAM#4506017|ref|NP_002706.1|;gi|1253767795|ref|XP_022667786.1|;gi|1253767791|ref|XP_022667784.1|;gi|1253767788|ref|XP_022667783.1|;gi|1253767784|ref|XP_022667782.1|;gi|1253767781|ref|XP_022667781.1|;gi|1253767778|ref|XP_022667780.1|;gi|1253767775|ref|XP_022667779.1|;gi|#CONTAM#746816151|r…	gi|1253676391|ref|XP_022663345.1|;gi|#CONTAM#57222565|ref|NP_001009552.1|;gi|66556512|ref|XP_623105.1|;gi|#CONTAM#4506017|ref|NP_002706.1|	12;8;8;8;1;1;1;1;1;1;1;1;1;1;1;1;1;1;1;1;1	12;8;8;8;1;1;1;1;1;1;1;1;1;1;1;1;1;1;1;1;1	12;8;8;8;1;1;1;1;1;1;1;1;1;1;1;1;1;1;1;1;1	gi|1253676391|ref|XP_022663345.1| serine/threonine-protein phosphatase 2A catalytic subunit beta isoform [Varroa destructor];gi|#CONTAM#57222565|ref|NP_001009552.1| serine/threonine-protein phosphatase 2A catalytic subunit beta isoform [Homo sapiens];gi|66	21	12	12	12	9	11	11	11	12	11	9	11	11	11	12	11	9	11	11	11	12	11	53.7	53.7	53.7	35.729	311	311;309;309;309;314;314;314;314;314;314;314;228;228;307;307;307;307;273;273;250;317	0	68.805	By MS/MS	By MS/MS	By MS/MS	By MS/MS	By MS/MS	By MS/MS	36.3	46.9	48.9	46.9	53.7	51.1	10	12
gi|1253676397|ref|XP_022663378.1|	gi|1253676397|ref|XP_022663378.1|	5	5	5	gi|1253676397|ref|XP_022663378.1| 60S ribosomal protein L31-like [Varroa destructor]	1	5	5	5	5	5	3	3	5	4	5	5	3	3	5	4	5	5	3	3	5	4	41.5	41.5	41.5	14.244	123	123	0	12.105	By MS/MS	By MS/MS	By MS/MS	By MS/MS	By MS/MS	By MS/MS	41.5	41.5	26.8	26.8	41.5	35	4	3
gi|1253676423|ref|XP_022663505.1|;gi|1253676421|ref|XP_022663495.1|;gi|1253676419|ref|XP_022663485.1|;gi|1253676417|ref|XP_022663476.1|;gi|1253676415|ref|XP_022663469.1|;gi|1253676413|ref|XP_022663461.1|	gi|1253676423|ref|XP_022663505.1|;gi|1253676421|ref|XP_022663495.1|;gi|1253676419|ref|XP_022663485.1|;gi|1253676417|ref|XP_022663476.1|;gi|1253676415|ref|XP_022663469.1|;gi|1253676413|ref|XP_022663461.1|	2;2;2;2;2;2	2;2;2;2;2;2	2;2;2;2;2;2	gi|1253676423|ref|XP_022663505.1| probable protein phosphatase 2C 21 [Varroa destructor];gi|1253676421|ref|XP_022663495.1| probable protein phosphatase 2C 21 [Varroa destructor];gi|1253676419|ref|XP_022663485.1| probable protein phosphatase 2C 21 [Varroa d	6	2	2	2	1	1	0	0	1	0	1	1	0	0	1	0	1	1	0	0	1	0	6.5	6.5	6.5	67.769	627	627;627;627;627;627;627	0	5.9562	By MS/MS	By MS/MS			By MS/MS		4.1	2.4	0	0	2.4	0	1	1
gi|1253676427|ref|XP_022663530.1|	gi|1253676427|ref|XP_022663530.1|	3	3	3	gi|1253676427|ref|XP_022663530.1| ragulator complex protein LAMTOR5 homolog [Varroa destructor]	1	3	3	3	0	2	1	3	2	2	0	2	1	3	2	2	0	2	1	3	2	2	52.7	52.7	52.7	9.8862	91	91	0	10.182		By MS/MS	By MS/MS	By MS/MS	By MS/MS	By MS/MS	0	31.9	11	52.7	31.9	31.9	0	2
gi|1253676471|ref|XP_022663720.1|;gi|1253676469|ref|XP_022663714.1|;gi|1253676467|ref|XP_022663708.1|;gi|1253676465|ref|XP_022663700.1|;gi|1253676463|ref|XP_022663694.1|;gi|#CONTAM#189083849|ref|NP_000022.3|;gi|#CONTAM#767956616|ref|XP_011516666.1|;gi|#CONTAM#530390723|ref|XP_005251856.1|;gi|#CONTAM#767956614|ref|XP_011516665.1|	gi|1253676471|ref|XP_022663720.1|;gi|1253676469|ref|XP_022663714.1|;gi|1253676467|ref|XP_022663708.1|;gi|1253676465|ref|XP_022663700.1|;gi|1253676463|ref|XP_022663694.1|	9;7;7;7;7;1;1;1;1	9;7;7;7;7;1;1;1;1	9;7;7;7;7;1;1;1;1	gi|1253676471|ref|XP_022663720.1| delta-aminolevulinic acid dehydratase-like isoform X4 [Varroa destructor];gi|1253676469|ref|XP_022663714.1| delta-aminolevulinic acid dehydratase-like isoform X3 [Varroa destructor];gi|1253676467|ref|XP_022663708.1| delta-	9	9	9	9	4	8	6	8	8	8	4	8	6	8	8	8	4	8	6	8	8	8	36.8	36.8	36.8	39.319	356	356;367;367;377;386;330;339;359;372	0	23.722	By MS/MS	By MS/MS	By MS/MS	By MS/MS	By MS/MS	By MS/MS	17.7	30.6	24.2	34	34	34	3	7
gi|1253676515|ref|XP_022663935.1|;gi|1253676513|ref|XP_022663925.1|	gi|1253676515|ref|XP_022663935.1|;gi|1253676513|ref|XP_022663925.1|	11;11	11;11	11;11	gi|1253676515|ref|XP_022663935.1| aldehyde dehydrogenase family 8 member A1-like [Varroa destructor];gi|1253676513|ref|XP_022663925.1| aldehyde dehydrogenase family 8 member A1-like [Varroa destructor]	2	11	11	11	8	6	6	7	7	7	8	6	6	7	7	7	8	6	6	7	7	7	24	24	24	53.436	483	483;483	0	15.475	By MS/MS	By MS/MS	By MS/MS	By MS/MS	By MS/MS	By MS/MS	19	12.8	12.8	14.5	15.3	14.9	6	5
gi|1253676520|ref|XP_022663962.1|	gi|1253676520|ref|XP_022663962.1|	4	4	4	gi|1253676520|ref|XP_022663962.1| nucleolin-like [Varroa destructor]	1	4	4	4	3	2	2	3	3	3	3	2	2	3	3	3	3	2	2	3	3	3	11.1	11.1	11.1	56.097	505	505	0	9.8202	By MS/MS	By MS/MS	By MS/MS	By MS/MS	By MS/MS	By MS/MS	9.1	4.8	4.8	6.7	6.7	6.7	4	2
gi|1253676567|ref|XP_022664193.1|	gi|1253676567|ref|XP_022664193.1|	1	1	1	gi|1253676567|ref|XP_022664193.1| uncharacterized protein LOC111251665 isoform X1 [Varroa destructor]	1	1	1	1	1	0	0	0	0	0	1	0	0	0	0	0	1	0	0	0	0	0	8.2	8.2	8.2	17.78	159	159	0.0030798	1.7129	By MS/MS						8.2	0	0	0	0	0	1	0
gi|1253676581|ref|XP_022664264.1|	gi|1253676581|ref|XP_022664264.1|	41	41	23	gi|1253676581|ref|XP_022664264.1| heat shock 70 kDa protein cognate 4-like [Varroa destructor]	1	41	41	23	38	40	39	41	40	41	38	40	39	41	40	41	21	23	22	23	22	23	72.5	72.5	41.3	69.504	637	637	0	323.31	By MS/MS	By MS/MS	By MS/MS	By MS/MS	By MS/MS	By MS/MS	67.8	70.3	70	72.5	72.2	72.5	123	149
gi|1253676597|ref|XP_022664345.1|;gi|1253676595|ref|XP_022664337.1|;gi|1253676593|ref|XP_022664328.1|	gi|1253676597|ref|XP_022664345.1|;gi|1253676595|ref|XP_022664337.1|;gi|1253676593|ref|XP_022664328.1|	2;2;2	2;2;2	2;2;2	gi|1253676597|ref|XP_022664345.1| U4/U6 small nuclear ribonucleoprotein Prp31-like isoform X2 [Varroa destructor];gi|1253676595|ref|XP_022664337.1| U4/U6 small nuclear ribonucleoprotein Prp31-like isoform X2 [Varroa destructor];gi|1253676593|ref|XP_0226643	3	2	2	2	1	0	1	1	1	1	1	0	1	1	1	1	1	0	1	1	1	1	4.6	4.6	4.6	54.654	496	496;496;533	0.0028011	1.8013	By MS/MS		By MS/MS	By MS/MS	By MS/MS	By MS/MS	2.6	0	2	2	2	2	1	0
gi|1253676619|ref|XP_022664450.1|;gi|1253676621|ref|XP_022664461.1|	gi|1253676619|ref|XP_022664450.1|;gi|1253676621|ref|XP_022664461.1|	9;8	9;8	9;8	gi|1253676619|ref|XP_022664450.1| translation initiation factor eIF-2B subunit gamma-like isoform X1 [Varroa destructor];gi|1253676621|ref|XP_022664461.1| translation initiation factor eIF-2B subunit gamma-like isoform X2 [Varroa destructor]	2	9	9	9	4	5	6	6	6	6	4	5	6	6	6	6	4	5	6	6	6	6	33.1	33.1	33.1	44.212	396	396;370	0	14.91	By MS/MS	By MS/MS	By MS/MS	By MS/MS	By MS/MS	By MS/MS	14.1	17.9	24.5	23.2	20.2	20.2	4	5
gi|1253676623|ref|XP_022664474.1|	gi|1253676623|ref|XP_022664474.1|	2	2	2	gi|1253676623|ref|XP_022664474.1| stearoyl-CoA desaturase 5-like [Varroa destructor]	1	2	2	2	2	2	2	2	2	2	2	2	2	2	2	2	2	2	2	2	2	2	5.3	5.3	5.3	36.866	319	319	0.00033025	2.385	By MS/MS	By MS/MS	By MS/MS	By MS/MS	By MS/MS	By MS/MS	5.3	5.3	5.3	5.3	5.3	5.3	1	1
gi|1253676682|ref|XP_022664742.1|;gi|1253676690|ref|XP_022664771.1|;gi|1253676688|ref|XP_022664763.1|;gi|1253676686|ref|XP_022664756.1|;gi|1253676684|ref|XP_022664749.1|;gi|1253676680|ref|XP_022664734.1|	gi|1253676682|ref|XP_022664742.1|;gi|1253676690|ref|XP_022664771.1|;gi|1253676688|ref|XP_022664763.1|;gi|1253676686|ref|XP_022664756.1|;gi|1253676684|ref|XP_022664749.1|;gi|1253676680|ref|XP_022664734.1|	10;9;9;9;9;9	10;9;9;9;9;9	10;9;9;9;9;9	gi|1253676682|ref|XP_022664742.1| non-POU domain-containing octamer-binding protein-like isoform X2 [Varroa destructor];gi|1253676690|ref|XP_022664771.1| non-POU domain-containing octamer-binding protein-like isoform X4 [Varroa destructor];gi|1253676688|re	6	10	10	10	4	6	5	5	6	3	4	6	5	5	6	3	4	6	5	5	6	3	29.7	29.7	29.7	67.779	626	626;612;612;612;617;643	0	20.161	By MS/MS	By MS/MS	By MS/MS	By MS/MS	By MS/MS	By MS/MS	12.5	16	16.5	12.1	17.3	7.8	2	6
gi|1253676715|ref|XP_022664904.1|	gi|1253676715|ref|XP_022664904.1|	5	5	5	gi|1253676715|ref|XP_022664904.1| cuticle protein 63-like [Varroa destructor]	1	5	5	5	5	5	5	5	5	5	5	5	5	5	5	5	5	5	5	5	5	5	53.8	53.8	53.8	12.293	130	130	0	40.101	By MS/MS	By MS/MS	By MS/MS	By MS/MS	By MS/MS	By MS/MS	53.8	53.8	53.8	53.8	53.8	53.8	9	14
gi|1253676719|ref|XP_022664924.1|;gi|1253676717|ref|XP_022664914.1|	gi|1253676719|ref|XP_022664924.1|;gi|1253676717|ref|XP_022664914.1|	3;3	3;3	3;3	gi|1253676719|ref|XP_022664924.1| leucine-rich repeat flightless-interacting protein 2-like isoform X2 [Varroa destructor];gi|1253676717|ref|XP_022664914.1| leucine-rich repeat flightless-interacting protein 2-like isoform X1 [Varroa destructor]	2	3	3	3	1	3	3	1	1	2	1	3	3	1	1	2	1	3	3	1	1	2	8.5	8.5	8.5	46.193	412	412;478	0	3.7008	By matching	By MS/MS	By MS/MS	By MS/MS	By MS/MS	By MS/MS	2.2	8.5	8.5	2.4	2.4	6.1	0	3
gi|1253676762|ref|XP_022665146.1|;gi|1253676760|ref|XP_022665137.1|;gi|1253676758|ref|XP_022665129.1|;gi|1253676756|ref|XP_022665121.1|;gi|1253676754|ref|XP_022665106.1|	gi|1253676762|ref|XP_022665146.1|;gi|1253676760|ref|XP_022665137.1|;gi|1253676758|ref|XP_022665129.1|;gi|1253676756|ref|XP_022665121.1|	7;7;7;7;1	7;7;7;7;1	7;7;7;7;1	gi|1253676762|ref|XP_022665146.1| mitochondrial ribonuclease P protein 1 homolog [Varroa destructor];gi|1253676760|ref|XP_022665137.1| mitochondrial ribonuclease P protein 1 homolog [Varroa destructor];gi|1253676758|ref|XP_022665129.1| mitochondrial ribonu	5	7	7	7	7	6	5	5	4	4	7	6	5	5	4	4	7	6	5	5	4	4	20	20	20	46.448	401	401;401;401;401;402	0	14.263	By MS/MS	By MS/MS	By MS/MS	By MS/MS	By MS/MS	By MS/MS	20	16.5	13.5	13.5	10.7	10.7	7	6
gi|1253676788|ref|XP_022665295.1|	gi|1253676788|ref|XP_022665295.1|	4	4	4	gi|1253676788|ref|XP_022665295.1| uncharacterized protein LOC111252109 [Varroa destructor]	1	4	4	4	4	4	4	4	4	4	4	4	4	4	4	4	4	4	4	4	4	4	38.5	38.5	38.5	17.264	169	169	0	158.3	By MS/MS	By MS/MS	By MS/MS	By MS/MS	By MS/MS	By MS/MS	38.5	38.5	38.5	38.5	38.5	38.5	7	4
gi|1253676818|ref|XP_022665425.1|;gi|1253676816|ref|XP_022665424.1|	gi|1253676818|ref|XP_022665425.1|;gi|1253676816|ref|XP_022665424.1|	2;2	2;2	2;2	gi|1253676818|ref|XP_022665425.1| serine/threonine-protein phosphatase PP1-gamma catalytic subunit B-like isoform X2 [Varroa destructor];gi|1253676816|ref|XP_022665424.1| serine/threonine-protein phosphatase alpha-3 isoform-like isoform X1 [Varroa destruct	2	2	2	2	2	2	2	2	2	2	2	2	2	2	2	2	2	2	2	2	2	2	3.5	3.5	3.5	32.694	286	286;320	0.003095	1.749	By MS/MS	By MS/MS	By MS/MS	By MS/MS	By MS/MS	By MS/MS	3.5	3.5	3.5	3.5	3.5	3.5	1	1
gi|1253676839|ref|XP_022665534.1|	gi|1253676839|ref|XP_022665534.1|	2	2	2	gi|1253676839|ref|XP_022665534.1| minor histocompatibility antigen H13-like [Varroa destructor]	1	2	2	2	2	1	2	1	1	1	2	1	2	1	1	1	2	1	2	1	1	1	7.4	7.4	7.4	44.538	405	405	0	19.802	By MS/MS	By MS/MS	By MS/MS	By MS/MS	By MS/MS	By MS/MS	7.4	3	7.4	3	3	3	1	1
gi|1253676848|ref|XP_022665583.1|	gi|1253676848|ref|XP_022665583.1|	12	12	11	gi|1253676848|ref|XP_022665583.1| plasminogen activator inhibitor 1 RNA-binding protein-like [Varroa destructor]	1	12	12	11	11	9	10	10	9	9	11	9	10	10	9	9	10	8	9	9	9	8	52.4	52.4	49.4	43.506	403	403	0	118.51	By MS/MS	By MS/MS	By MS/MS	By MS/MS	By MS/MS	By MS/MS	49.4	31	35.5	35.5	32.5	31	11	9
gi|1253676860|ref|XP_022665652.1|;gi|1253676858|ref|XP_022665643.1|	gi|1253676860|ref|XP_022665652.1|;gi|1253676858|ref|XP_022665643.1|	7;7	7;7	7;7	gi|1253676860|ref|XP_022665652.1| endoribonuclease Dicer-like isoform X2 [Varroa destructor];gi|1253676858|ref|XP_022665643.1| endoribonuclease Dicer-like isoform X1 [Varroa destructor]	2	7	7	7	2	2	2	3	2	3	2	2	2	3	2	3	2	2	2	3	2	3	5.4	5.4	5.4	206.41	1820	1820;2004	0	7.2998	By MS/MS	By MS/MS	By MS/MS	By MS/MS	By MS/MS	By MS/MS	1.6	1.6	2.1	2.5	1.8	2.5	1	2
gi|1253676862|ref|XP_022665665.1|	gi|1253676862|ref|XP_022665665.1|	18	9	8	gi|1253676862|ref|XP_022665665.1| elongation factor 1-alpha [Varroa destructor]	1	18	9	8	16	14	15	16	15	15	8	6	7	7	6	7	7	5	6	6	5	6	59.5	37.4	35.7	51.061	462	462	0	143.12	By MS/MS	By MS/MS	By MS/MS	By MS/MS	By MS/MS	By MS/MS	57.8	48.5	50.2	51.7	50	43.9	13	9
gi|1253676864|ref|XP_022665679.1|;gi|1253676866|ref|XP_022665689.1|	gi|1253676864|ref|XP_022665679.1|;gi|1253676866|ref|XP_022665689.1|	3;2	3;2	3;2	gi|1253676864|ref|XP_022665679.1| geranylgeranyl transferase type-1 subunit beta-like isoform X1 [Varroa destructor];gi|1253676866|ref|XP_022665689.1| geranylgeranyl transferase type-1 subunit beta-like isoform X2 [Varroa destructor]	2	3	3	3	1	0	3	2	2	2	1	0	3	2	2	2	1	0	3	2	2	2	12.6	12.6	12.6	37.151	333	333;333	0	5.0214	By MS/MS		By MS/MS	By MS/MS	By MS/MS	By MS/MS	3.3	0	12.6	8.1	8.1	8.1	2	0
gi|1253676874|ref|XP_022665731.1|;gi|1253676872|ref|XP_022665722.1|;gi|1253676870|ref|XP_022665711.1|;gi|1253676868|ref|XP_022665703.1|	gi|1253676874|ref|XP_022665731.1|;gi|1253676872|ref|XP_022665722.1|;gi|1253676870|ref|XP_022665711.1|;gi|1253676868|ref|XP_022665703.1|	10;10;10;10	10;10;10;10	10;10;10;10	gi|1253676874|ref|XP_022665731.1| 40S ribosomal protein S10-like isoform X2 [Varroa destructor];gi|1253676872|ref|XP_022665722.1| 40S ribosomal protein S10-like isoform X2 [Varroa destructor];gi|1253676870|ref|XP_022665711.1| 40S ribosomal protein S10-like	4	10	10	10	8	9	8	9	8	9	8	9	8	9	8	9	8	9	8	9	8	9	61.4	61.4	61.4	17.489	153	153;153;153;182	0	66.562	By MS/MS	By MS/MS	By MS/MS	By MS/MS	By MS/MS	By MS/MS	51.6	51.6	51.6	61.4	61.4	61.4	11	11
gi|1253676888|ref|XP_022665799.1|;gi|1253676886|ref|XP_022665793.1|;gi|1253676884|ref|XP_022665782.1|;gi|1253676882|ref|XP_022665772.1|;gi|1253676880|ref|XP_022665763.1|;gi|1253676878|ref|XP_022665755.1|;gi|1253676876|ref|XP_022665745.1|	gi|1253676888|ref|XP_022665799.1|;gi|1253676886|ref|XP_022665793.1|;gi|1253676884|ref|XP_022665782.1|;gi|1253676882|ref|XP_022665772.1|;gi|1253676880|ref|XP_022665763.1|;gi|1253676878|ref|XP_022665755.1|;gi|1253676876|ref|XP_022665745.1|	8;8;7;7;7;7;7	8;8;7;7;7;7;7	8;8;7;7;7;7;7	gi|1253676888|ref|XP_022665799.1| calcyphosin-like protein isoform X2 [Varroa destructor];gi|1253676886|ref|XP_022665793.1| calcyphosin-like protein isoform X2 [Varroa destructor];gi|1253676884|ref|XP_022665782.1| calcyphosin-like protein isoform X1 [Varro	7	8	8	8	7	6	7	6	4	5	7	6	7	6	4	5	7	6	7	6	4	5	44.9	44.9	44.9	24.583	214	214;214;225;225;225;225;225	0	58.594	By MS/MS	By MS/MS	By MS/MS	By MS/MS	By MS/MS	By MS/MS	40.7	35	40.7	40.7	23.8	30.8	7	6
gi|1253676906|ref|XP_022665905.1|;gi|1253676904|ref|XP_022665895.1|	gi|1253676906|ref|XP_022665905.1|;gi|1253676904|ref|XP_022665895.1|	10;10	10;10	10;10	gi|1253676906|ref|XP_022665905.1| glutamine synthetase-like [Varroa destructor];gi|1253676904|ref|XP_022665895.1| glutamine synthetase-like [Varroa destructor]	2	10	10	10	8	9	8	9	7	9	8	9	8	9	7	9	8	9	8	9	7	9	29.1	29.1	29.1	39.311	357	357;357	0	34.302	By MS/MS	By MS/MS	By MS/MS	By MS/MS	By MS/MS	By MS/MS	23.5	25.5	23.2	25.5	19.3	25.5	7	9
gi|1253676998|ref|XP_022666405.1|;gi|1253676994|ref|XP_022666389.1|;gi|1253676996|ref|XP_022666398.1|	gi|1253676998|ref|XP_022666405.1|;gi|1253676994|ref|XP_022666389.1|;gi|1253676996|ref|XP_022666398.1|	7;7;5	7;7;5	7;7;5	gi|1253676998|ref|XP_022666405.1| 1-acylglycerol-3-phosphate O-acyltransferase ABHD5-like isoform X3 [Varroa destructor];gi|1253676994|ref|XP_022666389.1| protein ABHD4-like isoform X1 [Varroa destructor];gi|1253676996|ref|XP_022666398.1| protein ABHD4-lik	3	7	7	7	4	4	3	3	5	5	4	4	3	3	5	5	4	4	3	3	5	5	30.1	30.1	30.1	38.223	335	335;399;360	0	12.234	By MS/MS	By MS/MS	By MS/MS	By MS/MS	By MS/MS	By MS/MS	15.5	16.7	9.9	13.1	19.7	21.8	3	4
gi|1253677014|ref|XP_022666481.1|;gi|1253677012|ref|XP_022666473.1|;gi|1253677010|ref|XP_022666463.1|;gi|1253677016|ref|XP_022666490.1|	gi|1253677014|ref|XP_022666481.1|;gi|1253677012|ref|XP_022666473.1|;gi|1253677010|ref|XP_022666463.1|;gi|1253677016|ref|XP_022666490.1|	14;14;14;9	14;14;14;9	14;14;14;9	gi|1253677014|ref|XP_022666481.1| uncharacterized protein LOC111252575 isoform X1 [Varroa destructor];gi|1253677012|ref|XP_022666473.1| uncharacterized protein LOC111252575 isoform X1 [Varroa destructor];gi|1253677010|ref|XP_022666463.1| uncharacterized pr	4	14	14	14	13	13	14	12	13	14	13	13	14	12	13	14	13	13	14	12	13	14	93.8	93.8	93.8	26.348	241	241;241;241;216	0	227.64	By MS/MS	By MS/MS	By MS/MS	By MS/MS	By MS/MS	By MS/MS	91.7	91.7	93.8	88.8	86.7	93.8	27	40
gi|1253677047|ref|XP_022666637.1|;gi|1253677045|ref|XP_022666629.1|	gi|1253677047|ref|XP_022666637.1|;gi|1253677045|ref|XP_022666629.1|	10;10	10;10	10;10	gi|1253677047|ref|XP_022666637.1| cytochrome P450 4V2-like [Varroa destructor];gi|1253677045|ref|XP_022666629.1| cytochrome P450 4V2-like [Varroa destructor]	2	10	10	10	7	6	5	7	7	6	7	6	5	7	7	6	7	6	5	7	7	6	23.7	23.7	23.7	61.34	527	527;527	0	13.88	By MS/MS	By MS/MS	By MS/MS	By MS/MS	By MS/MS	By MS/MS	15.6	12.9	8.7	15.9	16.9	11.6	5	4
gi|1253677057|ref|XP_022666686.1|;gi|1253677055|ref|XP_022666677.1|;gi|1253677053|ref|XP_022666668.1|;gi|1253677051|ref|XP_022666658.1|;gi|1253677049|ref|XP_022666649.1|	gi|1253677057|ref|XP_022666686.1|;gi|1253677055|ref|XP_022666677.1|;gi|1253677053|ref|XP_022666668.1|;gi|1253677051|ref|XP_022666658.1|;gi|1253677049|ref|XP_022666649.1|	6;6;6;6;6	6;6;6;6;6	6;6;6;6;6	gi|1253677057|ref|XP_022666686.1| cytochrome P450 4C1-like [Varroa destructor];gi|1253677055|ref|XP_022666677.1| cytochrome P450 4C1-like [Varroa destructor];gi|1253677053|ref|XP_022666668.1| cytochrome P450 4C1-like [Varroa destructor];gi|1253677051|ref|X	5	6	6	6	5	5	4	4	2	4	5	5	4	4	2	4	5	5	4	4	2	4	13.5	13.5	13.5	60.824	526	526;526;526;526;526	0	7.4414	By MS/MS	By MS/MS	By MS/MS	By MS/MS	By MS/MS	By MS/MS	11	10.1	9.1	8.4	4.9	7.6	4	3
gi|1253677059|ref|XP_022666699.1|	gi|1253677059|ref|XP_022666699.1|	4	4	4	gi|1253677059|ref|XP_022666699.1| ceramide synthase 6-like [Varroa destructor]	1	4	4	4	4	3	3	3	3	3	4	3	3	3	3	3	4	3	3	3	3	3	15.9	15.9	15.9	43.843	372	372	0	7.7827	By MS/MS	By MS/MS	By MS/MS	By MS/MS	By MS/MS	By MS/MS	15.9	10.5	13.4	9.7	10.5	10.5	2	1
gi|1253677100|ref|XP_022666924.1|;gi|1253677098|ref|XP_022666915.1|	gi|1253677100|ref|XP_022666924.1|;gi|1253677098|ref|XP_022666915.1|	5;5	5;5	5;5	gi|1253677100|ref|XP_022666924.1| uncharacterized protein LOC111252770 isoform X2 [Varroa destructor];gi|1253677098|ref|XP_022666915.1| uncharacterized protein LOC111252770 isoform X1 [Varroa destructor]	2	5	5	5	3	3	2	5	3	3	3	3	2	5	3	3	3	3	2	5	3	3	12.8	12.8	12.8	54.316	476	476;484	0	5.6594	By MS/MS	By MS/MS	By MS/MS	By MS/MS	By MS/MS	By MS/MS	8	8	4.8	12.8	6.9	8	3	2
gi|1253677104|ref|XP_022666959.1|;gi|1253677106|ref|XP_022666970.1|;gi|1253677122|ref|XP_022667045.1|;gi|1253677120|ref|XP_022667036.1|;gi|1253677118|ref|XP_022667025.1|;gi|1253677116|ref|XP_022667015.1|;gi|1253677124|ref|XP_022667052.1|;gi|1253677112|ref|XP_022666997.1|;gi|1253677110|ref|XP_022666988.1|;gi|1253677108|ref|XP_022666978.1|;gi|1253677114|ref|XP_022667005.1|;gi|1253677126|ref|XP_0226…	gi|1253677104|ref|XP_022666959.1|;gi|1253677106|ref|XP_022666970.1|;gi|1253677122|ref|XP_022667045.1|;gi|1253677120|ref|XP_022667036.1|;gi|1253677118|ref|XP_022667025.1|;gi|1253677116|ref|XP_022667015.1|;gi|1253677124|ref|XP_022667052.1|;gi|1253677112|ref|XP_022666997.1|;gi|1253677110|ref|XP_022666988.1|;gi|1253677108|ref|XP_022666978.1|;gi|1253677114|ref|XP_022667005.1|;gi|1253677126|ref|XP_0226…	2;2;2;2;2;2;2;2;2;2;2;2;2;1;1;1;1;1;1;1;1;1	2;2;2;2;2;2;2;2;2;2;2;2;2;1;1;1;1;1;1;1;1;1	2;2;2;2;2;2;2;2;2;2;2;2;2;1;1;1;1;1;1;1;1;1	gi|1253677104|ref|XP_022666959.1| poly(rC)-binding protein 3-like isoform X1 [Varroa destructor];gi|1253677106|ref|XP_022666970.1| poly(rC)-binding protein 3-like isoform X1 [Varroa destructor];gi|1253677122|ref|XP_022667045.1| poly(rC)-binding protein 3-l	22	2	2	2	1	2	2	2	2	2	1	2	2	2	2	2	1	2	2	2	2	2	5.7	5.7	5.7	47.285	475	475;475;475;475;475;475;475;475;475;475;475;473;430;331;371;366;365;362;361;345;335;318	0.0087873	1.3368	By MS/MS	By MS/MS	By MS/MS	By MS/MS	By MS/MS	By MS/MS	2.7	5.7	5.7	5.7	5.7	5.7	1	2
gi|1253677187|ref|XP_022667377.1|;gi|1253677185|ref|XP_022667368.1|;gi|1253677183|ref|XP_022667360.1|	gi|1253677187|ref|XP_022667377.1|;gi|1253677185|ref|XP_022667368.1|;gi|1253677183|ref|XP_022667360.1|	7;7;7	7;7;7	7;7;7	gi|1253677187|ref|XP_022667377.1| calumenin-like [Varroa destructor];gi|1253677185|ref|XP_022667368.1| calumenin-like [Varroa destructor];gi|1253677183|ref|XP_022667360.1| calumenin-like [Varroa destructor]	3	7	7	7	1	5	7	7	5	6	1	5	7	7	5	6	1	5	7	7	5	6	33.8	33.8	33.8	36.106	311	311;311;311	0	14.402	By MS/MS	By MS/MS	By MS/MS	By MS/MS	By MS/MS	By MS/MS	4.2	25.1	33.8	33.8	20.6	28.9	0	6
gi|1253677207|ref|XP_022667478.1|;gi|1253677205|ref|XP_022667470.1|;gi|1253677203|ref|XP_022667460.1|;gi|1253677201|ref|XP_022667450.1|;gi|1253677199|ref|XP_022667441.1|;gi|1253677197|ref|XP_022667432.1|	gi|1253677207|ref|XP_022667478.1|;gi|1253677205|ref|XP_022667470.1|;gi|1253677203|ref|XP_022667460.1|;gi|1253677201|ref|XP_022667450.1|;gi|1253677199|ref|XP_022667441.1|;gi|1253677197|ref|XP_022667432.1|	1;1;1;1;1;1	1;1;1;1;1;1	1;1;1;1;1;1	gi|1253677207|ref|XP_022667478.1| putative glutathione-specific gamma-glutamylcyclotransferase 2 isoform X5 [Varroa destructor];gi|1253677205|ref|XP_022667470.1| putative glutathione-specific gamma-glutamylcyclotransferase 2 isoform X5 [Varroa destructor];	6	1	1	1	0	1	0	0	0	0	0	1	0	0	0	0	0	1	0	0	0	0	7.9	7.9	7.9	22.998	203	203;203;227;232;233;258	0.0089907	1.2818		By MS/MS					0	7.9	0	0	0	0	0	1
gi|1253677211|ref|XP_022667500.1|;gi|#CONTAM#4506691|ref|NP_001011.1|	gi|1253677211|ref|XP_022667500.1|	11;1	11;1	10;0	gi|1253677211|ref|XP_022667500.1| 40S ribosomal protein S16-like [Varroa destructor]	2	11	11	10	11	11	11	11	11	11	11	11	11	11	11	11	10	10	10	10	10	10	51.7	51.7	46.3	16.521	147	147;146	0	17.323	By MS/MS	By MS/MS	By MS/MS	By MS/MS	By MS/MS	By MS/MS	51.7	51.7	51.7	51.7	51.7	51.7	13	15
gi|1253677221|ref|XP_022667548.1|;gi|1477746484|ref|XP_026296228.1|;gi|1477746488|ref|XP_026296229.1|;gi|1477746524|ref|XP_026296236.1|;gi|1477746522|ref|XP_026296235.1|;gi|1477746497|ref|XP_026296230.1|;gi|1477746500|ref|XP_026296232.1|;gi|1477746508|ref|XP_026296233.1|;gi|1477746518|ref|XP_026296234.1|;gi|1477746340|ref|XP_026296204.1|;gi|1477746343|ref|XP_026296205.1|;gi|#CONTAM#530377585|ref|…	gi|1253677221|ref|XP_022667548.1|	108;8;8;8;8;8;8;8;8;4;4;3;3;3;3;3;3;3;3;3;3;3;3;3;3;3;1;1;1;1;1;1;1;1;1;1;1;1;1;1;1;1;1;1;1;1;1;1;1;1;1;1;1;1;1;1;1;1;1;1;1;1;1;1;1;1;1;1;1;1;1;1;1;1;1;1;1	2;0;0;0;0;0;0;0;0;0;0;0;0;0;0;0;0;0;0;0;0;0;0;0;0;0;0;0;0;0;0;0;0;0;0;0;0;0;0;0;0;0;0;0;0;0;0;0;0;0;0;0;0;0;0;0;0;0;0;0;0;0;0;0;0;0;0;0;0;0;0;0;0;0;0;0;0	2;0;0;0;0;0;0;0;0;0;0;0;0;0;0;0;0;0;0;0;0;0;0;0;0;0;0;0;0;0;0;0;0;0;0;0;0;0;0;0;0;0;0;0;0;0;0;0;0;0;0;0;0;0;0;0;0;0;0;0;0;0;0;0;0;0;0;0;0;0;0;0;0;0;0;0;0	gi|1253677221|ref|XP_022667548.1| ankyrin-2-like isoform X5 [Varroa destructor]	77	108	2	2	82	91	86	81	84	81	2	1	1	1	1	1	2	1	1	1	1	1	27.2	0.7	0.7	614.73	5665	5665;6124;6115;1307;1316;6081;6072;5744;1861;553;547;4072;2019;2049;2069;3957;4165;4145;4147;4153;4160;1901;1970;487;1872;1863;1897;2776;2816;2820;2820;2827;2833;2834;2847;2849;2852;1868;2759;1867;1861;1856;1837;4377;1752;1751;1719;1680;956;2775;2758;1898;1969;1889;1913;1914;1921;1922;1923;1932;1938;1944;1953;1954;1791;1958;2656;1968;1885;1971;1980;1983;1992;1881;1880;1876;1960	0	6.909	By MS/MS	By MS/MS	By matching	By MS/MS	By MS/MS	By MS/MS	20.3	23.1	22.4	20.5	21	20.5	2	1
gi|1253677223|ref|XP_022667557.1|	gi|1253677223|ref|XP_022667557.1|	102	1	1	gi|1253677223|ref|XP_022667557.1| ankyrin-2-like isoform X6 [Varroa destructor]	1	102	1	1	76	88	81	77	81	77	1	1	1	0	1	0	1	1	1	0	1	0	26.5	0.4	0.4	597.82	5503	5503	0	4.1809	By MS/MS	By MS/MS	By MS/MS	By matching	By MS/MS	By matching	19.3	22.9	21.5	19.8	20.7	19.9	1	1
gi|1253677237|ref|XP_022667623.1|;gi|1253677233|ref|XP_022667603.1|;gi|1253677235|ref|XP_022667614.1|;gi|1253677231|ref|XP_022667593.1|;gi|1253677229|ref|XP_022667585.1|;gi|1253677227|ref|XP_022667575.1|;gi|1253677217|ref|XP_022667531.1|;gi|1253677215|ref|XP_022667522.1|;gi|1253677213|ref|XP_022667514.1|;gi|1253677225|ref|XP_022667565.1|;gi|1253677219|ref|XP_022667541.1|	gi|1253677237|ref|XP_022667623.1|;gi|1253677233|ref|XP_022667603.1|;gi|1253677235|ref|XP_022667614.1|;gi|1253677231|ref|XP_022667593.1|;gi|1253677229|ref|XP_022667585.1|;gi|1253677227|ref|XP_022667575.1|;gi|1253677217|ref|XP_022667531.1|;gi|1253677215|ref|XP_022667522.1|;gi|1253677213|ref|XP_022667514.1|;gi|1253677225|ref|XP_022667565.1|;gi|1253677219|ref|XP_022667541.1|	110;110;109;109;109;109;109;109;109;107;104	110;110;109;109;109;109;109;109;109;107;104	4;4;3;3;3;3;3;3;3;3;3	gi|1253677237|ref|XP_022667623.1| ankyrin-2-like isoform X12 [Varroa destructor];gi|1253677233|ref|XP_022667603.1| ankyrin-2-like isoform X10 [Varroa destructor];gi|1253677235|ref|XP_022667614.1| ankyrin-2-like isoform X11 [Varroa destructor];gi|1253677231	11	110	110	4	81	93	89	82	86	83	81	93	89	82	86	83	1	3	4	2	3	3	33.1	33.1	1.1	518.69	4764	4764;4767;4766;4772;4803;4803;6024;6031;6033;5049;5871	0	323.31	By MS/MS	By MS/MS	By MS/MS	By MS/MS	By MS/MS	By MS/MS	24	27.8	27.3	24.4	25.3	24.7	85	91
gi|1253677273|ref|XP_022667826.1|;gi|1253677271|ref|XP_022667817.1|;gi|1253677269|ref|XP_022667807.1|;gi|1253677267|ref|XP_022667797.1|	gi|1253677273|ref|XP_022667826.1|;gi|1253677271|ref|XP_022667817.1|;gi|1253677269|ref|XP_022667807.1|;gi|1253677267|ref|XP_022667797.1|	3;3;2;2	3;3;2;2	3;3;2;2	gi|1253677273|ref|XP_022667826.1| uncharacterized protein LOC111253113 isoform X4 [Varroa destructor];gi|1253677271|ref|XP_022667817.1| uncharacterized protein LOC111253113 isoform X3 [Varroa destructor];gi|1253677269|ref|XP_022667807.1| uncharacterized pr	4	3	3	3	2	2	2	0	1	1	2	2	2	0	1	1	2	2	2	0	1	1	16	16	16	40.723	357	357;362;382;386	0	5.9171	By MS/MS	By MS/MS	By matching		By matching	By MS/MS	12	12	12	0	4.8	3.9	1	1
gi|1253677279|ref|XP_022667867.1|	gi|1253677279|ref|XP_022667867.1|	17	17	17	gi|1253677279|ref|XP_022667867.1| eukaryotic translation initiation factor 5B-like [Varroa destructor]	1	17	17	17	14	12	12	6	9	10	14	12	12	6	9	10	14	12	12	6	9	10	21	21	21	141.4	1269	1269	0	41.69	By MS/MS	By MS/MS	By MS/MS	By MS/MS	By MS/MS	By MS/MS	17.9	15.3	15.1	6.1	10.1	11.5	15	10
gi|1253677313|ref|XP_022668046.1|;gi|1253677311|ref|XP_022668037.1|	gi|1253677313|ref|XP_022668046.1|;gi|1253677311|ref|XP_022668037.1|	2;2	2;2	2;2	gi|1253677313|ref|XP_022668046.1| IDLSRF-like peptide [Varroa destructor];gi|1253677311|ref|XP_022668037.1| IDLSRF-like peptide [Varroa destructor]	2	2	2	2	1	2	2	2	1	1	1	2	2	2	1	1	1	2	2	2	1	1	14.1	14.1	14.1	23.686	220	220;220	0	13.726	By MS/MS	By MS/MS	By MS/MS	By MS/MS	By MS/MS	By MS/MS	7.3	14.1	14.1	14.1	6.8	6.8	1	3
gi|1253677316|ref|XP_022668066.1|	gi|1253677316|ref|XP_022668066.1|	3	3	3	gi|1253677316|ref|XP_022668066.1| uncharacterized protein LOC111253215 [Varroa destructor]	1	3	3	3	2	3	3	2	2	3	2	3	3	2	2	3	2	3	3	2	2	3	20.5	20.5	20.5	18.347	166	166	0	7.0013	By MS/MS	By MS/MS	By MS/MS	By MS/MS	By MS/MS	By MS/MS	15.1	20.5	20.5	15.1	15.1	20.5	2	3
gi|1253677376|ref|XP_022668381.1|;gi|1253677378|ref|XP_022668389.1|;gi|1253677380|ref|XP_022668399.1|;gi|1253677382|ref|XP_022668406.1|;gi|1253677384|ref|XP_022668412.1|;gi|#CONTAM#530371171|ref|XP_005247014.1|;gi|571528299|ref|XP_006564282.1|;gi|571528295|ref|XP_006564281.1|;gi|571528305|ref|XP_006564283.1|;gi|#CONTAM#530371165|ref|XP_005247011.1|;gi|#CONTAM#530371167|ref|XP_005247012.1|;gi|#CON…	gi|1253677376|ref|XP_022668381.1|;gi|1253677378|ref|XP_022668389.1|;gi|1253677380|ref|XP_022668399.1|;gi|1253677382|ref|XP_022668406.1|;gi|1253677384|ref|XP_022668412.1|	3;3;3;3;3;1;1;1;1;1;1;1;1;1;1;1;1;1;1;1;1;1;1;1;1;1;1;1;1	3;3;3;3;3;1;1;1;1;1;1;1;1;1;1;1;1;1;1;1;1;1;1;1;1;1;1;1;1	3;3;3;3;3;1;1;1;1;1;1;1;1;1;1;1;1;1;1;1;1;1;1;1;1;1;1;1;1	gi|1253677376|ref|XP_022668381.1| E3 ubiquitin-protein ligase TRIP12-like isoform X1 [Varroa destructor];gi|1253677378|ref|XP_022668389.1| E3 ubiquitin-protein ligase TRIP12-like isoform X1 [Varroa destructor];gi|1253677380|ref|XP_022668399.1| E3 ubiquitin	29	3	3	3	1	1	2	1	1	2	1	1	2	1	1	2	1	1	2	1	1	2	1.8	1.8	1.8	255.05	2390	2390;2390;2390;2390;2383;2063;2071;2071;2071;2068;2068;2068;2068;2067;1722;1869;2041;2040;2039;2030;2026;2026;2026;2025;2025;2013;1998;1992;2042	0	5.712	By matching	By MS/MS	By MS/MS	By matching	By MS/MS	By MS/MS	0.5	0.5	1	0.5	0.8	1	0	1
gi|1253677398|ref|XP_022668479.1|;gi|1253677388|ref|XP_022668436.1|;gi|1253677396|ref|XP_022668469.1|;gi|1253677386|ref|XP_022668427.1|;gi|1253677394|ref|XP_022668460.1|;gi|1253677390|ref|XP_022668445.1|;gi|1253677392|ref|XP_022668451.1|;gi|1477720815|ref|XP_026298890.1|;gi|1477720818|ref|XP_026298891.1|;gi|1477720821|ref|XP_026298892.1|;gi|1477720824|ref|XP_026298893.1|;gi|1477720858|ref|XP_0262…	gi|1253677398|ref|XP_022668479.1|;gi|1253677388|ref|XP_022668436.1|;gi|1253677396|ref|XP_022668469.1|;gi|1253677386|ref|XP_022668427.1|;gi|1253677394|ref|XP_022668460.1|;gi|1253677390|ref|XP_022668445.1|;gi|1253677392|ref|XP_022668451.1|;gi|1477720815|ref|XP_026298890.1|;gi|1477720818|ref|XP_026298891.1|;gi|1477720821|ref|XP_026298892.1|;gi|1477720824|ref|XP_026298893.1|;gi|1477720858|ref|XP_0262…	8;8;8;8;8;8;8;4;4;4;4;4;4;4;4;4;4;4;4;4;4;4;4;4;2;2;2;2;2;2;2;2;2;2;2;2;2;2;2;2;2;2;2;2;2;2;2;2;2;2;2;2;2;2;2;2;2;2;2;2;2;2;2;2;2;2;2;2;2;2;2;2;2;2;2;2;2;2;2;2;2;2;2;2;2;2;2;2;2;2	8;8;8;8;8;8;8;4;4;4;4;4;4;4;4;4;4;4;4;4;4;4;4;4;2;2;2;2;2;2;2;2;2;2;2;2;2;2;2;2;2;2;2;2;2;2;2;2;2;2;2;2;2;2;2;2;2;2;2;2;2;2;2;2;2;2;2;2;2;2;2;2;2;2;2;2;2;2;2;2;2;2;2;2;2;2;2;2;2;2	8;8;8;8;8;8;8;4;4;4;4;4;4;4;4;4;4;4;4;4;4;4;4;4;2;2;2;2;2;2;2;2;2;2;2;2;2;2;2;2;2;2;2;2;2;2;2;2;2;2;2;2;2;2;2;2;2;2;2;2;2;2;2;2;2;2;2;2;2;2;2;2;2;2;2;2;2;2;2;2;2;2;2;2;2;2;2;2;2;2	gi|1253677398|ref|XP_022668479.1| serine/threonine-protein kinase mig-15-like isoform X5 [Varroa destructor];gi|1253677388|ref|XP_022668436.1| serine/threonine-protein kinase mig-15-like isoform X1 [Varroa destructor];gi|1253677396|ref|XP_022668469.1| mito	90	8	8	8	5	6	6	5	6	4	5	6	6	5	6	4	5	6	6	5	6	4	10.2	10.2	10.2	113.58	1026	1026;1185;1080;1185;1129;1185;1178;1355;1352;1349;1349;1035;1039;1341;1339;1336;1333;1333;1340;1356;1345;1043;1050;1054;1361;1328;1329;1331;1332;1332;1336;1337;1338;1338;1391;1339;1340;1390;1389;1361;1385;1384;1369;1352;1368;1324;1360;1366;1360;1325;1314;1323;1227;1261;1260;1258;1240;1235;1230;1312;1222;1273;1212;1209;1189;1185;1165;1158;1081;1268;1276;1320;1305;1317;1349;1315;1229;1312;1287;1307…	0	13.38	By MS/MS	By MS/MS	By MS/MS	By MS/MS	By MS/MS	By MS/MS	7	5.8	5.8	4.5	6.3	3.6	3	5
gi|1253677407|ref|XP_022668523.1|;gi|1253677409|ref|XP_022668531.1|	gi|1253677407|ref|XP_022668523.1|;gi|1253677409|ref|XP_022668531.1|	20;19	20;19	20;19	gi|1253677407|ref|XP_022668523.1| saccharopine dehydrogenase-like oxidoreductase isoform X1 [Varroa destructor];gi|1253677409|ref|XP_022668531.1| saccharopine dehydrogenase-like oxidoreductase isoform X2 [Varroa destructor]	2	20	20	20	18	17	19	15	16	17	18	17	19	15	16	17	18	17	19	15	16	17	63.6	63.6	63.6	47.451	426	426;422	0	301.48	By MS/MS	By MS/MS	By MS/MS	By MS/MS	By MS/MS	By MS/MS	63.1	55.9	60.3	44.4	53.8	54	22	19
gi|1253677420|ref|XP_022668585.1|;gi|1253677418|ref|XP_022668577.1|;gi|1253677416|ref|XP_022668567.1|;gi|#CONTAM#767910397|ref|XP_011508272.1|;gi|#CONTAM#767910395|ref|XP_011508271.1|;gi|#CONTAM#530427236|ref|XP_005272282.1|;gi|#CONTAM#18699734|ref|NP_036606.2|;gi|#CONTAM#767958412|ref|XP_011517374.1|;gi|#CONTAM#387598085|ref|NP_001248379.1|;gi|#CONTAM#13899253|ref|NP_113620.1|;gi|#CONTAM#3875980…	gi|1253677420|ref|XP_022668585.1|;gi|1253677418|ref|XP_022668577.1|;gi|1253677416|ref|XP_022668567.1|	3;3;3;1;1;1;1;1;1;1;1;1	3;3;3;1;1;1;1;1;1;1;1;1	3;3;3;1;1;1;1;1;1;1;1;1	gi|1253677420|ref|XP_022668585.1| uridine-cytidine kinase 2-B-like isoform X2 [Varroa destructor];gi|1253677418|ref|XP_022668577.1| uridine-cytidine kinase 2-B-like isoform X2 [Varroa destructor];gi|1253677416|ref|XP_022668567.1| uridine-cytidine kinase 2-	12	3	3	3	2	1	3	3	3	3	2	1	3	3	3	3	2	1	3	3	3	3	13	13	13	27.525	239	239;239;278;188;240;254;261;268;268;277;282;291	0	4.1457	By MS/MS	By MS/MS	By MS/MS	By MS/MS	By MS/MS	By MS/MS	7.9	4.6	13	13	13	13	2	1
gi|1253677422|ref|XP_022668599.1|;gi|#CONTAM#578809312|ref|XP_006714350.1|;gi|#CONTAM#530378053|ref|XP_005263229.1|;gi|#CONTAM#16117789|ref|NP_296374.1|;gi|#CONTAM#16117787|ref|NP_000986.2|;gi|110762954|ref|XP_001121176.1|	gi|1253677422|ref|XP_022668599.1|;gi|#CONTAM#578809312|ref|XP_006714350.1|;gi|#CONTAM#530378053|ref|XP_005263229.1|;gi|#CONTAM#16117789|ref|NP_296374.1|;gi|#CONTAM#16117787|ref|NP_000986.2|;gi|110762954|ref|XP_001121176.1|	2;1;1;1;1;1	2;1;1;1;1;1	2;1;1;1;1;1	gi|1253677422|ref|XP_022668599.1| 60S ribosomal protein L34-like [Varroa destructor];gi|#CONTAM#578809312|ref|XP_006714350.1| PREDICTED: 60S ribosomal protein L34 isoform X1 [Homo sapiens];gi|#CONTAM#530378053|ref|XP_005263229.1| PREDICTED: 60S ribosomal p	6	2	2	2	2	2	2	1	2	2	2	2	2	1	2	2	2	2	2	1	2	2	15.5	15.5	15.5	12.816	110	110;117;117;117;117;118	0	3.544	By MS/MS	By MS/MS	By MS/MS	By matching	By MS/MS	By MS/MS	15.5	15.5	15.5	7.3	15.5	15.5	1	2
gi|1253677481|ref|XP_022668920.1|;gi|1253677479|ref|XP_022668911.1|;gi|1253677477|ref|XP_022668901.1|;gi|1253677475|ref|XP_022668891.1|;gi|1253677483|ref|XP_022668928.1|	gi|1253677481|ref|XP_022668920.1|;gi|1253677479|ref|XP_022668911.1|;gi|1253677477|ref|XP_022668901.1|;gi|1253677475|ref|XP_022668891.1|;gi|1253677483|ref|XP_022668928.1|	18;18;18;18;13	18;18;18;18;13	18;18;18;18;13	gi|1253677481|ref|XP_022668920.1| nuclear pore complex protein Nup93-like isoform X1 [Varroa destructor];gi|1253677479|ref|XP_022668911.1| nuclear pore complex protein Nup93-like isoform X1 [Varroa destructor];gi|1253677477|ref|XP_022668901.1| nuclear pore	5	18	18	18	12	11	10	9	9	8	12	11	10	9	9	8	12	11	10	9	9	8	28.5	28.5	28.5	91.312	825	825;825;825;825;666	0	20.977	By MS/MS	By MS/MS	By MS/MS	By MS/MS	By MS/MS	By MS/MS	18.9	20.2	17.5	15.2	14.3	12	10	6
gi|1253677516|ref|XP_022669127.1|	gi|1253677516|ref|XP_022669127.1|	10	10	10	gi|1253677516|ref|XP_022669127.1| ubiquinone biosynthesis protein COQ4 homolog, mitochondrial-like [Varroa destructor]	1	10	10	10	5	6	6	4	5	4	5	6	6	4	5	4	5	6	6	4	5	4	42.4	42.4	42.4	33.933	297	297	0	11.795	By MS/MS	By MS/MS	By MS/MS	By MS/MS	By MS/MS	By MS/MS	20.9	23.9	24.2	12.5	21.5	15.8	3	4
gi|1253677526|ref|XP_022669185.1|;gi|1253677528|ref|XP_022669193.1|	gi|1253677526|ref|XP_022669185.1|;gi|1253677528|ref|XP_022669193.1|	12;10	12;10	12;10	gi|1253677526|ref|XP_022669185.1| COP9 signalosome complex subunit 4-like isoform X1 [Varroa destructor];gi|1253677528|ref|XP_022669193.1| COP9 signalosome complex subunit 4-like isoform X2 [Varroa destructor]	2	12	12	12	9	9	9	9	8	8	9	9	9	9	8	8	9	9	9	9	8	8	37.2	37.2	37.2	47.91	422	422;345	0	33.634	By MS/MS	By MS/MS	By MS/MS	By MS/MS	By MS/MS	By MS/MS	30.3	29.1	29.1	28	27.3	25.8	6	9
gi|1253677534|ref|XP_022669216.1|;gi|1253677532|ref|XP_022669206.1|;gi|1253677530|ref|XP_022669198.1|	gi|1253677534|ref|XP_022669216.1|;gi|1253677532|ref|XP_022669206.1|;gi|1253677530|ref|XP_022669198.1|	2;2;2	2;2;2	2;2;2	gi|1253677534|ref|XP_022669216.1| protein-lysine methyltransferase METTL21D-like [Varroa destructor];gi|1253677532|ref|XP_022669206.1| protein-lysine methyltransferase METTL21D-like [Varroa destructor];gi|1253677530|ref|XP_022669198.1| protein-lysine methy	3	2	2	2	1	2	2	2	2	2	1	2	2	2	2	2	1	2	2	2	2	2	13.9	13.9	13.9	25.477	223	223;223;223	0.00065854	2.3368	By MS/MS	By MS/MS	By MS/MS	By MS/MS	By MS/MS	By MS/MS	3.6	13.9	13.9	13.9	13.9	13.9	0	2
gi|1253677560|ref|XP_022669357.1|;gi|1253677558|ref|XP_022669348.1|;gi|1253677556|ref|XP_022669338.1|	gi|1253677560|ref|XP_022669357.1|;gi|1253677558|ref|XP_022669348.1|;gi|1253677556|ref|XP_022669338.1|	2;2;2	2;2;2	2;2;2	gi|1253677560|ref|XP_022669357.1| peptidyl-prolyl cis-trans isomerase FKBP2-like [Varroa destructor];gi|1253677558|ref|XP_022669348.1| peptidyl-prolyl cis-trans isomerase FKBP2-like [Varroa destructor];gi|1253677556|ref|XP_022669338.1| peptidyl-prolyl cis-	3	2	2	2	2	2	2	2	2	2	2	2	2	2	2	2	2	2	2	2	2	2	23.2	23.2	23.2	15.049	138	138;138;138	0	3.6279	By MS/MS	By MS/MS	By MS/MS	By MS/MS	By MS/MS	By MS/MS	23.2	23.2	23.2	23.2	23.2	23.2	3	1
gi|1253677565|ref|XP_022669390.1|	gi|1253677565|ref|XP_022669390.1|	2	2	2	gi|1253677565|ref|XP_022669390.1| venom allergen 5-like [Varroa destructor]	1	2	2	2	1	2	1	0	0	0	1	2	1	0	0	0	1	2	1	0	0	0	9.2	9.2	9.2	30.486	273	273	0.00034258	2.8838	By MS/MS	By MS/MS	By MS/MS				5.1	9.2	5.1	0	0	0	1	2
gi|1253677569|ref|XP_022669410.1|;gi|1253677567|ref|XP_022669402.1|	gi|1253677569|ref|XP_022669410.1|;gi|1253677567|ref|XP_022669402.1|	1;1	1;1	1;1	gi|1253677569|ref|XP_022669410.1| ubiquitin-like protein 3 [Varroa destructor];gi|1253677567|ref|XP_022669402.1| ubiquitin-like protein 3 [Varroa destructor]	2	1	1	1	0	1	0	1	0	1	0	1	0	1	0	1	0	1	0	1	0	1	14.2	14.2	14.2	13.336	120	120;120	0.0089959	1.2868		By MS/MS		By MS/MS		By MS/MS	0	14.2	0	14.2	0	14.2	0	1
gi|1253677575|ref|XP_022669436.1|;gi|1253677573|ref|XP_022669427.1|;gi|1253677571|ref|XP_022669422.1|;gi|1253677577|ref|XP_022669446.1|	gi|1253677575|ref|XP_022669436.1|;gi|1253677573|ref|XP_022669427.1|;gi|1253677571|ref|XP_022669422.1|;gi|1253677577|ref|XP_022669446.1|	8;8;8;7	8;8;8;7	8;8;8;7	gi|1253677575|ref|XP_022669436.1| piwi-like protein 1 isoform X1 [Varroa destructor];gi|1253677573|ref|XP_022669427.1| piwi-like protein 1 isoform X1 [Varroa destructor];gi|1253677571|ref|XP_022669422.1| piwi-like protein 1 isoform X1 [Varroa destructor];g	4	8	8	8	5	7	5	2	4	5	5	7	5	2	4	5	5	7	5	2	4	5	8.3	8.3	8.3	101.59	904	904;904;904;846	0	5.0533	By MS/MS	By MS/MS	By MS/MS	By MS/MS	By MS/MS	By MS/MS	5.6	7.4	5.5	2.1	4.1	5.4	4	7
gi|1253677582|ref|XP_022669469.1|	gi|1253677582|ref|XP_022669469.1|	7	7	7	gi|1253677582|ref|XP_022669469.1| signal recognition particle 19 kDa protein-like [Varroa destructor]	1	7	7	7	6	4	5	5	6	5	6	4	5	5	6	5	6	4	5	5	6	5	44.5	44.5	44.5	23.09	200	200	0	41.19	By MS/MS	By MS/MS	By MS/MS	By MS/MS	By MS/MS	By MS/MS	38.5	29	32.5	32.5	38.5	33.5	4	1
gi|1253677633|ref|XP_022669738.1|;gi|1253677631|ref|XP_022669732.1|;gi|1253677637|ref|XP_022669754.1|;gi|1253677635|ref|XP_022669745.1|	gi|1253677633|ref|XP_022669738.1|;gi|1253677631|ref|XP_022669732.1|;gi|1253677637|ref|XP_022669754.1|;gi|1253677635|ref|XP_022669745.1|	15;15;13;13	15;15;13;13	15;15;13;13	gi|1253677633|ref|XP_022669738.1| pyruvate dehydrogenase phosphatase regulatory subunit, mitochondrial-like isoform X2 [Varroa destructor];gi|1253677631|ref|XP_022669732.1| pyruvate dehydrogenase phosphatase regulatory subunit, mitochondrial-like isoform X	4	15	15	15	14	11	13	7	10	8	14	11	13	7	10	8	14	11	13	7	10	8	19.5	19.5	19.5	97.062	860	860;889;776;776	0	30.949	By MS/MS	By MS/MS	By MS/MS	By MS/MS	By MS/MS	By MS/MS	18.3	14.3	17.2	9.2	13.5	10.3	14	11
gi|1253677743|ref|XP_022670271.1|;gi|1253677741|ref|XP_022670264.1|;gi|1253677739|ref|XP_022670255.1|;gi|1253677737|ref|XP_022670246.1|;gi|1253677735|ref|XP_022670241.1|;gi|1253677733|ref|XP_022670232.1|;gi|1253677731|ref|XP_022670223.1|;gi|1253677729|ref|XP_022670214.1|;gi|1253677727|ref|XP_022670204.1|;gi|1253677725|ref|XP_022670198.1|;gi|1253677723|ref|XP_022670190.1|;gi|1253677721|ref|XP_0226…	gi|1253677743|ref|XP_022670271.1|;gi|1253677741|ref|XP_022670264.1|;gi|1253677739|ref|XP_022670255.1|;gi|1253677737|ref|XP_022670246.1|;gi|1253677735|ref|XP_022670241.1|;gi|1253677733|ref|XP_022670232.1|;gi|1253677731|ref|XP_022670223.1|;gi|1253677729|ref|XP_022670214.1|;gi|1253677727|ref|XP_022670204.1|;gi|1253677725|ref|XP_022670198.1|;gi|1253677723|ref|XP_022670190.1|;gi|1253677721|ref|XP_0226…	11;11;11;11;11;11;11;11;11;11;11;11	11;11;11;11;11;11;11;11;11;11;11;11	11;11;11;11;11;11;11;11;11;11;11;11	gi|1253677743|ref|XP_022670271.1| FGGY carbohydrate kinase domain-containing protein-like isoform X2 [Varroa destructor];gi|1253677741|ref|XP_022670264.1| FGGY carbohydrate kinase domain-containing protein-like isoform X1 [Varroa destructor];gi|1253677739|	12	11	11	11	8	7	6	8	7	8	8	7	6	8	7	8	8	7	6	8	7	8	26.7	26.7	26.7	59.069	531	531;547;547;547;547;547;547;547;547;547;547;547	0	17.018	By MS/MS	By MS/MS	By MS/MS	By MS/MS	By MS/MS	By MS/MS	18.8	17.3	12.6	20.3	19.2	20.3	7	3
gi|1253677780|ref|XP_022670463.1|	gi|1253677780|ref|XP_022670463.1|	33	33	33	gi|1253677780|ref|XP_022670463.1| transketolase-like protein 2 [Varroa destructor]	1	33	33	33	32	29	31	29	30	30	32	29	31	29	30	30	32	29	31	29	30	30	82.4	82.4	82.4	66.17	614	614	0	323.31	By MS/MS	By MS/MS	By MS/MS	By MS/MS	By MS/MS	By MS/MS	82.2	71.3	82.4	70.8	75.7	82.2	64	63
gi|1253677784|ref|XP_022670488.1|;gi|1253677786|ref|XP_022670497.1|;gi|1477723520|ref|XP_006566117.2|	gi|1253677784|ref|XP_022670488.1|;gi|1253677786|ref|XP_022670497.1|	23;23;2	23;23;2	23;23;2	gi|1253677784|ref|XP_022670488.1| isovaleryl-CoA dehydrogenase, mitochondrial-like [Varroa destructor];gi|1253677786|ref|XP_022670497.1| isovaleryl-CoA dehydrogenase, mitochondrial-like [Varroa destructor]	3	23	23	23	21	21	22	22	22	23	21	21	22	22	22	23	21	21	22	22	22	23	70.6	70.6	70.6	47.339	429	429;429;422	0	323.31	By MS/MS	By MS/MS	By MS/MS	By MS/MS	By MS/MS	By MS/MS	67.6	65.5	66.7	67.8	67.8	70.6	29	27
gi|1253677788|ref|XP_022670509.1|;gi|#CONTAM#544346114|ref|NP_001019903.2|;gi|#CONTAM#530361133|ref|XP_005245944.1|;gi|#CONTAM#767904541|ref|XP_011539843.1|;gi|#CONTAM#544346134|ref|NP_057095.3|;gi|#CONTAM#530361129|ref|XP_005245942.1|	gi|1253677788|ref|XP_022670509.1|	11;1;1;1;1;1	11;1;1;1;1;1	11;1;1;1;1;1	gi|1253677788|ref|XP_022670509.1| enoyl-[acyl-carrier-protein] reductase, mitochondrial-like [Varroa destructor]	6	11	11	11	9	8	9	7	7	7	9	8	9	7	7	7	9	8	9	7	7	7	43.3	43.3	43.3	39.274	356	356;297;297;364;373;401	0	59.293	By MS/MS	By MS/MS	By MS/MS	By MS/MS	By MS/MS	By MS/MS	36.2	33.4	36.8	29.2	30.3	31.5	12	10
gi|1253677794|ref|XP_022670540.1|;gi|1253677792|ref|XP_022670533.1|	gi|1253677794|ref|XP_022670540.1|;gi|1253677792|ref|XP_022670533.1|	11;11	11;11	11;11	gi|1253677794|ref|XP_022670540.1| uncharacterized protein LOC111254194 isoform X2 [Varroa destructor];gi|1253677792|ref|XP_022670533.1| uncharacterized protein LOC111254194 isoform X1 [Varroa destructor]	2	11	11	11	9	10	11	11	11	11	9	10	11	11	11	11	9	10	11	11	11	11	53.1	53.1	53.1	24.546	226	226;229	0	172.51	By MS/MS	By MS/MS	By MS/MS	By MS/MS	By MS/MS	By MS/MS	49.6	52.7	53.1	53.1	53.1	53.1	7	10
gi|1253677806|ref|XP_022670596.1|	gi|1253677806|ref|XP_022670596.1|	4	4	4	gi|1253677806|ref|XP_022670596.1| cytochrome b-c1 complex subunit 8-like [Varroa destructor]	1	4	4	4	4	4	4	4	4	3	4	4	4	4	4	3	4	4	4	4	4	3	43.9	43.9	43.9	9.5268	82	82	0	9.7988	By MS/MS	By MS/MS	By MS/MS	By MS/MS	By MS/MS	By MS/MS	43.9	43.9	43.9	43.9	43.9	35.4	6	5
gi|1253677837|ref|XP_022670741.1|;gi|1253677835|ref|XP_022670735.1|;gi|1253677833|ref|XP_022670728.1|;gi|1253677839|ref|XP_022670750.1|	gi|1253677837|ref|XP_022670741.1|;gi|1253677835|ref|XP_022670735.1|;gi|1253677833|ref|XP_022670728.1|;gi|1253677839|ref|XP_022670750.1|	5;5;5;4	5;5;5;4	5;5;5;4	gi|1253677837|ref|XP_022670741.1| interleukin enhancer-binding factor 2-like isoform X1 [Varroa destructor];gi|1253677835|ref|XP_022670735.1| interleukin enhancer-binding factor 2-like isoform X1 [Varroa destructor];gi|1253677833|ref|XP_022670728.1| interl	4	5	5	5	2	4	4	3	3	2	2	4	4	3	3	2	2	4	4	3	3	2	17.6	17.6	17.6	42.931	387	387;387;387;340	0	5.7643	By MS/MS	By MS/MS	By MS/MS	By MS/MS	By MS/MS	By MS/MS	6.2	11.6	14.7	8.8	8.8	5.9	2	3
gi|1253677841|ref|XP_022670762.1|	gi|1253677841|ref|XP_022670762.1|	6	6	6	gi|1253677841|ref|XP_022670762.1| 28S ribosomal protein S31, mitochondrial-like [Varroa destructor]	1	6	6	6	2	3	3	4	2	3	2	3	3	4	2	3	2	3	3	4	2	3	21.7	21.7	21.7	39.287	346	346	0	10.515	By MS/MS	By MS/MS	By MS/MS	By MS/MS	By MS/MS	By MS/MS	6.9	10.1	10.4	16.2	8.1	11	1	2
gi|1253677858|ref|XP_022670864.1|	gi|1253677858|ref|XP_022670864.1|	11	11	9	gi|1253677858|ref|XP_022670864.1| peptidyl-prolyl cis-trans isomerase-like [Varroa destructor]	1	11	11	9	10	11	11	11	11	11	10	11	11	11	11	11	8	9	9	9	9	9	46.1	46.1	40.3	27.239	258	258	0	160.23	By MS/MS	By MS/MS	By MS/MS	By MS/MS	By MS/MS	By MS/MS	45.7	46.1	46.1	46.1	46.1	46.1	28	36
gi|1253677880|ref|XP_022670982.1|	gi|1253677880|ref|XP_022670982.1|	11	11	11	gi|1253677880|ref|XP_022670982.1| flotillin-1-like [Varroa destructor]	1	11	11	11	5	9	8	7	6	7	5	9	8	7	6	7	5	9	8	7	6	7	29.5	29.5	29.5	49.085	444	444	0	15.3	By MS/MS	By MS/MS	By MS/MS	By MS/MS	By MS/MS	By MS/MS	14.6	25	22.7	19.8	16.7	19.8	3	8
gi|1253677909|ref|XP_022671105.1|	gi|1253677909|ref|XP_022671105.1|	7	7	7	gi|1253677909|ref|XP_022671105.1| proteasome subunit beta type-4-like [Varroa destructor]	1	7	7	7	4	6	5	6	7	6	4	6	5	6	7	6	4	6	5	6	7	6	39.3	39.3	39.3	28.36	257	257	0	43.265	By MS/MS	By MS/MS	By MS/MS	By MS/MS	By MS/MS	By MS/MS	28	38.5	27.2	38.5	39.3	38.5	2	4
gi|1253677912|ref|XP_022671124.1|	gi|1253677912|ref|XP_022671124.1|	18	18	18	gi|1253677912|ref|XP_022671124.1| alanine aminotransferase 1-like [Varroa destructor]	1	18	18	18	11	14	12	13	14	15	11	14	12	13	14	15	11	14	12	13	14	15	43.3	43.3	43.3	68.095	621	621	0	157.32	By MS/MS	By MS/MS	By MS/MS	By MS/MS	By MS/MS	By MS/MS	28.7	31.4	29.3	33.8	36.1	38.3	16	19
gi|1253677937|ref|XP_022671260.1|	gi|1253677937|ref|XP_022671260.1|	1	1	1	gi|1253677937|ref|XP_022671260.1| uncharacterized protein LOC111254561 [Varroa destructor]	1	1	1	1	0	0	1	1	1	1	0	0	1	1	1	1	0	0	1	1	1	1	5.3	5.3	5.3	33.396	301	301	0.00035261	3.2663			By MS/MS	By MS/MS	By MS/MS	By MS/MS	0	0	5.3	5.3	5.3	5.3	0	0
gi|1253677948|ref|XP_022671338.1|	gi|1253677948|ref|XP_022671338.1|	3	3	3	gi|1253677948|ref|XP_022671338.1| pescadillo homolog [Varroa destructor]	1	3	3	3	2	2	2	1	1	1	2	2	2	1	1	1	2	2	2	1	1	1	8.1	8.1	8.1	66.028	570	570	0.00033523	2.5802	By MS/MS	By MS/MS	By MS/MS	By MS/MS	By MS/MS	By MS/MS	4	5.8	5.8	1.8	1.8	1.8	2	2
gi|1253677954|ref|XP_022671369.1|;gi|1253677952|ref|XP_022671359.1|;gi|1253677950|ref|XP_022671351.1|;gi|571509256|ref|XP_006571498.1|	gi|1253677954|ref|XP_022671369.1|;gi|1253677952|ref|XP_022671359.1|;gi|1253677950|ref|XP_022671351.1|	7;7;7;1	7;7;7;1	6;6;6;1	gi|1253677954|ref|XP_022671369.1| BTB/POZ domain-containing protein KCTD16-like [Varroa destructor];gi|1253677952|ref|XP_022671359.1| BTB/POZ domain-containing protein KCTD16-like [Varroa destructor];gi|1253677950|ref|XP_022671351.1| BTB/POZ domain-contain	4	7	7	6	6	6	6	7	5	7	6	6	6	7	5	7	5	5	5	6	4	6	32.9	32.9	28.3	26.667	237	237;237;237;250	0	49.594	By MS/MS	By MS/MS	By MS/MS	By MS/MS	By MS/MS	By MS/MS	28.3	30	30	32.9	22.8	32.9	4	7
gi|1253677981|ref|XP_022671508.1|;gi|1253677979|ref|XP_022671500.1|;gi|1253677977|ref|XP_022671494.1|;gi|1253677975|ref|XP_022671487.1|;gi|1253677973|ref|XP_022671477.1|;gi|1253677971|ref|XP_022671468.1|	gi|1253677981|ref|XP_022671508.1|;gi|1253677979|ref|XP_022671500.1|;gi|1253677977|ref|XP_022671494.1|;gi|1253677975|ref|XP_022671487.1|;gi|1253677973|ref|XP_022671477.1|;gi|1253677971|ref|XP_022671468.1|	1;1;1;1;1;1	1;1;1;1;1;1	1;1;1;1;1;1	gi|1253677981|ref|XP_022671508.1| lys-63-specific deubiquitinase BRCC36-like isoform X3 [Varroa destructor];gi|1253677979|ref|XP_022671500.1| lys-63-specific deubiquitinase BRCC36-like isoform X3 [Varroa destructor];gi|1253677977|ref|XP_022671494.1| lys-63	6	1	1	1	0	1	1	0	0	0	0	1	1	0	0	0	0	1	1	0	0	0	7.9	7.9	7.9	28.101	254	254;254;254;254;258;278	0.00032982	2.3699		By MS/MS	By MS/MS				0	7.9	7.9	0	0	0	0	1
gi|1253678017|ref|XP_022671687.1|;gi|1253678015|ref|XP_022671678.1|;gi|1253678013|ref|XP_022671669.1|;gi|1253678011|ref|XP_022671661.1|	gi|1253678017|ref|XP_022671687.1|;gi|1253678015|ref|XP_022671678.1|;gi|1253678013|ref|XP_022671669.1|;gi|1253678011|ref|XP_022671661.1|	1;1;1;1	1;1;1;1	1;1;1;1	gi|1253678017|ref|XP_022671687.1| probable low affinity copper uptake protein 2 [Varroa destructor];gi|1253678015|ref|XP_022671678.1| probable low affinity copper uptake protein 2 [Varroa destructor];gi|1253678013|ref|XP_022671669.1| probable low affinity	4	1	1	1	1	0	1	0	0	0	1	0	1	0	0	0	1	0	1	0	0	0	10.7	10.7	10.7	21.054	187	187;187;187;187	0.00033887	2.7092	By MS/MS		By MS/MS				10.7	0	10.7	0	0	0	1	0
gi|1253678031|ref|XP_022671769.1|;gi|1253678033|ref|XP_022671779.1|	gi|1253678031|ref|XP_022671769.1|;gi|1253678033|ref|XP_022671779.1|	9;7	9;7	9;7	gi|1253678031|ref|XP_022671769.1| uncharacterized protein LOC111254799 isoform X1 [Varroa destructor];gi|1253678033|ref|XP_022671779.1| uncharacterized protein LOC111254799 isoform X2 [Varroa destructor]	2	9	9	9	5	8	6	6	7	5	5	8	6	6	7	5	5	8	6	6	7	5	18.6	18.6	18.6	52.886	483	483;423	0	5.9266	By MS/MS	By MS/MS	By MS/MS	By MS/MS	By MS/MS	By MS/MS	9.9	16.4	12.2	12	14.1	10.1	2	8
gi|1253678039|ref|XP_022671807.1|;gi|1253678037|ref|XP_022671800.1|	gi|1253678039|ref|XP_022671807.1|;gi|1253678037|ref|XP_022671800.1|	1;1	1;1	1;1	gi|1253678039|ref|XP_022671807.1| putative pre-mRNA-splicing factor ATP-dependent RNA helicase PRP1 isoform X2 [Varroa destructor];gi|1253678037|ref|XP_022671800.1| putative pre-mRNA-splicing factor ATP-dependent RNA helicase PRP1 isoform X1 [Varroa destru	2	1	1	1	0	0	0	1	1	0	0	0	0	1	1	0	0	0	0	1	1	0	1.8	1.8	1.8	82.72	731	731;767	0.0033701	1.6602				By MS/MS	By MS/MS		0	0	0	1.8	1.8	0	0	0
gi|1253678110|ref|XP_022672179.1|;gi|1253678108|ref|XP_022672169.1|;gi|1253678106|ref|XP_022672160.1|;gi|1253678104|ref|XP_022672151.1|;gi|1253678102|ref|XP_022672142.1|;gi|1253678100|ref|XP_022672132.1|;gi|1253678098|ref|XP_022672127.1|;gi|1253678112|ref|XP_022672187.1|	gi|1253678110|ref|XP_022672179.1|;gi|1253678108|ref|XP_022672169.1|;gi|1253678106|ref|XP_022672160.1|;gi|1253678104|ref|XP_022672151.1|;gi|1253678102|ref|XP_022672142.1|;gi|1253678100|ref|XP_022672132.1|;gi|1253678098|ref|XP_022672127.1|;gi|1253678112|ref|XP_022672187.1|	3;3;3;3;3;3;3;2	3;3;3;3;3;3;3;2	3;3;3;3;3;3;3;2	gi|1253678110|ref|XP_022672179.1| WD repeat-containing protein 62-like isoform X5 [Varroa destructor];gi|1253678108|ref|XP_022672169.1| WD repeat-containing protein 62-like isoform X4 [Varroa destructor];gi|1253678106|ref|XP_022672160.1| WD repeat-containi	8	3	3	3	2	2	1	3	2	2	2	2	1	3	2	2	2	2	1	3	2	2	1.9	1.9	1.9	183.71	1708	1708;1721;1721;1721;1722;1776;1783;1705	0.00065125	2.2566	By MS/MS	By MS/MS	By MS/MS	By MS/MS	By MS/MS	By MS/MS	1.3	1.3	0.8	1.9	1.3	1.3	1	4
gi|1253678130|ref|XP_022672266.1|;gi|1253678126|ref|XP_022672249.1|;gi|1253678124|ref|XP_022672241.1|;gi|1253678122|ref|XP_022672232.1|;gi|1253678120|ref|XP_022672223.1|;gi|1253678118|ref|XP_022672217.1|;gi|1253678116|ref|XP_022672209.1|;gi|1253678114|ref|XP_022672199.1|	gi|1253678130|ref|XP_022672266.1|;gi|1253678126|ref|XP_022672249.1|;gi|1253678124|ref|XP_022672241.1|;gi|1253678122|ref|XP_022672232.1|;gi|1253678120|ref|XP_022672223.1|;gi|1253678118|ref|XP_022672217.1|;gi|1253678116|ref|XP_022672209.1|;gi|1253678114|ref|XP_022672199.1|	4;4;4;4;4;4;4;4	4;4;4;4;4;4;4;4	4;4;4;4;4;4;4;4	gi|1253678130|ref|XP_022672266.1| RAD50-interacting protein 1-like [Varroa destructor];gi|1253678126|ref|XP_022672249.1| RAD50-interacting protein 1-like [Varroa destructor];gi|1253678124|ref|XP_022672241.1| RAD50-interacting protein 1-like [Varroa destruc	8	4	4	4	1	2	1	3	2	2	1	2	1	3	2	2	1	2	1	3	2	2	6.1	6.1	6.1	94.182	842	842;842;842;842;842;842;842;842	0	4.923	By MS/MS	By MS/MS	By matching	By MS/MS	By MS/MS	By MS/MS	1.4	3.2	1.4	4.8	2.9	3	0	2
gi|1253678211|ref|XP_022672637.1|;gi|1253678209|ref|XP_022672628.1|	gi|1253678211|ref|XP_022672637.1|;gi|1253678209|ref|XP_022672628.1|	15;14	15;14	15;14	gi|1253678211|ref|XP_022672637.1| torsin-1A-like isoform X2 [Varroa destructor];gi|1253678209|ref|XP_022672628.1| torsin-1A-like isoform X1 [Varroa destructor]	2	15	15	15	14	10	13	12	11	12	14	10	13	12	11	12	14	10	13	12	11	12	61.1	61.1	61.1	41.052	365	365;375	0	165.86	By MS/MS	By MS/MS	By MS/MS	By MS/MS	By MS/MS	By MS/MS	59.2	43.6	57.3	53.4	45.5	53.4	23	24
gi|1253678232|ref|XP_022672721.1|	gi|1253678232|ref|XP_022672721.1|	3	3	3	gi|1253678232|ref|XP_022672721.1| pre-rRNA processing protein FTSJ3-like [Varroa destructor]	1	3	3	3	2	2	3	1	0	2	2	2	3	1	0	2	2	2	3	1	0	2	4.6	4.6	4.6	92.505	800	800	0.0024961	1.8173	By MS/MS	By MS/MS	By MS/MS	By MS/MS		By MS/MS	2.9	2.8	4.6	1	0	2.8	1	2
gi|1253678240|ref|XP_022672726.1|;gi|1253678238|ref|XP_022672725.1|;gi|1253678236|ref|XP_022672724.1|;gi|1253678234|ref|XP_022672723.1|	gi|1253678240|ref|XP_022672726.1|;gi|1253678238|ref|XP_022672725.1|;gi|1253678236|ref|XP_022672724.1|;gi|1253678234|ref|XP_022672723.1|	4;4;4;4	4;4;4;4	4;4;4;4	gi|1253678240|ref|XP_022672726.1| probable glucosamine 6-phosphate N-acetyltransferase [Varroa destructor];gi|1253678238|ref|XP_022672725.1| probable glucosamine 6-phosphate N-acetyltransferase [Varroa destructor];gi|1253678236|ref|XP_022672724.1| probable	4	4	4	4	2	2	2	2	1	1	2	2	2	2	1	1	2	2	2	2	1	1	36.9	36.9	36.9	19.183	168	168;168;168;168	0	8.0197	By MS/MS	By MS/MS	By MS/MS	By MS/MS	By MS/MS	By MS/MS	14.9	15.5	15.5	15.5	14.9	8.3	2	2
gi|1253678552|ref|XP_022672880.1|;gi|1253678295|ref|XP_022672752.1|;gi|1253678293|ref|XP_022672750.1|	gi|1253678552|ref|XP_022672880.1|;gi|1253678295|ref|XP_022672752.1|;gi|1253678293|ref|XP_022672750.1|	19;19;19	19;19;19	19;19;19	gi|1253678552|ref|XP_022672880.1| protein argonaute 12-like [Varroa destructor];gi|1253678295|ref|XP_022672752.1| protein argonaute 12-like [Varroa destructor];gi|1253678293|ref|XP_022672750.1| protein argonaute 12-like [Varroa destructor]	3	19	19	19	14	12	11	14	14	10	14	12	11	14	14	10	14	12	11	14	14	10	26.1	26.1	26.1	110.61	993	993;993;993	0	38.25	By MS/MS	By MS/MS	By MS/MS	By MS/MS	By MS/MS	By MS/MS	17.5	17.1	16.4	18.7	19.4	13.4	12	10
gi|1253678297|ref|XP_022672753.1|;gi|571569906|ref|XP_006560252.1|;gi|48098039|ref|XP_391994.1|;gi|#CONTAM#4501867|ref|NP_001089.1|	gi|1253678297|ref|XP_022672753.1|	51;5;5;4	51;5;5;4	51;5;5;4	gi|1253678297|ref|XP_022672753.1| aconitate hydratase, mitochondrial-like [Varroa destructor]	4	51	51	51	46	48	50	48	49	50	46	48	50	48	49	50	46	48	50	48	49	50	72.3	72.3	72.3	84.57	781	781;784;788;780	0	323.31	By MS/MS	By MS/MS	By MS/MS	By MS/MS	By MS/MS	By MS/MS	70.8	70.3	72.2	70.6	71.6	71.6	93	96
gi|1253678310|ref|XP_022672760.1|	gi|1253678310|ref|XP_022672760.1|	3	3	3	gi|1253678310|ref|XP_022672760.1| uncharacterized protein LOC111255260 [Varroa destructor]	1	3	3	3	1	3	3	3	2	3	1	3	3	3	2	3	1	3	3	3	2	3	23.2	23.2	23.2	15.772	138	138	0.0027985	1.7939	By MS/MS	By MS/MS	By MS/MS	By MS/MS	By MS/MS	By MS/MS	8	23.2	23.2	23.2	13	23.2	0	2
gi|1253678321|ref|XP_022672765.1|;gi|1253678323|ref|XP_022672766.1|	gi|1253678321|ref|XP_022672765.1|;gi|1253678323|ref|XP_022672766.1|	9;8	9;8	9;8	gi|1253678321|ref|XP_022672765.1| 1,5-anhydro-D-fructose reductase-like isoform X1 [Varroa destructor];gi|1253678323|ref|XP_022672766.1| aldose reductase-related protein 2-like isoform X2 [Varroa destructor]	2	9	9	9	6	7	8	9	8	7	6	7	8	9	8	7	6	7	8	9	8	7	37.9	37.9	37.9	36.096	317	317;261	0	203.22	By MS/MS	By MS/MS	By MS/MS	By MS/MS	By MS/MS	By MS/MS	30	32.5	35.3	37.9	35.6	32.8	6	7
gi|1253678349|ref|XP_022672780.1|;gi|1253678347|ref|XP_022672778.1|;gi|1253678345|ref|XP_022672777.1|;gi|1253678343|ref|XP_022672776.1|;gi|1253678341|ref|XP_022672775.1|	gi|1253678349|ref|XP_022672780.1|;gi|1253678347|ref|XP_022672778.1|;gi|1253678345|ref|XP_022672777.1|;gi|1253678343|ref|XP_022672776.1|;gi|1253678341|ref|XP_022672775.1|	3;3;3;3;3	3;3;3;3;3	3;3;3;3;3	gi|1253678349|ref|XP_022672780.1| tyrosine aminotransferase-like isoform X2 [Varroa destructor];gi|1253678347|ref|XP_022672778.1| tyrosine aminotransferase-like isoform X1 [Varroa destructor];gi|1253678345|ref|XP_022672777.1| tyrosine aminotransferase-like	5	3	3	3	0	1	0	1	1	2	0	1	0	1	1	2	0	1	0	1	1	2	10.2	10.2	10.2	49.991	450	450;460;460;460;460	0	5.7776		By MS/MS		By MS/MS	By MS/MS	By MS/MS	0	3.8	0	3.8	2.7	6.4	0	1
gi|1253678456|ref|XP_022672831.1|;gi|1253678454|ref|XP_022672830.1|;gi|1253678452|ref|XP_022672829.1|	gi|1253678456|ref|XP_022672831.1|;gi|1253678454|ref|XP_022672830.1|;gi|1253678452|ref|XP_022672829.1|	2;2;2	2;2;2	2;2;2	gi|1253678456|ref|XP_022672831.1| retinol dehydrogenase 11-like [Varroa destructor];gi|1253678454|ref|XP_022672830.1| retinol dehydrogenase 11-like [Varroa destructor];gi|1253678452|ref|XP_022672829.1| retinol dehydrogenase 11-like [Varroa destructor]	3	2	2	2	1	0	2	0	0	0	1	0	2	0	0	0	1	0	2	0	0	0	8.7	8.7	8.7	37.878	334	334;334;334	0.00033058	2.3902	By MS/MS		By MS/MS				3.9	0	8.7	0	0	0	1	0
gi|1253678459|ref|XP_022672832.1|	gi|1253678459|ref|XP_022672832.1|	5	5	5	gi|1253678459|ref|XP_022672832.1| acyl-CoA-binding domain-containing protein 5-B-like [Varroa destructor]	1	5	5	5	4	4	3	3	4	3	4	4	3	3	4	3	4	4	3	3	4	3	13.9	13.9	13.9	40.189	360	360	0	5.5497	By MS/MS	By MS/MS	By MS/MS	By MS/MS	By MS/MS	By MS/MS	11.7	11.7	9.2	9.2	11.4	9.2	3	3
gi|1253678482|ref|XP_022672843.1|	gi|1253678482|ref|XP_022672843.1|	1	1	1	gi|1253678482|ref|XP_022672843.1| vesicular glutamate transporter 1-like [Varroa destructor]	1	1	1	1	1	0	1	1	1	1	1	0	1	1	1	1	1	0	1	1	1	1	2.7	2.7	2.7	71.974	660	660	0	3.7653	By MS/MS		By matching	By matching	By matching	By matching	2.7	0	2.7	2.7	2.7	2.7	1	0
gi|1253678569|ref|XP_022672889.1|;gi|1253678567|ref|XP_022672888.1|;gi|1253678565|ref|XP_022672886.1|;gi|1253678563|ref|XP_022672885.1|;gi|1253678561|ref|XP_022672884.1|;gi|1253678559|ref|XP_022672883.1|;gi|1253678556|ref|XP_022672882.1|;gi|1253678554|ref|XP_022672881.1|	gi|1253678569|ref|XP_022672889.1|;gi|1253678567|ref|XP_022672888.1|;gi|1253678565|ref|XP_022672886.1|;gi|1253678563|ref|XP_022672885.1|;gi|1253678561|ref|XP_022672884.1|;gi|1253678559|ref|XP_022672883.1|;gi|1253678556|ref|XP_022672882.1|;gi|1253678554|ref|XP_022672881.1|	5;5;5;5;5;5;5;5	5;5;5;5;5;5;5;5	5;5;5;5;5;5;5;5	gi|1253678569|ref|XP_022672889.1| NIF3-like protein 1 isoform X3 [Varroa destructor];gi|1253678567|ref|XP_022672888.1| NIF3-like protein 1 isoform X3 [Varroa destructor];gi|1253678565|ref|XP_022672886.1| NIF3-like protein 1 isoform X3 [Varroa destructor];g	8	5	5	5	1	4	3	2	4	2	1	4	3	2	4	2	1	4	3	2	4	2	27.7	27.7	27.7	30.733	271	271;271;271;271;271;271;311;316	0	8.0171	By MS/MS	By MS/MS	By MS/MS	By MS/MS	By MS/MS	By MS/MS	7	24.7	15.1	13.3	24.7	13.3	1	4
gi|1253678604|ref|XP_022672907.1|;gi|1253678602|ref|XP_022672906.1|;gi|1253678574|ref|XP_022672891.1|;gi|1253678576|ref|XP_022672892.1|;gi|1253678578|ref|XP_022672893.1|;gi|1253678580|ref|XP_022672894.1|;gi|1253678582|ref|XP_022672895.1|;gi|1253678584|ref|XP_022672896.1|;gi|1253678586|ref|XP_022672897.1|;gi|1253678588|ref|XP_022672898.1|;gi|1253678590|ref|XP_022672899.1|;gi|1253678592|ref|XP_0226…	gi|1253678604|ref|XP_022672907.1|;gi|1253678602|ref|XP_022672906.1|;gi|1253678574|ref|XP_022672891.1|;gi|1253678576|ref|XP_022672892.1|;gi|1253678578|ref|XP_022672893.1|;gi|1253678580|ref|XP_022672894.1|;gi|1253678582|ref|XP_022672895.1|;gi|1253678584|ref|XP_022672896.1|;gi|1253678586|ref|XP_022672897.1|;gi|1253678588|ref|XP_022672898.1|;gi|1253678590|ref|XP_022672899.1|;gi|1253678592|ref|XP_0226…	5;5;5;5;5;5;5;5;5;5;5;5;5;5;5;5;5;5	5;5;5;5;5;5;5;5;5;5;5;5;5;5;5;5;5;5	5;5;5;5;5;5;5;5;5;5;5;5;5;5;5;5;5;5	gi|1253678604|ref|XP_022672907.1| uncharacterized protein LOC111255315 isoform X7 [Varroa destructor];gi|1253678602|ref|XP_022672906.1| uncharacterized protein LOC111255315 isoform X6 [Varroa destructor];gi|1253678574|ref|XP_022672891.1| uncharacterized pr	18	5	5	5	3	4	3	4	4	1	3	4	3	4	4	1	3	4	3	4	4	1	4.1	4.1	4.1	145.68	1332	1332;1414;1525;1525;1525;1525;1525;1525;1524;1497;1461;1430;1430;1430;1430;1430;1430;1525	0	24.345	By MS/MS	By MS/MS	By MS/MS	By MS/MS	By MS/MS	By MS/MS	2.6	3.1	2.2	3.1	3.1	0.6	2	2
gi|1253678628|ref|XP_022672919.1|;gi|1253678626|ref|XP_022672918.1|;gi|1253678624|ref|XP_022672917.1|	gi|1253678628|ref|XP_022672919.1|;gi|1253678626|ref|XP_022672918.1|;gi|1253678624|ref|XP_022672917.1|	4;4;4	4;4;4	4;4;4	gi|1253678628|ref|XP_022672919.1| dnaJ homolog subfamily C member 12-like isoform X2 [Varroa destructor];gi|1253678626|ref|XP_022672918.1| dnaJ homolog subfamily C member 12-like isoform X1 [Varroa destructor];gi|1253678624|ref|XP_022672917.1| dnaJ homolog	3	4	4	4	3	4	3	2	4	3	3	4	3	2	4	3	3	4	3	2	4	3	22.5	22.5	22.5	21.353	187	187;190;190	0	4.169	By MS/MS	By MS/MS	By MS/MS	By MS/MS	By MS/MS	By MS/MS	16.6	22.5	16.6	11.8	22.5	16.6	2	7
gi|1253678630|ref|XP_022672921.1|	gi|1253678630|ref|XP_022672921.1|	3	3	3	gi|1253678630|ref|XP_022672921.1| retinol dehydrogenase 11-like [Varroa destructor]	1	3	3	3	3	3	3	2	2	2	3	3	3	2	2	2	3	3	3	2	2	2	12.5	12.5	12.5	38.995	361	361	0	9.9836	By MS/MS	By MS/MS	By MS/MS	By MS/MS	By MS/MS	By MS/MS	12.5	12.5	12.5	7.5	7.5	7.5	4	6
gi|1253678634|ref|XP_022672923.1|;gi|#CONTAM#578833896|ref|XP_006723057.1|;gi|#CONTAM#768006275|ref|XP_011524712.1|;gi|1477725095|ref|XP_026299545.1|;gi|1477725093|ref|XP_026299544.1|;gi|66520699|ref|XP_623055.1|;gi|#CONTAM#60279268|ref|NP_001012496.1|;gi|#CONTAM#6005926|ref|NP_009210.1|	gi|1253678634|ref|XP_022672923.1|	7;1;1;1;1;1;1;1	7;1;1;1;1;1;1;1	7;1;1;1;1;1;1;1	gi|1253678634|ref|XP_022672923.1| splicing factor U2AF 50 kDa subunit-like [Varroa destructor]	8	7	7	7	4	6	6	6	5	5	4	6	6	6	5	5	4	6	6	6	5	5	24.2	24.2	24.2	47.599	429	429;311;371;426;428;432;471;475	0	20.039	By MS/MS	By MS/MS	By MS/MS	By MS/MS	By MS/MS	By MS/MS	12.1	19.1	19.1	20.3	15.2	17.2	6	7
gi|1253678644|ref|XP_022672929.1|	gi|1253678644|ref|XP_022672929.1|	2	2	2	gi|1253678644|ref|XP_022672929.1| immediate early response 3-interacting protein 1-like [Varroa destructor]	1	2	2	2	2	2	2	2	2	2	2	2	2	2	2	2	2	2	2	2	2	2	30.4	30.4	30.4	8.7365	79	79	0	5.3108	By MS/MS	By MS/MS	By MS/MS	By MS/MS	By MS/MS	By MS/MS	30.4	30.4	30.4	30.4	30.4	30.4	1	2
gi|1253678670|ref|XP_022672940.1|;gi|1253678668|ref|XP_022672939.1|;gi|1253678666|ref|XP_022672938.1|;gi|1253678664|ref|XP_022672937.1|;gi|1253678662|ref|XP_022672936.1|;gi|1253678660|ref|XP_022672935.1|;gi|1253678658|ref|XP_022672934.1|;gi|1253678656|ref|XP_022672933.1|;gi|1253678654|ref|XP_022672932.1|	gi|1253678670|ref|XP_022672940.1|;gi|1253678668|ref|XP_022672939.1|;gi|1253678666|ref|XP_022672938.1|;gi|1253678664|ref|XP_022672937.1|;gi|1253678662|ref|XP_022672936.1|;gi|1253678660|ref|XP_022672935.1|;gi|1253678658|ref|XP_022672934.1|;gi|1253678656|ref|XP_022672933.1|;gi|1253678654|ref|XP_022672932.1|	3;3;3;3;3;3;3;3;3	3;3;3;3;3;3;3;3;3	3;3;3;3;3;3;3;3;3	gi|1253678670|ref|XP_022672940.1| major facilitator superfamily domain-containing protein 1-like isoform X4 [Varroa destructor];gi|1253678668|ref|XP_022672939.1| major facilitator superfamily domain-containing protein 1-like isoform X3 [Varroa destructor];	9	3	3	3	2	2	2	2	3	3	2	2	2	2	3	3	2	2	2	2	3	3	9.5	9.5	9.5	47.199	422	422;434;472;472;472;472;472;472;493	0	100	By MS/MS	By MS/MS	By MS/MS	By MS/MS	By MS/MS	By MS/MS	5	7.3	7.3	6.6	9.5	9.5	1	0
gi|1253678729|ref|XP_022672969.1|	gi|1253678729|ref|XP_022672969.1|	3	3	3	gi|1253678729|ref|XP_022672969.1| ATP-binding cassette sub-family D member 3-like [Varroa destructor]	1	3	3	3	2	0	2	1	0	0	2	0	2	1	0	0	2	0	2	1	0	0	4.8	4.8	4.8	75.971	662	662	0.0089855	1.279	By MS/MS		By MS/MS	By MS/MS			3	0	3	1.8	0	0	1	0
gi|1253678752|ref|XP_022672981.1|;gi|1253678750|ref|XP_022672980.1|;gi|1253678756|ref|XP_022672984.1|;gi|1253678754|ref|XP_022672983.1|;gi|1253678758|ref|XP_022672985.1|	gi|1253678752|ref|XP_022672981.1|;gi|1253678750|ref|XP_022672980.1|;gi|1253678756|ref|XP_022672984.1|;gi|1253678754|ref|XP_022672983.1|	6;6;5;5;2	6;6;5;5;2	6;6;5;5;2	gi|1253678752|ref|XP_022672981.1| uncharacterized protein LOC111255354 isoform X1 [Varroa destructor];gi|1253678750|ref|XP_022672980.1| uncharacterized protein LOC111255354 isoform X1 [Varroa destructor];gi|1253678756|ref|XP_022672984.1| uncharacterized pr	5	6	6	6	5	5	4	5	4	5	5	5	4	5	4	5	5	5	4	5	4	5	10.2	10.2	10.2	86.163	806	806;806;798;800;687	0	70.743	By MS/MS	By MS/MS	By MS/MS	By MS/MS	By MS/MS	By MS/MS	8.9	7.9	6.7	7.9	6.7	7.9	7	7
gi|1253678827|ref|XP_022673017.1|	gi|1253678827|ref|XP_022673017.1|	9	9	9	gi|1253678827|ref|XP_022673017.1| NADH dehydrogenase [ubiquinone] 1 beta subcomplex subunit 9-like [Varroa destructor]	1	9	9	9	7	9	9	9	9	9	7	9	9	9	9	9	7	9	9	9	9	9	56.5	56.5	56.5	17.907	147	147	0	17.585	By MS/MS	By MS/MS	By MS/MS	By MS/MS	By MS/MS	By MS/MS	42.9	56.5	56.5	56.5	56.5	56.5	7	17
gi|1253678858|ref|XP_022673034.1|	gi|1253678858|ref|XP_022673034.1|	1	1	1	gi|1253678858|ref|XP_022673034.1| F-BAR and double SH3 domains protein 1-like [Varroa destructor]	1	1	1	1	0	1	1	1	0	0	0	1	1	1	0	0	0	1	1	1	0	0	1.5	1.5	1.5	114.09	1033	1033	0.00065445	2.2941		By MS/MS	By MS/MS	By MS/MS			0	1.5	1.5	1.5	0	0	0	1
gi|1253678867|ref|XP_022673038.1|;gi|1253678865|ref|XP_022673037.1|;gi|1253678863|ref|XP_022673036.1|;gi|1253678861|ref|XP_022673035.1|	gi|1253678867|ref|XP_022673038.1|;gi|1253678865|ref|XP_022673037.1|;gi|1253678863|ref|XP_022673036.1|;gi|1253678861|ref|XP_022673035.1|	2;2;2;2	2;2;2;2	2;2;2;2	gi|1253678867|ref|XP_022673038.1| protein phosphatase 1 regulatory subunit 12C-like isoform X2 [Varroa destructor];gi|1253678865|ref|XP_022673037.1| protein phosphatase 1 regulatory subunit 12A-like isoform X1 [Varroa destructor];gi|1253678863|ref|XP_02267	4	2	2	2	0	2	1	1	1	0	0	2	1	1	1	0	0	2	1	1	1	0	3	3	3	90.515	829	829;832;832;832	0.0033805	1.7037		By MS/MS	By MS/MS	By MS/MS	By MS/MS		0	3	1.3	1.3	1.3	0	0	1
gi|1253678905|ref|XP_022673057.1|	gi|1253678905|ref|XP_022673057.1|	2	2	2	gi|1253678905|ref|XP_022673057.1| calphotin-like [Varroa destructor]	1	2	2	2	1	0	0	1	2	0	1	0	0	1	2	0	1	0	0	1	2	0	8.9	8.9	8.9	34.899	338	338	0	5.3001	By MS/MS			By MS/MS	By MS/MS		4.4	0	0	4.4	8.9	0	1	0
gi|1253678933|ref|XP_022673071.1|;gi|1253678935|ref|XP_022673072.1|	gi|1253678933|ref|XP_022673071.1|;gi|1253678935|ref|XP_022673072.1|	5;4	5;4	5;4	gi|1253678933|ref|XP_022673071.1| nose resistant to fluoxetine protein 6-like isoform X1 [Varroa destructor];gi|1253678935|ref|XP_022673072.1| nose resistant to fluoxetine protein 6-like isoform X2 [Varroa destructor]	2	5	5	5	2	2	1	2	1	3	2	2	1	2	1	3	2	2	1	2	1	3	8.5	8.5	8.5	85.792	754	754;747	0	7.0704	By MS/MS	By MS/MS	By MS/MS	By MS/MS	By MS/MS	By MS/MS	4.4	2.9	1.2	2.8	1.3	4.1	3	2
gi|1253678986|ref|XP_022673100.1|	gi|1253678986|ref|XP_022673100.1|	13	13	13	gi|1253678986|ref|XP_022673100.1| glutamine synthetase 2 cytoplasmic-like [Varroa destructor]	1	13	13	13	12	12	11	11	9	13	12	12	11	11	9	13	12	12	11	11	9	13	48.7	48.7	48.7	43.354	384	384	0	74.808	By MS/MS	By MS/MS	By MS/MS	By MS/MS	By MS/MS	By MS/MS	45.8	45.6	40.4	42.7	38.5	48.7	18	10
gi|1253678996|ref|XP_022673106.1|	gi|1253678996|ref|XP_022673106.1|	3	3	3	gi|1253678996|ref|XP_022673106.1| putative defense protein 1 [Varroa destructor]	1	3	3	3	2	2	2	2	2	3	2	2	2	2	2	3	2	2	2	2	2	3	29.4	29.4	29.4	17.65	163	163	0	5.6342	By MS/MS	By MS/MS	By MS/MS	By MS/MS	By MS/MS	By MS/MS	21.5	20.2	21.5	21.5	20.2	29.4	2	3
gi|1253679016|ref|XP_022673116.1|	gi|1253679016|ref|XP_022673116.1|	7	7	7	gi|1253679016|ref|XP_022673116.1| protein obstructor-E-like [Varroa destructor]	1	7	7	7	4	5	5	5	6	5	4	5	5	5	6	5	4	5	5	5	6	5	21.8	21.8	21.8	36.829	330	330	0	14.327	By MS/MS	By MS/MS	By MS/MS	By MS/MS	By MS/MS	By MS/MS	13.3	14.2	17.9	14.2	17.9	17.6	1	3
gi|1253679035|ref|XP_022673126.1|	gi|1253679035|ref|XP_022673126.1|	10	10	10	gi|1253679035|ref|XP_022673126.1| elongation factor Ts, mitochondrial-like [Varroa destructor]	1	10	10	10	9	7	9	7	8	5	9	7	9	7	8	5	9	7	9	7	8	5	43.1	43.1	43.1	34.522	311	311	0	133.43	By MS/MS	By MS/MS	By MS/MS	By MS/MS	By MS/MS	By MS/MS	42.8	34.7	43.1	37.6	40.2	20.6	11	10
gi|1253679043|ref|XP_022673130.1|	gi|1253679043|ref|XP_022673130.1|	6	6	6	gi|1253679043|ref|XP_022673130.1| negative regulator of reactive oxygen species-like [Varroa destructor]	1	6	6	6	2	3	5	4	1	3	2	3	5	4	1	3	2	3	5	4	1	3	16.6	16.6	16.6	57.483	519	519	0	11.079	By MS/MS	By MS/MS	By MS/MS	By MS/MS	By matching	By MS/MS	5.4	8.1	12.3	9.6	2.3	6.6	1	2
gi|1253679048|ref|XP_022673133.1|;gi|1253679046|ref|XP_022673132.1|	gi|1253679048|ref|XP_022673133.1|;gi|1253679046|ref|XP_022673132.1|	3;3	3;3	3;3	gi|1253679048|ref|XP_022673133.1| protein lap4-like isoform X2 [Varroa destructor];gi|1253679046|ref|XP_022673132.1| protein lap4-like isoform X1 [Varroa destructor]	2	3	3	3	0	2	2	1	1	3	0	2	2	1	1	3	0	2	2	1	1	3	5.4	5.4	5.4	76.137	680	680;690	0.00034165	2.8611		By MS/MS	By MS/MS	By MS/MS	By MS/MS	By MS/MS	0	3.4	4.1	1.3	1.3	5.4	0	1
gi|1253679063|ref|XP_022673141.1|	gi|1253679063|ref|XP_022673141.1|	15	15	15	gi|1253679063|ref|XP_022673141.1| endochitinase-like [Varroa destructor]	1	15	15	15	14	15	15	14	15	14	14	15	15	14	15	14	14	15	15	14	15	14	56.8	56.8	56.8	43.091	389	389	0	176.54	By MS/MS	By MS/MS	By MS/MS	By MS/MS	By MS/MS	By MS/MS	54.2	56.8	56.8	53.5	56.8	54.2	17	22
gi|1253679116|ref|XP_022673161.1|	gi|1253679116|ref|XP_022673161.1|	1	1	1	gi|1253679116|ref|XP_022673161.1| uncharacterized protein LOC111255454 isoform X2 [Varroa destructor]	1	1	1	1	0	0	0	1	0	0	0	0	0	1	0	0	0	0	0	1	0	0	6.5	6.5	6.5	24.309	216	216	1	-2				By MS/MS			0	0	0	6.5	0	0	0	0
gi|1253679119|ref|XP_022673162.1|	gi|1253679119|ref|XP_022673162.1|	1	1	1	gi|1253679119|ref|XP_022673162.1| protein ABHD4-like [Varroa destructor]	1	1	1	1	0	1	0	1	1	1	0	1	0	1	1	1	0	1	0	1	1	1	3.7	3.7	3.7	45.411	405	405	0.0018844	1.9012		By MS/MS		By MS/MS	By MS/MS	By MS/MS	0	3.7	0	3.7	3.7	3.7	0	1
gi|1253679131|ref|XP_022673169.1|;gi|1253679129|ref|XP_022673168.1|;gi|1253679127|ref|XP_022673167.1|;gi|1253679125|ref|XP_022673165.1|;gi|1253679123|ref|XP_022673164.1|;gi|1253679121|ref|XP_022673163.1|;gi|1253679133|ref|XP_022673170.1|	gi|1253679131|ref|XP_022673169.1|;gi|1253679129|ref|XP_022673168.1|;gi|1253679127|ref|XP_022673167.1|;gi|1253679125|ref|XP_022673165.1|;gi|1253679123|ref|XP_022673164.1|;gi|1253679121|ref|XP_022673163.1|;gi|1253679133|ref|XP_022673170.1|	14;14;14;14;14;14;9	14;14;14;14;14;14;9	14;14;14;14;14;14;9	gi|1253679131|ref|XP_022673169.1| uncharacterized protein LOC111255457 isoform X3 [Varroa destructor];gi|1253679129|ref|XP_022673168.1| uncharacterized protein LOC111255457 isoform X3 [Varroa destructor];gi|1253679127|ref|XP_022673167.1| uncharacterized pr	7	14	14	14	8	12	11	11	12	13	8	12	11	11	12	13	8	12	11	11	12	13	25.5	25.5	25.5	75.507	667	667;667;667;749;760;760;610	0	22.429	By MS/MS	By MS/MS	By MS/MS	By MS/MS	By MS/MS	By MS/MS	15.3	19.8	19.3	17.5	20.8	22.8	6	9
gi|1253679159|ref|XP_022673181.1|	gi|1253679159|ref|XP_022673181.1|	18	18	18	gi|1253679159|ref|XP_022673181.1| LIM and SH3 domain protein 1-like [Varroa destructor]	1	18	18	18	14	15	17	14	16	15	14	15	17	14	16	15	14	15	17	14	16	15	57.1	57.1	57.1	55.26	492	492	0	165.48	By MS/MS	By MS/MS	By MS/MS	By MS/MS	By MS/MS	By MS/MS	48.2	46.3	54.9	43.3	49.8	43.9	17	17
gi|1253679163|ref|XP_022673183.1|;gi|1253679161|ref|XP_022673182.1|	gi|1253679163|ref|XP_022673183.1|;gi|1253679161|ref|XP_022673182.1|	6;6	6;6	6;6	gi|1253679163|ref|XP_022673183.1| 60S ribosomal protein L21-like [Varroa destructor];gi|1253679161|ref|XP_022673182.1| 60S ribosomal protein L21-like [Varroa destructor]	2	6	6	6	6	6	6	6	6	6	6	6	6	6	6	6	6	6	6	6	6	6	35.8	35.8	35.8	18.67	159	159;159	0	18.468	By MS/MS	By MS/MS	By MS/MS	By MS/MS	By MS/MS	By MS/MS	35.8	35.8	35.8	35.8	35.8	35.8	10	5
gi|1253679189|ref|XP_022673198.1|;gi|1253679187|ref|XP_022673197.1|	gi|1253679189|ref|XP_022673198.1|;gi|1253679187|ref|XP_022673197.1|	33;33	33;33	31;31	gi|1253679189|ref|XP_022673198.1| retinal dehydrogenase 2-like [Varroa destructor];gi|1253679187|ref|XP_022673197.1| retinal dehydrogenase 2-like [Varroa destructor]	2	33	33	31	27	31	32	30	32	30	27	31	32	30	32	30	25	29	30	28	30	28	81.2	81.2	81.2	53.307	494	494;494	0	323.31	By MS/MS	By MS/MS	By MS/MS	By MS/MS	By MS/MS	By MS/MS	76.1	81	81	80.2	81.2	81	47	51
gi|1253679195|ref|XP_022673201.1|	gi|1253679195|ref|XP_022673201.1|	15	15	15	gi|1253679195|ref|XP_022673201.1| ATP synthase subunit d, mitochondrial-like [Varroa destructor]	1	15	15	15	13	15	14	14	15	13	13	15	14	14	15	13	13	15	14	14	15	13	75.3	75.3	75.3	21.138	178	178	0	323.31	By MS/MS	By MS/MS	By MS/MS	By MS/MS	By MS/MS	By MS/MS	72.5	75.3	74.2	73.6	75.3	66.9	18	34
gi|1253679197|ref|XP_022673202.1|	gi|1253679197|ref|XP_022673202.1|	4	4	4	gi|1253679197|ref|XP_022673202.1| uncharacterized protein LOC111255471 [Varroa destructor]	1	4	4	4	4	2	2	0	0	2	4	2	2	0	0	2	4	2	2	0	0	2	4.5	4.5	4.5	145.45	1301	1301	0	6.2516	By MS/MS	By MS/MS	By MS/MS			By MS/MS	4.5	2.1	2.3	0	0	2.4	4	2
gi|1253679207|ref|XP_022673208.1|;gi|1253679209|ref|XP_022673209.1|;gi|1253679205|ref|XP_022673207.1|;gi|1253679203|ref|XP_022673206.1|;gi|1253679201|ref|XP_022673204.1|	gi|1253679207|ref|XP_022673208.1|;gi|1253679209|ref|XP_022673209.1|;gi|1253679205|ref|XP_022673207.1|;gi|1253679203|ref|XP_022673206.1|;gi|1253679201|ref|XP_022673204.1|	2;2;2;2;2	2;2;2;2;2	2;2;2;2;2	gi|1253679207|ref|XP_022673208.1| protein arginine methyltransferase NDUFAF7, mitochondrial-like isoform X4 [Varroa destructor];gi|1253679209|ref|XP_022673209.1| protein arginine methyltransferase NDUFAF7, mitochondrial-like isoform X3 [Varroa destructor];	5	2	2	2	0	0	1	0	1	0	0	0	1	0	1	0	0	0	1	0	1	0	7.3	7.3	7.3	40.017	358	358;371;371;437;438	0.0012775	2.1189			By MS/MS		By MS/MS		0	0	3.6	0	3.6	0	0	0
gi|1253679211|ref|XP_022673210.1|;gi|#CONTAM#530375914|ref|XP_005269408.1|;gi|#CONTAM#16117791|ref|NP_000987.2|	gi|1253679211|ref|XP_022673210.1|	8;1;1	8;1;1	8;1;1	gi|1253679211|ref|XP_022673210.1| 60S ribosomal protein L35a-like [Varroa destructor]	3	8	8	8	7	7	7	7	7	7	7	7	7	7	7	7	7	7	7	7	7	7	34.4	34.4	34.4	17.49	154	154;110;110	0	11.502	By MS/MS	By MS/MS	By MS/MS	By MS/MS	By MS/MS	By MS/MS	34.4	29.2	29.9	29.2	29.2	33.8	7	6
gi|1253679261|ref|XP_022673236.1|	gi|1253679261|ref|XP_022673236.1|	15	15	15	gi|1253679261|ref|XP_022673236.1| neuronal acetylcholine receptor subunit alpha-3-like [Varroa destructor]	1	15	15	15	12	14	13	13	13	12	12	14	13	13	13	12	12	14	13	13	13	12	48.8	48.8	48.8	41.963	377	377	0	160.29	By MS/MS	By MS/MS	By MS/MS	By MS/MS	By MS/MS	By MS/MS	46.4	44.6	39	44.6	39	40.6	25	28
gi|1253679308|ref|XP_022673262.1|	gi|1253679308|ref|XP_022673262.1|	3	3	3	gi|1253679308|ref|XP_022673262.1| U1 small nuclear ribonucleoprotein A-like [Varroa destructor]	1	3	3	3	3	2	3	2	3	2	3	2	3	2	3	2	3	2	3	2	3	2	18.3	18.3	18.3	24.657	224	224	0	6.3263	By MS/MS	By MS/MS	By MS/MS	By MS/MS	By MS/MS	By MS/MS	18.3	8	18.3	8	18.3	8	3	2
gi|1253783961|ref|XP_022672660.1|;gi|1253679324|ref|XP_022673270.1|;gi|1253679322|ref|XP_022673269.1|;gi|1253679320|ref|XP_022673268.1|;gi|1253679318|ref|XP_022673267.1|	gi|1253783961|ref|XP_022672660.1|;gi|1253679324|ref|XP_022673270.1|;gi|1253679322|ref|XP_022673269.1|;gi|1253679320|ref|XP_022673268.1|;gi|1253679318|ref|XP_022673267.1|	2;2;2;2;2	2;2;2;2;2	2;2;2;2;2	gi|1253783961|ref|XP_022672660.1| uncharacterized transmembrane protein DDB_G0289901-like, partial [Varroa destructor];gi|1253679324|ref|XP_022673270.1| uncharacterized transmembrane protein DDB_G0289901-like isoform X4 [Varroa destructor];gi|1253679322|re	5	2	2	2	0	1	2	1	1	1	0	1	2	1	1	1	0	1	2	1	1	1	9.1	9.1	9.1	33.073	330	330;759;810;871;895	0	3.8263		By MS/MS	By MS/MS	By MS/MS	By matching	By MS/MS	0	4.5	9.1	4.5	4.5	4.5	0	1
gi|1253679326|ref|XP_022673271.1|;gi|#CONTAM#163660387|ref|NP_001104583.1|;gi|#CONTAM#163660385|ref|NP_001104582.1|;gi|1032000951|ref|XP_016773166.1|;gi|#CONTAM#4885417|ref|NP_005330.1|	gi|1253679326|ref|XP_022673271.1|	3;1;1;1;1	3;1;1;1;1	3;1;1;1;1	gi|1253679326|ref|XP_022673271.1| ubiquitin-conjugating enzyme E2 K-like [Varroa destructor]	5	3	3	3	1	3	3	1	2	2	1	3	3	1	2	2	1	3	3	1	2	2	17.6	17.6	17.6	23.159	204	204;149;157;199;200	0	30.204	By MS/MS	By MS/MS	By MS/MS	By MS/MS	By MS/MS	By MS/MS	4.9	17.6	17.6	4.9	9.8	9.8	1	3
gi|1253679330|ref|XP_022673273.1|	gi|1253679330|ref|XP_022673273.1|	7	7	7	gi|1253679330|ref|XP_022673273.1| 60S ribosomal protein L18-like [Varroa destructor]	1	7	7	7	6	6	6	6	5	5	6	6	6	6	5	5	6	6	6	6	5	5	36.2	36.2	36.2	21.427	188	188	0	37.918	By MS/MS	By MS/MS	By MS/MS	By MS/MS	By MS/MS	By MS/MS	32.4	32.4	30.9	30.9	25.5	25.5	8	5
gi|1253679332|ref|XP_022673275.1|;gi|1253679334|ref|XP_022673276.1|	gi|1253679332|ref|XP_022673275.1|;gi|1253679334|ref|XP_022673276.1|	27;26	27;26	27;26	gi|1253679332|ref|XP_022673275.1| nardilysin-like isoform X1 [Varroa destructor];gi|1253679334|ref|XP_022673276.1| nardilysin-like isoform X2 [Varroa destructor]	2	27	27	27	19	17	16	20	18	17	19	17	16	20	18	17	19	17	16	20	18	17	34.3	34.3	34.3	119.84	1030	1030;956	0	93.419	By MS/MS	By MS/MS	By MS/MS	By MS/MS	By MS/MS	By MS/MS	24.1	20.6	19.1	24.5	22	20	15	13
gi|1253679354|ref|XP_022673281.1|;gi|1253679352|ref|XP_022673280.1|;gi|66549728|ref|XP_392990.2|;gi|328791014|ref|XP_003251503.1|	gi|1253679354|ref|XP_022673281.1|;gi|1253679352|ref|XP_022673280.1|;gi|66549728|ref|XP_392990.2|;gi|328791014|ref|XP_003251503.1|	10;10;9;9	8;8;7;7	3;3;2;2	gi|1253679354|ref|XP_022673281.1| ADP-ribosylation factor 1 [Varroa destructor];gi|1253679352|ref|XP_022673280.1| ADP-ribosylation factor 1 [Varroa destructor];gi|66549728|ref|XP_392990.2| ADP-ribosylation factor 1 [Apis mellifera];gi|328791014|ref|XP_0032	4	10	8	3	9	10	10	10	10	9	7	8	8	8	8	7	2	3	3	3	3	2	75.1	57.5	30.4	20.574	181	181;181;182;182	0	250.01	By MS/MS	By MS/MS	By MS/MS	By MS/MS	By MS/MS	By MS/MS	69.6	75.1	75.1	75.1	75.1	69.6	13	12
gi|1253679359|ref|XP_022673283.1|	gi|1253679359|ref|XP_022673283.1|	3	3	3	gi|1253679359|ref|XP_022673283.1| elongation of very long chain fatty acids protein F-like [Varroa destructor]	1	3	3	3	3	1	3	3	2	2	3	1	3	3	2	2	3	1	3	3	2	2	14	14	14	34.217	293	293	0	6.9266	By MS/MS	By MS/MS	By MS/MS	By MS/MS	By MS/MS	By MS/MS	14	3.4	14	14	10.9	10.9	3	1
gi|1253679393|ref|XP_022673299.1|	gi|1253679393|ref|XP_022673299.1|	12	11	11	gi|1253679393|ref|XP_022673299.1| DEAD-box ATP-dependent RNA helicase 20-like [Varroa destructor]	1	12	11	11	8	8	7	9	8	8	7	7	6	8	7	7	7	7	6	8	7	7	27.4	25.3	25.3	59.075	521	521	0	14.772	By MS/MS	By MS/MS	By MS/MS	By MS/MS	By MS/MS	By MS/MS	18.6	16.1	14.2	20.9	18.6	17.5	5	4
gi|1253679421|ref|XP_022673315.1|;gi|1253679425|ref|XP_022673317.1|;gi|1253679423|ref|XP_022673316.1|	gi|1253679421|ref|XP_022673315.1|;gi|1253679425|ref|XP_022673317.1|;gi|1253679423|ref|XP_022673316.1|	2;1;1	2;1;1	2;1;1	gi|1253679421|ref|XP_022673315.1| uncharacterized protein LOC111255525 isoform X1 [Varroa destructor];gi|1253679425|ref|XP_022673317.1| uncharacterized protein LOC111255525 isoform X3 [Varroa destructor];gi|1253679423|ref|XP_022673316.1| uncharacterized pr	3	2	2	2	2	2	2	2	2	2	2	2	2	2	2	2	2	2	2	2	2	2	12.9	12.9	12.9	30.766	287	287;207;214	0	17.22	By MS/MS	By MS/MS	By MS/MS	By MS/MS	By MS/MS	By MS/MS	12.9	12.9	12.9	12.9	12.9	12.9	2	3
gi|1253679441|ref|XP_022673325.1|;gi|1253679439|ref|XP_022673324.1|	gi|1253679441|ref|XP_022673325.1|;gi|1253679439|ref|XP_022673324.1|	20;20	20;20	20;20	gi|1253679441|ref|XP_022673325.1| putative glucosylceramidase 3 [Varroa destructor];gi|1253679439|ref|XP_022673324.1| putative glucosylceramidase 3 [Varroa destructor]	2	20	20	20	16	16	19	18	18	19	16	16	19	18	18	19	16	16	19	18	18	19	47.8	47.8	47.8	58.746	521	521;521	0	289.3	By MS/MS	By MS/MS	By MS/MS	By MS/MS	By MS/MS	By MS/MS	33.8	35.3	44	40.5	40.5	46.3	12	15
gi|1253679472|ref|XP_022673338.1|;gi|#CONTAM#20357599|ref|NP_619541.1|;gi|571538918|ref|XP_006562632.1|;gi|#CONTAM#6912616|ref|NP_036544.1|;gi|#CONTAM#4504255|ref|NP_002097.1|;gi|#CONTAM#41406067|ref|NP_958844.1|;gi|#CONTAM#41406071|ref|NP_958925.1|	gi|1253679472|ref|XP_022673338.1|;gi|#CONTAM#20357599|ref|NP_619541.1|;gi|571538918|ref|XP_006562632.1|;gi|#CONTAM#6912616|ref|NP_036544.1|;gi|#CONTAM#4504255|ref|NP_002097.1|;gi|#CONTAM#41406067|ref|NP_958844.1|	5;4;4;4;4;3;2	3;2;2;2;2;2;1	1;0;0;0;0;0;0	gi|1253679472|ref|XP_022673338.1| histone H2A.Z-like [Varroa destructor];gi|#CONTAM#20357599|ref|NP_619541.1| histone H2A.V isoform 2 [Homo sapiens];gi|571538918|ref|XP_006562632.1| histone H2A.V [Apis mellifera];gi|#CONTAM#6912616|ref|NP_036544.1| histone	7	5	3	1	4	4	4	5	5	4	2	2	2	3	3	2	1	1	1	1	1	1	49.3	37.5	8.8	14.139	136	136;114;128;128;128;102;90	0	19.14	By MS/MS	By MS/MS	By MS/MS	By MS/MS	By MS/MS	By MS/MS	27.9	27.9	27.9	49.3	49.3	27.9	2	1
gi|1253679474|ref|XP_022673339.1|	gi|1253679474|ref|XP_022673339.1|	3	3	3	gi|1253679474|ref|XP_022673339.1| proliferating cell nuclear antigen-like [Varroa destructor]	1	3	3	3	0	1	1	1	3	2	0	1	1	1	3	2	0	1	1	1	3	2	18	18	18	28.893	261	261	0	4.8252		By MS/MS	By MS/MS	By MS/MS	By MS/MS	By MS/MS	0	8	8	8	18	12.3	0	1
gi|1253679492|ref|XP_022673349.1|	gi|1253679492|ref|XP_022673349.1|	15	15	15	gi|1253679492|ref|XP_022673349.1| uncharacterized protein LOC111255541 [Varroa destructor]	1	15	15	15	14	12	14	15	12	12	14	12	14	15	12	12	14	12	14	15	12	12	46.2	46.2	46.2	50.179	478	478	0	46.211	By MS/MS	By MS/MS	By MS/MS	By MS/MS	By MS/MS	By MS/MS	44.8	41	46	46.2	41	42.3	11	12
gi|1253679510|ref|XP_022673358.1|	gi|1253679510|ref|XP_022673358.1|	5	5	5	gi|1253679510|ref|XP_022673358.1| Golgi to ER traffic protein 4 homolog [Varroa destructor]	1	5	5	5	3	4	4	2	3	3	3	4	4	2	3	3	3	4	4	2	3	3	14.6	14.6	14.6	40.757	362	362	0	6.4967	By MS/MS	By MS/MS	By MS/MS	By MS/MS	By MS/MS	By MS/MS	8.3	11.9	11.9	5.2	8	9.1	1	3
gi|1253679532|ref|XP_022673368.1|;gi|1253679530|ref|XP_022673367.1|;gi|1253679536|ref|XP_022673370.1|;gi|1253679534|ref|XP_022673369.1|	gi|1253679532|ref|XP_022673368.1|;gi|1253679530|ref|XP_022673367.1|;gi|1253679536|ref|XP_022673370.1|;gi|1253679534|ref|XP_022673369.1|	2;2;1;1	2;2;1;1	2;2;1;1	gi|1253679532|ref|XP_022673368.1| glutamyl-tRNA(Gln) amidotransferase subunit B, mitochondrial-like isoform X1 [Varroa destructor];gi|1253679530|ref|XP_022673367.1| glutamyl-tRNA(Gln) amidotransferase subunit B, mitochondrial-like isoform X1 [Varroa destru	4	2	2	2	0	2	1	0	0	1	0	2	1	0	0	1	0	2	1	0	0	1	5.7	5.7	5.7	59.958	529	529;529;475;490	0.00034282	2.8888		By MS/MS	By MS/MS			By MS/MS	0	5.7	2.8	0	0	2.8	0	2
gi|1253679548|ref|XP_022673377.1|;gi|1253679546|ref|XP_022673376.1|;gi|1253679544|ref|XP_022673375.1|	gi|1253679548|ref|XP_022673377.1|;gi|1253679546|ref|XP_022673376.1|;gi|1253679544|ref|XP_022673375.1|	6;6;6	6;6;6	6;6;6	gi|1253679548|ref|XP_022673377.1| proteasome assembly chaperone 1-like [Varroa destructor];gi|1253679546|ref|XP_022673376.1| proteasome assembly chaperone 1-like [Varroa destructor];gi|1253679544|ref|XP_022673375.1| proteasome assembly chaperone 1-like [Va	3	6	6	6	5	4	4	5	5	5	5	4	4	5	5	5	5	4	4	5	5	5	25.3	25.3	25.3	29.791	265	265;265;265	0	8.5351	By MS/MS	By MS/MS	By MS/MS	By MS/MS	By MS/MS	By MS/MS	22.3	15.1	18.9	21.9	22.3	22.3	2	4
gi|1253679573|ref|XP_022673389.1|;gi|1253679571|ref|XP_022673388.1|;gi|1253679569|ref|XP_022673387.1|;gi|1253679567|ref|XP_022673386.1|;gi|1253679575|ref|XP_022673390.1|	gi|1253679573|ref|XP_022673389.1|;gi|1253679571|ref|XP_022673388.1|;gi|1253679569|ref|XP_022673387.1|;gi|1253679567|ref|XP_022673386.1|;gi|1253679575|ref|XP_022673390.1|	17;17;17;17;14	17;17;17;17;14	17;17;17;17;14	gi|1253679573|ref|XP_022673389.1| fatty-acid amide hydrolase 2-A-like isoform X1 [Varroa destructor];gi|1253679571|ref|XP_022673388.1| fatty-acid amide hydrolase 2-A-like isoform X1 [Varroa destructor];gi|1253679569|ref|XP_022673387.1| fatty-acid amide hyd	5	17	17	17	13	14	14	14	14	16	13	14	14	14	14	16	13	14	14	14	14	16	46.5	46.5	46.5	59.626	535	535;535;535;535;474	0	44.045	By MS/MS	By MS/MS	By MS/MS	By MS/MS	By MS/MS	By MS/MS	36.1	32.1	31.2	31.2	39.8	44.9	8	12
gi|1253679605|ref|XP_022673406.1|;gi|1253679603|ref|XP_022673404.1|;gi|1253679601|ref|XP_022673403.1|;gi|1253679599|ref|XP_022673402.1|;gi|1253679597|ref|XP_022673401.1|	gi|1253679605|ref|XP_022673406.1|;gi|1253679603|ref|XP_022673404.1|;gi|1253679601|ref|XP_022673403.1|;gi|1253679599|ref|XP_022673402.1|;gi|1253679597|ref|XP_022673401.1|	3;3;3;3;3	3;3;3;3;3	3;3;3;3;3	gi|1253679605|ref|XP_022673406.1| uncharacterized protein LOC111255573 isoform X5 [Varroa destructor];gi|1253679603|ref|XP_022673404.1| uncharacterized protein LOC111255573 isoform X4 [Varroa destructor];gi|1253679601|ref|XP_022673403.1| uncharacterized pr	5	3	3	3	1	1	1	1	2	1	1	1	1	1	2	1	1	1	1	1	2	1	31.5	31.5	31.5	16.821	149	149;153;206;209;210	0.0012731	2.0812	By MS/MS	By MS/MS	By matching	By MS/MS	By MS/MS	By matching	10.7	10.1	10.1	10.7	20.8	10.7	1	0
gi|1253679609|ref|XP_022673408.1|;gi|1253679607|ref|XP_022673407.1|	gi|1253679609|ref|XP_022673408.1|;gi|1253679607|ref|XP_022673407.1|	4;4	4;4	4;4	gi|1253679609|ref|XP_022673408.1| protein obstructor-E-like isoform X2 [Varroa destructor];gi|1253679607|ref|XP_022673407.1| protein obstructor-E-like isoform X1 [Varroa destructor]	2	4	4	4	1	0	0	0	3	3	1	0	0	0	3	3	1	0	0	0	3	3	34.3	34.3	34.3	22.671	201	201;202	0	10.544	By MS/MS				By MS/MS	By MS/MS	9.5	0	0	0	27.9	24.9	2	0
gi|1253679611|ref|XP_022673409.1|;gi|#CONTAM#205360840|ref|NP_001128582.1|;gi|#CONTAM#205360838|ref|NP_005138.3|;gi|571577853|ref|XP_006572194.1|;gi|1477740236|ref|XP_026294788.1|	gi|1253679611|ref|XP_022673409.1|	11;1;1;1;1	11;1;1;1;1	11;1;1;1;1	gi|1253679611|ref|XP_022673409.1| protein tumorous imaginal discs, mitochondrial-like [Varroa destructor]	5	11	11	11	8	8	6	10	7	8	8	8	6	10	7	8	8	8	6	10	7	8	36.5	36.5	36.5	51.372	474	474;453;480;489;520	0	33.778	By MS/MS	By MS/MS	By MS/MS	By MS/MS	By MS/MS	By MS/MS	26.6	26.4	21.7	29.7	21.3	25.7	6	7
gi|1253679617|ref|XP_022673412.1|;gi|1253679615|ref|XP_022673411.1|;gi|1253679613|ref|XP_022673410.1|	gi|1253679617|ref|XP_022673412.1|;gi|1253679615|ref|XP_022673411.1|;gi|1253679613|ref|XP_022673410.1|	21;21;21	21;21;21	21;21;21	gi|1253679617|ref|XP_022673412.1| 4F2 cell-surface antigen heavy chain-like [Varroa destructor];gi|1253679615|ref|XP_022673411.1| 4F2 cell-surface antigen heavy chain-like [Varroa destructor];gi|1253679613|ref|XP_022673410.1| 4F2 cell-surface antigen heavy	3	21	21	21	19	11	14	16	15	15	19	11	14	16	15	15	19	11	14	16	15	15	54.7	54.7	54.7	56.236	495	495;495;495	0	145.27	By MS/MS	By MS/MS	By MS/MS	By MS/MS	By MS/MS	By MS/MS	50.7	31.1	44.2	45.1	44	44	21	21
gi|1253679655|ref|XP_022673430.1|;gi|1253679653|ref|XP_022673429.1|;gi|1253679651|ref|XP_022673428.1|;gi|1253679649|ref|XP_022673427.1|;gi|1253679647|ref|XP_022673426.1|;gi|1253679645|ref|XP_022673425.1|;gi|1253679657|ref|XP_022673431.1|	gi|1253679655|ref|XP_022673430.1|;gi|1253679653|ref|XP_022673429.1|;gi|1253679651|ref|XP_022673428.1|;gi|1253679649|ref|XP_022673427.1|;gi|1253679647|ref|XP_022673426.1|;gi|1253679645|ref|XP_022673425.1|;gi|1253679657|ref|XP_022673431.1|	8;8;8;8;8;8;5	8;8;8;8;8;8;5	8;8;8;8;8;8;5	gi|1253679655|ref|XP_022673430.1| uncharacterized protein LOC111255580 isoform X3 [Varroa destructor];gi|1253679653|ref|XP_022673429.1| uncharacterized protein LOC111255580 isoform X3 [Varroa destructor];gi|1253679651|ref|XP_022673428.1| uncharacterized pr	7	8	8	8	7	7	7	7	7	7	7	7	7	7	7	7	7	7	7	7	7	7	33.6	33.6	33.6	28.941	247	247;247;247;261;267;267;230	0	49.741	By MS/MS	By MS/MS	By MS/MS	By MS/MS	By MS/MS	By MS/MS	29.1	29.1	29.1	33.2	29.1	29.1	7	5
gi|1253679679|ref|XP_022673442.1|;gi|1253679677|ref|XP_022673441.1|	gi|1253679679|ref|XP_022673442.1|;gi|1253679677|ref|XP_022673441.1|	7;7	7;7	7;7	gi|1253679679|ref|XP_022673442.1| sorting nexin-18-like isoform X2 [Varroa destructor];gi|1253679677|ref|XP_022673441.1| sorting nexin lst-4-like isoform X1 [Varroa destructor]	2	7	7	7	2	5	6	5	5	6	2	5	6	5	5	6	2	5	6	5	5	6	17	17	17	60.483	528	528;612	0	12.879	By MS/MS	By MS/MS	By MS/MS	By MS/MS	By MS/MS	By MS/MS	4	11.9	15	12.7	11.9	14	2	3
gi|1253679691|ref|XP_022673448.1|	gi|1253679691|ref|XP_022673448.1|	1	1	1	gi|1253679691|ref|XP_022673448.1| pyridine nucleotide-disulfide oxidoreductase domain-containing protein 1-like [Varroa destructor]	1	1	1	1	1	1	1	1	1	1	1	1	1	1	1	1	1	1	1	1	1	1	2.4	2.4	2.4	51.232	467	467	0.0068229	1.427	By MS/MS	By MS/MS	By MS/MS	By MS/MS	By MS/MS	By MS/MS	2.4	2.4	2.4	2.4	2.4	2.4	0	1
gi|1253679703|ref|XP_022673454.1|	gi|1253679703|ref|XP_022673454.1|	4	4	4	gi|1253679703|ref|XP_022673454.1| proline-rich extensin-like protein EPR1 [Varroa destructor]	1	4	4	4	4	3	3	3	3	2	4	3	3	3	3	2	4	3	3	3	3	2	12.8	12.8	12.8	47.487	430	430	0	5.9106	By MS/MS	By MS/MS	By MS/MS	By MS/MS	By MS/MS	By MS/MS	12.8	9.3	9.3	9.3	9.3	5.3	2	4
gi|1253679726|ref|XP_022673466.1|;gi|66563290|ref|XP_392814.2|;gi|#CONTAM#58761484|ref|NP_001008800.1|;gi|#CONTAM#63162572|ref|NP_005989.3|	gi|1253679726|ref|XP_022673466.1|	33;2;1;1	33;2;1;1	33;2;1;1	gi|1253679726|ref|XP_022673466.1| T-complex protein 1 subunit gamma-like [Varroa destructor]	4	33	33	33	29	29	27	27	26	28	29	29	27	27	26	28	29	29	27	27	26	28	73.7	73.7	73.7	60.574	551	551;550;507;545	0	323.31	By MS/MS	By MS/MS	By MS/MS	By MS/MS	By MS/MS	By MS/MS	67.7	63.2	57.7	65.5	58.4	61	39	26
gi|1253679757|ref|XP_022673482.1|;gi|1253679755|ref|XP_022673481.1|;gi|1253679753|ref|XP_022673480.1|;gi|1253679751|ref|XP_022673479.1|;gi|1253679749|ref|XP_022673478.1|;gi|1253679747|ref|XP_022673477.1|;gi|1253679745|ref|XP_022673476.1|;gi|1253679743|ref|XP_022673475.1|;gi|1253679741|ref|XP_022673474.1|;gi|1253679739|ref|XP_022673472.1|	gi|1253679757|ref|XP_022673482.1|;gi|1253679755|ref|XP_022673481.1|;gi|1253679753|ref|XP_022673480.1|;gi|1253679751|ref|XP_022673479.1|;gi|1253679749|ref|XP_022673478.1|;gi|1253679747|ref|XP_022673477.1|;gi|1253679745|ref|XP_022673476.1|;gi|1253679743|ref|XP_022673475.1|;gi|1253679741|ref|XP_022673474.1|;gi|1253679739|ref|XP_022673472.1|	4;4;4;4;4;4;4;4;4;4	4;4;4;4;4;4;4;4;4;4	4;4;4;4;4;4;4;4;4;4	gi|1253679757|ref|XP_022673482.1| arginase, hepatic-like [Varroa destructor];gi|1253679755|ref|XP_022673481.1| arginase, hepatic-like [Varroa destructor];gi|1253679753|ref|XP_022673480.1| arginase, hepatic-like [Varroa destructor];gi|1253679751|ref|XP_0226	10	4	4	4	2	4	3	2	2	3	2	4	3	2	2	3	2	4	3	2	2	3	19.3	19.3	19.3	36.761	336	336;336;336;336;336;336;336;336;336;336	0	4.508	By MS/MS	By MS/MS	By MS/MS	By MS/MS	By MS/MS	By MS/MS	8.3	19.3	11.3	7.1	7.1	11.3	1	2
gi|1253679763|ref|XP_022673484.1|;gi|1253679761|ref|XP_022673483.1|	gi|1253679763|ref|XP_022673484.1|;gi|1253679761|ref|XP_022673483.1|	4;4	4;4	4;4	gi|1253679763|ref|XP_022673484.1| protein FAM210A-like isoform X2 [Varroa destructor];gi|1253679761|ref|XP_022673483.1| uncharacterized protein C18orf19 homolog A-like isoform X1 [Varroa destructor]	2	4	4	4	3	3	4	2	1	2	3	3	4	2	1	2	3	3	4	2	1	2	19.2	19.2	19.2	27.195	240	240;271	0	6.6731	By MS/MS	By MS/MS	By MS/MS	By MS/MS	By MS/MS	By MS/MS	14.6	14.6	19.2	10.8	5.4	9.2	2	2
gi|1253679802|ref|XP_022673505.1|	gi|1253679802|ref|XP_022673505.1|	3	3	3	gi|1253679802|ref|XP_022673505.1| ATP-dependent RNA helicase DDX18-like [Varroa destructor]	1	3	3	3	1	1	2	0	0	0	1	1	2	0	0	0	1	1	2	0	0	0	6.2	6.2	6.2	64.461	566	566	0.00034247	2.875	By MS/MS	By matching	By MS/MS				1.8	1.8	4.4	0	0	0	1	0
gi|1253679849|ref|XP_022673525.1|	gi|1253679849|ref|XP_022673525.1|	9	9	9	gi|1253679849|ref|XP_022673525.1| prostaglandin E synthase 3-like [Varroa destructor]	1	9	9	9	5	9	8	9	9	9	5	9	8	9	9	9	5	9	8	9	9	9	36.6	36.6	36.6	20.701	183	183	0	92.071	By MS/MS	By MS/MS	By MS/MS	By MS/MS	By MS/MS	By MS/MS	26.8	36.6	36.1	36.6	36.6	36.6	5	16
gi|1253679851|ref|XP_022673526.1|	gi|1253679851|ref|XP_022673526.1|	18	18	18	gi|1253679851|ref|XP_022673526.1| inorganic pyrophosphatase-like [Varroa destructor]	1	18	18	18	15	17	15	14	16	15	15	17	15	14	16	15	15	17	15	14	16	15	66.3	66.3	66.3	40.314	359	359	0	159.98	By MS/MS	By MS/MS	By MS/MS	By MS/MS	By MS/MS	By MS/MS	56	66.3	57.4	56	64.1	61.3	15	26
gi|1253679876|ref|XP_022673538.1|;gi|1253679878|ref|XP_022673539.1|;gi|48095590|ref|XP_392325.1|	gi|1253679876|ref|XP_022673538.1|;gi|1253679878|ref|XP_022673539.1|	21;21;2	21;21;2	20;20;1	gi|1253679876|ref|XP_022673538.1| ATP-dependent RNA helicase DDX1-like [Varroa destructor];gi|1253679878|ref|XP_022673539.1| ATP-dependent RNA helicase DDX1-like [Varroa destructor]	3	21	21	20	13	15	15	16	14	18	13	15	15	16	14	18	12	14	14	15	14	17	40	40	38.7	80.195	727	727;727;733	0	55.38	By MS/MS	By MS/MS	By MS/MS	By MS/MS	By MS/MS	By MS/MS	26	30.8	30.8	32.9	28.5	36.5	10	13
gi|1253679938|ref|XP_022643362.1|;gi|#CONTAM#4506693|ref|NP_001012.1|	gi|1253679938|ref|XP_022643362.1|	10;1	10;1	10;1	gi|1253679938|ref|XP_022643362.1| 40S ribosomal protein S17-like [Varroa destructor]	2	10	10	10	9	8	9	8	7	9	9	8	9	8	7	9	9	8	9	8	7	9	77.1	77.1	77.1	15.147	131	131;135	0	45.589	By MS/MS	By MS/MS	By MS/MS	By MS/MS	By MS/MS	By MS/MS	76.3	61.8	70.2	61.8	42	70.2	9	9
gi|1253680015|ref|XP_022643401.1|;gi|1253680013|ref|XP_022643399.1|	gi|1253680015|ref|XP_022643401.1|;gi|1253680013|ref|XP_022643399.1|	8;8	8;8	8;8	gi|1253680015|ref|XP_022643401.1| disks large homolog 1-like isoform X2 [Varroa destructor];gi|1253680013|ref|XP_022643399.1| disks large homolog 1-like isoform X1 [Varroa destructor]	2	8	8	8	3	6	4	4	4	4	3	6	4	4	4	4	3	6	4	4	4	4	14	14	14	101.53	938	938;978	0	15.673	By MS/MS	By MS/MS	By MS/MS	By MS/MS	By MS/MS	By MS/MS	5.4	10.2	6.8	7.9	7.9	7.1	1	5
gi|1253680082|ref|XP_022643437.1|	gi|1253680082|ref|XP_022643437.1|	3	3	3	gi|1253680082|ref|XP_022643437.1| bcl-2-like protein 2 [Varroa destructor]	1	3	3	3	2	2	2	2	3	2	2	2	2	2	3	2	2	2	2	2	3	2	21.6	21.6	21.6	22.891	204	204	0	40.679	By MS/MS	By MS/MS	By MS/MS	By MS/MS	By MS/MS	By MS/MS	12.3	12.3	12.3	12.3	21.6	12.3	2	1
gi|1253680088|ref|XP_022643440.1|	gi|1253680088|ref|XP_022643440.1|	14	14	14	gi|1253680088|ref|XP_022643440.1| soma ferritin-like [Varroa destructor]	1	14	14	14	9	11	12	11	14	13	9	11	12	11	14	13	9	11	12	11	14	13	69.4	69.4	69.4	20.142	173	173	0	246.52	By MS/MS	By MS/MS	By MS/MS	By MS/MS	By MS/MS	By MS/MS	62.4	62.4	65.3	66.5	69.4	66.5	29	27
gi|1253680090|ref|XP_022643441.1|	gi|1253680090|ref|XP_022643441.1|	1	1	1	gi|1253680090|ref|XP_022643441.1| putative gamma-glutamylcyclotransferase CG2811 isoform X1 [Varroa destructor]	1	1	1	1	0	1	1	0	0	1	0	1	1	0	0	1	0	1	1	0	0	1	13.3	13.3	13.3	20.016	173	173	0	4.9819		By MS/MS	By MS/MS			By MS/MS	0	13.3	13.3	0	0	13.3	0	1
gi|1253680094|ref|XP_022643443.1|;gi|#CONTAM#767937841|ref|XP_011535981.1|;gi|#CONTAM#767932579|ref|XP_011530527.1|;gi|#CONTAM#33149322|ref|NP_871621.1|;gi|#CONTAM#767932583|ref|XP_011530528.1|;gi|#CONTAM#530378116|ref|XP_005263257.1|;gi|#CONTAM#578809333|ref|XP_006714360.1|;gi|#CONTAM#578809338|ref|XP_006714362.1|;gi|571523648|ref|XP_006562702.1|;gi|#CONTAM#767932586|ref|XP_011530529.1|;gi|#CONT…	gi|1253680094|ref|XP_022643443.1|;gi|#CONTAM#767937841|ref|XP_011535981.1|;gi|#CONTAM#767932579|ref|XP_011530527.1|;gi|#CONTAM#33149322|ref|NP_871621.1|;gi|#CONTAM#767932583|ref|XP_011530528.1|;gi|#CONTAM#530378116|ref|XP_005263257.1|;gi|#CONTAM#578809333|ref|XP_006714360.1|;gi|#CONTAM#578809338|ref|XP_006714362.1|;gi|571523648|ref|XP_006562702.1|;gi|#CONTAM#767932586|ref|XP_011530529.1|;gi|#CONT…	4;2;2;2;2;2;2;2;2;2;2;2;2;2;2;2;2;2;2;2;2;2;2;1;1;1;1;1;1;1;1;1;1	4;2;2;2;2;2;2;2;2;2;2;2;2;2;2;2;2;2;2;2;2;2;2;1;1;1;1;1;1;1;1;1;1	4;2;2;2;2;2;2;2;2;2;2;2;2;2;2;2;2;2;2;2;2;2;2;1;1;1;1;1;1;1;1;1;1	gi|1253680094|ref|XP_022643443.1| ubiquitin-conjugating enzyme E2-17 kDa [Varroa destructor];gi|#CONTAM#767937841|ref|XP_011535981.1| PREDICTED: ubiquitin-conjugating enzyme E2 D2 isoform X1 [Homo sapiens];gi|#CONTAM#767932579|ref|XP_011530527.1| PREDICTED	33	4	4	4	3	3	3	3	3	3	3	3	3	3	3	3	3	3	3	3	3	3	40.8	40.8	40.8	16.647	147	147;173;150;148;148;148;148;148;147;147;147;147;147;147;147;147;147;147;119;118;118;118;149;158;157;167;171;107;147;109;133;109;147	0	13.735	By MS/MS	By MS/MS	By MS/MS	By MS/MS	By MS/MS	By MS/MS	36.1	33.3	33.3	33.3	33.3	33.3	1	5
gi|1253680111|ref|XP_022643450.1|;gi|1253680109|ref|XP_022643449.1|	gi|1253680111|ref|XP_022643450.1|;gi|1253680109|ref|XP_022643449.1|	32;32	32;32	32;32	gi|1253680111|ref|XP_022643450.1| 2,3-bisphosphoglycerate-independent phosphoglycerate mutase-like isoform X2 [Varroa destructor];gi|1253680109|ref|XP_022643449.1| 2,3-bisphosphoglycerate-independent phosphoglycerate mutase-like isoform X1 [Varroa destruct	2	32	32	32	30	30	30	31	31	28	30	30	30	31	31	28	30	30	30	31	31	28	82.7	82.7	82.7	56.586	514	514;570	0	323.31	By MS/MS	By MS/MS	By MS/MS	By MS/MS	By MS/MS	By MS/MS	80.7	80.9	79.8	81.1	81.3	73.3	45	50
gi|1253680133|ref|XP_022643462.1|;gi|1253680131|ref|XP_022643461.1|;gi|1253680129|ref|XP_022643459.1|;gi|1253680127|ref|XP_022643458.1|;gi|1253680125|ref|XP_022643457.1|;gi|1253680123|ref|XP_022643456.1|;gi|1253680121|ref|XP_022643455.1|;gi|1253680119|ref|XP_022643454.1|;gi|571576551|ref|XP_006563203.1|;gi|328782992|ref|XP_392108.3|;gi|1477736924|ref|XP_026301636.1|	gi|1253680133|ref|XP_022643462.1|;gi|1253680131|ref|XP_022643461.1|;gi|1253680129|ref|XP_022643459.1|;gi|1253680127|ref|XP_022643458.1|;gi|1253680125|ref|XP_022643457.1|;gi|1253680123|ref|XP_022643456.1|;gi|1253680121|ref|XP_022643455.1|;gi|1253680119|ref|XP_022643454.1|	3;3;3;3;3;3;3;3;1;1;1	3;3;3;3;3;3;3;3;1;1;1	3;3;3;3;3;3;3;3;1;1;1	gi|1253680133|ref|XP_022643462.1| long-chain fatty acid transport protein 1-like isoform X4 [Varroa destructor];gi|1253680131|ref|XP_022643461.1| long-chain fatty acid transport protein 1-like isoform X4 [Varroa destructor];gi|1253680129|ref|XP_022643459.1	11	3	3	3	1	2	2	1	1	2	1	2	2	1	1	2	1	2	2	1	1	2	7	7	7	62.124	554	554;554;573;612;642;642;642;642;648;648;648	0	4.8134	By MS/MS	By MS/MS	By MS/MS	By MS/MS	By MS/MS	By MS/MS	2.5	4.3	5.2	2.5	2.5	5.2	1	2
gi|1253680137|ref|XP_022643464.1|;gi|1253680135|ref|XP_022643463.1|	gi|1253680137|ref|XP_022643464.1|;gi|1253680135|ref|XP_022643463.1|	7;7	7;7	7;7	gi|1253680137|ref|XP_022643464.1| ribosome biogenesis protein WDR12 homolog [Varroa destructor];gi|1253680135|ref|XP_022643463.1| ribosome biogenesis protein WDR12 homolog [Varroa destructor]	2	7	7	7	3	5	5	6	3	3	3	5	5	6	3	3	3	5	5	6	3	3	23.4	23.4	23.4	50.349	449	449;449	0	11.085	By MS/MS	By MS/MS	By MS/MS	By MS/MS	By MS/MS	By MS/MS	8.7	17.4	17.6	19.2	10.5	10.5	1	3
gi|1253680167|ref|XP_022643480.1|;gi|1253680165|ref|XP_022643479.1|	gi|1253680167|ref|XP_022643480.1|;gi|1253680165|ref|XP_022643479.1|	9;9	9;9	9;9	gi|1253680167|ref|XP_022643480.1| uncharacterized protein LOC111242851 isoform X2 [Varroa destructor];gi|1253680165|ref|XP_022643479.1| uncharacterized protein LOC111242851 isoform X1 [Varroa destructor]	2	9	9	9	7	8	8	9	8	9	7	8	8	9	8	9	7	8	8	9	8	9	32.6	32.6	32.6	46.176	402	402;407	0	63.201	By MS/MS	By MS/MS	By MS/MS	By MS/MS	By MS/MS	By MS/MS	25.1	28.6	28.6	32.6	29.1	32.6	3	7
gi|1253680169|ref|XP_022643481.1|;gi|66540013|ref|XP_624466.1|;gi|#CONTAM#4557537|ref|NP_001379.1|;gi|#CONTAM#530410015|ref|XP_005256556.1|;gi|1477725085|ref|XP_026299543.1|;gi|#CONTAM#767991762|ref|XP_011522007.1|;gi|1477725083|ref|XP_026299542.1|;gi|1477725081|ref|XP_026299541.1|;gi|#CONTAM#767991760|ref|XP_011522006.1|;gi|#CONTAM#767991767|ref|XP_011522009.1|;gi|#CONTAM#767991765|ref|XP_011522…	gi|1253680169|ref|XP_022643481.1|	13;4;4;4;3;3;3;3;3;2;2;2	13;4;4;4;3;3;3;3;3;2;2;2	13;4;4;4;3;3;3;3;3;2;2;2	gi|1253680169|ref|XP_022643481.1| developmentally-regulated GTP-binding protein 2-like [Varroa destructor]	12	13	13	13	10	10	12	11	11	12	10	10	12	11	11	12	10	10	12	11	11	12	40.4	40.4	40.4	40.983	364	364;363;364;385;341;343;345;348;364;241;241;304	0	23.047	By MS/MS	By MS/MS	By MS/MS	By MS/MS	By MS/MS	By MS/MS	30.2	29.4	36	33	34.3	36	5	7
gi|1253680171|ref|XP_022643482.1|	gi|1253680171|ref|XP_022643482.1|	7	7	7	gi|1253680171|ref|XP_022643482.1| dehydrogenase/reductase SDR family member 7-like [Varroa destructor]	1	7	7	7	6	4	6	5	5	3	6	4	6	5	5	3	6	4	6	5	5	3	38.2	38.2	38.2	35.956	322	322	0	62.535	By MS/MS	By MS/MS	By MS/MS	By MS/MS	By MS/MS	By MS/MS	31.7	20.5	30.7	25.2	25.2	14	6	4
gi|1253680173|ref|XP_022643483.1|	gi|1253680173|ref|XP_022643483.1|	23	23	23	gi|1253680173|ref|XP_022643483.1| 26S proteasome non-ATPase regulatory subunit 5-like [Varroa destructor]	1	23	23	23	18	15	16	19	18	20	18	15	16	19	18	20	18	15	16	19	18	20	52.8	52.8	52.8	56.8	504	504	0	101.94	By MS/MS	By MS/MS	By MS/MS	By MS/MS	By MS/MS	By MS/MS	43.3	38.5	38.3	43.3	43.1	46.4	17	14
gi|1253680185|ref|XP_022643490.1|	gi|1253680185|ref|XP_022643490.1|	8	8	2	gi|1253680185|ref|XP_022643490.1| uncharacterized protein LOC111242856 isoform X1 [Varroa destructor]	1	8	8	2	5	6	7	7	7	8	5	6	7	7	7	8	1	1	2	2	2	2	51.1	51.1	23.9	20.042	180	180	0	36.912	By MS/MS	By MS/MS	By MS/MS	By MS/MS	By MS/MS	By MS/MS	28.3	31.7	43.3	43.3	43.3	51.1	7	9
gi|1253680187|ref|XP_022643491.1|	gi|1253680187|ref|XP_022643491.1|	7	1	1	gi|1253680187|ref|XP_022643491.1| uncharacterized protein LOC111242856 isoform X2 [Varroa destructor]	1	7	1	1	4	6	6	6	6	7	0	1	1	1	1	1	0	1	1	1	1	1	51.9	14.5	14.5	14.396	131	131	0	20.804	By matching	By MS/MS	By MS/MS	By MS/MS	By MS/MS	By MS/MS	22.1	41.2	41.2	41.2	41.2	51.9	0	1
gi|1253680210|ref|XP_022643502.1|;gi|1253680208|ref|XP_022643501.1|	gi|1253680210|ref|XP_022643502.1|;gi|1253680208|ref|XP_022643501.1|	8;8	8;8	8;8	gi|1253680210|ref|XP_022643502.1| mitochondrial import receptor subunit TOM40 homolog 1-like [Varroa destructor];gi|1253680208|ref|XP_022643501.1| mitochondrial import receptor subunit TOM40 homolog 1-like [Varroa destructor]	2	8	8	8	5	8	7	8	7	7	5	8	7	8	7	7	5	8	7	8	7	7	27.7	27.7	27.7	36.083	336	336;336	0	182.26	By MS/MS	By MS/MS	By MS/MS	By MS/MS	By MS/MS	By MS/MS	22.3	27.7	27.7	27.7	27.7	27.7	5	9
gi|1253680213|ref|XP_022643504.1|	gi|1253680213|ref|XP_022643504.1|	26	26	26	gi|1253680213|ref|XP_022643504.1| arginine--tRNA ligase, cytoplasmic-like [Varroa destructor]	1	26	26	26	18	19	22	18	23	22	18	19	22	18	23	22	18	19	22	18	23	22	42.7	42.7	42.7	76.336	668	668	0	46.598	By MS/MS	By MS/MS	By MS/MS	By MS/MS	By MS/MS	By MS/MS	29.9	30.1	38.5	30.7	39.8	37.7	19	22
gi|1253680219|ref|XP_022643507.1|;gi|1253680217|ref|XP_022643506.1|;gi|1253680215|ref|XP_022643505.1|;gi|1253680221|ref|XP_022643509.1|	gi|1253680219|ref|XP_022643507.1|;gi|1253680217|ref|XP_022643506.1|;gi|1253680215|ref|XP_022643505.1|;gi|1253680221|ref|XP_022643509.1|	3;3;3;2	3;3;3;2	3;3;3;2	gi|1253680219|ref|XP_022643507.1| exocyst complex component 4-like isoform X1 [Varroa destructor];gi|1253680217|ref|XP_022643506.1| exocyst complex component 4-like isoform X1 [Varroa destructor];gi|1253680215|ref|XP_022643505.1| exocyst complex component	4	3	3	3	3	2	2	0	2	1	3	2	2	0	2	1	3	2	2	0	2	1	4.7	4.7	4.7	97.899	869	869;869;869;833	0	5.2602	By MS/MS	By MS/MS	By MS/MS		By MS/MS	By matching	4.7	3.1	3.1	0	3.1	1.4	1	1
gi|1253680259|ref|XP_022643528.1|;gi|1253680257|ref|XP_022643527.1|;gi|1253680263|ref|XP_022643530.1|;gi|1253680261|ref|XP_022643529.1|	gi|1253680259|ref|XP_022643528.1|;gi|1253680257|ref|XP_022643527.1|;gi|1253680263|ref|XP_022643530.1|;gi|1253680261|ref|XP_022643529.1|	12;12;11;11	12;12;11;11	12;12;11;11	gi|1253680259|ref|XP_022643528.1| mitochondrial amidoxime reducing component 2-like isoform X2 [Varroa destructor];gi|1253680257|ref|XP_022643527.1| mitochondrial amidoxime reducing component 2-like isoform X1 [Varroa destructor];gi|1253680263|ref|XP_02264	4	12	12	12	11	11	10	11	9	10	11	11	10	11	9	10	11	11	10	11	9	10	40.7	40.7	40.7	38.716	337	337;341;266;266	0	115.1	By MS/MS	By MS/MS	By MS/MS	By MS/MS	By MS/MS	By MS/MS	36.8	36.8	36.2	36.8	30.3	34.1	7	7
gi|1253680271|ref|XP_022643532.1|	gi|1253680271|ref|XP_022643532.1|	11	11	11	gi|1253680271|ref|XP_022643532.1| 40S ribosomal protein S8-like [Varroa destructor]	1	11	11	11	9	10	10	10	10	11	9	10	10	10	10	11	9	10	10	10	10	11	54.5	54.5	54.5	23.666	209	209	0	116.3	By MS/MS	By MS/MS	By MS/MS	By MS/MS	By MS/MS	By MS/MS	48.8	51.2	54.1	51.2	51.2	54.5	14	19
gi|1253680292|ref|XP_022643544.1|	gi|1253680292|ref|XP_022643544.1|	1	1	1	gi|1253680292|ref|XP_022643544.1| coenzyme Q-binding protein COQ10 homolog A, mitochondrial-like [Varroa destructor]	1	1	1	1	1	1	1	1	0	0	1	1	1	1	0	0	1	1	1	1	0	0	5.1	5.1	5.1	22.88	197	197	0.008754	1.321	By MS/MS	By MS/MS	By MS/MS	By MS/MS			5.1	5.1	5.1	5.1	0	0	0	1
gi|1253680332|ref|XP_022643563.1|;gi|1253680330|ref|XP_022643562.1|	gi|1253680332|ref|XP_022643563.1|;gi|1253680330|ref|XP_022643562.1|	3;3	3;3	3;3	gi|1253680332|ref|XP_022643563.1| 60S ribosomal protein L35-like isoform X2 [Varroa destructor];gi|1253680330|ref|XP_022643562.1| 60S ribosomal protein L35-like isoform X1 [Varroa destructor]	2	3	3	3	3	3	3	3	3	3	3	3	3	3	3	3	3	3	3	3	3	3	26.8	26.8	26.8	13.487	112	112;121	0	36.566	By MS/MS	By MS/MS	By MS/MS	By MS/MS	By MS/MS	By MS/MS	26.8	26.8	26.8	26.8	26.8	26.8	7	10
gi|1253680340|ref|XP_022643568.1|	gi|1253680340|ref|XP_022643568.1|	1	1	1	gi|1253680340|ref|XP_022643568.1| ras-related protein Rap-2b-like [Varroa destructor]	1	1	1	1	0	1	1	0	1	1	0	1	1	0	1	1	0	1	1	0	1	1	7.8	7.8	7.8	17.122	153	153	0.0068249	1.4283		By MS/MS	By MS/MS		By MS/MS	By matching	0	7.8	7.8	0	7.8	7.8	0	1
gi|1253680342|ref|XP_022643569.1|	gi|1253680342|ref|XP_022643569.1|	6	6	6	gi|1253680342|ref|XP_022643569.1| proteasome subunit beta type-7-like [Varroa destructor]	1	6	6	6	5	6	5	5	5	5	5	6	5	5	5	5	5	6	5	5	5	5	27.2	27.2	27.2	29.704	276	276	0	63.645	By MS/MS	By MS/MS	By MS/MS	By MS/MS	By MS/MS	By MS/MS	23.6	27.2	23.6	23.6	23.6	23.6	8	8
gi|1253680346|ref|XP_022643571.1|;gi|1253680344|ref|XP_022643570.1|	gi|1253680346|ref|XP_022643571.1|;gi|1253680344|ref|XP_022643570.1|	15;15	15;15	15;15	gi|1253680346|ref|XP_022643571.1| 60S ribosomal protein L13-like [Varroa destructor];gi|1253680344|ref|XP_022643570.1| 60S ribosomal protein L13-like [Varroa destructor]	2	15	15	15	10	13	10	12	12	13	10	13	10	12	12	13	10	13	10	12	12	13	53.1	53.1	53.1	24.025	209	209;209	0	18.395	By MS/MS	By MS/MS	By MS/MS	By MS/MS	By MS/MS	By MS/MS	37.3	48.3	40.7	44	44	44.5	10	10
gi|1253680366|ref|XP_022643583.1|;gi|1253680364|ref|XP_022643581.1|;gi|1253680362|ref|XP_022643580.1|;gi|1253680360|ref|XP_022643579.1|;gi|1253680358|ref|XP_022643578.1|	gi|1253680366|ref|XP_022643583.1|;gi|1253680364|ref|XP_022643581.1|;gi|1253680362|ref|XP_022643580.1|;gi|1253680360|ref|XP_022643579.1|;gi|1253680358|ref|XP_022643578.1|	3;3;3;3;3	3;3;3;3;3	3;3;3;3;3	gi|1253680366|ref|XP_022643583.1| chromobox protein homolog 1-like [Varroa destructor];gi|1253680364|ref|XP_022643581.1| chromobox protein homolog 1-like [Varroa destructor];gi|1253680362|ref|XP_022643580.1| chromobox protein homolog 1-like [Varroa destruc	5	3	3	3	1	1	3	2	2	1	1	1	3	2	2	1	1	1	3	2	2	1	40.2	40.2	40.2	10.341	92	92;92;92;92;92	0	4.9163	By MS/MS	By MS/MS	By MS/MS	By MS/MS	By matching	By matching	12	10.9	40.2	28.3	29.3	17.4	0	2
gi|1253680370|ref|XP_022643584.1|	gi|1253680370|ref|XP_022643584.1|	7	7	7	gi|1253680370|ref|XP_022643584.1| isopentenyl-diphosphate Delta-isomerase 1-like [Varroa destructor]	1	7	7	7	6	3	3	1	1	1	6	3	3	1	1	1	6	3	3	1	1	1	46.4	46.4	46.4	28.537	248	248	0	16.168	By MS/MS	By MS/MS	By MS/MS	By MS/MS	By MS/MS	By MS/MS	37.5	21.8	16.1	3.6	3.6	3.6	5	3
[truncated: 2,894 more rows]
[truncated: 18 more columns]
