# Supplementary material for: Life-history stage determines the diet of ectoparasitic mites on their honey bee hosts
Source: Nat Commun. 2024 Jan 25;15:725. doi: 10.1038/s41467-024-44915-x (PMC10811344; doi:10.1038/s41467-024-44915-x)
Supplement: Supplementary file 6 — Supplementary Data 2 [file 41467_2024_44915_MOESM6_ESM.xlsx]

## Sheet: Sheet1
Protein IDs	Majority protein IDs	Peptide counts (all)	Peptide counts (razor+unique)	Peptide counts (unique)	Fasta headers	Number of proteins	Peptides	Razor + unique peptides	Unique peptides	Peptides 1	Peptides 2	Peptides 3	Razor + unique peptides 1	Razor + unique peptides 2	Razor + unique peptides 3	Unique peptides 1	Unique peptides 2	Unique peptides 3	Sequence coverage [%]	Unique + razor sequence coverage [%]	Unique sequence coverage [%]	Mol. weight [kDa]	Sequence length	Sequence lengths	Q-value	Score	Sequence coverage 1 [%]	Sequence coverage 2 [%]	Sequence coverage 3 [%]	Intensity	MS/MS count 1	MS/MS count 2	MS/MS count 3	MS/MS count	Only identified by site	Reverse	Potential contaminant	id	Peptide IDs	Peptide is razor	Mod. peptide IDs	Evidence IDs	MS/MS IDs	Best MS/MS	Oxidation (M) site IDs	Oxidation (M) site positions	Taxonomy IDs
gi|1032017659|ref|XP_016766803.1|;gi|110755099|ref|XP_396302.3|	gi|1032017659|ref|XP_016766803.1|;gi|110755099|ref|XP_396302.3|	1;1	1;1	1;1	gi|1032017659|ref|XP_016766803.1| SWI/SNF-related matrix-associated actin-dependent regulator of chromatin subfamily A containing DEAD/H box 1 homolog isoform X2 [Apis mellifera];gi|110755099|ref|XP_396302.3| SWI/SNF-related matrix-associated actin-depende	2	1	1	1	0	1	0	0	1	0	0	1	0	1.3	1.3	1.3	76.576	669	669;830	1	-2	0	1.3	0	0	0	1	0	1	+			32	4145	TRUE	4344	8634	11082	11082	11	357	-1;-1
gi|66508439|ref|XP_392691.2|;gi|1032021685|ref|XP_016767773.1|	gi|66508439|ref|XP_392691.2|;gi|1032021685|ref|XP_016767773.1|	12;12	1;1	1;1	gi|66508439|ref|XP_392691.2| translation elongation factor 2 isoform X2 [Apis mellifera];gi|1032021685|ref|XP_016767773.1| translation elongation factor 2 isoform X1 [Apis mellifera]	2	12	1	1	0	10	10	0	0	1	0	0	1	17.1	1.3	1.3	94.581	844	844;844	1	-2	0	14.6	14.2	28282000	0	0	1	1	+			35	503;870;959;1806;1981;2275;2276;2744;4460;5232;6090;6194	False;True;False;False;False;False;False;False;False;False;False;False	522;905;1003;1885;2063;2370;2371;2855;4698;4699;5503;6390;6498	1042;1043;1795;1981;1982;3622;3623;3953;3954;3955;3956;4584;4585;4586;4587;5600;5601;9310;9311;9312;9313;10896;12623;12624;12833	1341;1342;2304;2538;2539;2540;2541;4592;4593;5001;5002;5003;5004;5005;5006;5805;5806;5807;5808;7136;7137;11936;11937;11938;11939;11940;13973;13974;16204;16205;16206;16468	1342;2304;2540;4592;5003;5806;5808;7136;11938;13973;16205;16468	12	22	-1;-1
gi|1477713413|ref|XP_006572432.2|	gi|1477713413|ref|XP_006572432.2|	1	1	1	gi|1477713413|ref|XP_006572432.2| ubiquitin carboxyl-terminal hydrolase 8 isoform X2 [Apis mellifera]	1	1	1	1	0	0	1	0	0	1	0	0	1	1	1	1	102.94	892	892	1	-2	0	0	1	0	0	0	1	1	+			63	4729	TRUE	4978	9878	12674	12674	24	7	-1
gi|1477714328|ref|XP_026294933.1|;gi|1477714326|ref|XP_026294929.1|;gi|1477714324|ref|XP_026294926.1|;gi|1477714322|ref|XP_026294923.1|;gi|1477714320|ref|XP_026294921.1|;gi|1477714318|ref|XP_026294919.1|	gi|1477714328|ref|XP_026294933.1|;gi|1477714326|ref|XP_026294929.1|;gi|1477714324|ref|XP_026294926.1|;gi|1477714322|ref|XP_026294923.1|;gi|1477714320|ref|XP_026294921.1|;gi|1477714318|ref|XP_026294919.1|	1;1;1;1;1;1	1;1;1;1;1;1	1;1;1;1;1;1	gi|1477714328|ref|XP_026294933.1| CUGBP Elav-like family member 2 isoform X9 [Apis mellifera];gi|1477714326|ref|XP_026294929.1| CUGBP Elav-like family member 2 isoform X9 [Apis mellifera];gi|1477714324|ref|XP_026294926.1| CUGBP Elav-like family member 2 is	6	1	1	1	0	1	0	0	1	0	0	1	0	2.1	2.1	2.1	64.876	605	605;605;605;605;605;605	1	-2	0	2.1	0	0	0	1	0	1	+			64	4155	TRUE	4354	8648	11100	11100	25;26	1;3	-1;-1;-1;-1;-1;-1
gi|1477725834|ref|XP_006566356.2|;gi|1477725824|ref|XP_006566349.2|	gi|1477725834|ref|XP_006566356.2|;gi|1477725824|ref|XP_006566349.2|	1;1	1;1	1;1	gi|1477725834|ref|XP_006566356.2| SHC-transforming protein 1 isoform X3 [Apis mellifera];gi|1477725824|ref|XP_006566349.2| SHC-transforming protein 1 isoform X1 [Apis mellifera]	2	1	1	1	0	1	0	0	1	0	0	1	0	2.2	2.2	2.2	44.816	402	402;455	1	-2	0	2.2	0	20451000	0	2	0	2	+			89	4123	TRUE	4317	8582	11019;11020	11019	28	1	-1;-1
gi|1477731651|ref|XP_026300732.1|	gi|1477731651|ref|XP_026300732.1|	1	1	1	gi|1477731651|ref|XP_026300732.1| telomere-associated protein RIF1-like [Apis mellifera]	1	1	1	1	0	1	0	0	1	0	0	1	0	0.8	0.8	0.8	305.38	2671	2671	1	-2	0	0.8	0	3677100000	0	1	0	1	+			97	3902	TRUE	4075	8119	10432	10432	30;31	2660;2665	-1
gi|1477733464|ref|XP_006562365.2|	gi|1477733464|ref|XP_006562365.2|	1	1	1	gi|1477733464|ref|XP_006562365.2| cytochrome P450 9e2-like [Apis mellifera]	1	1	1	1	0	1	0	0	1	0	0	1	0	1.9	1.9	1.9	60.284	515	515	1	-2	0	1.9	0	0	0	1	0	1	+			101	4207	TRUE	4420	8763	11238	11238	32;33	151;154	-1
gi|1477743009|ref|XP_026295451.1|;gi|1477743007|ref|XP_016766735.2|	gi|1477743009|ref|XP_026295451.1|;gi|1477743007|ref|XP_016766735.2|	1;1	1;1	1;1	gi|1477743009|ref|XP_026295451.1| uncharacterized protein LOC552399 [Apis mellifera];gi|1477743007|ref|XP_016766735.2| uncharacterized protein LOC552399 [Apis mellifera]	2	1	1	1	0	1	1	0	1	1	0	1	1	0.4	0.4	0.4	209.58	1858	1858;1858	1	-2	0	0.4	0.4	3342800000	0	1	1	2	+			122	2809	TRUE	2923	5737;5738	7318;7319	7318	38;39	548;551	-1;-1
gi|1477752068|ref|XP_396028.5|	gi|1477752068|ref|XP_396028.5|	1	1	1	gi|1477752068|ref|XP_396028.5| cGMP-dependent 3,5-cyclic phosphodiesterase [Apis mellifera]	1	1	1	1	0	0	1	0	0	1	0	0	1	1.2	1.2	1.2	84.981	731	731	1	-2	0	0	1.2	0	0	0	1	1	+			151	2612	TRUE	2721	5333	6780	6780	45;46	569;570	-1
OQR74035.1;OQR70418.1;OQR69242.1;gi|571506616|ref|XP_006570863.1|;gi|328791741|ref|XP_003251624.1|;gi|328789054|ref|XP_003251221.1|;gi|1485835105|ref|NP_001011609.2|;OQR69878.1	OQR74035.1;OQR70418.1;OQR69242.1;gi|571506616|ref|XP_006570863.1|;gi|328791741|ref|XP_003251624.1|;gi|328789054|ref|XP_003251221.1|;gi|1485835105|ref|NP_001011609.2|	8;8;8;8;8;8;8;3	1;1;1;1;1;1;1;1	1;1;1;1;1;1;1;1	OQR74035.1 histone H4-like [Tropilaelaps mercedesae];OQR70418.1 histone H4-like [Tropilaelaps mercedesae];OQR69242.1 histone H4-like [Tropilaelaps mercedesae];gi|571506616|ref|XP_006570863.1| histone H4 [Apis mellifera];gi|328791741|ref|XP_003251624.1| his	8	8	1	1	0	6	8	0	0	1	0	0	1	59.2	6.8	6.8	11.367	103	103;103;103;103;103;103;103;23	1	-2	0	51.5	59.2	970550000	0	0	1	1	+			171	647;898;2926;3213;5526;5689;5690;5867	False;False;False;False;True;False;False;False	676;939;3053;3350;5812;5980;5981;5982;6161	1350;1351;1352;1861;1862;1863;5997;5998;6651;6652;6653;11526;11852;11853;11854;11855;11856;12176;12177	1737;1738;1739;2386;2387;2388;2389;2390;2391;2392;7659;7660;8534;8535;8536;14811;15206;15207;15208;15209;15210;15211;15212;15213;15214;15215;15596;15597;15598;15599;15600	1738;2391;7659;8536;14811;15209;15215;15596	61	85	-1;-1;-1;-1;-1;-1;-1;-1
gi|571563867|ref|XP_006560861.1|;gi|328780081|ref|XP_393406.4|	gi|571563867|ref|XP_006560861.1|;gi|328780081|ref|XP_393406.4|	1;1	1;1	1;1	gi|571563867|ref|XP_006560861.1| RNA-binding protein 26 [Apis mellifera];gi|328780081|ref|XP_393406.4| RNA-binding protein 26 [Apis mellifera]	2	1	1	1	0	1	0	0	1	0	0	1	0	1	1	1	107.5	960	960;960	1	-2	0	1	0	60003000	0	0	0	0	+			195	5535	TRUE	5821	11542	14827	14827	77	717	-1;-1
gi|328785044|ref|XP_624330.3|	gi|328785044|ref|XP_624330.3|	3	1	1	gi|328785044|ref|XP_624330.3| prohibitin-2 [Apis mellifera]	1	3	1	1	0	3	2	0	1	0	0	1	0	10.5	4.5	4.5	39.478	353	353	1	-2	0	10.5	5.9	30713000	0	1	0	1	+			202	856;3495;6047	False;True;False	890;891;3642;6346	1772;1773;1774;7242;12545;12546	2275;2276;2277;2278;2279;9304;16097;16098	2279;9304;16097	80	94	-1
gi|571509733|ref|XP_006571604.1|;gi|571509720|ref|XP_006571600.1|	gi|571509733|ref|XP_006571604.1|;gi|571509720|ref|XP_006571600.1|	1;1	1;1	1;1	gi|571509733|ref|XP_006571604.1| 3-hydroxyisobutyrate dehydrogenase, mitochondrial isoform X4 [Apis mellifera];gi|571509720|ref|XP_006571600.1| 3-hydroxyisobutyrate dehydrogenase, mitochondrial isoform X1 [Apis mellifera]	2	1	1	1	0	0	1	0	0	1	0	0	1	6	6	6	28.519	265	265;316	1	-2	0	0	6	420780000	0	0	1	1	+			241	3280	TRUE	3419	6778	8698	8698	91;92	11;15	-1;-1
gi|571517477|ref|XP_006559771.1|	gi|571517477|ref|XP_006559771.1|	1	1	1	gi|571517477|ref|XP_006559771.1| actin-related protein 2/3 complex subunit 5 [Apis mellifera]	1	1	1	1	0	1	0	0	1	0	0	1	0	5.1	5.1	5.1	17.34	157	157	1	-2	0	5.1	0	0	0	1	0	1	+			246	886	TRUE	926	1836	2359	2359	93;94	108;113	-1
gi|571517708|ref|XP_006559809.1|;gi|571517705|ref|XP_003249546.2|	gi|571517708|ref|XP_006559809.1|;gi|571517705|ref|XP_003249546.2|	1;1	1;1	1;1	gi|571517708|ref|XP_006559809.1| uncharacterized protein LOC100576737 isoform X2 [Apis mellifera];gi|571517705|ref|XP_003249546.2| uncharacterized protein LOC100576737 isoform X1 [Apis mellifera]	2	1	1	1	0	0	1	0	0	1	0	0	1	3.8	3.8	3.8	24.461	211	211;233	1	-2	0	0	3.8	0	0	0	1	1	+			247	4208	TRUE	4421	8764	11239	11239	95;96	1;5	-1;-1
gi|571549750|ref|XP_006561922.1|;gi|571549747|ref|XP_001121195.3|	gi|571549750|ref|XP_006561922.1|;gi|571549747|ref|XP_001121195.3|	1;1	1;1	1;1	gi|571549750|ref|XP_006561922.1| probable cytochrome P450 12a5, mitochondrial isoform X2 [Apis mellifera];gi|571549747|ref|XP_001121195.3| probable cytochrome P450 12a5, mitochondrial isoform X1 [Apis mellifera]	2	1	1	1	0	1	0	0	1	0	0	1	0	3.2	3.2	3.2	68.262	590	590;618	1	-2	0	3.2	0	0	0	1	0	1	+			260	4202	TRUE	4413	8752	11224	11224	104	18	-1;-1
gi|571552907|ref|XP_006562897.1|;gi|571552903|ref|XP_006562896.1|	gi|571552907|ref|XP_006562897.1|;gi|571552903|ref|XP_006562896.1|	1;1	1;1	1;1	gi|571552907|ref|XP_006562897.1| inactive hydroxysteroid dehydrogenase-like protein 1 isoform X2 [Apis mellifera];gi|571552903|ref|XP_006562896.1| inactive hydroxysteroid dehydrogenase-like protein 1 isoform X1 [Apis mellifera]	2	1	1	1	0	0	1	0	0	1	0	0	1	3.5	3.5	3.5	35.845	316	316;332	1	-2	0	0	3.5	200660000	0	0	0	0	+			264	3276	TRUE	3415	6774	8693	8693	105;106	299;303	-1;-1
gi|571578160|ref|XP_006572303.1|	gi|571578160|ref|XP_006572303.1|	1	1	1	gi|571578160|ref|XP_006572303.1| probable ATP-dependent RNA helicase DHX34 [Apis mellifera]	1	1	1	1	0	0	1	0	0	1	0	0	1	1.5	1.5	1.5	134.21	1156	1156	1	-2	0	0	1.5	675320000	0	0	1	1	+			282	4201	TRUE	4412	8751	11223	11223	112	493	-1
gi|66512887|ref|XP_393191.2|	gi|66512887|ref|XP_393191.2|	1	1	1	gi|66512887|ref|XP_393191.2| inositol monophosphatase 1 [Apis mellifera]	1	1	1	1	0	1	1	0	1	1	0	1	1	4	4	4	29.833	272	272	1	-2	0	4	4	66114000	0	1	1	2	+			309	268	TRUE	279	567;568	754;755	754	147;148;149	159;160;162	-1
OQR68728.1	OQR68728.1	1	1	1	OQR68728.1 aminoglycoside phosphotransferase domain-containing protein 1-like [Tropilaelaps mercedesae]	1	1	1	1	0	0	1	0	0	1	0	0	1	3.3	3.3	3.3	47.887	421	421	1	-2	0	0	3.3	0	0	0	1	1	+			550	4379	TRUE	4609	9111	11666	11666	196;197	72;81	-1
OQR70028.1	OQR70028.1	1	1	1	OQR70028.1 DUOXA protein C06E1.3-like, partial [Tropilaelaps mercedesae]	1	1	1	1	0	0	1	0	0	1	0	0	1	4.1	4.1	4.1	25.278	242	242	1	-2	0	0	4.1	0	0	0	2	2	+			645	6149	TRUE	6450	12731;12732	16341;16342	16341	243	163	-1
OQR70433.1	OQR70433.1	1	1	1	OQR70433.1 hypothetical protein BIW11_01678 [Tropilaelaps mercedesae]	1	1	1	1	0	0	1	0	0	1	0	0	1	4.2	4.2	4.2	27.688	239	239	1	-2	0	0	4.2	236580000	0	0	1	1	+			682	5456	TRUE	5738	11383	14618	14618	252	210	-1
OQR71507.1	OQR71507.1	1	1	1	OQR71507.1 hypothetical protein BIW11_10952, partial [Tropilaelaps mercedesae]	1	1	1	1	0	1	1	0	1	1	0	1	1	4.5	4.5	4.5	20.893	199	199	1	-2	0	4.5	4.5	180830000	0	1	2	3	+			780	4222	TRUE	4441	8803;8804;8805	11290;11291;11292	11290	267	1	-1
OQR71512.1	OQR71512.1	1	1	1	OQR71512.1 hypothetical protein BIW11_10947, partial [Tropilaelaps mercedesae]	1	1	1	1	0	0	1	0	0	1	0	0	1	16.5	16.5	16.5	11.985	103	103	1	-2	0	0	16.5	41044000	0	0	1	1	+			781	3746	TRUE	3907	7772	9978	9978	268	64	-1
OQR71881.1	OQR71881.1	1	1	1	OQR71881.1 cytochrome P450 4c3-like [Tropilaelaps mercedesae]	1	1	1	1	0	1	0	0	1	0	0	1	0	4.7	4.7	4.7	43.987	381	381	1	-2	0	4.7	0	8568300000	0	0	0	0	+			813	3599	TRUE	3750	7457	9584	9584	271	368	-1
OQR72200.1	OQR72200.1	1	1	1	OQR72200.1 hypothetical protein BIW11_01346 [Tropilaelaps mercedesae]	1	1	1	1	0	0	1	0	0	1	0	0	1	18	18	18	12.659	111	111	1	-2	0	0	18	144550000	0	0	1	1	+			850	4156	TRUE	4355	8649	11101	11101	277	1	-1
OQR74754.1	OQR74754.1	1	1	1	OQR74754.1 ribose-5-phosphate isomerase-like [Tropilaelaps mercedesae]	1	1	1	1	0	0	1	0	0	1	0	0	1	5.2	5.2	5.2	35.22	330	330	1	-2	0	0	5.2	183040000	0	0	1	1	+			1039	2046	TRUE	2131	4099	5187	5187	324	239	-1
OQR76824.1	OQR76824.1	1	1	1	OQR76824.1 tripeptidyl-peptidase 2-like [Tropilaelaps mercedesae]	1	1	1	1	0	0	1	0	0	1	0	0	1	1.1	1.1	1.1	122.15	1126	1126	1	-2	0	0	1.1	162510000	0	0	1	1	+			1255	3023	TRUE	3155	6206	7946	7946	357	634	-1
OQR76896.1	OQR76896.1	1	1	1	OQR76896.1 endoribonuclease Dcr-1-like [Tropilaelaps mercedesae]	1	1	1	1	0	0	1	0	0	1	0	0	1	5.6	5.6	5.6	16.235	143	143	1	-2	0	0	5.6	0	0	0	1	1	+			1262	4243	TRUE	4466	8845	11346	11346	359	1	-1
OQR77937.1	OQR77937.1	1	1	1	OQR77937.1 MKI67 FHA domain-interacting nucleolar phosphoprotein-like [Tropilaelaps mercedesae]	1	1	1	1	0	0	1	0	0	1	0	0	1	2.4	2.4	2.4	34.172	296	296	1	-2	0	0	2.4	81990000	0	0	1	1	+			1377	4154	TRUE	4353	8647	11099	11099	380	5	-1
OQR78497.1	OQR78497.1	1	1	1	OQR78497.1 hypothetical protein BIW11_06369 [Tropilaelaps mercedesae]	1	1	1	1	0	1	0	0	1	0	0	1	0	4.6	4.6	4.6	35.001	303	303	1	-2	0	4.6	0	90513000	0	1	0	1	+			1440	4118	TRUE	4312	8574	11006	11006	391	280	-1
OQR78500.1	OQR78500.1	1	1	1	OQR78500.1 protein LSM12-like [Tropilaelaps mercedesae]	1	1	1	1	0	1	0	0	1	0	0	1	0	7.9	7.9	7.9	15.841	140	140	1	-2	0	7.9	0	0	0	1	0	1	+			1441	4224	TRUE	4443	8808	11296	11296	392;393;394	1;4;7	-1
OQR78693.1	OQR78693.1	1	1	1	OQR78693.1 intraflagellar transport protein-like [Tropilaelaps mercedesae]	1	1	1	1	0	0	1	0	0	1	0	0	1	3.7	3.7	3.7	45.421	408	408	1	-2	0	0	3.7	84179000	0	0	1	1	+			1458	2539	TRUE	2648	5196	6620	6620	395	79	-1
OQR78742.1	OQR78742.1	1	1	1	OQR78742.1 hypothetical protein BIW11_02678 [Tropilaelaps mercedesae]	1	1	1	1	0	0	1	0	0	1	0	0	1	1.1	1.1	1.1	83.852	756	756	1	-2	0	0	1.1	170770000	0	0	0	0	+			1464	4144	TRUE	4343	8633	11081	11081	398;399	502;504	-1
REV__gi|571573231|ref|XP_006557651.1|;REV__gi|1032012078|ref|XP_016772170.1|;REV__gi|110763115|ref|XP_392047.3|;REV__gi|571573228|ref|XP_006557650.1|	REV__gi|571573231|ref|XP_006557651.1|;REV__gi|1032012078|ref|XP_016772170.1|;REV__gi|110763115|ref|XP_392047.3|;REV__gi|571573228|ref|XP_006557650.1|	1;1;1;1	1;1;1;1	1;1;1;1	gi|571573231|ref|XP_006557651.1| protein FAM160B1 isoform X4 [Apis mellifera];gi|1032012078|ref|XP_016772170.1| protein FAM160B1 isoform X3 [Apis mellifera];gi|110763115|ref|XP_392047.3| protein FAM160B1 isoform X2 [Apis mellifera];gi|571573228|ref|XP_0065	4	1	1	1	0	1	1	0	1	1	0	1	1	0	0	0	91.358	806	806;834;839;847	1	-2	0	0	0	348360000	0	1	1	2	+	+		1644	4311	TRUE	4541	8989;8990;8991	11516;11517;11518	11516	443	273	-1;-1;-1;-1
REV__gi|1477756464|ref|XP_026297830.1|;REV__gi|1477756460|ref|XP_026297829.1|;REV__gi|1477756456|ref|XP_026297828.1|;REV__gi|1477756453|ref|XP_026297827.1|;REV__gi|1477756449|ref|XP_026297826.1|;REV__gi|1477756445|ref|XP_026297825.1|;REV__gi|571544737|ref|XP_006564591.1|;REV__gi|1477756439|ref|XP_026297824.1|;REV__gi|1477756436|ref|XP_026297823.1|;REV__gi|1477756432|ref|XP_026297822.1|;REV__gi|14…	REV__gi|1477756464|ref|XP_026297830.1|;REV__gi|1477756460|ref|XP_026297829.1|;REV__gi|1477756456|ref|XP_026297828.1|;REV__gi|1477756453|ref|XP_026297827.1|;REV__gi|1477756449|ref|XP_026297826.1|;REV__gi|1477756445|ref|XP_026297825.1|;REV__gi|571544737|ref|XP_006564591.1|;REV__gi|1477756439|ref|XP_026297824.1|;REV__gi|1477756436|ref|XP_026297823.1|;REV__gi|1477756432|ref|XP_026297822.1|;REV__gi|14…	1;1;1;1;1;1;1;1;1;1;1	1;1;1;1;1;1;1;1;1;1;1	1;1;1;1;1;1;1;1;1;1;1	gi|1477756464|ref|XP_026297830.1| golgin subfamily A member 4 isoform X11 [Apis mellifera];gi|1477756460|ref|XP_026297829.1| centromere-associated protein E isoform X10 [Apis mellifera];gi|1477756456|ref|XP_026297828.1| centromere-associated protein E isof	11	1	1	1	0	0	1	0	0	1	0	0	1	0	0	0	357.84	3063	3063;3068;3069;3071;3087;3090;3091;3108;3109;3109;3110	1	-2	0	0	0	149250000	0	0	1	1	+	+		1649	1322	TRUE	1383	2696	3425	3425	444	1135	-1;-1;-1;-1;-1;-1;-1;-1;-1;-1;-1
REV__OQR76392.1	REV__OQR76392.1	1	1	1	OQR76392.1 DNA-directed RNA polymerase III subunit RPC3-like [Tropilaelaps mercedesae]	1	1	1	1	0	0	1	0	0	1	0	0	1	0	0	0	57.425	495	495	1	-2	0	0	0	13625000	0	0	0	0	+	+		1659	3584	TRUE	3734	7432	9557	9557	445	269	-1
REV__OQR78976.1	REV__OQR78976.1	1	1	1	OQR78976.1 TBC1 domain family member 30-like [Tropilaelaps mercedesae]	1	1	1	1	0	0	1	0	0	1	0	0	1	0	0	0	72.397	673	673	1	-2	0	0	0	273850000	0	0	1	1	+	+		1660	1198	TRUE	1255	2444	3101	3101	446	476	-1
CON__P02533;CON__Q9Z2K1;CON__Q3ZAW8;CON__Q04695;CON__Q9QWL7;CON__A2A4G1;CON__Q7Z3Y9	CON__P02533	5;2;2;1;1;1;1	4;1;1;1;1;0;0	2;0;0;1;1;0;0		7	5	4	2	1	2	3	1	1	3	0	1	2	12.7	10.8	5.9	51.621	472	472;469;474;432;433;456;468	0	51.415	2.5	4.7	8.3	889240000	1	1	3	5			+	0	250;349;404;1472;6209	True;True;True;True;False	261;362;417;1543;6513	515;728;837;2999;3000;12861	687;958;1090;3786;3787;16512	687;958;1090;3787;16512			-1;-1;-1;-1;-1;-1;-1
CON__P48668;CON__P04259;CON__P02538	CON__P48668;CON__P04259;CON__P02538	7;7;7	4;4;4	2;2;2	;;	3	7	4	2	0	2	6	0	1	3	0	0	2	14.9	9.6	5.1	60.024	564	564;564;564	0	47.721	0	3.4	13.1	241740000	0	1	4	5			+	1	79;387;2932;3269;4400;4761;6351	True;False;True;False;False;True;True	81;400;3059;3408;4633;5012;6656	162;807;808;6014;6761;9183;9945;9946;13128	201;1052;1053;1054;7682;8674;11771;12769;12770;16837	201;1052;7682;8674;11771;12769;16837			-1;-1;-1
CON__P04264;CON__Q6IFZ6;CON__H-INV:HIT000016045;CON__P05787;CON__Q8VED5	CON__P04264	26;2;1;1;1	26;2;1;1;1	18;0;0;0;0		5	26	26	18	1	17	24	1	17	24	0	13	16	51.6	51.6	40.1	66.017	644	644;572;99;483;531	0	323.31	1.4	40.2	50	26391000000	1	21	39	61			+	2	85;1027;1699;1798;2000;2193;2211;2611;3268;3754;4217;4400;4458;4698;5011;5073;5085;5109;5110;5424;5425;5490;5540;5541;6313;6414	True;True;True;True;True;True;True;True;True;True;True;True;True;True;True;True;True;True;True;True;True;True;True;True;True;True	88;1073;1776;1877;2082;2283;2301;2720;3407;3917;4433;4434;4633;4694;4695;4945;5269;5334;5346;5372;5373;5705;5706;5773;5827;5828;6618;6722	180;2111;2112;2113;3424;3608;3609;3990;3991;3992;4409;4410;4441;4442;5331;5332;6760;7791;7792;8788;8789;8790;8791;9183;9305;9306;9790;9791;10416;10417;10547;10548;10549;10578;10579;10634;10635;11323;11324;11325;11326;11452;11453;11564;11565;11566;13063;13064;13261	237;2688;2689;2690;4316;4317;4577;4578;5043;5044;5045;5587;5588;5625;5626;5627;6778;6779;8672;8673;10002;10003;10004;10005;11274;11275;11276;11277;11278;11771;11929;11930;12548;12549;13351;13352;13523;13524;13525;13561;13562;13563;13628;13629;13630;13631;14543;14544;14545;14546;14717;14718;14858;14859;14860;14861;14862;14863;16754;16755;16756;16757;17015	237;2689;4316;4577;5043;5587;5626;6779;8672;10002;11275;11771;11929;12548;13351;13524;13563;13628;13631;14545;14546;14717;14861;14862;16757;17015	0;1;2	259;262;493	-1;-1;-1;-1;-1
CON__P08779	CON__P08779	4	1	1		1	4	1	1	1	1	2	0	0	1	0	0	1	9.5	2.7	2.7	51.267	473	473	0.00079745	7.4161	2.5	1.9	5.1	0	0	0	1	1			+	3	250;404;1471;6209	False;False;True;False	261;417;1542;6513	515;837;2998;12861	687;1090;3785;16512	687;1090;3785;16512			-1
CON__P13645;CON__P02535-1;CON__Q7Z3Z0;CON__Q7Z3Y8;CON__Q148H6;CON__Q7Z3Y7	CON__P13645	20;4;2;2;2;2	20;4;2;2;2;2	18;2;1;1;1;1		6	20	20	18	0	17	19	0	17	19	0	15	18	48.6	48.6	45	59.51	593	593;570;450;459;464;486	0	323.31	0	42.3	47	11697000000	0	23	20	43			+	4	66;107;253;617;1331;2200;2206;3410;3625;4493;4550;4553;4788;5104;5182;5183;5433;5999;6209;6378	True;True;True;True;True;True;True;True;True;True;True;True;True;True;True;True;True;True;True;True	67;111;264;645;1392;2290;2296;3555;3777;4735;4794;4797;5040;5367;5449;5450;5715;6298;6513;6685	136;137;221;222;519;520;1285;2709;2710;2711;4420;4433;4434;4435;7076;7077;7519;7520;9386;9387;9388;9505;9506;9511;9512;9992;9993;10622;10623;10783;10784;10785;10786;10787;11340;11341;12459;12861;13195;13196	162;163;164;291;292;293;691;692;1661;3439;3440;3441;5599;5617;5618;5619;9099;9100;9101;9102;9673;9674;12032;12033;12034;12035;12183;12184;12189;12190;12829;12830;12831;12832;13612;13613;13614;13827;13828;13829;13830;13831;14562;14563;15981;16512;16923;16924	164;293;691;1661;3439;5599;5619;9099;9674;12032;12184;12189;12832;13612;13828;13831;14562;15981;16512;16924			-1;-1;-1;-1;-1;-1
CON__P13647	CON__P13647	5	1	1		1	5	1	1	0	1	4	0	0	1	0	0	1	10.3	2.5	2.5	62.378	590	590	0.0040872	6.216	0	1.7	8.6	44501000	0	0	1	1			+	5	3269;4400;4761;6179;6351	False;False;False;True;False	3408;4633;5012;6480;6656	6761;9183;9945;9946;12794;13128	8674;11771;12769;12770;16414;16837	8674;11771;12769;16414;16837			-1
CON__P35527	CON__P35527	20	20	20		1	20	20	20	0	13	20	0	13	20	0	13	20	55.5	55.5	55.5	62.129	623	623	0	323.31	0	37.1	55.5	7755000000	0	18	25	43			+	6	768;1232;1611;1801;2001;2008;2009;2380;2381;2742;4575;4649;4675;4817;4951;5012;5234;5498;6133;6374	True;True;True;True;True;True;True;True;True;True;True;True;True;True;True;True;True;True;True;True	801;1289;1687;1880;2083;2090;2091;2480;2481;2853;4819;4895;4922;5069;5070;5207;5270;5505;5782;6433;6680;6681	1605;1606;2511;2512;3269;3613;3614;3993;3994;4005;4006;4810;4811;4812;4813;5596;5597;9560;9561;9690;9750;9751;10044;10045;10046;10292;10418;10419;10899;10900;11472;11473;12701;12702;13183;13184;13185;13186	2069;2070;3185;3186;3187;4144;4145;4582;4583;5046;5047;5048;5060;5061;6102;6103;6104;6105;6106;7131;7132;12252;12253;12419;12500;12501;12893;12894;12895;12896;13207;13353;13354;13355;13977;13978;14745;14746;16307;16308;16907;16908;16909;16910	2070;3186;4145;4583;5046;5060;5061;6104;6106;7131;12253;12419;12501;12894;13207;13355;13978;14746;16307;16908	3;4	269;411	-1
CON__P35908v2;CON__P35908;CON__Q5XKE5;CON__P12035;CON__Q01546	CON__P35908v2;CON__P35908	17;16;2;2;2	15;14;2;2;2	12;11;1;1;1	;	5	17	15	12	1	4	16	1	3	14	1	2	11	38	34.9	29.6	65.432	639	639;645;535;629;638	0	242.64	1.9	8.5	33.8	2604900000	1	4	16	21			+	7	387;980;1028;1699;1988;1999;2007;2372;2611;3269;4551;5074;5236;5276;5618;6062;6415	True;True;True;False;True;True;True;True;False;True;True;True;True;True;True;True;True	400;1025;1074;1776;2070;2081;2089;2472;2720;3408;4795;5335;5507;5548;5905;6361;6723	807;808;2026;2114;3424;3967;3988;3989;4004;4798;5331;5332;6761;9507;9508;10550;10903;10993;11710;12574;13262;13263	1052;1053;1054;2594;2691;4316;4317;5018;5041;5042;5059;6088;6778;6779;8674;12185;12186;13526;13527;13981;14094;14095;15042;16135;17016;17017	1052;2594;2691;4316;5018;5041;5059;6088;6779;8674;12186;13526;13981;14094;15042;16135;17017			-1;-1;-1;-1;-1
CON__P62894	CON__P62894	3	1	1		1	3	1	1	0	3	3	0	1	1	0	1	1	24.8	10.5	10.5	11.703	105	105	0.0028129	6.3639	0	24.8	24.8	100940000	0	2	1	3			+	8	3212;5404;5406	False;True;False	3349;5684;5686	6649;6650;11280;11281;11284;11285	8532;8533;14481;14482;14483;14488;14489;14490	8533;14483;14489			-1
CON__Q3TTY5	CON__Q3TTY5	3	1	1		1	3	1	1	2	1	2	1	0	0	1	0	0	11.5	8.2	8.2	70.922	707	707	0.00079618	7.3841	9.5	1.3	3.3	243100000	1	0	0	1			+	9	1027;1988;2194	False;False;True	1073;2070;2284	2111;2112;2113;3967;4411	2688;2689;2690;5018;5589	2689;5018;5589			-1
gi|328793281|ref|XP_395852.4|;gi|1031995413|ref|XP_016772826.1|	gi|328793281|ref|XP_395852.4|;gi|1031995413|ref|XP_016772826.1|	4;4	4;4	4;4	gi|328793281|ref|XP_395852.4| alpha-L-fucosidase isoform X2 [Apis mellifera];gi|1031995413|ref|XP_016772826.1| alpha-L-fucosidase isoform X1 [Apis mellifera]	2	4	4	4	0	3	3	0	3	3	0	3	3	12.7	12.7	12.7	55.703	471	471;476	0	58.549	0	10.4	9.6	771760000	0	3	3	6				10	829;4284;6497;6571	True;True;True;True	863;4512;6807;6886	1725;8934;13422;13423;13567;13568	2213;11446;17224;17225;17409;17410	2213;11446;17224;17410			-1;-1
gi|1031998057|ref|XP_016766883.1|;gi|1031998055|ref|XP_016766882.1|;gi|1031998053|ref|XP_016766881.1|;gi|1031998047|ref|XP_016766874.1|;gi|1477715212|ref|XP_026296500.1|;gi|1031998051|ref|XP_016766878.1|;gi|1031998049|ref|XP_016766875.1|;OQR77418.1	gi|1031998057|ref|XP_016766883.1|;gi|1031998055|ref|XP_016766882.1|;gi|1031998053|ref|XP_016766881.1|;gi|1031998047|ref|XP_016766874.1|;gi|1477715212|ref|XP_026296500.1|;gi|1031998051|ref|XP_016766878.1|;gi|1031998049|ref|XP_016766875.1|;OQR77418.1	3;3;3;3;3;3;3;2	3;3;3;3;3;3;3;2	3;3;3;3;3;3;3;2	gi|1031998057|ref|XP_016766883.1| ras-like GTP-binding protein Rho1 isoform X3 [Apis mellifera];gi|1031998055|ref|XP_016766882.1| ras-like GTP-binding protein Rho1 isoform X3 [Apis mellifera];gi|1031998053|ref|XP_016766881.1| ras-like GTP-binding protein R	8	3	3	3	0	2	3	0	2	3	0	2	3	24.3	24.3	24.3	23.187	206	206;206;206;213;227;227;227;69	0	64.851	0	19.9	24.3	1015200000	0	2	3	5				11	923;4811;5315	True;True;True	966;5063;5588	1909;1910;10032;10033;11066	2441;2442;12879;12880;12881;14186	2441;12881;14186			-1;-1;-1;-1;-1;-1;-1;-1
gi|1031999398|ref|XP_016769684.1|;gi|1031999396|ref|XP_016769682.1|;gi|1477716527|ref|XP_001120347.3|	gi|1031999398|ref|XP_016769684.1|;gi|1031999396|ref|XP_016769682.1|;gi|1477716527|ref|XP_001120347.3|	9;9;9	9;9;9	9;9;9	gi|1031999398|ref|XP_016769684.1| uncharacterized protein LOC725273 isoform X3 [Apis mellifera];gi|1031999396|ref|XP_016769682.1| uncharacterized protein LOC725273 isoform X2 [Apis mellifera];gi|1477716527|ref|XP_001120347.3| uncharacterized protein LOC725	3	9	9	9	1	6	7	1	6	7	1	6	7	64.2	64.2	64.2	20.899	187	187;208;429	0	292.1	4.8	46	41.7	6198100000	2	8	10	20				12	80;696;1256;1422;2971;4184;4886;5096;6390	True;True;True;True;True;True;True;True;True	82;726;1315;1489;3101;4391;4392;5140;5358;6698	163;164;165;166;1438;2560;2561;2880;6100;6101;8712;8713;8714;10168;10602;13222	202;203;204;205;206;207;208;209;1854;3248;3249;3633;3634;7795;7796;11178;11179;11180;11181;13047;13588;16967	203;1854;3248;3633;7796;11179;13047;13588;16967	5	34	-1;-1;-1
gi|66500170|ref|XP_623603.1|;gi|1032000855|ref|XP_016772970.1|	gi|66500170|ref|XP_623603.1|;gi|1032000855|ref|XP_016772970.1|	6;6	6;6	6;6	gi|66500170|ref|XP_623603.1| neutral alpha-glucosidase AB isoform X2 [Apis mellifera];gi|1032000855|ref|XP_016772970.1| neutral alpha-glucosidase AB isoform X1 [Apis mellifera]	2	6	6	6	0	6	2	0	6	2	0	6	2	10.4	10.4	10.4	106.84	925	925;933	0	50.183	0	10.4	2.7	186570000	0	6	2	8				14	2733;4021;4301;5628;6421;6584	True;True;True;True;True;True	2844;4199;4531;5916;6729;6899	5582;8355;8356;8971;11730;13273;13274;13590	7116;10725;10726;11492;15063;17027;17028;17447	7116;10725;11492;15063;17028;17447			-1;-1
gi|1032000931|ref|XP_016773139.1|	gi|1032000931|ref|XP_016773139.1|	1	1	1	gi|1032000931|ref|XP_016773139.1| protein cortex isoform X2 [Apis mellifera]	1	1	1	1	0	1	0	0	1	0	0	1	0	4	4	4	63.44	547	547	0.0078534	5.995	0	4	0	382320000	0	1	0	1				15	2998	TRUE	3130	6158	7879	7879			-1
gi|1032000984|ref|XP_016773211.1|;gi|571503376|ref|XP_006568198.1|;gi|571503369|ref|XP_006568196.1|;gi|571503366|ref|XP_006568195.1|;gi|571503362|ref|XP_006568194.1|;gi|571503359|ref|XP_006568193.1|;gi|328788805|ref|XP_396043.3|;gi|1032000976|ref|XP_016773201.1|;gi|1032000974|ref|XP_016773199.1|	gi|1032000984|ref|XP_016773211.1|;gi|571503376|ref|XP_006568198.1|;gi|571503369|ref|XP_006568196.1|;gi|571503366|ref|XP_006568195.1|;gi|571503362|ref|XP_006568194.1|;gi|571503359|ref|XP_006568193.1|;gi|328788805|ref|XP_396043.3|;gi|1032000976|ref|XP_016773201.1|;gi|1032000974|ref|XP_016773199.1|	1;1;1;1;1;1;1;1;1	1;1;1;1;1;1;1;1;1	1;1;1;1;1;1;1;1;1	gi|1032000984|ref|XP_016773211.1| tyrosine-protein kinase Src42A isoform X4 [Apis mellifera];gi|571503376|ref|XP_006568198.1| tyrosine-protein kinase Src42A isoform X3 [Apis mellifera];gi|571503369|ref|XP_006568196.1| tyrosine-protein kinase Src42A isoform	9	1	1	1	0	1	0	0	1	0	0	1	0	2.4	2.4	2.4	53.142	461	461;505;505;505;505;505;505;514;516	0.0015337	6.8223	0	2.4	0	0	0	1	0	1				16	4712	TRUE	4959	9838	12616	12616			-1;-1;-1;-1;-1;-1;-1;-1;-1
OQR75581.1;gi|1032001680|ref|XP_016773405.1|;gi|328792501|ref|XP_003251737.1|;OQR73311.1;gi|66501030|ref|XP_392831.2|;gi|571508689|ref|XP_006571391.1|;gi|571508683|ref|XP_006571390.1|	OQR75581.1;gi|1032001680|ref|XP_016773405.1|;gi|328792501|ref|XP_003251737.1|;OQR73311.1;gi|66501030|ref|XP_392831.2|;gi|571508689|ref|XP_006571391.1|;gi|571508683|ref|XP_006571390.1|	1;1;1;1;1;1;1	1;1;1;1;1;1;1	1;1;1;1;1;1;1	OQR75581.1 hypothetical protein BIW11_08323, partial [Tropilaelaps mercedesae];gi|1032001680|ref|XP_016773405.1| actin-related protein 2 isoform X5 [Apis mellifera];gi|328792501|ref|XP_003251737.1| actin-related protein 2 isoform X4 [Apis mellifera];OQR733	7	1	1	1	0	0	1	0	0	1	0	0	1	11.4	11.4	11.4	17.008	149	149;343;394;395;400;400;406	0.0034795	6.3164	0	0	11.4	77029000	0	0	1	1				17	2397	TRUE	2497	4844	6143	6143			-1;-1;-1;-1;-1;-1;-1
gi|1032002017|ref|XP_016769738.1|;gi|1477722999|ref|XP_026299169.1|;gi|1032002014|ref|XP_016769737.1|;gi|571554325|ref|XP_006566082.1|;gi|1477722966|ref|XP_016769733.2|;gi|1477722964|ref|XP_016769732.2|;gi|1477722986|ref|XP_026299167.1|;gi|1477722989|ref|XP_026299168.1|;gi|1477722980|ref|XP_026299166.1|;gi|1477722977|ref|XP_006566079.2|;gi|1477722974|ref|XP_026299165.1|;gi|1477722971|ref|XP_00656…	gi|1032002017|ref|XP_016769738.1|;gi|1477722999|ref|XP_026299169.1|;gi|1032002014|ref|XP_016769737.1|;gi|571554325|ref|XP_006566082.1|;gi|1477722966|ref|XP_016769733.2|;gi|1477722964|ref|XP_016769732.2|;gi|1477722986|ref|XP_026299167.1|;gi|1477722989|ref|XP_026299168.1|;gi|1477722980|ref|XP_026299166.1|;gi|1477722977|ref|XP_006566079.2|;gi|1477722974|ref|XP_026299165.1|;gi|1477722971|ref|XP_00656…	1;1;1;1;1;1;1;1;1;1;1;1;1;1;1	1;1;1;1;1;1;1;1;1;1;1;1;1;1;1	1;1;1;1;1;1;1;1;1;1;1;1;1;1;1	gi|1032002017|ref|XP_016769738.1| four and a half LIM domains protein 2 isoform X14 [Apis mellifera];gi|1477722999|ref|XP_026299169.1| four and a half LIM domains protein 2 isoform X13 [Apis mellifera];gi|1032002014|ref|XP_016769737.1| four and a half LIM	15	1	1	1	0	1	1	0	1	1	0	1	1	3.3	3.3	3.3	27.058	239	239;286;286;344;366;388;522;525;527;545;565;581;662;676;1344	0.0047393	6.1776	0	3.3	3.3	2460200000	0	0	2	2				18	529	TRUE	552	1094;1095	1411;1412;1413	1413			-1;-1;-1;-1;-1;-1;-1;-1;-1;-1;-1;-1;-1;-1;-1
gi|571553212|ref|XP_006562951.1|;gi|1032003363|ref|XP_016770020.1|;gi|571553208|ref|XP_006562950.1|	gi|571553212|ref|XP_006562951.1|;gi|1032003363|ref|XP_016770020.1|;gi|571553208|ref|XP_006562950.1|	1;1;1	1;1;1	1;1;1	gi|571553212|ref|XP_006562951.1| arfGAP with SH3 domain, ANK repeat and PH domain-containing protein isoform X3 [Apis mellifera];gi|1032003363|ref|XP_016770020.1| arfGAP with SH3 domain, ANK repeat and PH domain-containing protein isoform X2 [Apis mellifer	3	1	1	1	0	0	1	0	0	1	0	0	1	1.2	1.2	1.2	112.29	1013	1013;1030;1036	0.01005	5.8728	0	0	1.2	281100000	0	0	1	1				19	3465	TRUE	3611	7176	9218	9218	6	204	-1;-1;-1
gi|1032008196|ref|XP_016771167.1|;gi|226533687|ref|NP_001152775.1|	gi|1032008196|ref|XP_016771167.1|;gi|226533687|ref|NP_001152775.1|	14;10	14;10	14;10	gi|1032008196|ref|XP_016771167.1| venom serine carboxypeptidase isoform X1 [Apis mellifera];gi|226533687|ref|NP_001152775.1| venom serine carboxypeptidase precursor [Apis mellifera]	2	14	14	14	0	12	14	0	12	14	0	12	14	51.2	51.2	51.2	53.719	467	467;467	0	323.31	0	39.4	51.2	32396000000	0	17	23	40				21	82;541;1346;1347;2070;4267;4538;5657;6027;6275;6305;6333;6533;6613	True;True;True;True;True;True;True;True;True;True;True;True;True;True	84;85;564;1407;1408;2157;4494;4495;4781;5946;6326;6579;6610;6638;6844;6929	170;171;172;173;174;1119;1120;2736;2737;2738;2739;4148;4149;8901;8902;8903;8904;8905;8906;9482;11784;11785;11786;12509;12510;12511;12989;12990;13049;13050;13100;13483;13484;13647;13648	227;228;229;230;231;1448;1449;1450;3469;3470;3471;3472;5250;5251;11408;11409;11410;11411;11412;11413;11414;11415;11416;12150;15124;15125;15126;16045;16046;16047;16048;16049;16050;16051;16664;16665;16666;16667;16736;16737;16800;17295;17296;17518;17519	227;1450;3470;3472;5250;11416;12150;15124;16048;16666;16737;16800;17295;17518	7;8	363;445	-1;-1
gi|66523390|ref|XP_392776.2|;gi|1032010597|ref|XP_016771789.1|	gi|66523390|ref|XP_392776.2|;gi|1032010597|ref|XP_016771789.1|	6;6	1;1	1;1	gi|66523390|ref|XP_392776.2| glutamate dehydrogenase, mitochondrial isoform X2 [Apis mellifera];gi|1032010597|ref|XP_016771789.1| glutamate dehydrogenase, mitochondrial isoform X1 [Apis mellifera]	2	6	1	1	0	5	4	0	1	1	0	1	1	13.2	3.4	3.4	61.642	553	553;586	0	61.469	0	10.3	10.3	862630000	0	2	3	5				22	287;795;1975;2700;2925;4433	False;False;True;False;False;False	298;829;2056;2057;2811;3052;4666	605;606;1660;1661;3939;3940;3941;3942;3943;5509;5996;9255	803;804;805;806;2136;2137;2138;4985;4986;4987;4988;4989;7023;7024;7658;11872	806;2138;4986;7024;7658;11872	9	221	-1;-1
gi|1032010794|ref|XP_016771850.1|;OQR75259.1	gi|1032010794|ref|XP_016771850.1|;OQR75259.1	3;2	3;2	3;2	gi|1032010794|ref|XP_016771850.1| 40S ribosomal protein S9 [Apis mellifera];OQR75259.1 40S ribosomal protein S9-like [Tropilaelaps mercedesae]	2	3	3	3	0	3	1	0	3	1	0	3	1	14.5	14.5	14.5	22.52	193	193;126	0	17.468	0	14.5	5.7	1947200000	0	3	1	4				23	3373;3438;4823	True;True;True	3517;3583;5076	6992;7126;10056;10057	8996;9160;12906;12907	8996;9160;12906			-1;-1
gi|1032011546|ref|XP_016772039.1|;gi|1477733892|ref|XP_026301104.1|;gi|1477733890|ref|XP_006563532.2|;gi|1477733888|ref|XP_006563531.2|;gi|1032011548|ref|XP_016772040.1|	gi|1032011546|ref|XP_016772039.1|;gi|1477733892|ref|XP_026301104.1|;gi|1477733890|ref|XP_006563532.2|;gi|1477733888|ref|XP_006563531.2|;gi|1032011548|ref|XP_016772040.1|	5;5;5;5;3	5;5;5;5;3	5;5;5;5;3	gi|1032011546|ref|XP_016772039.1| protein Skeletor, isoforms B/C isoform X4 [Apis mellifera];gi|1477733892|ref|XP_026301104.1| protein Skeletor, isoforms B/C isoform X3 [Apis mellifera];gi|1477733890|ref|XP_006563532.2| protein Skeletor, isoforms B/C isofo	5	5	5	5	0	3	5	0	3	5	0	3	5	11.4	11.4	11.4	80.648	728	728;1088;1347;1348;445	0	68.955	0	6.5	11.4	601640000	0	3	6	9				25	715;1845;1853;3879;6480	True;True;True;True;True	747;1924;1932;4050;6790	1480;3688;3689;3704;3705;8067;8068;13392	1904;4672;4673;4689;4690;10363;10364;10365;17191	1904;4673;4690;10364;17191			-1;-1;-1;-1;-1
gi|1032011705|ref|XP_016772082.1|	gi|1032011705|ref|XP_016772082.1|	2	2	2	gi|1032011705|ref|XP_016772082.1| uncharacterized protein LOC102656354 [Apis mellifera]	1	2	2	2	0	2	2	0	2	2	0	2	2	33.6	33.6	33.6	12.439	119	119	0	52.508	0	33.6	33.6	2642800000	0	4	4	8				26	1100;5367	True;True	1149;5644;5645	2256;2257;11188;11189;11190;11191	2863;2864;14349;14350;14351;14352;14353;14354	2864;14352	10	98	-1
gi|1032013937|ref|XP_395047.5|	gi|1032013937|ref|XP_395047.5|	5	2	2	gi|1032013937|ref|XP_395047.5| phosphoglycerate kinase [Apis mellifera]	1	5	2	2	0	5	5	0	2	2	0	2	2	12.8	5.8	5.8	44.991	415	415	0	14.594	0	12.8	12.8	1059800000	0	2	2	4				27	1661;5796;5797;6087;6174	True;False;False;True;False	1738;6090;6091;6387;6475	3356;3357;12049;12050;12051;12052;12617;12618;12784;12785;12786	4242;4243;15438;15439;15440;15441;16195;16196;16400;16401;16402;16403;16404	4243;15438;15440;16196;16403			-1
gi|1032015676|ref|XP_016766337.1|;gi|66504777|ref|XP_624378.1|	gi|1032015676|ref|XP_016766337.1|;gi|66504777|ref|XP_624378.1|	2;2	1;1	1;1	gi|1032015676|ref|XP_016766337.1| rRNA 2-O-methyltransferase fibrillarin isoform X2 [Apis mellifera];gi|66504777|ref|XP_624378.1| rRNA 2-O-methyltransferase fibrillarin isoform X1 [Apis mellifera]	2	2	1	1	0	2	0	0	1	0	0	1	0	11.3	7.4	7.4	26.416	256	256;310	0.001462	6.5161	0	11.3	0	33755000	0	0	0	0				29	3236;4343	True;False	3373;4573	6700;9042	8591;11580	8591;11580			-1;-1
gi|1032016369|ref|XP_006557708.2|	gi|1032016369|ref|XP_006557708.2|	2	1	1	gi|1032016369|ref|XP_006557708.2| 60S ribosomal protein L11 [Apis mellifera]	1	2	1	1	0	1	2	0	0	1	0	0	1	13.6	7	7	22.844	199	199	0.00081103	7.8291	0	6.5	13.6	0	0	0	1	1				30	3312;6007	False;True	3452;6306	6840;6841;12470	8778;8779;8780;8781;15994	8779;15994			-1
gi|571516901|ref|XP_006558458.1|;gi|1032016933|ref|XP_016766652.1|;gi|1032016930|ref|XP_016766651.1|;gi|1032016928|ref|XP_016766650.1|	gi|571516901|ref|XP_006558458.1|;gi|1032016933|ref|XP_016766652.1|;gi|1032016930|ref|XP_016766651.1|;gi|1032016928|ref|XP_016766650.1|	11;11;11;11	1;1;1;1	0;0;0;0	gi|571516901|ref|XP_006558458.1| spectrin alpha chain isoform X2 [Apis mellifera];gi|1032016933|ref|XP_016766652.1| spectrin alpha chain isoform X1 [Apis mellifera];gi|1032016930|ref|XP_016766651.1| spectrin alpha chain isoform X1 [Apis mellifera];gi|10320	4	11	1	0	0	11	9	0	1	1	0	0	0	6.3	0.4	0	278.41	2418	2418;2433;2433;2433	0.0077872	5.9725	0	6.3	5.5	359920000	0	1	1	2				31	392;813;1344;2440;2803;3490;3725;3814;4199;4498;6591	False;False;True;False;False;False;False;False;False;False;False	405;847;1405;2540;2916;3637;3882;3982;4410;4740;6906	813;814;1690;2732;2733;4935;4936;5722;5723;5724;7233;7234;7721;7921;7922;8747;8748;9396;9397;13602;13603	1061;1062;2172;3465;3466;6264;6265;6266;7298;7299;7300;7301;9293;9294;9915;10179;10180;10181;11219;11220;12043;12044;17462;17463	1061;2172;3466;6265;7299;9293;9915;10180;11219;12043;17462			-1;-1;-1;-1
gi|1477741814|ref|XP_026295178.1|;gi|1032018190|ref|XP_016766933.1|	gi|1477741814|ref|XP_026295178.1|;gi|1032018190|ref|XP_016766933.1|	7;7	7;7	7;7	gi|1477741814|ref|XP_026295178.1| protein artichoke [Apis mellifera];gi|1032018190|ref|XP_016766933.1| protein artichoke [Apis mellifera]	2	7	7	7	0	7	7	0	7	7	0	7	7	17.1	17.1	17.1	75.705	671	671;671	0	117.71	0	17.1	17.1	1003400000	0	7	7	14				33	3423;4296;4985;5117;5399;5494;5517	True;True;True;True;True;True;True	3568;4526;5242;5382;5678;5778;5801	7104;7105;8962;8963;10361;10362;10653;10654;11263;11264;11464;11465;11504;11505	9135;9136;11481;11482;11483;13288;13289;13660;13661;14460;14461;14736;14737;14779;14780	9136;11481;13289;13660;14460;14737;14779			-1;-1
gi|1477749923|ref|XP_006562197.2|;gi|1032020989|ref|XP_016767640.1|;gi|1477749916|ref|XP_006562195.2|;gi|571527486|ref|XP_006562198.1|;gi|1032020986|ref|XP_016767639.1|;gi|571527478|ref|XP_006562196.1|;gi|571527472|ref|XP_006562194.1|	gi|1477749923|ref|XP_006562197.2|;gi|1032020989|ref|XP_016767640.1|;gi|1477749916|ref|XP_006562195.2|;gi|571527486|ref|XP_006562198.1|;gi|1032020986|ref|XP_016767639.1|;gi|571527478|ref|XP_006562196.1|;gi|571527472|ref|XP_006562194.1|	1;1;1;1;1;1;1	1;1;1;1;1;1;1	1;1;1;1;1;1;1	gi|1477749923|ref|XP_006562197.2| obscurin isoform X4 [Apis mellifera];gi|1032020989|ref|XP_016767640.1| obscurin isoform X7 [Apis mellifera];gi|1477749916|ref|XP_006562195.2| obscurin isoform X2 [Apis mellifera];gi|571527486|ref|XP_006562198.1| obscurin i	7	1	1	1	0	1	1	0	1	1	0	1	1	0.2	0.2	0.2	594.33	5276	5276;5309;5325;5361;5396;5693;5706	0.00081169	7.8818	0	0.2	0.2	821260000	0	2	1	3				34	2830	TRUE	2954	5800;5801	7409;7410;7411	7411			-1;-1;-1;-1;-1;-1;-1
gi|1032024484|ref|XP_392401.3|	gi|1032024484|ref|XP_392401.3|	3	3	3	gi|1032024484|ref|XP_392401.3| sorbitol dehydrogenase [Apis mellifera]	1	3	3	3	0	2	1	0	2	1	0	2	1	10	10	10	37.972	349	349	0	17.165	0	7.2	2.9	148250000	0	3	1	4				36	2991;5014;6119	True;True;True	3123;5273;6419	6145;10422;12677	7860;13358;16271;16272	7860;13358;16271			-1
gi|1032025793|ref|XP_016768647.1|;gi|328778928|ref|XP_003249566.1|	gi|1032025793|ref|XP_016768647.1|;gi|328778928|ref|XP_003249566.1|	1;1	1;1	1;1	gi|1032025793|ref|XP_016768647.1| enolase-phosphatase E1 isoform X2 [Apis mellifera];gi|328778928|ref|XP_003249566.1| enolase-phosphatase E1 isoform X1 [Apis mellifera]	2	1	1	1	0	1	0	0	1	0	0	1	0	4.6	4.6	4.6	45.831	413	413;453	0	13.745	0	4.6	0	163450000	0	1	0	1				38	6122	TRUE	6422	12681	16278	16278			-1;-1
OQR72461.1;gi|571540698|ref|XP_006568427.1|;gi|1032026299|ref|XP_016768751.1|	OQR72461.1;gi|571540698|ref|XP_006568427.1|;gi|1032026299|ref|XP_016768751.1|	1;1;1	1;1;1	1;1;1	OQR72461.1 polyadenylate-binding protein 2-like [Tropilaelaps mercedesae];gi|571540698|ref|XP_006568427.1| polyadenylate-binding protein 2-B [Apis mellifera];gi|1032026299|ref|XP_016768751.1| polyadenylate-binding protein 2-B [Apis mellifera]	3	1	1	1	0	1	1	0	1	1	0	1	1	14.2	14.2	14.2	21.943	197	197;228;228	0	23.47	0	14.2	14.2	172990000	0	1	2	3				39	5072	TRUE	5333	10544;10545;10546	13520;13521;13522	13520			-1;-1;-1
gi|1477757234|ref|XP_026297946.1|;gi|1032026938|ref|XP_016768919.1|;gi|571546907|ref|XP_006569859.1|;gi|1032026919|ref|XP_016768911.1|;gi|571546915|ref|XP_006569861.1|;gi|571546923|ref|XP_006569863.1|;gi|1032026930|ref|XP_016768915.1|;gi|1477757216|ref|XP_026297940.1|;gi|1477757213|ref|XP_026297939.1|;gi|1032026940|ref|XP_016768920.1|;gi|1032026907|ref|XP_016768905.1|;gi|1032026932|ref|XP_0167689…	gi|1477757234|ref|XP_026297946.1|;gi|1032026938|ref|XP_016768919.1|;gi|571546907|ref|XP_006569859.1|;gi|1032026919|ref|XP_016768911.1|;gi|571546915|ref|XP_006569861.1|;gi|571546923|ref|XP_006569863.1|;gi|1032026930|ref|XP_016768915.1|;gi|1477757216|ref|XP_026297940.1|;gi|1477757213|ref|XP_026297939.1|;gi|1032026940|ref|XP_016768920.1|;gi|1032026907|ref|XP_016768905.1|;gi|1032026932|ref|XP_0167689…	19;19;19;19;19;19;19;19;19;19;19;19;19;18;18;18;18;18;18;18;18;18;18;18;18;18;18;18;18;18;18;18;13;13	3;3;3;3;3;3;3;3;3;3;3;3;3;3;3;3;3;3;3;3;3;3;3;3;3;3;3;3;3;3;3;3;2;2	3;3;3;3;3;3;3;3;3;3;3;3;3;3;3;3;3;3;3;3;3;3;3;3;3;3;3;3;3;3;3;3;2;2	gi|1477757234|ref|XP_026297946.1| myosin heavy chain, muscle isoform X33 [Apis mellifera];gi|1032026938|ref|XP_016768919.1| myosin heavy chain, muscle isoform X30 [Apis mellifera];gi|571546907|ref|XP_006569859.1| myosin heavy chain, muscle isoform X6 [Apis	34	19	3	3	0	16	19	0	2	3	0	2	3	8.2	2	2	222.18	1943	1943;1966;1967;1967;1967;1967;1966;1966;1966;1966;1967;1966;1966;1967;1966;1966;1966;1966;1967;1952;1967;1967;1967;1967;1967;1966;1966;1966;1953;1966;1966;1966;1967;1967	0	32.478	0	6.6	8.2	11834000000	0	10	10	20				40	245;314;524;925;926;1127;1128;1286;2882;2883;3085;3086;3255;3380;3848;4411;4688;4868;5497	False;False;True;False;False;False;False;False;False;False;False;False;False;False;False;True;False;False;True	255;327;545;546;968;969;1178;1179;1347;3007;3008;3219;3220;3393;3524;4017;4644;4935;5122;5781	501;502;503;662;1081;1082;1083;1913;1914;1915;1916;1917;1918;2304;2305;2306;2307;2625;2626;5907;5908;5909;5910;5911;6353;6354;6355;6356;6357;6358;6732;7004;7005;7006;7007;7008;7009;7010;7987;7988;7989;9210;9211;9212;9213;9214;9215;9216;9217;9218;9773;9774;10126;10127;10128;10129;11471	669;670;671;672;673;871;872;873;874;875;1392;1393;1394;1395;2445;2446;2447;2448;2449;2450;2451;2452;2453;2454;2455;2456;2457;2458;2459;2922;2923;2924;2925;2926;3324;3325;3326;7548;7549;7550;7551;7552;8160;8161;8162;8163;8164;8165;8166;8167;8168;8634;9009;9010;9011;9012;9013;9014;9015;9016;9017;9018;9019;9020;9021;9022;9023;10258;10259;10260;10261;10262;11812;11813;11814;11815;11816;11817;11818;11…	673;871;1394;2445;2459;2922;2926;3326;7548;7552;8165;8167;8634;9017;10258;11822;12529;12997;14744	13	92	-1;-1;-1;-1;-1;-1;-1;-1;-1;-1;-1;-1;-1;-1;-1;-1;-1;-1;-1;-1;-1;-1;-1;-1;-1;-1;-1;-1;-1;-1;-1;-1;-1;-1
gi|1032027226|ref|XP_016768976.1|	gi|1032027226|ref|XP_016768976.1|	1	1	1	gi|1032027226|ref|XP_016768976.1| LOW QUALITY PROTEIN: interferon-related developmental regulator 1-like [Apis mellifera]	1	1	1	1	0	1	1	0	1	1	0	1	1	1.9	1.9	1.9	82.132	737	737	0	20.42	0	1.9	1.9	146290000	0	1	1	2				41	2530	TRUE	2637	5172;5173	6584;6585	6585			-1
gi|1032027382|ref|XP_016769016.1|	gi|1032027382|ref|XP_016769016.1|	15	1	1	gi|1032027382|ref|XP_016769016.1| chitinase-like protein Idgf4 isoform X2 [Apis mellifera]	1	15	1	1	0	15	13	0	1	1	0	1	1	49.3	2.5	2.5	48.741	438	438	0.0014826	6.6169	0	49.3	37.7	1470800000	0	1	1	2				42	722;1174;2088;2240;3044;3045;3231;3632;3697;3930;3954;6123;6469;6517;6623	False;False;False;False;False;False;False;False;False;False;False;True;False;False;False	755;1228;2176;2331;3176;3177;3368;3785;3851;4104;4130;6423;6779;6828;6940	1498;1499;2395;2396;4191;4192;4193;4194;4493;4494;6250;6251;6252;6253;6254;6255;6690;6691;7539;7540;7656;7657;7658;8167;8168;8213;12682;12683;13372;13373;13462;13463;13674;13675;13676;13677	1928;1929;1930;3043;3044;5304;5305;5306;5307;5687;5688;8016;8017;8018;8019;8020;8021;8022;8580;8581;9699;9700;9842;9843;9844;10492;10493;10544;16279;16280;17167;17168;17169;17272;17273;17550;17551;17552;17553;17554;17555;17556;17557;17558	1928;3043;5304;5687;8016;8022;8581;9700;9844;10492;10544;16279;17169;17273;17554			-1
gi|1032027384|ref|XP_016769017.1|	gi|1032027384|ref|XP_016769017.1|	15	15	1	gi|1032027384|ref|XP_016769017.1| chitinase-like protein EN03 isoform X1 [Apis mellifera]	1	15	15	1	0	15	12	0	15	12	0	1	0	50	50	3.8	49.329	444	444	0	323.31	0	50	34.7	30596000000	0	19	21	40				43	722;1174;2088;2240;3044;3045;3231;3632;3697;3930;3954;6124;6469;6517;6623	True;True;True;True;True;True;True;True;True;True;True;True;True;True;True	755;1228;2176;2331;3176;3177;3368;3785;3851;4104;4130;6424;6779;6828;6940	1498;1499;2395;2396;4191;4192;4193;4194;4493;4494;6250;6251;6252;6253;6254;6255;6690;6691;7539;7540;7656;7657;7658;8167;8168;8213;12684;13372;13373;13462;13463;13674;13675;13676;13677	1928;1929;1930;3043;3044;5304;5305;5306;5307;5687;5688;8016;8017;8018;8019;8020;8021;8022;8580;8581;9699;9700;9842;9843;9844;10492;10493;10544;16281;17167;17168;17169;17272;17273;17550;17551;17552;17553;17554;17555;17556;17557;17558	1928;3043;5304;5687;8016;8022;8581;9700;9844;10492;10544;16281;17169;17273;17554			-1
gi|1032029250|ref|XP_016769422.1|;gi|1032029248|ref|XP_016769421.1|	gi|1032029250|ref|XP_016769422.1|;gi|1032029248|ref|XP_016769421.1|	2;2	2;2	2;2	gi|1032029250|ref|XP_016769422.1| vitamin K-dependent protein C isoform X2 [Apis mellifera];gi|1032029248|ref|XP_016769421.1| vitamin K-dependent protein C isoform X1 [Apis mellifera]	2	2	2	2	0	1	1	0	1	1	0	1	1	12.8	12.8	12.8	33.558	304	304;309	0	11.784	0	4.3	8.6	33263000	0	1	1	2				45	175;941	True;True	182;984	359;1947	480;2499	480;2499			-1;-1
gi|1062593966|ref|NP_001318046.1|	gi|1062593966|ref|NP_001318046.1|	66	66	66	gi|1062593966|ref|NP_001318046.1| larval-specific very high density lipoprotein precursor [Apis mellifera]	1	66	66	66	0	60	58	0	60	58	0	60	58	54.7	54.7	54.7	173.2	1507	1507	0	323.31	0	49.4	51.9	96545000000	0	102	90	192				46	29;170;355;542;684;690;757;1008;1081;1101;1102;1698;1807;1828;1869;1870;1919;1947;2052;2056;2073;2201;2472;2502;2658;2659;2774;2814;2867;2868;3114;3210;3224;3235;3323;3503;3727;3769;3809;3962;4160;4206;4231;4307;4532;4572;4573;4880;4936;4945;5046;5361;5438;5468;5619;5709;5815;5839;6125;6177;6200;6288;6293;6294;6556;6595	True;True;True;True;True;True;True;True;True;True;True;True;True;True;True;True;True;True;True;True;True;True;True;True;True;True;True;True;True;True;True;True;True;True;True;True;True;True;True;True;True;True;True;True;True;True;True;True;True;True;True;True;True;True;True;True;True;True;True;True;True;True;True;True;True;True	29;177;368;565;714;720;790;1054;1130;1150;1151;1775;1886;1907;1948;1949;1998;2026;2137;2138;2142;2143;2160;2161;2291;2576;2608;2609;2767;2768;2886;2930;2931;2992;2993;3249;3347;3361;3372;3463;3650;3884;3933;3977;4138;4361;4362;4419;4451;4537;4775;4816;4817;5134;5192;5201;5307;5638;5720;5751;5906;6001;6109;6133;6425;6478;6504;6592;6593;6598;6599;6870;6911	57;58;352;353;354;741;742;1121;1122;1415;1416;1428;1576;1577;2076;2077;2078;2220;2221;2258;2259;2260;2261;2262;2263;3421;3422;3423;3624;3625;3658;3659;3731;3732;3733;3734;3735;3825;3826;3884;3885;4109;4110;4111;4112;4113;4119;4120;4121;4122;4123;4124;4153;4154;4155;4156;4421;4422;4423;4424;5034;5035;5108;5109;5110;5111;5112;5113;5420;5421;5422;5423;5657;5658;5659;5751;5752;5753;5754;5876;5877;587…	66;67;473;474;475;972;973;974;1451;1452;1824;1825;1841;2034;2035;2650;2651;2652;2818;2819;2865;2866;2867;2868;2869;2870;2871;2872;2873;4313;4314;4315;4594;4595;4596;4640;4641;4642;4719;4720;4721;4722;4723;4724;4844;4845;4846;4915;4916;5198;5199;5200;5201;5202;5203;5211;5212;5213;5214;5215;5216;5217;5255;5256;5257;5258;5600;5601;5602;5603;5604;5605;6391;6392;6507;6508;6509;6510;6511;6512;6513;6897…	66;473;972;1452;1825;1841;2034;2650;2819;2871;2872;4313;4596;4640;4719;4723;4845;4916;5199;5215;5258;5605;6392;6510;6898;6900;7212;7344;7509;7510;8249;8529;8560;8590;8807;9320;9917;10050;10169;10560;11114;11236;11317;11509;12138;12246;12249;13034;13173;13198;13469;14334;14573;14656;15043;15269;15485;15534;16288;16412;16484;16703;16713;16714;17373;17476	14;15;16;17;18;19;20;21;22	140;145;334;592;636;1023;1407;1410;1444	-1
gi|571502064|ref|XP_006563323.1|;gi|110748949|ref|XP_623342.2|	gi|571502064|ref|XP_006563323.1|;gi|110748949|ref|XP_623342.2|	3;3	3;3	3;3	gi|571502064|ref|XP_006563323.1| fructose-bisphosphate aldolase [Apis mellifera];gi|110748949|ref|XP_623342.2| fructose-bisphosphate aldolase [Apis mellifera]	2	3	3	3	0	2	2	0	2	2	0	2	2	12.9	12.9	12.9	39.6	365	365;365	0	19.354	0	8.5	7.7	170730000	0	2	3	5				47	407;3009;3265	True;True;True	420;3141;3404	841;6184;6754;6755	1095;7917;8662;8663;8664	1095;7917;8664			-1;-1
gi|328788573|ref|XP_003251149.1|;gi|328788571|ref|XP_003251148.1|;gi|110749126|ref|XP_394209.2|	gi|328788573|ref|XP_003251149.1|;gi|328788571|ref|XP_003251148.1|;gi|110749126|ref|XP_394209.2|	1;1;1	1;1;1	1;1;1	gi|328788573|ref|XP_003251149.1| glucose dehydrogenase [FAD, quinone] [Apis mellifera];gi|328788571|ref|XP_003251148.1| glucose dehydrogenase [FAD, quinone] [Apis mellifera];gi|110749126|ref|XP_394209.2| glucose dehydrogenase [FAD, quinone] [Apis mellifera	3	1	1	1	0	1	1	0	1	1	0	1	1	1.9	1.9	1.9	70.123	625	625;625;625	0.0014892	6.651	0	1.9	1.9	46601000	0	2	1	3				48	2959	TRUE	3087	6067;6068	7752;7753;7754	7752			-1;-1;-1
gi|110751312|ref|XP_392943.3|	gi|110751312|ref|XP_392943.3|	6	1	0	gi|110751312|ref|XP_392943.3| serine/threonine-protein phosphatase alpha-2 isoform [Apis mellifera]	1	6	1	0	0	6	3	0	1	0	0	0	0	25.5	5.8	0	37.428	329	329	0.00082372	8.4074	0	25.5	14.9	86266000	0	2	0	2				49	184;2640;2746;3444;5384;6537	False;True;False;False;False;False	192;2749;2857;3589;5663;6848	383;5389;5604;7136;7137;11235;11236;11237;13489;13490	519;6856;6857;7140;9170;9171;9172;14420;14421;14422;17302;17303	519;6856;7140;9171;14420;17302			-1
gi|110755589|ref|XP_001120217.1|	gi|110755589|ref|XP_001120217.1|	1	1	1	gi|110755589|ref|XP_001120217.1| protein obstructor-E [Apis mellifera]	1	1	1	1	0	1	1	0	1	1	0	1	1	5.6	5.6	5.6	26.028	232	232	0.001548	7.015	0	5.6	5.6	160690000	0	1	1	2				50	3315	TRUE	3455	6847;6848	8787;8788	8788			-1
gi|110756512|ref|XP_001120311.1|;gi|1477746960|ref|XP_026296339.1|	gi|110756512|ref|XP_001120311.1|;gi|1477746960|ref|XP_026296339.1|	1;1	1;1	1;1	gi|110756512|ref|XP_001120311.1| very-long-chain enoyl-CoA reductase isoform X1 [Apis mellifera];gi|1477746960|ref|XP_026296339.1| very-long-chain enoyl-CoA reductase isoform X2 [Apis mellifera]	2	1	1	1	0	1	1	0	1	1	0	1	1	3	3	3	34.509	300	300;485	0.0015576	7.0717	0	3	3	135990000	0	1	1	2				51	3659	TRUE	3813	7589;7590	9760;9761	9761			-1;-1
gi|110756609|ref|XP_001120220.1|	gi|110756609|ref|XP_001120220.1|	2	2	2	gi|110756609|ref|XP_001120220.1| NPC intracellular cholesterol transporter 2 [Apis mellifera]	1	2	2	2	0	2	2	0	2	2	0	2	2	22.3	22.3	22.3	16.123	148	148	0	81.091	0	22.3	22.3	449600000	0	2	2	4				52	2765;4446	True;True	2877;4679	5642;5643;9278;9279	7191;7192;11899;11900	7192;11900			-1
OQR72163.1;gi|1477752101|ref|XP_026297151.1|;gi|110757619|ref|XP_001120141.1|	OQR72163.1;gi|1477752101|ref|XP_026297151.1|;gi|110757619|ref|XP_001120141.1|	1;1;1	1;1;1	1;1;1	OQR72163.1 ADP-ribosylation factor protein 1-like [Tropilaelaps mercedesae];gi|1477752101|ref|XP_026297151.1| ADP-ribosylation factor-like protein 1 isoform X2 [Apis mellifera];gi|110757619|ref|XP_001120141.1| ADP-ribosylation factor-like protein 1 isoform	3	1	1	1	0	1	1	0	1	1	0	1	1	14.8	14.8	14.8	17.366	155	155;164;180	0.00083752	9.3025	0	14.8	14.8	350780000	0	1	1	2				53	3861	TRUE	4032	8028;8029	10309;10310	10310			-1;-1;-1
gi|110757985|ref|XP_624038.2|	gi|110757985|ref|XP_624038.2|	1	1	1	gi|110757985|ref|XP_624038.2| 40S ribosomal protein S15 [Apis mellifera]	1	1	1	1	0	1	1	0	1	1	0	1	1	18.4	18.4	18.4	16.954	147	147	0.010019	5.8589	0	18.4	18.4	756440000	0	1	1	2				54	5377	TRUE	5656	11220;11221	14400;14401	14400			-1
gi|110758921|ref|XP_395614.3|	gi|110758921|ref|XP_395614.3|	5	2	2	gi|110758921|ref|XP_395614.3| endoplasmin [Apis mellifera]	1	5	2	2	0	4	5	0	1	2	0	1	2	5.4	2.6	2.6	92.146	798	798	0	11.371	0	4.1	5.4	60653000	0	1	2	3				55	713;1307;1308;3578;3682	True;False;False;False;True	744;1368;1369;3728;3836	1473;1474;2664;2665;2666;2667;7419;7420;7629	1896;1897;3375;3376;3377;3378;9536;9537;9538;9809	1896;3376;3378;9536;9809			-1
gi|110760170|ref|XP_001120188.1|	gi|110760170|ref|XP_001120188.1|	1	1	1	gi|110760170|ref|XP_001120188.1| U6 snRNA-associated Sm-like protein LSm2 [Apis mellifera]	1	1	1	1	0	0	1	0	0	1	0	0	1	20	20	20	10.72	95	95	0.00083264	8.7756	0	0	20	93343000	0	0	1	1				56	4297	TRUE	4527	8964	11484	11484			-1
gi|110760701|ref|XP_001120471.1|	gi|110760701|ref|XP_001120471.1|	4	4	4	gi|110760701|ref|XP_001120471.1| 3-hydroxyacyl-CoA dehydrogenase type-2 [Apis mellifera]	1	4	4	4	0	4	4	0	4	4	0	4	4	28.3	28.3	28.3	27.099	254	254	0	38.847	0	28.3	28.3	900750000	0	4	4	8				57	18;2257;3365;6265	True;True;True;True	18;2352;3509;6569	35;36;4538;4539;6978;6979;12969;12970;12971	40;41;5746;5747;8981;8982;16643;16644;16645	40;5747;8982;16643			-1
gi|571559865|ref|XP_006566458.1|;gi|110760993|ref|XP_623723.2|	gi|571559865|ref|XP_006566458.1|;gi|110760993|ref|XP_623723.2|	9;9	9;9	9;9	gi|571559865|ref|XP_006566458.1| uncharacterized protein LOC551323 isoform X2 [Apis mellifera];gi|110760993|ref|XP_623723.2| uncharacterized protein LOC551323 isoform X1 [Apis mellifera]	2	9	9	9	0	6	6	0	6	6	0	6	6	23.4	23.4	23.4	61.479	543	543;549	0	122.25	0	14.9	18.2	1393600000	0	7	5	12				58	671;672;1673;2018;2176;4962;5043;5044;6338	True;True;True;True;True;True;True;True;True	701;702;1750;2100;2266;5218;5304;5305;6643	1395;1396;1397;3381;4033;4034;4382;10312;10493;10494;13107;13108	1802;1803;1804;4268;5108;5109;5110;5554;13231;13463;13464;16807;16808	1802;1803;4268;5109;5554;13231;13463;13464;16807			-1;-1
gi|110763663|ref|XP_001122227.1|	gi|110763663|ref|XP_001122227.1|	7	7	7	gi|110763663|ref|XP_001122227.1| protein D2 [Apis mellifera]	1	7	7	7	0	4	4	0	4	4	0	4	4	54	54	54	23.077	202	202	0	59.693	0	31.2	30.2	554220000	0	6	4	10				59	269;1944;2341;2488;5240;5852;6530	True;True;True;True;True;True;True	280;2023;2440;2593;5511;6146;6841	569;570;3881;4717;5076;10910;12151;13480	756;757;758;4912;5961;6464;13989;13990;15563;17292	757;4912;5961;6464;13990;15563;17292			-1
gi|110764205|ref|XP_001123348.1|	gi|110764205|ref|XP_001123348.1|	1	1	1	gi|110764205|ref|XP_001123348.1| dnaJ homolog subfamily B member 13-like [Apis mellifera]	1	1	1	1	0	1	0	0	1	0	0	1	0	5.7	5.7	5.7	42.33	370	370	0.0014771	6.5842	0	5.7	0	0	0	1	0	1				60	4344	TRUE	4574	9043	11581	11581	23	104	-1
gi|110771708|ref|XP_624651.2|;OQR71923.1	gi|110771708|ref|XP_624651.2|;OQR71923.1	2;2	2;2	2;2	gi|110771708|ref|XP_624651.2| 40S ribosomal protein S23 [Apis mellifera];OQR71923.1 40S ribosomal protein S23-like [Tropilaelaps mercedesae]	2	2	2	2	0	2	2	0	2	2	0	2	2	15.4	15.4	15.4	16.026	143	143;151	0	15.065	0	15.4	15.4	1776300000	0	3	2	5				61	2016;5759	True;True	2098;6053	4028;4029;4030;4031;11984;11985	5102;5103;5104;5105;15365;15366	5102;15365			-1;-1
gi|1477724015|ref|XP_026299326.1|;gi|1476004815|ref|NP_001119715.2|	gi|1477724015|ref|XP_026299326.1|;gi|1476004815|ref|NP_001119715.2|	5;5	5;5	5;5	gi|1477724015|ref|XP_026299326.1| venom dipeptidyl peptidase 4 isoform X1 [Apis mellifera];gi|1476004815|ref|NP_001119715.2| venom dipeptidyl peptidase 4 precursor [Apis mellifera]	2	5	5	5	0	4	4	0	4	4	0	4	4	9.9	9.9	9.9	88.009	775	775;779	0	52.167	0	8.1	8.4	416790000	0	4	4	8				62	169;1240;2130;4334;6115	True;True;True;True;True	176;1297;2220;4564;6415	350;351;2526;2527;4292;4293;9030;12672	471;472;3203;3204;5443;5444;11567;16266	472;3204;5444;11567;16266			-1;-1
gi|1477714791|ref|XP_026295886.1|;gi|1477714787|ref|XP_026295885.1|;gi|1477714783|ref|XP_026295884.1|;gi|1477714779|ref|XP_026295882.1|;gi|1477714775|ref|XP_026295881.1|	gi|1477714791|ref|XP_026295886.1|;gi|1477714787|ref|XP_026295885.1|;gi|1477714783|ref|XP_026295884.1|;gi|1477714779|ref|XP_026295882.1|;gi|1477714775|ref|XP_026295881.1|	1;1;1;1;1	1;1;1;1;1	1;1;1;1;1	gi|1477714791|ref|XP_026295886.1| transport and Golgi organization protein 1 isoform X5 [Apis mellifera];gi|1477714787|ref|XP_026295885.1| transport and Golgi organization protein 1 isoform X4 [Apis mellifera];gi|1477714783|ref|XP_026295884.1| transport an	5	1	1	1	0	1	0	0	1	0	0	1	0	1	1	1	135.86	1186	1186;1336;1338;1343;1345	0.0047425	6.1811	0	1	0	211380000	0	1	0	1				65	2901	TRUE	3026	5945	7594	7594			-1;-1;-1;-1;-1
gi|1477715150|ref|XP_394164.3|;gi|1477715147|ref|XP_006571261.2|;gi|1477715144|ref|XP_006571260.2|	gi|1477715150|ref|XP_394164.3|;gi|1477715147|ref|XP_006571261.2|;gi|1477715144|ref|XP_006571260.2|	2;2;2	2;2;2	2;2;2	gi|1477715150|ref|XP_394164.3| senecionine N-oxygenase [Apis mellifera];gi|1477715147|ref|XP_006571261.2| senecionine N-oxygenase [Apis mellifera];gi|1477715144|ref|XP_006571260.2| senecionine N-oxygenase [Apis mellifera]	3	2	2	2	0	1	1	0	1	1	0	1	1	6.2	6.2	6.2	48.323	419	419;419;419	0	12.125	0	2.1	4.1	117170000	0	1	1	2				66	3544;6568	True;True	3693;6883	7347;13562	9447;17399	9447;17399			-1;-1;-1
gi|1477717310|ref|XP_026299572.1|	gi|1477717310|ref|XP_026299572.1|	1	1	1	gi|1477717310|ref|XP_026299572.1| probable mitochondrial import inner membrane translocase subunit Tim17 1 [Apis mellifera]	1	1	1	1	0	0	1	0	0	1	0	0	1	10.2	10.2	10.2	21.323	196	196	0.0041068	6.2464	0	0	10.2	38143000	0	0	1	1				69	1119	TRUE	1169	2292	2909	2909			-1
gi|1477717572|ref|XP_026299933.1|	gi|1477717572|ref|XP_026299933.1|	1	1	1	gi|1477717572|ref|XP_026299933.1| Fanconi anemia group M protein [Apis mellifera]	1	1	1	1	0	0	1	0	0	1	0	0	1	0.9	0.9	0.9	155.37	1327	1327	0.0088328	5.8873	0	0	0.9	105810000	0	0	1	1				70	798	TRUE	832	1664	2141	2141			-1
gi|1477717698|ref|XP_026300168.1|;gi|1477717695|ref|XP_026300165.1|;gi|1477717693|ref|XP_006562821.3|	gi|1477717698|ref|XP_026300168.1|;gi|1477717695|ref|XP_026300165.1|;gi|1477717693|ref|XP_006562821.3|	4;4;4	4;4;4	4;4;4	gi|1477717698|ref|XP_026300168.1| dipeptidase 1 isoform X3 [Apis mellifera];gi|1477717695|ref|XP_026300165.1| dipeptidase 1 isoform X2 [Apis mellifera];gi|1477717693|ref|XP_006562821.3| dipeptidase 1 isoform X1 [Apis mellifera]	3	4	4	4	0	4	1	0	4	1	0	4	1	15.8	15.8	15.8	47.998	425	425;449;457	0	27.231	0	15.8	3.8	199510000	0	4	2	6				71	2678;3509;3668;5878	True;True;True;True	2788;3656;3822;6172	5458;7262;7263;7605;12194	6947;9327;9328;9329;9780;15617	6947;9329;9780;15617			-1;-1;-1
gi|1477717728|ref|XP_001120937.2|	gi|1477717728|ref|XP_001120937.2|	16	16	16	gi|1477717728|ref|XP_001120937.2| leucine-rich repeat-containing protein 15 [Apis mellifera]	1	16	16	16	0	12	14	0	12	14	0	12	14	35.5	35.5	35.5	70.652	626	626	0	323.31	0	27.8	31.9	10260000000	0	15	15	30				72	549;1242;1314;1815;2147;2414;2786;2943;2949;3840;3841;4274;4413;4542;4745;5257	True;True;True;True;True;True;True;True;True;True;True;True;True;True;True;True	572;1299;1375;1894;2237;2514;2899;3070;3077;4009;4010;4502;4646;4785;4995;5528	1136;1137;2529;2676;2677;2678;3638;4327;4882;5683;5684;6037;6050;6051;7972;7973;7974;7975;7976;7977;8916;9220;9221;9487;9488;9914;9915;10945;10946	1468;1469;3206;3388;3389;3390;3391;3392;4613;5487;5488;6195;6196;7246;7247;7714;7732;7733;7734;10241;10242;10243;10244;10245;10246;11427;11829;11830;12157;12158;12731;12732;14026;14027	1468;3206;3389;4613;5488;6195;7247;7714;7733;10241;10246;11427;11830;12158;12731;14027			-1
gi|1477718180|ref|XP_026300858.1|;gi|1477718177|ref|XP_016773435.2|;gi|1477718174|ref|XP_001122067.3|	gi|1477718180|ref|XP_026300858.1|;gi|1477718177|ref|XP_016773435.2|;gi|1477718174|ref|XP_001122067.3|	5;5;5	5;5;5	5;5;5	gi|1477718180|ref|XP_026300858.1| serine protease inhibitor 27A isoform X3 [Apis mellifera];gi|1477718177|ref|XP_016773435.2| serine protease inhibitor 27A isoform X2 [Apis mellifera];gi|1477718174|ref|XP_001122067.3| serine protease inhibitor 27A isoform	3	5	5	5	0	4	4	0	4	4	0	4	4	15.2	15.2	15.2	47.075	408	408;435;442	0	30.074	0	12.5	12.3	149420000	0	4	6	10				73	1568;1872;2723;2874;5659	True;True;True;True;True	1643;1951;2834;2999;5948	3193;3194;3737;3738;3739;5563;5888;5889;11792	4037;4038;4039;4726;4727;4728;7094;7521;7522;15133	4037;4726;7094;7522;15133			-1;-1;-1
gi|1477718770|ref|XP_026301560.1|;gi|1477718767|ref|XP_026301559.1|;gi|1477718764|ref|XP_026301558.1|	gi|1477718770|ref|XP_026301560.1|;gi|1477718767|ref|XP_026301559.1|;gi|1477718764|ref|XP_026301558.1|	1;1;1	1;1;1	1;1;1	gi|1477718770|ref|XP_026301560.1| nucleolysin TIAR isoform X3 [Apis mellifera];gi|1477718767|ref|XP_026301559.1| nucleolysin TIAR isoform X2 [Apis mellifera];gi|1477718764|ref|XP_026301558.1| nucleolysin TIAR isoform X1 [Apis mellifera]	3	1	1	1	0	1	1	0	1	1	0	1	1	3	3	3	46.882	439	439;447;450	0.0015072	6.7411	0	3	3	189430000	0	2	2	4				74	1053	TRUE	1100	2156;2157	2740;2741;2742;2743	2741			-1;-1;-1
gi|1477720321|ref|XP_001123230.2|	gi|1477720321|ref|XP_001123230.2|	4	4	4	gi|1477720321|ref|XP_001123230.2| uncharacterized protein LOC727522 [Apis mellifera]	1	4	4	4	0	3	3	0	3	3	0	3	3	8.2	8.2	8.2	75.762	659	659	0	39.994	0	6.2	6.1	434410000	0	1	3	4				75	827;885;2145;6361	True;True;True;True	861;925;2235;6666	1723;1835;4323;4324;13155;13156	2211;2358;5482;5483;16876;16877	2211;2358;5482;16877			-1
OQR68564.1;gi|66500455|ref|XP_397475.2|;gi|1477720468|ref|XP_026302098.1|	OQR68564.1;gi|66500455|ref|XP_397475.2|;gi|1477720468|ref|XP_026302098.1|	2;2;2	2;2;2	2;2;2	OQR68564.1 putative small nuclear ribonucleoprotein Sm D2-like [Tropilaelaps mercedesae];gi|66500455|ref|XP_397475.2| probable small nuclear ribonucleoprotein Sm D2 [Apis mellifera];gi|1477720468|ref|XP_026302098.1| probable small nuclear ribonucleoprotein	3	2	2	2	0	1	2	0	1	2	0	1	2	17.2	17.2	17.2	13.239	116	116;120;132	0	16.923	0	8.6	17.2	319910000	0	1	2	3				76	2330;4469	True;True	2429;4709	4695;9332;9333	5937;11963;11964	5937;11964			-1;-1;-1
gi|1477720952|ref|XP_026298921.1|;gi|1477720949|ref|XP_026298920.1|	gi|1477720952|ref|XP_026298921.1|;gi|1477720949|ref|XP_026298920.1|	1;1	1;1	1;1	gi|1477720952|ref|XP_026298921.1| nucleoprotein TPR isoform X2 [Apis mellifera];gi|1477720949|ref|XP_026298920.1| nucleoprotein TPR isoform X1 [Apis mellifera]	2	1	1	1	0	1	0	0	1	0	0	1	0	2.9	2.9	2.9	63.913	558	558;570	0.0021277	6.392	0	2.9	0	22059000	0	1	0	1				77	2177	TRUE	2267	4383	5555	5555			-1;-1
gi|1477721486|ref|XP_026298978.1|;gi|571552510|ref|XP_006562425.1|	gi|1477721486|ref|XP_026298978.1|;gi|571552510|ref|XP_006562425.1|	9;9	9;9	9;9	gi|1477721486|ref|XP_026298978.1| serine protease inhibitor 88Ea isoform X2 [Apis mellifera];gi|571552510|ref|XP_006562425.1| serine protease inhibitor 88Ea isoform X1 [Apis mellifera]	2	9	9	9	0	8	9	0	8	9	0	8	9	33.3	33.3	33.3	46.82	415	415;451	0	183.4	0	28.9	33.3	2506900000	0	10	9	19				78	283;841;844;945;1104;1993;3910;4775;5449	True;True;True;True;True;True;True;True;True	294;875;878;988;1153;2075;4083;5026;5731	596;597;1746;1747;1750;1956;1957;2265;2266;2267;3977;3978;8131;8132;9968;9969;9970;11372;11373	792;793;2241;2242;2243;2244;2249;2509;2510;2877;2878;2879;5029;5030;10445;10446;12795;12796;12797;14606;14607	792;2241;2249;2510;2877;5030;10445;12796;14607			-1;-1
gi|1477722227|ref|XP_026299081.1|	gi|1477722227|ref|XP_026299081.1|	2	2	2	gi|1477722227|ref|XP_026299081.1| bifunctional 3-phosphoadenosine 5-phosphosulfate synthase [Apis mellifera]	1	2	2	2	0	2	2	0	2	2	0	2	2	4	4	4	70	620	620	0	40.707	0	4	4	4258200000	0	2	2	4				79	3093;4487	True;True	3227;4728	6374;6375;6376;9369;9370;9371;9372	8194;8195;8196;12006;12007;12008;12009	8194;12007			-1
gi|1477722608|ref|XP_623753.4|	gi|1477722608|ref|XP_623753.4|	1	1	1	gi|1477722608|ref|XP_623753.4| translocon-associated protein subunit alpha [Apis mellifera]	1	1	1	1	0	1	1	0	1	1	0	1	1	5.5	5.5	5.5	30.886	274	274	0.0021645	6.4565	0	5.5	5.5	103690000	0	1	1	2				80	1949	TRUE	2028	3888;3889	4921;4922	4922			-1
gi|1477722940|ref|XP_026299161.1|	gi|1477722940|ref|XP_026299161.1|	7	7	7	gi|1477722940|ref|XP_026299161.1| uncharacterized protein LOC100578744 [Apis mellifera]	1	7	7	7	0	5	6	0	5	6	0	5	6	18.4	18.4	18.4	53.547	484	484	0	125.54	0	14.5	16.3	6332300000	0	6	4	10				81	602;1387;1708;4697;4766;6183;6449	True;True;True;True;True;True;True	629;1453;1786;4944;5017;6486;6758	1254;1255;2818;3444;3445;9787;9788;9789;9952;9953;12810;13328	1617;1618;3561;4339;4340;12544;12545;12546;12547;12778;12779;16438;17105	1618;3561;4339;12546;12779;16438;17105			-1
gi|1477723520|ref|XP_006566117.2|	gi|1477723520|ref|XP_006566117.2|	2	2	2	gi|1477723520|ref|XP_006566117.2| isovaleryl-CoA dehydrogenase, mitochondrial [Apis mellifera]	1	2	2	2	0	2	2	0	2	2	0	2	2	3.1	3.1	3.1	47.281	422	422	0	12.591	0	3.1	3.1	1078000000	0	2	4	6				82	4046;4047	True;True	4224;4225	8410;8411;8412;8413	10794;10795;10796;10797;10798;10799	10797;10798			-1
gi|1477723756|ref|XP_026299260.1|	gi|1477723756|ref|XP_026299260.1|	1	1	1	gi|1477723756|ref|XP_026299260.1| thyroid adenoma-associated protein homolog [Apis mellifera]	1	1	1	1	0	0	1	0	0	1	0	0	1	0.8	0.8	0.8	153.27	1300	1300	0.0088776	5.9051	0	0	0.8	0	0	0	2	2				83	1799	TRUE	1878	3610;3611	4579;4580	4579			-1
gi|1477724028|ref|XP_016770154.2|;gi|155369750|ref|NP_001094493.1|	gi|1477724028|ref|XP_016770154.2|;gi|155369750|ref|NP_001094493.1|	17;16	17;16	17;16	gi|1477724028|ref|XP_016770154.2| hexamerin 110 isoform X1 [Apis mellifera];gi|155369750|ref|NP_001094493.1| hexamerin 110 precursor [Apis mellifera]	2	17	17	17	0	15	15	0	15	15	0	15	15	27.4	27.4	27.4	112.18	1010	1010;1010	0	323.31	0	24	25	3659400000	0	16	18	34				84	131;155;760;2103;2541;2937;3895;4481;4492;4515;4641;4773;5169;5933;5969;6513;6630	True;True;True;True;True;True;True;True;True;True;True;True;True;True;True;True;True	135;162;793;2191;2650;3064;4068;4721;4734;4758;4887;5024;5436;6228;6268;6823;6947	268;269;320;321;322;323;324;1582;1583;4217;4218;5198;6023;6024;8106;9356;9357;9384;9385;9433;9434;9435;9674;9675;9964;9965;10753;12303;12304;12397;13453;13454;13693;13694	355;356;435;436;437;438;439;440;2042;2043;2044;5333;5334;6622;7692;7693;10415;11992;11993;12030;12031;12087;12088;12089;12393;12394;12395;12396;12397;12791;12792;13786;15768;15769;15894;17260;17261;17580;17581	355;435;2043;5333;6622;7692;10415;11992;12031;12089;12395;12792;13786;15769;15894;17261;17580			-1;-1
gi|1477724112|ref|XP_026299362.1|;gi|1477724110|ref|XP_026299361.1|;gi|1477724114|ref|XP_006558608.2|;gi|1477724108|ref|XP_006558607.2|;gi|1477724106|ref|XP_026299360.1|;gi|1477724104|ref|XP_026299359.1|;gi|1477724102|ref|XP_026299358.1|;gi|1477724100|ref|XP_026299357.1|;gi|1477724098|ref|XP_026299356.1|;gi|1477724096|ref|XP_026299355.1|;gi|1477724094|ref|XP_026299354.1|	gi|1477724112|ref|XP_026299362.1|;gi|1477724110|ref|XP_026299361.1|;gi|1477724114|ref|XP_006558608.2|;gi|1477724108|ref|XP_006558607.2|;gi|1477724106|ref|XP_026299360.1|;gi|1477724104|ref|XP_026299359.1|;gi|1477724102|ref|XP_026299358.1|;gi|1477724100|ref|XP_026299357.1|;gi|1477724098|ref|XP_026299356.1|;gi|1477724096|ref|XP_026299355.1|;gi|1477724094|ref|XP_026299354.1|	1;1;1;1;1;1;1;1;1;1;1	1;1;1;1;1;1;1;1;1;1;1	1;1;1;1;1;1;1;1;1;1;1	gi|1477724112|ref|XP_026299362.1| uncharacterized protein LOC408337 isoform X9 [Apis mellifera];gi|1477724110|ref|XP_026299361.1| uncharacterized protein LOC408337 isoform X8 [Apis mellifera];gi|1477724114|ref|XP_006558608.2| uncharacterized protein LOC408	11	1	1	1	0	0	1	0	0	1	0	0	1	0.3	0.3	0.3	354.64	3237	3237;3247;3257;3267;3284;3289;3289;3291;3293;3297;3301	0.0083655	5.9411	0	0	0.3	2659900000	0	0	0	0				85	3981	TRUE	4158	8273	10619	10619			-1;-1;-1;-1;-1;-1;-1;-1;-1;-1;-1
gi|1477724256|ref|XP_026299388.1|;gi|1477724254|ref|XP_026299387.1|;gi|1477724252|ref|XP_026299386.1|;gi|1477724250|ref|XP_026299385.1|;gi|1477724260|ref|XP_026299390.1|;gi|1477724258|ref|XP_026299389.1|	gi|1477724256|ref|XP_026299388.1|;gi|1477724254|ref|XP_026299387.1|;gi|1477724252|ref|XP_026299386.1|;gi|1477724250|ref|XP_026299385.1|;gi|1477724260|ref|XP_026299390.1|;gi|1477724258|ref|XP_026299389.1|	9;9;9;9;9;8	1;1;1;1;1;1	1;1;1;1;1;1	gi|1477724256|ref|XP_026299388.1| alpha-actinin, sarcomeric isoform X2 [Apis mellifera];gi|1477724254|ref|XP_026299387.1| alpha-actinin, sarcomeric isoform X1 [Apis mellifera];gi|1477724252|ref|XP_026299386.1| alpha-actinin, sarcomeric isoform X1 [Apis mel	6	9	1	1	0	9	7	0	1	0	0	1	0	9.3	1.1	1.1	103.14	891	891;891;891;891;921;827	0.00080451	7.6157	0	9.3	7.4	4174700000	0	1	0	1				86	724;1190;2336;2545;3130;3290;4380;4612;5382	False;False;False;False;False;True;False;False;False	757;1244;2435;2654;3265;3429;4610;4857;5661	1506;1507;1508;1509;2421;2422;4709;4710;5204;6452;6453;6454;6455;6798;9112;9113;9114;9115;9620;9621;11230;11231;11232;11233	1937;1938;1939;1940;1941;1942;3073;3074;3075;3076;5952;5953;5954;6628;8285;8286;8287;8288;8289;8725;11667;11668;11669;11670;11671;11672;11673;12325;12326;14414;14415;14416;14417;14418	1937;3074;5952;6628;8289;8725;11672;12325;14416			-1;-1;-1;-1;-1;-1
gi|1477724665|ref|XP_026299451.1|;gi|1477724663|ref|XP_026299450.1|;gi|1477724661|ref|XP_026299449.1|	gi|1477724665|ref|XP_026299451.1|;gi|1477724663|ref|XP_026299450.1|;gi|1477724661|ref|XP_026299449.1|	7;7;7	7;7;7	7;7;7	gi|1477724665|ref|XP_026299451.1| chitobiosyldiphosphodolichol beta-mannosyltransferase isoform X3 [Apis mellifera];gi|1477724663|ref|XP_026299450.1| chitobiosyldiphosphodolichol beta-mannosyltransferase isoform X2 [Apis mellifera];gi|1477724661|ref|XP_026	3	7	7	7	0	7	4	0	7	4	0	7	4	13.7	13.7	13.7	85.983	736	736;743;750	0	53.968	0	13.7	9.6	2100300000	0	9	6	15				87	952;2886;5102;5197;5275;5417;6404	True;True;True;True;True;True;True	995;3011;5365;5466;5547;5698;6712	1968;1969;5915;5916;5917;5918;10619;10620;10822;10992;11307;11308;13243	2524;2525;7556;7557;7558;7559;7560;13609;13610;13878;14092;14093;14516;14517;16991	2524;7556;13609;13878;14092;14517;16991			-1;-1;-1
gi|1477725384|ref|XP_026299604.1|;gi|1477725368|ref|XP_026299596.1|;gi|1477725382|ref|XP_026299603.1|;gi|1477725380|ref|XP_026299602.1|;gi|1477725378|ref|XP_026299601.1|;gi|1477725376|ref|XP_026299600.1|;gi|1477725374|ref|XP_026299599.1|;gi|1477725372|ref|XP_026299598.1|;gi|1477725370|ref|XP_026299597.1|	gi|1477725384|ref|XP_026299604.1|;gi|1477725368|ref|XP_026299596.1|;gi|1477725382|ref|XP_026299603.1|;gi|1477725380|ref|XP_026299602.1|;gi|1477725378|ref|XP_026299601.1|;gi|1477725376|ref|XP_026299600.1|;gi|1477725374|ref|XP_026299599.1|;gi|1477725372|ref|XP_026299598.1|;gi|1477725370|ref|XP_026299597.1|	13;13;12;12;12;12;12;12;12	13;13;12;12;12;12;12;12;12	13;13;12;12;12;12;12;12;12	gi|1477725384|ref|XP_026299604.1| antichymotrypsin-2 isoform X9 [Apis mellifera];gi|1477725368|ref|XP_026299596.1| antichymotrypsin-2 isoform X1 [Apis mellifera];gi|1477725382|ref|XP_026299603.1| antichymotrypsin-2 isoform X8 [Apis mellifera];gi|1477725380	9	13	13	13	0	8	11	0	8	11	0	8	11	55.6	55.6	55.6	43.456	387	387;404;395;395;396;397;398;399;400	0	323.31	0	35.4	48.3	6251400000	0	13	15	28				88	832;1202;1217;1682;1687;3875;4330;4544;4929;5035;5127;5843;6456	True;True;True;True;True;True;True;True;True;True;True;True;True	866;1259;1274;1759;1764;4046;4560;4787;5185;5295;5392;6137;6766	1730;2451;2452;2479;2480;2481;2482;3396;3404;8059;8060;9023;9024;9491;9492;10254;10465;10466;10675;10676;10677;12135;12136;13351	2219;3108;3109;3145;3146;3147;3148;3149;4284;4295;10355;10356;11557;11558;11559;11560;12161;12162;12163;13159;13160;13424;13425;13426;13688;13689;13690;15546;15547;17136;17137	2219;3109;3146;4284;4295;10355;11558;12163;13160;13426;13689;15546;17136	27	132	-1;-1;-1;-1;-1;-1;-1;-1;-1
gi|1477726200|ref|XP_026299695.1|;gi|1477726197|ref|XP_026299694.1|;gi|1477726195|ref|XP_026299693.1|;gi|1477726192|ref|XP_026299692.1|	gi|1477726200|ref|XP_026299695.1|;gi|1477726197|ref|XP_026299694.1|;gi|1477726195|ref|XP_026299693.1|;gi|1477726192|ref|XP_026299692.1|	1;1;1;1	1;1;1;1	1;1;1;1	gi|1477726200|ref|XP_026299695.1| MATH and LRR domain-containing protein PFE0570w-like isoform X4 [Apis mellifera];gi|1477726197|ref|XP_026299694.1| MATH and LRR domain-containing protein PFE0570w-like isoform X3 [Apis mellifera];gi|1477726195|ref|XP_02629	4	1	1	1	0	1	1	0	1	1	0	1	1	0.5	0.5	0.5	168.05	1472	1472;1553;1574;1578	0.003499	6.3426	0	0.5	0.5	238880000	0	0	0	0				90	233	TRUE	243	478;479	645;646	645			-1;-1;-1;-1
gi|1477726576|ref|XP_026299731.1|	gi|1477726576|ref|XP_026299731.1|	4	4	4	gi|1477726576|ref|XP_026299731.1| laminin subunit alpha [Apis mellifera]	1	4	4	4	0	3	3	0	3	3	0	3	3	1.4	1.4	1.4	408.52	3665	3665	0	30.831	0	1.1	0.9	253890000	0	3	3	6				91	588;1550;2916;5656	True;True;True;True	615;1625;3041;5945	1225;1226;3163;5975;5976;11783	1574;1575;4005;7635;7636;15123	1575;4005;7636;15123			-1
gi|1477726647|ref|XP_026299738.1|	gi|1477726647|ref|XP_026299738.1|	2	2	2	gi|1477726647|ref|XP_026299738.1| laminin subunit gamma-1 [Apis mellifera]	1	2	2	2	0	1	2	0	1	2	0	1	2	2	2	2	180.75	1621	1621	0	15.866	0	0.9	2	148000000	0	1	2	3				92	755;5760	True;True	788;6054	1573;11986;11987	2030;15367;15368	2030;15367			-1
gi|1477727315|ref|XP_006570346.2|;gi|1477727312|ref|XP_026299806.1|;gi|1477727309|ref|XP_026299805.1|	gi|1477727315|ref|XP_006570346.2|;gi|1477727312|ref|XP_026299806.1|;gi|1477727309|ref|XP_026299805.1|	12;12;12	12;12;12	12;12;12	gi|1477727315|ref|XP_006570346.2| probable chitinase 10 isoform X2 [Apis mellifera];gi|1477727312|ref|XP_026299806.1| probable chitinase 10 isoform X1 [Apis mellifera];gi|1477727309|ref|XP_026299805.1| probable chitinase 10 isoform X1 [Apis mellifera]	3	12	12	12	0	11	9	0	11	9	0	11	9	6.7	6.7	6.7	301.19	2658	2658;2659;2659	0	140.22	0	6.2	4.9	3352300000	0	15	11	26				94	561;1717;1929;1984;2098;2102;2151;3994;5038;5944;6034;6547	True;True;True;True;True;True;True;True;True;True;True;True	584;1795;2008;2066;2186;2190;2241;4171;5298;6240;6333;6859	1161;1162;3459;3843;3960;3961;4211;4215;4216;4335;4336;8298;8299;8300;10471;10472;12337;12522;12523;13518;13519	1500;1501;4359;4864;5010;5011;5325;5326;5327;5331;5332;5497;5498;5499;10657;10658;10659;13431;13432;13433;15819;16068;16069;17341;17342;17343	1501;4359;4864;5011;5326;5332;5497;10659;13431;15819;16068;17341			-1;-1;-1
gi|1477729080|ref|XP_003249289.2|	gi|1477729080|ref|XP_003249289.2|	1	1	1	gi|1477729080|ref|XP_003249289.2| peroxiredoxin 1 [Apis mellifera]	1	1	1	1	0	1	0	0	1	0	0	1	0	5.2	5.2	5.2	21.801	194	194	0.0015798	7.2458	0	5.2	0	116880000	0	2	0	2				95	4000	TRUE	4177	8310	10671;10672	10671			-1
gi|1477730887|ref|XP_392711.4|	gi|1477730887|ref|XP_392711.4|	1	1	1	gi|1477730887|ref|XP_392711.4| MD-2-related lipid-recognition protein [Apis mellifera]	1	1	1	1	0	1	1	0	1	1	0	1	1	6.9	6.9	6.9	18.525	159	159	0.0060322	6.1096	0	6.9	6.9	269280000	0	1	3	4				96	4531	TRUE	4774	9470;9471	12134;12135;12136;12137	12137			-1
gi|1477731952|ref|XP_396925.4|	gi|1477731952|ref|XP_396925.4|	1	1	1	gi|1477731952|ref|XP_396925.4| probable chitinase 10 [Apis mellifera]	1	1	1	1	0	1	0	0	1	0	0	1	0	1.4	1.4	1.4	110.12	968	968	0.0021614	6.453	0	1.4	0	0	0	1	0	1				99	3253	TRUE	3391	6729	8630	8630			-1
gi|1477732413|ref|XP_006560291.2|	gi|1477732413|ref|XP_006560291.2|	2	2	2	gi|1477732413|ref|XP_006560291.2| pentatricopeptide repeat-containing protein 2, mitochondrial [Apis mellifera]	1	2	2	2	0	2	1	0	2	1	0	2	1	6.6	6.6	6.6	44.673	376	376	0	14.923	0	6.6	3.7	67709000	0	2	1	3				100	1511;6508	True;True	1584;6818	3082;13441;13442	3887;17248;17249	3887;17248			-1
gi|1477733468|ref|XP_026300991.1|	gi|1477733468|ref|XP_026300991.1|	9	9	9	gi|1477733468|ref|XP_026300991.1| ferritin subunit [Apis mellifera]	1	9	9	9	0	7	8	0	7	8	0	7	8	48.2	48.2	48.2	25.602	224	224	0	150.43	0	41.5	42	3310500000	0	8	13	21				102	1619;1620;1758;2170;4149;4150;5090;5312;6010	True;True;True;True;True;True;True;True;True	1695;1696;1837;2260;4348;4349;5352;5585;6309	3280;3281;3540;3541;3542;4373;8639;8640;8641;8642;10592;10593;11059;11060;11061;12476;12477	4158;4159;4481;4482;4483;4484;4485;5543;11087;11088;11089;11090;11091;11092;11093;13578;13579;14177;14178;14179;14180;16000;16001	4158;4159;4481;5543;11088;11092;13578;14178;16000			-1
gi|1477733602|ref|XP_016771541.2|	gi|1477733602|ref|XP_016771541.2|	11	11	11	gi|1477733602|ref|XP_016771541.2| uncharacterized protein LOC107965485 [Apis mellifera]	1	11	11	11	0	9	10	0	9	10	0	9	10	8	8	8	212.38	1911	1911	0	105.84	0	6.4	7.4	7630100000	0	12	13	25				103	3;217;1837;1838;2477;2790;3908;4018;4100;6101;6569	True;True;True;True;True;True;True;True;True;True;True	3;226;1916;1917;2581;2903;4081;4196;4293;4294;6401;6884	5;444;445;3677;3678;3679;5046;5047;5691;5692;5693;8128;8350;8351;8545;8546;8547;8548;12645;12646;13563;13564	5;600;601;4660;4661;4662;6410;6411;7256;7257;7258;7259;7260;10442;10718;10719;10720;10969;10970;10971;10972;16235;16236;17400;17401;17402	5;600;4660;4662;6410;7257;10442;10720;10972;16236;17401	34	1114	-1
gi|58585184|ref|NP_001011620.1|;gi|1477733680|ref|XP_026301049.1|	gi|58585184|ref|NP_001011620.1|;gi|1477733680|ref|XP_026301049.1|	6;6	6;6	6;6	gi|58585184|ref|NP_001011620.1| short-chain dehydrogenase/reductase [Apis mellifera];gi|1477733680|ref|XP_026301049.1| short-chain dehydrogenase/reductase isoform X1 [Apis mellifera]	2	6	6	6	0	5	6	0	5	6	0	5	6	33.3	33.3	33.3	27.192	246	246;978	0	157.01	0	30.1	33.3	2469700000	0	6	7	13				104	555;1003;1341;3998;4976;5975	True;True;True;True;True;True	578;1049;1402;4175;5233;6274	1150;1151;2066;2067;2727;8305;8306;8307;8308;10341;10342;12406;12407	1486;1487;2640;2641;3458;10664;10665;10666;10667;10668;13267;13268;15907;15908	1486;2640;3458;10664;13268;15908			-1;-1
gi|1477733981|ref|XP_001122189.3|;gi|1477733979|ref|XP_006561072.2|	gi|1477733981|ref|XP_001122189.3|;gi|1477733979|ref|XP_006561072.2|	3;3	3;3	3;3	gi|1477733981|ref|XP_001122189.3| flocculation protein FLO11 isoform X2 [Apis mellifera];gi|1477733979|ref|XP_006561072.2| flocculation protein FLO11 isoform X1 [Apis mellifera]	2	3	3	3	0	3	2	0	3	2	0	3	2	5.3	5.3	5.3	84.68	778	778;805	0	22.655	0	5.3	4	153650000	0	3	2	5				105	997;3505;5716	True;True;True	1042;3652;6009	2055;2056;7257;11909;11910	2627;2628;9322;15282;15283	2628;9322;15283			-1;-1
gi|1477734111|ref|XP_026301138.1|;gi|1477734109|ref|XP_026301137.1|;gi|1477734107|ref|XP_026301136.1|;gi|1477734105|ref|XP_026301135.1|;gi|1477734103|ref|XP_016772317.2|	gi|1477734111|ref|XP_026301138.1|;gi|1477734109|ref|XP_026301137.1|;gi|1477734107|ref|XP_026301136.1|;gi|1477734105|ref|XP_026301135.1|;gi|1477734103|ref|XP_016772317.2|	1;1;1;1;1	1;1;1;1;1	1;1;1;1;1	gi|1477734111|ref|XP_026301138.1| dedicator of cytokinesis protein 1 isoform X5 [Apis mellifera];gi|1477734109|ref|XP_026301137.1| dedicator of cytokinesis protein 1 isoform X4 [Apis mellifera];gi|1477734107|ref|XP_026301136.1| dedicator of cytokinesis pro	5	1	1	1	0	1	0	0	1	0	0	1	0	0.4	0.4	0.4	204.68	1777	1777;1955;1964;1996;1997	0.00080064	7.5141	0	0.4	0	0	0	1	0	1				106	3712	TRUE	3869	7694	9886	9886			-1;-1;-1;-1;-1
gi|1477735266|ref|XP_026301410.1|	gi|1477735266|ref|XP_026301410.1|	8	8	8	gi|1477735266|ref|XP_026301410.1| fibrillin-2 [Apis mellifera]	1	8	8	8	0	6	6	0	6	6	0	6	6	4.2	4.2	4.2	284.12	2597	2597	0	81.06	0	3.2	3.2	1423100000	0	6	7	13				108	173;511;536;601;1913;2238;2310;3523	True;True;True;True;True;True;True;True	180;532;559;628;1992;2329;2407;3671	357;1065;1112;1113;1253;3812;3813;4490;4491;4656;7293;7294	478;1371;1440;1441;1615;1616;4827;4828;5684;5685;5891;9363;9364	478;1371;1440;1615;4828;5684;5891;9363			-1
gi|1477735859|ref|XP_001121565.2|	gi|1477735859|ref|XP_001121565.2|	18	18	18	gi|1477735859|ref|XP_001121565.2| beta-galactosidase [Apis mellifera]	1	18	18	18	0	16	13	0	16	13	0	16	13	33.4	33.4	33.4	73.057	644	644	0	323.31	0	29.8	27.2	10596000000	0	23	19	42				109	296;694;909;1710;1934;2136;2137;2158;2219;2236;2662;3492;3493;3673;5617;6606;6607;6620	True;True;True;True;True;True;True;True;True;True;True;True;True;True;True;True;True;True	307;724;951;1788;2013;2226;2227;2248;2309;2327;2771;3639;3640;3827;5904;6922;6923;6937	619;620;621;1434;1885;3447;3448;3851;4304;4305;4306;4307;4308;4350;4351;4457;4458;4459;4488;5429;5430;5431;5432;7237;7238;7239;7240;7614;11708;11709;13634;13635;13636;13637;13670	820;821;822;823;824;1850;2416;4342;4343;4344;4345;4346;4347;4873;5458;5459;5460;5461;5462;5463;5464;5517;5518;5643;5644;5645;5680;6911;6912;6913;6914;9298;9299;9300;9301;9302;9792;9793;15039;15040;15041;17502;17503;17504;17505;17506;17545	824;1850;2416;4346;4873;5458;5460;5518;5644;5680;6911;9300;9301;9793;15041;17502;17505;17545			-1
gi|571576464|ref|XP_006563166.1|;gi|1477735982|ref|XP_016772482.2|	gi|571576464|ref|XP_006563166.1|;gi|1477735982|ref|XP_016772482.2|	3;3	3;3	3;3	gi|571576464|ref|XP_006563166.1| uncharacterized protein LOC100577823 isoform X2 [Apis mellifera];gi|1477735982|ref|XP_016772482.2| uncharacterized protein LOC100577823 isoform X1 [Apis mellifera]	2	3	3	3	0	3	2	0	3	2	0	3	2	22	22	22	20.565	182	182;231	0	94.465	0	22	14.8	670420000	0	3	2	5				110	1237;2277;5465	True;True;True	1294;2372;5748	2521;2522;4588;11403;11404	3198;3199;5809;14645;14646	3199;5809;14646			-1;-1
gi|1477736600|ref|XP_016772428.2|	gi|1477736600|ref|XP_016772428.2|	11	11	11	gi|1477736600|ref|XP_016772428.2| insulin-like growth factor-binding protein complex acid labile subunit [Apis mellifera]	1	11	11	11	0	7	7	0	7	7	0	7	7	39.3	39.3	39.3	44.191	392	392	0	323.31	0	24.2	25	2952100000	0	9	9	18				111	967;1155;2785;2940;3126;3153;3340;3342;3955;4738;5868	True;True;True;True;True;True;True;True;True;True;True	1012;1209;2898;3067;3261;3289;3482;3484;4131;4988;6162	2000;2366;5681;5682;6029;6444;6508;6509;6930;6931;6932;6935;6936;8214;9901;12178	2561;2562;3005;7244;7245;7699;8277;8353;8354;8912;8913;8914;8915;8916;8921;8922;8923;10545;12705;15601	2562;3005;7245;7699;8277;8353;8916;8922;10545;12705;15601			-1
gi|1477739308|ref|XP_006568803.2|	gi|1477739308|ref|XP_006568803.2|	11	11	11	gi|1477739308|ref|XP_006568803.2| uncharacterized protein LOC410793 [Apis mellifera]	1	11	11	11	0	9	8	0	9	8	0	9	8	3	3	3	500.3	4361	4361	0	94.55	0	2.5	2.3	660260000	0	10	9	19				112	1575;1703;3007;3327;3600;3729;3741;3774;4525;4961;5071	True;True;True;True;True;True;True;True;True;True;True	1650;1780;3139;3469;3751;3886;3900;3938;4768;5217;5332	3209;3432;3433;6181;6905;7458;7459;7726;7760;7832;7833;9451;9452;10310;10311;10542;10543	4062;4325;4326;7912;8883;9585;9586;9920;9964;10057;10058;10059;12105;12106;13228;13229;13230;13518;13519	4062;4326;7912;8883;9586;9920;9964;10057;12105;13229;13518			-1
gi|1477741626|ref|XP_397465.5|	gi|1477741626|ref|XP_397465.5|	1	1	1	gi|1477741626|ref|XP_397465.5| ABC transporter A family member 1 [Apis mellifera]	1	1	1	1	0	0	1	0	0	1	0	0	1	0.7	0.7	0.7	192.05	1714	1714	0.0077771	5.9682	0	0	0.7	0	0	0	1	1				116	3882	TRUE	4053	8072	10369	10369	36;37	1532;1534	-1
gi|1477741901|ref|XP_006569318.2|;gi|1477741899|ref|XP_003251343.2|	gi|1477741901|ref|XP_006569318.2|;gi|1477741899|ref|XP_003251343.2|	1;1	1;1	1;1	gi|1477741901|ref|XP_006569318.2| uncharacterized protein LOC100577513 isoform X2 [Apis mellifera];gi|1477741899|ref|XP_003251343.2| uncharacterized protein LOC100577513 isoform X1 [Apis mellifera]	2	1	1	1	0	1	1	0	1	1	0	1	1	2.7	2.7	2.7	48.878	442	442;478	0	11.668	0	2.7	2.7	48767000	0	0	1	1				117	3753	TRUE	3916	7789;7790	10000;10001	10001			-1;-1
gi|1477742037|ref|XP_006568498.2|;gi|1477742035|ref|XP_623065.2|	gi|1477742037|ref|XP_006568498.2|;gi|1477742035|ref|XP_623065.2|	1;1	1;1	1;1	gi|1477742037|ref|XP_006568498.2| succinate dehydrogenase [ubiquinone] flavoprotein subunit, mitochondrial [Apis mellifera];gi|1477742035|ref|XP_623065.2| succinate dehydrogenase [ubiquinone] flavoprotein subunit, mitochondrial [Apis mellifera]	2	1	1	1	0	1	1	0	1	1	0	1	1	2.1	2.1	2.1	72.447	661	661;661	0	11.715	0	2.1	2.1	834450000	0	1	1	2				118	3480	TRUE	3627	7213;7214	9273;9274	9273			-1;-1
gi|66529543|ref|XP_396074.2|;gi|1477742536|ref|XP_026295323.1|	gi|66529543|ref|XP_396074.2|;gi|1477742536|ref|XP_026295323.1|	1;1	1;1	1;1	gi|66529543|ref|XP_396074.2| amidophosphoribosyltransferase [Apis mellifera];gi|1477742536|ref|XP_026295323.1| amidophosphoribosyltransferase [Apis mellifera]	2	1	1	1	0	1	1	0	1	1	0	1	1	1.9	1.9	1.9	57.6	525	525;525	0.0014881	6.6505	0	1.9	1.9	622640000	0	1	1	2				119	3583	TRUE	3733	7430;7431	9555;9556	9556			-1;-1
gi|1477742771|ref|XP_001121746.2|	gi|1477742771|ref|XP_001121746.2|	17	17	17	gi|1477742771|ref|XP_001121746.2| neurofilament heavy polypeptide [Apis mellifera]	1	17	17	17	2	14	13	2	14	13	2	14	13	45.2	45.2	45.2	52.029	491	491	0	323.31	5.1	36.7	35.6	24900000000	2	18	22	42				120	12;98;140;361;380;381;619;1444;3092;3094;3182;3252;4913;4972;4982;5195;5336	True;True;True;True;True;True;True;True;True;True;True;True;True;True;True;True;True	12;102;146;374;393;394;647;1513;3226;3228;3319;3390;5169;5229;5239;5463;5610	24;25;26;209;293;751;752;793;794;795;796;797;1290;2926;2927;2928;6368;6369;6370;6371;6372;6373;6377;6378;6581;6582;6583;6728;10223;10335;10336;10354;10355;10814;11118;11119;11120	28;29;30;276;402;985;986;1037;1038;1039;1040;1041;1666;3695;3696;3697;8181;8182;8183;8184;8185;8186;8187;8188;8189;8190;8191;8192;8193;8197;8198;8441;8442;8443;8629;13120;13121;13258;13259;13260;13261;13262;13280;13281;13869;14260;14261;14262	30;276;402;986;1039;1041;1666;3696;8189;8198;8441;8629;13121;13261;13281;13869;14261			-1
gi|1477742879|ref|XP_393161.3|	gi|1477742879|ref|XP_393161.3|	5	5	5	gi|1477742879|ref|XP_393161.3| lysozyme [Apis mellifera]	1	5	5	5	1	3	4	1	3	4	1	3	4	48.4	48.4	48.4	17.111	153	153	0	126.19	5.2	34.6	36.6	529370000	1	4	4	9				121	600;1547;2974;3313;3499	True;True;True;True;True	627;1622;3104;3453;3646	1251;1252;3158;6105;6106;6842;6843;7247	1613;1614;3998;7800;7801;7802;8782;8783;9310	1614;3998;7801;8782;9310			-1
gi|1477743036|ref|XP_003251445.2|	gi|1477743036|ref|XP_003251445.2|	1	1	1	gi|1477743036|ref|XP_003251445.2| cell cycle checkpoint control protein RAD9A [Apis mellifera]	1	1	1	1	0	1	0	0	1	0	0	1	0	5.3	5.3	5.3	54.066	474	474	0.0099502	5.8406	0	5.3	0	4438500000	0	1	0	1				123	3692	TRUE	3846	7648	9831	9831			-1
gi|1477743403|ref|XP_003250371.3|;gi|1477743401|ref|XP_006564075.2|;gi|1477743399|ref|XP_006564076.2|	gi|1477743403|ref|XP_003250371.3|;gi|1477743401|ref|XP_006564075.2|;gi|1477743399|ref|XP_006564076.2|	5;5;5	5;5;5	5;5;5	gi|1477743403|ref|XP_003250371.3| titin isoform X3 [Apis mellifera];gi|1477743401|ref|XP_006564075.2| titin isoform X2 [Apis mellifera];gi|1477743399|ref|XP_006564076.2| titin isoform X1 [Apis mellifera]	3	5	5	5	0	4	3	0	4	3	0	4	3	2.7	2.7	2.7	363.26	3341	3341;3350;3351	0	65.871	0	2.4	1.2	1457100000	0	7	4	11				125	668;1855;4950;5624;5737	True;True;True;True;True	698;1934;5206;5911;5912;6030	1385;3707;10291;11720;11721;11722;11723;11947;11948	1779;4692;4693;13205;13206;15052;15053;15054;15055;15056;15321;15322	1779;4693;13206;15054;15322	40	176	-1;-1;-1
gi|1477743411|ref|XP_006558508.2|;gi|571517243|ref|XP_006558509.1|;gi|1477743415|ref|XP_016766793.2|	gi|1477743411|ref|XP_006558508.2|;gi|571517243|ref|XP_006558509.1|;gi|1477743415|ref|XP_016766793.2|	16;16;16	16;16;16	1;1;1	gi|1477743411|ref|XP_006558508.2| uncharacterized protein LOC410975 isoform X1 [Apis mellifera];gi|571517243|ref|XP_006558509.1| uncharacterized protein LOC410975 isoform X4 [Apis mellifera];gi|1477743415|ref|XP_016766793.2| uncharacterized protein LOC4109	3	16	16	1	0	14	14	0	14	14	0	1	1	29.8	29.8	2.3	79.141	702	702;709;718	0	323.31	0	26.4	28.2	7489900000	0	17	21	38				126	25;1045;1325;1811;2610;3241;3346;4981;4984;5242;5243;5410;5637;5766;5913;6375	True;True;True;True;True;True;True;True;True;True;True;True;True;True;True;True	25;1091;1386;1890;2719;3378;3488;5238;5241;5513;5514;5690;5925;6060;6208;6682	46;47;2140;2699;3630;3631;5329;5330;6708;6941;6942;10351;10352;10353;10358;10359;10360;10913;10914;10915;10916;10917;11291;11292;11745;11746;11996;11997;11998;12271;13187;13188	52;53;2723;3428;4602;4603;4604;6776;6777;8602;8931;8932;13277;13278;13279;13284;13285;13286;13287;13993;13994;13995;13996;13997;13998;14496;14497;14498;15081;15082;15383;15384;15385;15721;16911;16912;16913;16914	52;2723;3428;4604;6777;8602;8932;13279;13284;13993;13998;14498;15082;15384;15721;16911			-1;-1;-1
gi|1477743413|ref|XP_394451.4|	gi|1477743413|ref|XP_394451.4|	16	1	1	gi|1477743413|ref|XP_394451.4| uncharacterized protein LOC410975 isoform X2 [Apis mellifera]	1	16	1	1	0	14	13	0	1	0	0	1	0	32.6	4.9	4.9	78.537	697	697	0.00085179	10.328	0	29.1	26.1	88336000	0	1	0	1				127	25;1045;1325;1811;2610;3241;3347;4981;4984;5242;5243;5410;5637;5766;5913;6375	False;False;False;False;False;False;True;False;False;False;False;False;False;False;False;False	25;1091;1386;1890;2719;3378;3489;5238;5241;5513;5514;5690;5925;6060;6208;6682	46;47;2140;2699;3630;3631;5329;5330;6708;6943;10351;10352;10353;10358;10359;10360;10913;10914;10915;10916;10917;11291;11292;11745;11746;11996;11997;11998;12271;13187;13188	52;53;2723;3428;4602;4603;4604;6776;6777;8602;8933;13277;13278;13279;13284;13285;13286;13287;13993;13994;13995;13996;13997;13998;14496;14497;14498;15081;15082;15383;15384;15385;15721;16911;16912;16913;16914	52;2723;3428;4604;6777;8602;8933;13279;13284;13993;13998;14498;15082;15384;15721;16911			-1
gi|1477743788|ref|XP_016767673.2|	gi|1477743788|ref|XP_016767673.2|	1	1	1	gi|1477743788|ref|XP_016767673.2| protein obstructor-E [Apis mellifera]	1	1	1	1	0	1	1	0	1	1	0	1	1	6	6	6	25.693	233	233	0.000815	7.9852	0	6	6	73549000	0	1	1	2				128	1270	TRUE	1330	2591;2592	3283;3284	3283			-1
gi|1477744523|ref|XP_026295805.1|	gi|1477744523|ref|XP_026295805.1|	5	5	5	gi|1477744523|ref|XP_026295805.1| uncharacterized protein LOC552283 [Apis mellifera]	1	5	5	5	0	4	5	0	4	5	0	4	5	14	14	14	49.89	430	430	0	29.836	0	12.1	14	1122300000	0	5	8	13				129	2504;2537;2743;3238;6040	True;True;True;True;True	2611;2646;2854;3375;6339	5116;5117;5192;5193;5598;5599;6702;6703;12533	6516;6517;6518;6616;6617;7133;7134;7135;8593;8594;8595;8596;16084	6516;6616;7133;8594;16084			-1
gi|1477744532|ref|XP_026295808.1|;gi|1477744534|ref|XP_026295809.1|	gi|1477744532|ref|XP_026295808.1|;gi|1477744534|ref|XP_026295809.1|	2;2	1;1	1;1	gi|1477744532|ref|XP_026295808.1| protein 4.1 homolog isoform X1 [Apis mellifera];gi|1477744534|ref|XP_026295809.1| protein 4.1 homolog isoform X2 [Apis mellifera]	2	2	1	1	0	1	2	0	1	1	0	1	1	4.1	2.3	2.3	77.325	684	684;989	0.0015723	7.1747	0	2.3	4.1	326190000	0	1	1	2				130	2907;3279	True;False	3032;3418	5956;5957;6777	7606;7607;8696;8697	7607;8697			-1;-1
gi|1477744645|ref|XP_026295832.1|;gi|1477744643|ref|XP_026295831.1|	gi|1477744645|ref|XP_026295832.1|;gi|1477744643|ref|XP_026295831.1|	2;2	2;2	2;2	gi|1477744645|ref|XP_026295832.1| midasin [Apis mellifera];gi|1477744643|ref|XP_026295831.1| midasin [Apis mellifera]	2	2	2	2	0	0	2	0	0	2	0	0	2	1.2	1.2	1.2	96.103	847	847;847	0	11.335	0	0	1.2	378670000	0	0	1	1				131	871;4846	True;True	906;5100	1796;10096	2305;12956	2305;12956			-1;-1
gi|1477745420|ref|XP_001121634.3|	gi|1477745420|ref|XP_001121634.3|	3	3	3	gi|1477745420|ref|XP_001121634.3| beta-1,3-glucan-binding protein 1 [Apis mellifera]	1	3	3	3	0	2	2	0	2	2	0	2	2	8	8	8	52.271	450	450	0	17.57	0	5.8	4.9	99390000	0	1	4	5				132	1543;1615;4995	True;True;True	1618;1691;5253	3152;3274;3275;10383;10384	3990;4151;4152;13315;13316;13317	3990;4152;13316			-1
gi|1477745602|ref|XP_026296012.1|	gi|1477745602|ref|XP_026296012.1|	3	3	3	gi|1477745602|ref|XP_026296012.1| LOW QUALITY PROTEIN: nidogen-2 [Apis mellifera]	1	3	3	3	0	2	3	0	2	3	0	2	3	2.4	2.4	2.4	159.83	1454	1454	0	23.125	0	1.5	2.4	238900000	0	2	3	5				133	3429;4053;6210	True;True;True	3574;4231;6514	7114;7115;8422;12862;12863	9148;9149;10808;16513;16514	9149;10808;16514			-1
gi|1477745773|ref|XP_026296064.1|;gi|1477745771|ref|XP_026296062.1|	gi|1477745773|ref|XP_026296064.1|;gi|1477745771|ref|XP_026296062.1|	4;4	4;4	4;4	gi|1477745773|ref|XP_026296064.1| lysosomal alpha-mannosidase isoform X2 [Apis mellifera];gi|1477745771|ref|XP_026296062.1| lysosomal alpha-mannosidase isoform X1 [Apis mellifera]	2	4	4	4	0	2	2	0	2	2	0	2	2	5.1	5.1	5.1	116.16	999	999;999	0	35.411	0	3.2	1.9	84250000	0	2	2	4				134	719;2804;4338;6095	True;True;True;True	752;2917;4568;6395	1494;5725;9035;12633	1922;7302;11572;16218	1922;7302;11572;16218			-1;-1
gi|1477746524|ref|XP_026296236.1|;gi|1477746522|ref|XP_026296235.1|;gi|1477746518|ref|XP_026296234.1|;gi|1477746508|ref|XP_026296233.1|;gi|1477746500|ref|XP_026296232.1|;gi|1477746497|ref|XP_026296230.1|;gi|1477746488|ref|XP_026296229.1|;gi|1477746484|ref|XP_026296228.1|	gi|1477746524|ref|XP_026296236.1|;gi|1477746522|ref|XP_026296235.1|;gi|1477746518|ref|XP_026296234.1|;gi|1477746508|ref|XP_026296233.1|;gi|1477746500|ref|XP_026296232.1|;gi|1477746497|ref|XP_026296230.1|;gi|1477746488|ref|XP_026296229.1|;gi|1477746484|ref|XP_026296228.1|	5;5;5;5;5;5;5;5	1;1;1;1;1;1;1;1	0;0;0;0;0;0;0;0	gi|1477746524|ref|XP_026296236.1| ankyrin-3 isoform X8 [Apis mellifera];gi|1477746522|ref|XP_026296235.1| ankyrin-3 isoform X7 [Apis mellifera];gi|1477746518|ref|XP_026296234.1| ankyrin-3 isoform X6 [Apis mellifera];gi|1477746508|ref|XP_026296233.1| microt	8	5	1	0	0	3	4	0	1	1	0	0	0	4.2	0.8	0	140.92	1307	1307;1316;1861;5744;6072;6081;6115;6124	0.0021216	6.3829	0	2.4	3.4	545690000	0	1	1	2				135	277;729;1952;1991;3524	False;False;False;False;True	288;762;2031;2073;3672	586;1519;3894;3973;3974;7295;7296	782;1954;4927;5025;5026;9365;9366	782;1954;4927;5026;9366			-1;-1;-1;-1;-1;-1;-1;-1
gi|1477746537|ref|XP_026296239.1|;gi|1477746534|ref|XP_026296238.1|;gi|1477746532|ref|XP_026296237.1|	gi|1477746537|ref|XP_026296239.1|;gi|1477746534|ref|XP_026296238.1|;gi|1477746532|ref|XP_026296237.1|	1;1;1	1;1;1	1;1;1	gi|1477746537|ref|XP_026296239.1| protein FAM151B isoform X2 [Apis mellifera];gi|1477746534|ref|XP_026296238.1| protein FAM151B isoform X2 [Apis mellifera];gi|1477746532|ref|XP_026296237.1| protein FAM151B isoform X1 [Apis mellifera]	3	1	1	1	0	1	0	0	1	0	0	1	0	4	4	4	32.974	303	303;303;323	0.0060241	6.0971	0	4	0	42670000	0	1	0	1				136	151	TRUE	158	312	427	427			-1;-1;-1
gi|1477746709|ref|XP_026296284.1|;gi|1477746706|ref|XP_026296283.1|;gi|1477746703|ref|XP_026296282.1|;gi|1477746700|ref|XP_026296281.1|;gi|1477746697|ref|XP_026296280.1|	gi|1477746709|ref|XP_026296284.1|;gi|1477746706|ref|XP_026296283.1|;gi|1477746703|ref|XP_026296282.1|;gi|1477746700|ref|XP_026296281.1|;gi|1477746697|ref|XP_026296280.1|	1;1;1;1;1	1;1;1;1;1	1;1;1;1;1	gi|1477746709|ref|XP_026296284.1| protein held out wings isoform X5 [Apis mellifera];gi|1477746706|ref|XP_026296283.1| protein held out wings isoform X4 [Apis mellifera];gi|1477746703|ref|XP_026296282.1| protein held out wings isoform X3 [Apis mellifera];g	5	1	1	1	0	1	0	0	1	0	0	1	0	4.5	4.5	4.5	34.323	314	314;334;335;335;336	0.0053908	6.1487	0	4.5	0	43252000	0	1	0	1				137	4707	TRUE	4954	9807	12570	12570			-1;-1;-1;-1;-1
gi|328784953|ref|XP_003250526.1|;gi|1477747370|ref|XP_026296405.1|	gi|328784953|ref|XP_003250526.1|;gi|1477747370|ref|XP_026296405.1|	10;10	10;10	10;10	gi|328784953|ref|XP_003250526.1| probable phospholipid hydroperoxide glutathione peroxidase [Apis mellifera];gi|1477747370|ref|XP_026296405.1| probable phospholipid hydroperoxide glutathione peroxidase [Apis mellifera]	2	10	10	10	0	8	10	0	8	10	0	8	10	49.3	49.3	49.3	23.133	201	201;201	0	238.46	0	48.8	49.3	5493400000	0	12	14	26				138	773;1545;1546;2748;2749;2846;3233;4925;5582;6534	True;True;True;True;True;True;True;True;True;True	806;1620;1621;2859;2860;2970;3370;5181;5869;6845	1612;1613;3155;3156;3157;5606;5607;5608;5609;5610;5835;5836;5837;5838;6693;6694;6695;10246;10247;10248;11640;11641;13485	2080;2081;2082;3993;3994;3995;3996;3997;7142;7143;7144;7145;7146;7147;7452;7453;7454;7455;7456;7457;8583;8584;8585;13147;13148;13149;14952;14953;17297	2082;3994;3996;7143;7147;7454;8583;13149;14953;17297			-1;-1
gi|1477747710|ref|XP_003250432.3|	gi|1477747710|ref|XP_003250432.3|	3	3	3	gi|1477747710|ref|XP_003250432.3| adipocyte plasma membrane-associated protein [Apis mellifera]	1	3	3	3	0	1	2	0	1	2	0	1	2	5.9	5.9	5.9	66.394	590	590	0	16.629	0	2.2	3.7	11524000	0	1	2	3				139	2773;3473;3706	True;True;True	2885;3619;3862	5656;7196;7683	7209;9246;9874	7209;9246;9874			-1
gi|1477747998|ref|XP_026296489.1|;gi|1477747996|ref|XP_006570321.2|	gi|1477747998|ref|XP_026296489.1|;gi|1477747996|ref|XP_006570321.2|	1;1	1;1	1;1	gi|1477747998|ref|XP_026296489.1| alpha-N-acetylgalactosaminidase [Apis mellifera];gi|1477747996|ref|XP_006570321.2| alpha-N-acetylgalactosaminidase [Apis mellifera]	2	1	1	1	0	1	1	0	1	1	0	1	1	3.2	3.2	3.2	50.392	439	439;439	0.00081301	7.8919	0	3.2	3.2	101750000	0	1	2	3				140	2702	TRUE	2813	5511;5512;5513	7026;7027;7028	7028			-1;-1
gi|1477748311|ref|XP_026296529.1|;gi|571531153|ref|XP_006569964.1|	gi|1477748311|ref|XP_026296529.1|;gi|571531153|ref|XP_006569964.1|	5;5	5;5	5;5	gi|1477748311|ref|XP_026296529.1| angiotensin-converting enzyme isoform X1 [Apis mellifera];gi|571531153|ref|XP_006569964.1| DNA-directed RNA polymerase III subunit RPC1 isoform X2 [Apis mellifera]	2	5	5	5	0	4	5	0	4	5	0	4	5	14	14	14	72.598	621	621;2011	0	36.94	0	11	14	727910000	0	5	6	11				141	1170;2729;3641;3918;6608	True;True;True;True;True	1224;2840;3794;4091;6924	2389;2390;5573;5574;7553;8143;8144;13638;13639	3036;3037;3038;7106;7107;7108;9715;10458;10459;17507;17508	3037;7107;9715;10459;17508			-1;-1
gi|1477748324|ref|XP_026296530.1|;gi|328790800|ref|XP_003251464.1|;gi|1032021252|ref|XP_016767697.1|	gi|1477748324|ref|XP_026296530.1|;gi|328790800|ref|XP_003251464.1|;gi|1032021252|ref|XP_016767697.1|	16;14;14	2;2;2	2;2;2	gi|1477748324|ref|XP_026296530.1| actin, muscle [Apis mellifera];gi|328790800|ref|XP_003251464.1| actin, clone 205 [Apis mellifera];gi|1032021252|ref|XP_016767697.1| actin, clone 205 [Apis mellifera]	3	16	2	2	0	16	14	0	2	2	0	2	2	54.8	7.2	7.2	41.757	376	376;376;376	0	80.968	0	54.8	44.4	6618400000	0	14	7	21				142	145;459;865;874;961;962;2306;2449;2701;3024;3083;5265;5635;5761;6538;6539	False;False;False;False;False;False;False;False;False;False;False;False;False;False;True;True	152;474;900;909;910;1005;1006;2403;2551;2552;2553;2812;3156;3216;3217;5536;5923;6055;6849;6850;6851	302;303;945;946;947;1788;1800;1801;1802;1803;1804;1805;1806;1807;1808;1809;1810;1811;1812;1985;1986;1987;1988;1989;1990;1991;4647;4648;4970;4971;4972;4973;4974;4975;4976;4977;4978;4979;4980;4981;4982;4983;5510;6207;6208;6209;6210;6211;6212;6213;6214;6215;6342;6343;6344;6345;6346;6347;6348;6349;6350;10962;10963;10964;10965;10966;10967;10968;10969;10970;10971;10972;10973;10974;10975;11739;11740;117…	414;415;1223;1224;1225;1226;2295;2309;2310;2311;2312;2313;2314;2315;2316;2317;2318;2319;2320;2321;2322;2323;2324;2325;2326;2327;2328;2544;2545;2546;2547;2548;2549;2550;2551;5879;5880;6308;6309;6310;6311;6312;6313;6314;6315;6316;6317;6318;6319;6320;6321;6322;7025;7947;7948;7949;7950;7951;7952;7953;7954;7955;7956;7957;7958;7959;7960;7961;7962;7963;7964;7965;7966;7967;7968;7969;7970;8142;8143;8144;8…	414;1224;2295;2325;2545;2550;5880;6320;7025;7955;8147;14048;15078;15370;17319;17325	41;42;43;44	45;48;83;306	-1;-1;-1
gi|1477748442|ref|XP_026296548.1|	gi|1477748442|ref|XP_026296548.1|	2	2	2	gi|1477748442|ref|XP_026296548.1| annexin B9 [Apis mellifera]	1	2	2	2	0	1	2	0	1	2	0	1	2	9.3	9.3	9.3	36.154	324	324	0	12.193	0	5.6	9.3	195890000	0	0	1	1				143	3377;5427	True;True	3521;5708	6997;6998;11329	9002;9003;14549	9002;14549			-1
gi|1477748703|ref|XP_001120140.3|	gi|1477748703|ref|XP_001120140.3|	4	4	4	gi|1477748703|ref|XP_001120140.3| NPC intracellular cholesterol transporter 2 homolog a [Apis mellifera]	1	4	4	4	0	2	3	0	2	3	0	2	3	17.5	17.5	17.5	16.793	154	154	0	21.905	0	11.7	16.9	1559200000	0	2	3	5				144	770;1596;2957;3080	True;True;True;True	803;1671;3085;3213	1609;3242;6064;6065;6337	2073;4113;7749;7750;8132	2073;4113;7749;8132			-1
gi|1477749387|ref|XP_026296673.1|	gi|1477749387|ref|XP_026296673.1|	1	1	1	gi|1477749387|ref|XP_026296673.1| uncharacterized protein LOC726286 [Apis mellifera]	1	1	1	1	0	1	1	0	1	1	0	1	1	1.4	1.4	1.4	90.504	808	808	0.0083763	5.9425	0	1.4	1.4	572030000	0	1	1	2				145	5434	TRUE	5716	11342;11343	14564;14565	14565			-1
gi|1477750175|ref|XP_006562249.2|;gi|1477750173|ref|XP_006562247.2|;gi|1477750171|ref|XP_006562246.2|;gi|1477750169|ref|XP_006562245.2|;gi|1477750167|ref|XP_006562244.2|;gi|1477750165|ref|XP_006562243.2|;gi|1477750163|ref|XP_006562242.2|	gi|1477750175|ref|XP_006562249.2|;gi|1477750173|ref|XP_006562247.2|;gi|1477750171|ref|XP_006562246.2|;gi|1477750169|ref|XP_006562245.2|;gi|1477750167|ref|XP_006562244.2|;gi|1477750165|ref|XP_006562243.2|;gi|1477750163|ref|XP_006562242.2|	2;2;2;2;2;2;2	2;2;2;2;2;2;2	2;2;2;2;2;2;2	gi|1477750175|ref|XP_006562249.2| papilin isoform X7 [Apis mellifera];gi|1477750173|ref|XP_006562247.2| papilin isoform X6 [Apis mellifera];gi|1477750171|ref|XP_006562246.2| papilin isoform X5 [Apis mellifera];gi|1477750169|ref|XP_006562245.2| papilin isof	7	2	2	2	0	1	1	0	1	1	0	1	1	1.1	1.1	1.1	295.87	2705	2705;2760;2817;2820;2821;2877;2877	0	17.44	0	0.5	0.6	64510000	0	1	1	2				146	4627;5853	True;True	4873;6147	9651;12152	12367;15564	12367;15564			-1;-1;-1;-1;-1;-1;-1
gi|296010819|ref|NP_001171540.1|;gi|1477750698|ref|XP_026296889.1|	gi|296010819|ref|NP_001171540.1|;gi|1477750698|ref|XP_026296889.1|	3;3	1;1	1;1	gi|296010819|ref|NP_001171540.1| catalase [Apis mellifera];gi|1477750698|ref|XP_026296889.1| catalase isoform X1 [Apis mellifera]	2	3	1	1	0	2	3	0	0	1	0	0	1	6	2.5	2.5	57.989	513	513;597	0.0078895	6.0128	0	3.5	6	24446000	0	0	1	1				147	913;1804;1805	True;False;False	955;1883;1884	1891;3618;3619;3620;3621	2422;4588;4589;4590;4591	2422;4589;4591			-1;-1
gi|1477750964|ref|XP_026296936.1|;gi|1477750962|ref|XP_026296935.1|	gi|1477750964|ref|XP_026296936.1|;gi|1477750962|ref|XP_026296935.1|	2;2	2;2	2;2	gi|1477750964|ref|XP_026296936.1| carboxypeptidase D isoform X2 [Apis mellifera];gi|1477750962|ref|XP_026296935.1| carboxypeptidase D isoform X1 [Apis mellifera]	2	2	2	2	0	1	2	0	1	2	0	1	2	1.6	1.6	1.6	190.33	1672	1672;1673	0	11.591	0	0.7	1.6	0	0	1	2	3				148	4430;5132	True;True	4663;5397	9249;9250;10682	11866;11867;13697	11866;13697			-1;-1
gi|1477750996|ref|XP_026296938.1|	gi|1477750996|ref|XP_026296938.1|	7	7	7	gi|1477750996|ref|XP_026296938.1| uncharacterized protein LOC408874 isoform X9 [Apis mellifera]	1	7	7	7	0	5	5	0	5	5	0	5	5	2.2	2.2	2.2	499.49	4483	4483	0	140.81	0	1.6	1.6	923930000	0	6	5	11				149	1785;1978;2134;3779;4451;5386;6457	True;True;True;True;True;True;True	1864;2060;2224;3943;4684;5665;6767	3588;3949;4302;7840;7841;9286;9287;11240;11241;13352	4552;4997;5456;10067;10068;10069;11907;11908;14426;14427;17138	4552;4997;5456;10068;11907;14427;17138			-1
gi|1477751309|ref|XP_026296997.1|;gi|1477751307|ref|XP_026296996.1|;gi|1477751305|ref|XP_026296995.1|	gi|1477751309|ref|XP_026296997.1|;gi|1477751307|ref|XP_026296996.1|;gi|1477751305|ref|XP_026296995.1|	1;1;1	1;1;1	1;1;1	gi|1477751309|ref|XP_026296997.1| myrosinase 1 [Apis mellifera];gi|1477751307|ref|XP_026296996.1| myrosinase 1 [Apis mellifera];gi|1477751305|ref|XP_026296995.1| myrosinase 1 [Apis mellifera]	3	1	1	1	0	0	1	0	0	1	0	0	1	3	3	3	57.317	496	496;496;496	0.01	5.8514	0	0	3	41892000	0	0	0	0				150	3539	TRUE	3688	7339	9438	9438			-1;-1;-1
gi|1477752274|ref|XP_026297201.1|	gi|1477752274|ref|XP_026297201.1|	3	2	2	gi|1477752274|ref|XP_026297201.1| LOW QUALITY PROTEIN: paramyosin, long form [Apis mellifera]	1	3	2	2	0	3	2	0	2	2	0	2	2	2.2	1.4	1.4	109.02	938	938	0	12.512	0	2.2	1.4	5025600000	0	2	2	4				152	1276;3702;3703	False;True;True	1336;3857;3858	2601;7673;7674;7675;7676	3295;9860;9861;9862;9863	3295;9861;9863			-1
gi|1477754780|ref|XP_026297620.1|;gi|1477754730|ref|XP_026297603.1|;gi|1477754698|ref|XP_026297592.1|;gi|1477754700|ref|XP_026297593.1|;gi|1477754703|ref|XP_026297594.1|;gi|1477754707|ref|XP_026297595.1|;gi|1477754709|ref|XP_026297596.1|;gi|1477754712|ref|XP_026297597.1|;gi|1477754716|ref|XP_026297598.1|;gi|1477754718|ref|XP_026297599.1|;gi|1477754721|ref|XP_026297600.1|;gi|1477754725|ref|XP_0262…	gi|1477754780|ref|XP_026297620.1|;gi|1477754730|ref|XP_026297603.1|;gi|1477754698|ref|XP_026297592.1|;gi|1477754700|ref|XP_026297593.1|;gi|1477754703|ref|XP_026297594.1|;gi|1477754707|ref|XP_026297595.1|;gi|1477754709|ref|XP_026297596.1|;gi|1477754712|ref|XP_026297597.1|;gi|1477754716|ref|XP_026297598.1|;gi|1477754718|ref|XP_026297599.1|;gi|1477754721|ref|XP_026297600.1|;gi|1477754725|ref|XP_0262…	2;2;2;2;2;2;2;2;2;2;2;2;2;2;2;2;2;2;2;2;2;2;2;1;1;1;1;1	2;2;2;2;2;2;2;2;2;2;2;2;2;2;2;2;2;2;2;2;2;2;2;1;1;1;1;1	2;2;2;2;2;2;2;2;2;2;2;2;2;2;2;2;2;2;2;2;2;2;2;1;1;1;1;1	gi|1477754780|ref|XP_026297620.1| titin isoform X24 [Apis mellifera];gi|1477754730|ref|XP_026297603.1| titin isoform X12 [Apis mellifera];gi|1477754698|ref|XP_026297592.1| titin isoform X1 [Apis mellifera];gi|1477754700|ref|XP_026297593.1| titin isoform X2	28	2	2	2	0	0	2	0	0	2	0	0	2	0.1	0.1	0.1	2858.7	25204	25204;21058;21305;21304;21303;21302;21287;21282;21281;21279;21264;21239;21171;20823;20620;20620;20313;20168;20168;19831;19518;18761;17776;16137;18230;18230;18230;13665	0	11.217	0	0	0.1	1892200000	0	0	0	0				153	1959;2979	True;True	2038;3110	3908;6116	4945;7812	4945;7812			-1;-1;-1;-1;-1;-1;-1;-1;-1;-1;-1;-1;-1;-1;-1;-1;-1;-1;-1;-1;-1;-1;-1;-1;-1;-1;-1;-1
gi|1477755397|ref|XP_392799.3|	gi|1477755397|ref|XP_392799.3|	2	2	2	gi|1477755397|ref|XP_392799.3| apolipoprotein D [Apis mellifera]	1	2	2	2	0	2	0	0	2	0	0	2	0	17.4	17.4	17.4	30.335	270	270	0	34.976	0	17.4	0	195440000	0	2	0	2				154	1761;3872	True;True	1840;4043	3547;8055	4491;10349	4491;10349			-1
gi|226823241|ref|NP_001091685.2|;gi|1477756168|ref|XP_006568116.2|;gi|1477756164|ref|XP_016768787.2|	gi|226823241|ref|NP_001091685.2|;gi|1477756168|ref|XP_006568116.2|;gi|1477756164|ref|XP_016768787.2|	1;1;1	1;1;1	1;1;1	gi|226823241|ref|NP_001091685.2| ecdysone receptor isoform A [Apis mellifera];gi|1477756168|ref|XP_006568116.2| ecdysone receptor isoform X1 [Apis mellifera];gi|1477756164|ref|XP_016768787.2| ecdysone receptor isoform X1 [Apis mellifera]	3	1	1	1	0	0	1	0	0	1	0	0	1	9.5	9.5	9.5	66.786	629	629;629;629	0.0021246	6.3909	0	0	9.5	1512600000	0	0	1	1				156	683	TRUE	713	1414	1823	1823			-1;-1;-1
gi|1477756733|ref|XP_016769186.2|;gi|1477756730|ref|XP_016769185.2|;gi|1477756728|ref|XP_026297871.1|;gi|1477756725|ref|XP_016769183.2|;gi|1477756723|ref|XP_016769182.2|	gi|1477756733|ref|XP_016769186.2|;gi|1477756730|ref|XP_016769185.2|;gi|1477756728|ref|XP_026297871.1|;gi|1477756725|ref|XP_016769183.2|;gi|1477756723|ref|XP_016769182.2|	6;6;6;6;6	6;6;6;6;6	6;6;6;6;6	gi|1477756733|ref|XP_016769186.2| phenoloxidase-activating factor 2 isoform X2 [Apis mellifera];gi|1477756730|ref|XP_016769185.2| phenoloxidase-activating factor 2 isoform X2 [Apis mellifera];gi|1477756728|ref|XP_026297871.1| phenoloxidase-activating facto	5	6	6	6	0	6	5	0	6	5	0	6	5	22.4	22.4	22.4	44.14	402	402;402;417;417;417	0	39.729	0	22.4	17.9	623140000	0	6	6	12				157	144;263;2838;3781;4624;6451	True;True;True;True;True;True	151;274;2962;3945;4870;6760	300;301;545;5817;5818;7843;7844;9645;9646;13331;13332	412;413;722;7431;7432;10071;10072;12359;12360;17109;17110;17111	412;722;7432;10072;12360;17110			-1;-1;-1;-1;-1
gi|1477756941|ref|XP_016768886.2|	gi|1477756941|ref|XP_016768886.2|	19	19	19	gi|1477756941|ref|XP_016768886.2| xanthine dehydrogenase [Apis mellifera]	1	19	19	19	0	14	13	0	14	13	0	14	13	21.1	21.1	21.1	142.37	1270	1270	0	251.63	0	14.6	15	1671700000	0	16	12	28				158	298;341;2386;2735;2783;2797;2854;3036;4268;4287;4368;4370;4691;4902;5078;5270;5407;5764;6005	True;True;True;True;True;True;True;True;True;True;True;True;True;True;True;True;True;True;True	309;354;2486;2846;2896;2910;2978;3168;4496;4515;4598;4600;4938;5157;5339;5542;5687;6058;6304	623;714;4821;4822;5584;5676;5677;5678;5708;5709;5849;6235;6236;8907;8939;9088;9093;9094;9778;10197;10198;10558;10559;10984;11286;11287;11994;12468	826;943;6115;6116;7118;7236;7237;7238;7239;7276;7277;7474;8001;8002;11417;11451;11636;11641;11642;12535;13084;13085;13538;13539;14081;14491;14492;15381;15990;15991	826;943;6115;7118;7239;7276;7474;8001;11417;11451;11636;11642;12535;13085;13539;14081;14492;15381;15990			-1
gi|1477757255|ref|XP_026297953.1|	gi|1477757255|ref|XP_026297953.1|	4	4	4	gi|1477757255|ref|XP_026297953.1| cytochrome b5-related protein [Apis mellifera]	1	4	4	4	0	3	3	0	3	3	0	3	3	9.4	9.4	9.4	50.102	427	427	0	38.167	0	7	7.5	264560000	0	6	3	9				159	1818;2619;4805;6633	True;True;True;True	1897;2728;5057;6950	3643;5347;5348;10021;13699;13700	4619;6804;6805;12867;17587;17588;17589;17590;17591	4619;6804;12867;17587			-1
gi|1477757656|ref|XP_026298038.1|	gi|1477757656|ref|XP_026298038.1|	7	7	7	gi|1477757656|ref|XP_026298038.1| uncharacterized protein LOC413627 [Apis mellifera]	1	7	7	7	0	7	6	0	7	6	0	7	6	18.7	18.7	18.7	72.228	654	654	0	47.93	0	18.7	15.1	1000400000	0	6	6	12				161	859;1824;1849;2090;2428;4049;6214	True;True;True;True;True;True;True	894;1903;1928;2178;2528;4227;6518	1778;1779;3651;3652;3697;4196;4197;4909;4910;8416;8417;12869;12870	2284;2285;4632;4633;4682;5309;5310;6234;6235;10802;10803;16520;16521	2285;4633;4682;5310;6234;10802;16520			-1
gi|1477757686|ref|XP_026298050.1|;gi|1477757684|ref|XP_026298049.1|;gi|1477757682|ref|XP_026298048.1|;gi|1477757680|ref|XP_026298047.1|	gi|1477757686|ref|XP_026298050.1|;gi|1477757684|ref|XP_026298049.1|;gi|1477757682|ref|XP_026298048.1|;gi|1477757680|ref|XP_026298047.1|	5;5;5;5	5;5;5;5	5;5;5;5	gi|1477757686|ref|XP_026298050.1| beta-glucuronidase [Apis mellifera];gi|1477757684|ref|XP_026298049.1| beta-glucuronidase [Apis mellifera];gi|1477757682|ref|XP_026298048.1| beta-glucuronidase [Apis mellifera];gi|1477757680|ref|XP_026298047.1| beta-glucuro	4	5	5	5	0	4	5	0	4	5	0	4	5	12	12	12	76.93	669	669;669;669;669	0	49.556	0	9	12	353910000	0	4	3	7				162	751;2972;4502;6077;6488	True;True;True;True;True	784;3102;4744;6377;6798	1563;1564;6102;6103;9406;9407;12601;13410;13411	2014;2015;7797;7798;12055;12056;16169;17212;17213	2015;7797;12056;16169;17212			-1;-1;-1;-1
gi|1477758271|ref|XP_016768985.2|	gi|1477758271|ref|XP_016768985.2|	2	2	2	gi|1477758271|ref|XP_016768985.2| probable uridine nucleosidase 2 [Apis mellifera]	1	2	2	2	0	1	2	0	1	2	0	1	2	7.8	7.8	7.8	37.113	332	332	0	17.434	0	4.5	7.8	56265000	0	1	2	3				163	2314;5057	True;True	2412;5318	4663;10518;10519	5901;13490;13491	5901;13490			-1
gi|1477758648|ref|XP_026298264.1|;gi|1477758646|ref|XP_026298263.1|	gi|1477758648|ref|XP_026298264.1|;gi|1477758646|ref|XP_026298263.1|	6;6	6;6	6;6	gi|1477758648|ref|XP_026298264.1| superoxide dismutase [Cu-Zn], chloroplastic-like [Apis mellifera];gi|1477758646|ref|XP_026298263.1| superoxide dismutase [Cu-Zn], chloroplastic-like [Apis mellifera]	2	6	6	6	0	3	5	0	3	5	0	3	5	49.7	49.7	49.7	18.92	177	177;177	0	75.174	0	26.6	41.8	2387400000	0	3	7	10				164	697;1936;2927;3938;4341;5298	True;True;True;True;True;True	727;2015;3054;4112;4571;5571	1439;3858;3859;5999;6000;6001;6002;6003;8182;9039;11035	1855;4883;4884;7661;7662;7663;7664;7665;7666;10508;11576;14147	1855;4884;7662;10508;11576;14147			-1;-1
gi|1477758773|ref|XP_026298285.1|	gi|1477758773|ref|XP_026298285.1|	179	179	179	gi|1477758773|ref|XP_026298285.1| apolipophorins [Apis mellifera]	1	179	179	179	1	155	160	1	155	160	1	155	160	63	63	63	376.8	3382	3382	0	323.31	0.3	56.7	58.8	393040000000	1	287	289	577				165	48;73;108;234;262;343;391;410;486;489;657;718;807;821;824;887;975;1010;1043;1048;1151;1162;1281;1300;1301;1315;1319;1327;1350;1385;1391;1413;1461;1470;1491;1500;1519;1597;1607;1747;1823;1858;2042;2142;2198;2199;2203;2299;2333;2364;2406;2455;2456;2464;2474;2475;2476;2509;2510;2576;2582;2587;2639;2715;2828;2843;2876;2933;2947;2956;3015;3021;3022;3088;3097;3113;3189;3199;3207;3260;3282;3296;3350;336…	True;True;True;True;True;True;True;True;True;True;True;True;True;True;True;True;True;True;True;True;True;True;True;True;True;True;True;True;True;True;True;True;True;True;True;True;True;True;True;True;True;True;True;True;True;True;True;True;True;True;True;True;True;True;True;True;True;True;True;True;True;True;True;True;True;True;True;True;True;True;True;True;True;True;True;True;True;True;True;True…	49;75;112;244;273;356;404;423;503;506;507;686;751;841;855;858;927;1020;1056;1089;1094;1204;1216;1341;1342;1361;1362;1376;1380;1388;1412;1413;1451;1457;1480;1532;1541;1564;1573;1592;1672;1683;1826;1902;1937;2126;2232;2288;2289;2293;2396;2432;2463;2506;2559;2560;2568;2578;2579;2580;2616;2617;2685;2691;2696;2748;2826;2952;2967;3001;3060;3074;3084;3147;3153;3154;3222;3231;3248;3326;3336;3344;3398;339…	99;100;101;102;103;104;151;152;223;224;225;226;480;481;482;542;543;544;716;717;812;847;848;1003;1004;1008;1009;1010;1369;1490;1491;1492;1493;1676;1677;1678;1679;1680;1711;1712;1713;1717;1718;1837;1838;1839;1840;2012;2013;2014;2081;2082;2138;2145;2359;2360;2376;2377;2611;2612;2613;2614;2649;2650;2651;2652;2653;2654;2655;2656;2679;2680;2687;2688;2689;2690;2702;2745;2746;2747;2748;2812;2813;2814;281…	117;118;119;120;121;122;123;124;125;126;181;182;183;294;295;296;297;647;648;649;650;719;720;721;945;946;1060;1102;1103;1290;1291;1296;1297;1298;1758;1759;1760;1914;1915;1916;1917;1918;1919;1920;1921;2155;2156;2157;2158;2159;2160;2161;2197;2198;2199;2203;2204;2205;2206;2360;2361;2362;2363;2574;2575;2576;2577;2578;2655;2656;2721;2728;2729;2998;2999;3016;3017;3018;3019;3020;3021;3305;3306;3307;3308;…	119;183;296;647;721;946;1060;1102;1290;1298;1759;1918;2157;2199;2205;2361;2575;2656;2721;2729;2998;3021;3307;3358;3366;3393;3412;3432;3481;3557;3568;3618;3755;3783;3839;3860;3906;4114;4137;4445;4631;4697;5178;5474;5597;5598;5609;5862;5947;6029;6173;6339;6351;6372;6396;6398;6409;6526;6528;6687;6700;6712;6854;7070;7405;7445;7530;7683;7726;7747;7930;7944;7945;8172;8209;8247;8463;8497;8526;8651;8702;…	47;48;49;50;51;52;53;54;55;56;57;58;59;60	149;163;336;862;873;1023;1031;1675;1680;1752;1768;3098;3129;3180	-1
gi|1477759044|ref|XP_395426.5|	gi|1477759044|ref|XP_395426.5|	1	1	1	gi|1477759044|ref|XP_395426.5| fatty acid synthase [Apis mellifera]	1	1	1	1	0	0	1	0	0	1	0	0	1	0.8	0.8	0.8	269.03	2394	2394	0	16.642	0	0	0.8	694100000	0	0	2	2				166	2242	TRUE	2333	4497	5694;5695	5694			-1
gi|1477760085|ref|XP_026298564.1|;gi|1477760082|ref|XP_026298563.1|;gi|66546729|ref|XP_395172.2|;gi|66513952|ref|XP_394382.2|	gi|1477760085|ref|XP_026298564.1|;gi|1477760082|ref|XP_026298563.1|	4;4;1;1	3;3;0;0	0;0;0;0	gi|1477760085|ref|XP_026298564.1| guanine nucleotide-binding protein G(o) subunit alpha [Apis mellifera];gi|1477760082|ref|XP_026298563.1| guanine nucleotide-binding protein G(o) subunit alpha [Apis mellifera]	4	4	3	0	0	2	3	0	2	2	0	0	0	11.9	8.8	0	40.471	354	354;354;356;369	0	17.905	0	5.6	8.8	252040000	0	2	2	4				168	3436;3685;4426;5136	True;False;True;True	3581;3839;4659;5401	7123;7124;7636;9244;10689	9157;9158;9817;11861;13705	9158;9817;11861;13705			-1;-1;-1;-1
gi|1477761371|ref|XP_026298736.1|	gi|1477761371|ref|XP_026298736.1|	2	2	2	gi|1477761371|ref|XP_026298736.1| transmembrane protease serine 9-like [Apis mellifera]	1	2	2	2	0	1	2	0	1	2	0	1	2	5.3	5.3	5.3	71.961	642	642	0	32.429	0	2.3	5.3	29628000	0	2	2	4				169	936;6057	True;True	979;6356	1938;1939;12563	2488;2489;2490;16121	2490;16121			-1
gi|328788076|ref|XP_001122705.2|;gi|1477761663|ref|XP_026298791.1|;gi|571550181|ref|XP_006567434.1|;gi|1477761660|ref|XP_026298790.1|;gi|571550177|ref|XP_006567433.1|;gi|571550169|ref|XP_006567431.1|;gi|571550165|ref|XP_006567430.1|;gi|1477761646|ref|XP_026298789.1|	gi|328788076|ref|XP_001122705.2|;gi|1477761663|ref|XP_026298791.1|;gi|571550181|ref|XP_006567434.1|;gi|1477761660|ref|XP_026298790.1|;gi|571550177|ref|XP_006567433.1|;gi|571550169|ref|XP_006567431.1|;gi|571550165|ref|XP_006567430.1|;gi|1477761646|ref|XP_026298789.1|	3;3;3;3;3;3;3;3	1;1;1;1;1;1;1;1	1;1;1;1;1;1;1;1	gi|328788076|ref|XP_001122705.2| kinesin light chain isoform X7 [Apis mellifera];gi|1477761663|ref|XP_026298791.1| kinesin light chain isoform X6 [Apis mellifera];gi|571550181|ref|XP_006567434.1| kinesin light chain isoform X5 [Apis mellifera];gi|147776166	8	3	1	1	0	3	2	0	1	1	0	1	1	7.3	1.6	1.6	61.762	547	547;548;557;557;567;578;579;580	0.0089002	5.9115	0	7.3	3.3	65627000	0	1	1	2				170	3317;5482;6428	False;False;True	3457;5765;6736	6851;6852;11435;13286;13287	8792;8793;14690;17041;17042	8793;14690;17041			-1;-1;-1;-1;-1;-1;-1;-1
gi|148887477|ref|NP_001092187.1|	gi|148887477|ref|NP_001092187.1|	16	16	16	gi|148887477|ref|NP_001092187.1| hexamerin 70c precursor [Apis mellifera]	1	16	16	16	0	15	12	0	15	12	0	15	12	32.5	32.5	32.5	81.281	686	686	0	179.9	0	30.2	25.4	2053700000	0	15	11	26				172	195;782;983;1353;1555;1752;1859;2466;2646;3734;3735;3843;4117;4270;4467;4598	True;True;True;True;True;True;True;True;True;True;True;True;True;True;True;True	203;815;1028;1416;1630;1831;1938;2570;2755;3892;3893;4012;4311;4498;4707;4843	399;400;1628;1629;2029;2030;2753;3170;3171;3528;3529;3712;3713;5024;5025;5400;7736;7737;7738;7979;7980;8573;8911;8912;9330;9600;9601	541;542;2098;2099;2597;2598;3488;4012;4013;4455;4456;4698;4699;6377;6378;6872;9932;9933;9934;10248;10249;11005;11421;11422;11961;12301;12302	542;2099;2598;3488;4013;4455;4699;6378;6872;9932;9934;10249;11005;11422;11961;12301			-1
gi|160425209|ref|NP_001104234.1|	gi|160425209|ref|NP_001104234.1|	35	35	35	gi|160425209|ref|NP_001104234.1| hexamerin 70a precursor [Apis mellifera]	1	35	35	35	0	33	29	0	33	29	0	33	29	57	57	57	81.459	684	684	0	323.31	0	57	52.9	386800000000	0	94	97	191				173	318;679;783;1161;1192;1521;1522;1680;1939;1946;2104;2625;2633;2709;2772;2911;3144;3568;3569;3604;3605;4141;4293;4466;4511;4512;4604;4605;4606;4992;5280;6325;6452;6552;6553	True;True;True;True;True;True;True;True;True;True;True;True;True;True;True;True;True;True;True;True;True;True;True;True;True;True;True;True;True;True;True;True;True;True;True	331;709;816;817;1215;1246;1247;1594;1595;1757;2018;2025;2192;2734;2742;2820;2884;3036;3279;3717;3718;3719;3756;3757;4339;4340;4522;4706;4753;4754;4755;4849;4850;4851;5249;5250;5552;6630;6761;6762;6864;6865;6866;6867	671;672;1406;1630;1631;1632;1633;1634;1635;1636;1637;1638;1639;2375;2425;2426;2427;2428;2429;2430;3100;3101;3102;3103;3104;3105;3392;3393;3866;3867;3868;3883;4219;4220;4221;4222;4223;4224;4225;4226;4227;4228;4229;5359;5373;5374;5532;5533;5654;5655;5964;5965;5966;5967;6484;6485;6486;7399;7400;7401;7402;7403;7404;7472;7473;7474;7475;7476;7477;7478;7479;7480;7481;7482;7483;7484;7485;7486;8623;8624;8…	885;886;887;888;889;890;891;892;1814;1815;2100;2101;2102;2103;2104;2105;2106;2107;2108;2109;2110;2111;2112;3014;3015;3079;3080;3081;3082;3083;3084;3085;3086;3911;3912;3913;3914;3915;3916;3917;3918;3919;3920;3921;3922;4279;4280;4281;4892;4893;4894;4914;5335;5336;5337;5338;5339;5340;5341;5342;5343;5344;5345;5346;5347;5348;5349;5350;5351;5352;5353;6819;6838;6839;6840;6841;7055;7056;7057;7058;7059;72…	892;1814;2111;3014;3081;3912;3915;4281;4893;4914;5336;6819;6841;7058;7205;7621;8325;9513;9517;9624;9629;11073;11476;11958;12079;12080;12313;12315;12317;13307;14104;16788;17114;17358;17363	62;63;64;65;66;67;68;69	165;413;434;547;568;614;665;680	-1
gi|1654220526|ref|NP_001229927.2|	gi|1654220526|ref|NP_001229927.2|	7	7	7	gi|1654220526|ref|NP_001229927.2| uncharacterized protein LOC411317 precursor [Apis mellifera]	1	7	7	7	0	6	6	0	6	6	0	6	6	29.2	29.2	29.2	45.888	424	424	0	147.1	0	26.9	24.3	2309700000	0	7	10	17				174	523;528;1909;2120;3494;4625;5918	True;True;True;True;True;True;True	544;551;1988;2209;3641;4871;6213	1079;1080;1093;3805;3806;4272;4273;7241;9647;9648;12278;12279	1388;1389;1390;1391;1410;4818;4819;5417;5418;9303;12361;12362;12363;15731;15732;15733;15734	1391;1410;4818;5417;9303;12362;15732			-1
gi|571505778|ref|XP_006570644.1|;gi|571505774|ref|XP_006570643.1|;gi|571505770|ref|XP_006570642.1|;gi|166064010|ref|NP_001107211.1|;gi|571505766|ref|XP_006570641.1|;gi|571505762|ref|XP_006570640.1|;gi|571505758|ref|XP_006570639.1|	gi|571505778|ref|XP_006570644.1|;gi|571505774|ref|XP_006570643.1|;gi|571505770|ref|XP_006570642.1|;gi|166064010|ref|NP_001107211.1|;gi|571505766|ref|XP_006570641.1|;gi|571505762|ref|XP_006570640.1|;gi|571505758|ref|XP_006570639.1|	1;1;1;1;1;1;1	1;1;1;1;1;1;1	1;1;1;1;1;1;1	gi|571505778|ref|XP_006570644.1| facilitated trehalose transporter Tret1 isoform X6 [Apis mellifera];gi|571505774|ref|XP_006570643.1| facilitated trehalose transporter Tret1 isoform X5 [Apis mellifera];gi|571505770|ref|XP_006570642.1| facilitated trehalose	7	1	1	1	0	1	1	0	1	1	0	1	1	2.9	2.9	2.9	46.146	417	417;488;502;502;599;634;641	0	19.56	0	2.9	2.9	653690000	0	1	0	1				175	2538	TRUE	2647	5194;5195	6618;6619	6619			-1;-1;-1;-1;-1;-1;-1
gi|166795901|ref|NP_001107670.1|;gi|1477720120|ref|XP_001120565.2|	gi|166795901|ref|NP_001107670.1|;gi|1477720120|ref|XP_001120565.2|	2;1	2;1	2;1	gi|166795901|ref|NP_001107670.1| apolipophorin-III-like protein precursor [Apis mellifera];gi|1477720120|ref|XP_001120565.2| uncharacterized protein LOC726446 [Apis mellifera]	2	2	2	2	0	2	2	0	2	2	0	2	2	13	13	13	21.348	193	193;139	0	84.927	0	13	13	1759600000	0	4	3	7				176	929;1778	True;True	972;1857	1925;1926;3575;3576	2472;2473;2474;4532;4533;4534;4535	2474;4533			-1;-1
gi|209180477|ref|NP_001129207.1|	gi|209180477|ref|NP_001129207.1|	2	1	1	gi|209180477|ref|NP_001129207.1| lambda crystallin-like protein [Apis mellifera]	1	2	1	1	0	1	1	0	0	1	0	0	1	8.2	4.7	4.7	35.86	317	317	0.0099688	5.8471	0	3.5	4.7	0	0	0	1	1				177	211;2668	True;False	220;2777	432;5441	587;6926	587;6926			-1
gi|229892203|ref|NP_001153520.1|	gi|229892203|ref|NP_001153520.1|	5	2	2	gi|229892203|ref|NP_001153520.1| heat shock protein cognate 5 [Apis mellifera]	1	5	2	2	1	5	4	0	2	1	0	2	1	12.7	5.1	5.1	75.403	687	687	0	51.488	2	12.7	10.6	441540000	0	6	4	10				178	1405;2273;2703;4257;5960	False;False;True;True;False	1471;2368;2814;4483;6259	2846;2847;2848;4576;4577;4578;4579;4580;4581;5514;5515;5516;5517;5518;5519;8880;12380;12381	3594;3595;3596;3597;3598;5797;5798;5799;5800;5801;5802;7029;7030;7031;7032;7033;7034;7035;7036;7037;11382;15871;15872;15873	3596;5802;7034;11382;15872			-1
gi|229892210|ref|NP_001153522.1|	gi|229892210|ref|NP_001153522.1|	11	11	3	gi|229892210|ref|NP_001153522.1| heat shock protein cognate 4 [Apis mellifera]	1	11	11	3	0	11	10	0	11	10	0	3	2	22	22	6.9	71.085	650	650	0	262.85	0	22	20.9	79305000000	0	31	29	60				179	901;2272;2721;2722;3704;3887;4245;4545;5219;5364;5830	True;True;True;True;True;True;True;True;True;True;True	942;2367;2832;2833;3859;4058;4468;4469;4788;5490;5641;6124	1870;4568;4569;4570;4571;4572;4573;4574;4575;5553;5554;5555;5556;5557;5558;5559;5560;5561;5562;7677;7678;7679;8083;8084;8847;8848;8849;8850;8851;8852;8853;8854;9493;9494;10866;10867;10868;10869;10870;10871;11182;11183;11184;12110;12111	2399;5783;5784;5785;5786;5787;5788;5789;5790;5791;5792;5793;5794;5795;5796;7081;7082;7083;7084;7085;7086;7087;7088;7089;7090;7091;7092;7093;9864;9865;9866;9867;9868;9869;9870;10385;10386;11348;11349;11350;11351;11352;11353;11354;11355;12164;12165;12166;12167;12168;12169;13930;13931;13932;13933;13934;13935;13936;13937;13938;14343;14344;14345;15516;15517	2399;5796;7082;7088;9866;10386;11353;12166;13936;14344;15517	70;71	122;237	-1
gi|229892214|ref|NP_001153524.1|	gi|229892214|ref|NP_001153524.1|	10	8	8	gi|229892214|ref|NP_001153524.1| heat shock protein cognate 3 precursor [Apis mellifera]	1	10	8	8	0	9	9	0	7	7	0	7	7	16.6	14	14	72.865	658	658	0	286.59	0	14.9	15.3	24786000000	0	18	21	39				180	229;1579;1599;2607;2721;2722;4312;4494;5230;6202	True;True;True;True;False;False;True;True;True;True	238;239;1654;1674;1675;2716;2832;2833;4542;4736;5501;6506	463;464;465;466;467;468;469;3214;3248;3249;3250;3251;5322;5323;5324;5553;5554;5555;5556;5557;5558;5559;5560;5561;5562;8992;8993;9389;9390;10894;12847;12848;12849;12850	625;626;627;628;629;630;631;632;633;4070;4071;4072;4073;4074;4075;4119;4120;4121;4122;6767;6768;6769;7081;7082;7083;7084;7085;7086;7087;7088;7089;7090;7091;7092;7093;11519;11520;11521;12036;12037;13970;16486;16487;16488;16489;16490;16491;16492;16493;16494;16495;16496;16497;16498;16499;16500	628;4073;4122;6769;7082;7088;11521;12037;13970;16494	72	334	-1
gi|229892248|ref|NP_001153536.1|	gi|229892248|ref|NP_001153536.1|	16	2	0	gi|229892248|ref|NP_001153536.1| heat shock protein 90 [Apis mellifera]	1	16	2	0	0	15	13	0	2	2	0	0	0	17.8	1.9	0	83.383	724	724	0	13.377	0	17.7	13.4	1817000000	0	2	2	4				181	126;336;337;1187;1188;1262;1307;1308;2282;2361;3501;3502;4838;4839;5122;6590	False;False;False;False;False;False;True;True;False;False;False;False;False;False;False;False	130;349;350;1241;1242;1322;1368;1369;2377;2460;3648;3649;5092;5093;5387;6905	260;705;706;707;708;2418;2419;2577;2578;2664;2665;2666;2667;4594;4595;4596;4754;4755;4756;4757;4758;4759;4760;4761;7250;7251;7252;10083;10084;10085;10086;10087;10088;10664;10665;10666;10667;13600;13601	346;930;931;932;933;3070;3071;3267;3268;3375;3376;3377;3378;5815;5816;5817;5818;5819;6003;6004;6005;6006;6007;6008;6009;6010;6011;6012;6013;6014;6015;6016;6017;9314;9315;9316;9317;12938;12939;12940;12941;12942;12943;12944;12945;12946;12947;12948;13673;13674;13675;13676;13677;13678;17459;17460;17461	346;931;933;3070;3071;3268;3376;3378;5815;6013;9315;9317;12940;12948;13678;17459			-1
gi|229892265|ref|NP_001153544.1|	gi|229892265|ref|NP_001153544.1|	11	3	3	gi|229892265|ref|NP_001153544.1| heat shock protein Hsp70Ab-like [Apis mellifera]	1	11	3	3	0	11	10	0	3	2	0	3	2	22.8	7.5	7.5	70.388	640	640	0	25.289	0	22.8	21.1	8670200000	0	5	3	8				182	1609;2721;2722;3704;3887;4245;4545;4795;5219;5643;5830	True;False;False;False;False;False;False;True;False;True;False	1685;2832;2833;3859;4058;4468;4469;4788;5047;5490;5931;6124	3266;5553;5554;5555;5556;5557;5558;5559;5560;5561;5562;7677;7678;7679;8083;8084;8847;8848;8849;8850;8851;8852;8853;8854;9493;9494;10006;10007;10866;10867;10868;10869;10870;10871;11758;11759;11760;11761;11762;12110;12111	4140;4141;7081;7082;7083;7084;7085;7086;7087;7088;7089;7090;7091;7092;7093;9864;9865;9866;9867;9868;9869;9870;10385;10386;11348;11349;11350;11351;11352;11353;11354;11355;12164;12165;12166;12167;12168;12169;12849;12850;13930;13931;13932;13933;13934;13935;13936;13937;13938;15094;15095;15096;15097;15098;15099;15516;15517	4140;7082;7088;9866;10386;11353;12166;12849;13936;15099;15517	70	237	-1
gi|254910928|ref|NP_001157187.1|	gi|254910928|ref|NP_001157187.1|	2	2	2	gi|254910928|ref|NP_001157187.1| peptidoglycan-recognition protein SA precursor [Apis mellifera]	1	2	2	2	0	1	2	0	1	2	0	1	2	13.2	13.2	13.2	21.489	189	189	0	12.163	0	7.4	13.2	200940000	0	1	2	3				183	963;4815	True;True	1007;5067	1992;10039;10040	2552;12888;12889	2552;12888			-1
gi|288869483|ref|NP_001165849.1|	gi|288869483|ref|NP_001165849.1|	2	2	2	gi|288869483|ref|NP_001165849.1| cuticular protein analogous to peritrophins 3-B precursor [Apis mellifera]	1	2	2	2	0	2	2	0	2	2	0	2	2	10.9	10.9	10.9	33.659	294	294	0	12.082	0	10.9	10.9	361620000	0	3	2	5				184	1743;3316	True;True	1822;3456	3510;3511;6849;6850	4433;4434;8789;8790;8791	4433;8790	73	159	-1
gi|571520791|ref|XP_006569264.1|;gi|288869506|ref|NP_001165860.1|	gi|571520791|ref|XP_006569264.1|;gi|288869506|ref|NP_001165860.1|	7;7	7;7	7;7	gi|571520791|ref|XP_006569264.1| cuticular protein analogous to peritrophins 3-C isoform X1 [Apis mellifera];gi|288869506|ref|NP_001165860.1| cuticular protein analogous to peritrophins 3-C precursor [Apis mellifera]	2	7	7	7	0	5	6	0	5	6	0	5	6	38.9	38.9	38.9	26.455	239	239;269	0	59.957	0	29.3	35.1	1695400000	0	4	6	10				185	519;571;1727;5313;5587;5786;6545	True;True;True;True;True;True;True	540;594;1805;5586;5874;6080;6857	1075;1177;1178;3474;3475;11062;11063;11649;11650;12032;13515	1384;1517;1518;4376;4377;14181;14182;14183;14963;14964;15420;17338	1384;1518;4377;14181;14963;15420;17338			-1;-1
gi|295849268|ref|NP_001171498.1|	gi|295849268|ref|NP_001171498.1|	5	5	5	gi|295849268|ref|NP_001171498.1| superoxide dismutase 1 [Apis mellifera]	1	5	5	5	0	5	4	0	5	4	0	5	4	52.6	52.6	52.6	15.633	152	152	0	34.025	0	52.6	33.6	1117000000	0	8	6	14				186	451;2091;2224;5455;5522	True;True;True;True;True	466;2179;2314;5737;5808	932;933;4198;4467;4468;11381;11382;11520;11521	1209;1210;5311;5657;5658;5659;14615;14616;14617;14802;14803;14804;14805;14806	1209;5311;5658;14617;14806			-1
gi|297591985|ref|NP_001172074.1|;gi|297591987|ref|NP_001172075.1|;gi|66547471|ref|XP_625015.1|	gi|297591985|ref|NP_001172074.1|;gi|297591987|ref|NP_001172075.1|;gi|66547471|ref|XP_625015.1|	19;19;11	4;4;2	0;0;0	gi|297591985|ref|NP_001172074.1| actin related protein 1 [Apis mellifera];gi|297591987|ref|NP_001172075.1| actin related protein 1 [Apis mellifera];gi|66547471|ref|XP_625015.1| actin, clone 403-like [Apis mellifera]	3	19	4	0	0	18	16	0	4	4	0	0	0	75.8	18.4	0	41.805	376	376;376;376	0	179.83	0	68.1	64.9	48740000000	0	9	9	18				187	145;459;574;865;874;961;962;1260;2306;2449;2701;3024;3083;3324;4234;4656;5265;5635;5761	False;False;True;False;False;False;False;False;True;False;False;False;False;False;False;True;False;False;True	152;474;598;599;900;909;910;1005;1006;1320;2403;2551;2552;2553;2812;3156;3216;3217;3464;3465;4454;4902;5536;5923;6055	302;303;945;946;947;1186;1187;1188;1189;1190;1191;1788;1800;1801;1802;1803;1804;1805;1806;1807;1808;1809;1810;1811;1812;1985;1986;1987;1988;1989;1990;1991;2574;4647;4648;4970;4971;4972;4973;4974;4975;4976;4977;4978;4979;4980;4981;4982;4983;5510;6207;6208;6209;6210;6211;6212;6213;6214;6215;6342;6343;6344;6345;6346;6347;6348;6349;6350;6866;6867;6868;6869;6870;6871;6872;6873;6874;6875;6876;6877;6878…	414;415;1223;1224;1225;1226;1527;1528;1529;1530;1531;1532;2295;2309;2310;2311;2312;2313;2314;2315;2316;2317;2318;2319;2320;2321;2322;2323;2324;2325;2326;2327;2328;2544;2545;2546;2547;2548;2549;2550;2551;3264;5879;5880;6308;6309;6310;6311;6312;6313;6314;6315;6316;6317;6318;6319;6320;6321;6322;7025;7947;7948;7949;7950;7951;7952;7953;7954;7955;7956;7957;7958;7959;7960;7961;7962;7963;7964;7965;7966;7…	414;1224;1531;2295;2325;2545;2550;3264;5880;6320;7025;7955;8147;8848;11321;12441;14048;15078;15370	41;42;43;74;75;76	45;48;124;228;270;306	-1;-1;-1
gi|571547408|ref|XP_006558237.1|;gi|328776891|ref|XP_624608.3|	gi|571547408|ref|XP_006558237.1|;gi|328776891|ref|XP_624608.3|	1;1	1;1	1;1	gi|571547408|ref|XP_006558237.1| renin receptor isoform X2 [Apis mellifera];gi|328776891|ref|XP_624608.3| renin receptor isoform X1 [Apis mellifera]	2	1	1	1	0	1	1	0	1	1	0	1	1	3.9	3.9	3.9	36.807	330	330;395	0.00080515	7.6218	0	3.9	3.9	79951000	0	1	1	2				188	1696	TRUE	1773	3417;3418	4309;4310	4309			-1;-1
gi|328777691|ref|XP_003249385.1|	gi|328777691|ref|XP_003249385.1|	1	1	1	gi|328777691|ref|XP_003249385.1| guanine nucleotide-binding protein subunit gamma-e [Apis mellifera]	1	1	1	1	0	1	0	0	1	0	0	1	0	26.4	26.4	26.4	8.4627	72	72	0.00080775	7.7153	0	26.4	0	55089000	0	1	0	1				189	1534	TRUE	1608	3130	3954	3954			-1
gi|328778095|ref|XP_623670.3|	gi|328778095|ref|XP_623670.3|	3	3	3	gi|328778095|ref|XP_623670.3| lysosomal Pro-X carboxypeptidase [Apis mellifera]	1	3	3	3	0	2	2	0	2	2	0	2	2	11.6	11.6	11.6	56.431	492	492	0	25.26	0	6.5	8.7	623280000	0	2	3	5				190	864;5208;5436	True;True;True	899;5477;5718	1787;10839;11345;11346	2294;13898;14567;14568;14569	2294;13898;14568			-1
gi|328778301|ref|XP_397413.3|	gi|328778301|ref|XP_397413.3|	3	3	3	gi|328778301|ref|XP_397413.3| calsyntenin-1 [Apis mellifera]	1	3	3	3	0	2	2	0	2	2	0	2	2	4.6	4.6	4.6	105.7	951	951	0	18.627	0	3.4	2.9	230500000	0	3	2	5				191	711;1551;2382	True;True;True	741;1626;2482	1468;3164;3165;4814	1890;1891;4006;4007;6107	1891;4006;6107			-1
gi|328778476|ref|XP_392104.4|	gi|328778476|ref|XP_392104.4|	1	1	1	gi|328778476|ref|XP_392104.4| retinal dehydrogenase 1 [Apis mellifera]	1	1	1	1	0	1	1	0	1	1	0	1	1	3.9	3.9	3.9	53.172	489	489	0.00079808	7.4257	0	3.9	3.9	62871000	0	1	1	2				192	2524	TRUE	2631	5155;5156	6563;6564	6563			-1
gi|328778689|ref|XP_001123353.2|	gi|328778689|ref|XP_001123353.2|	3	3	3	gi|328778689|ref|XP_001123353.2| probable enoyl-CoA hydratase, mitochondrial [Apis mellifera]	1	3	3	3	0	3	3	0	3	3	0	3	3	16.3	16.3	16.3	32.517	295	295	0	29.774	0	16.3	16.3	372550000	0	4	6	10				193	1439;1587;1654	True;True;True	1508;1662;1731	2915;2916;3228;3229;3344;3345	3683;3684;3685;4094;4095;4096;4097;4226;4227;4228	3684;4097;4226			-1
gi|328778710|ref|XP_392773.3|	gi|328778710|ref|XP_392773.3|	4	4	4	gi|328778710|ref|XP_392773.3| beta-ureidopropionase [Apis mellifera]	1	4	4	4	0	4	3	0	4	3	0	4	3	24.5	24.5	24.5	43.429	383	383	0	107.59	0	24.5	19.8	803050000	0	4	4	8				194	2376;5881;5898;5909	True;True;True;True	2476;6175;6193;6204	4803;4804;12200;12201;12245;12263;12264	6093;6094;15623;15624;15685;15710;15711;15712	6093;15624;15685;15711			-1
gi|328781068|ref|XP_003249914.1|	gi|328781068|ref|XP_003249914.1|	2	2	2	gi|328781068|ref|XP_003249914.1| chitooligosaccharidolytic beta-N-acetylglucosaminidase [Apis mellifera]	1	2	2	2	0	2	0	0	2	0	0	2	0	4	4	4	69.176	599	599	0	12.379	0	4	0	0	0	2	0	2				196	2486;5214	True;True	2591;5485	5073;10859	6460;13923	6460;13923			-1
gi|328781096|ref|XP_394922.3|	gi|328781096|ref|XP_394922.3|	5	5	5	gi|328781096|ref|XP_394922.3| juvenile hormone epoxide hydrolase 1 [Apis mellifera]	1	5	5	5	0	4	4	0	4	4	0	4	4	12.7	12.7	12.7	51.99	456	456	0	36.262	0	10.7	11	1514600000	0	4	3	7				197	1426;3141;3626;4039;6046	True;True;True;True;True	1493;3276;3778;4217;6345	2886;6479;7521;7522;8395;8396;12543;12544	3640;8317;9675;9676;10778;10779;16095;16096	3640;8317;9676;10779;16096			-1
gi|328781230|ref|XP_624310.2|	gi|328781230|ref|XP_624310.2|	3	3	3	gi|328781230|ref|XP_624310.2| NPC intracellular cholesterol transporter 2 homolog a [Apis mellifera]	1	3	3	3	0	2	2	0	2	2	0	2	2	44.7	44.7	44.7	16.971	152	152	0	29.34	0	20.4	36.8	2990600000	0	2	2	4				198	3956;6081;6346	True;True;True	4132;6381;6651	8215;12608;13120;13121	10546;16183;16825;16826	10546;16183;16825	78;79	43;80	-1
gi|328782411|ref|XP_003250139.1|	gi|328782411|ref|XP_003250139.1|	3	3	3	gi|328782411|ref|XP_003250139.1| uncharacterized protein LOC100577527 [Apis mellifera]	1	3	3	3	0	2	3	0	2	3	0	2	3	26.2	26.2	26.2	15.811	145	145	0	77.824	0	17.2	26.2	1829400000	0	2	5	7				199	1482;4944;5010	True;True;True	1555;5200;5268	3025;3026;3027;10278;10279;10415	3816;3817;3818;13190;13191;13192;13350	3816;13191;13350			-1
gi|571523747|ref|XP_006562720.1|;gi|571523743|ref|XP_006562719.1|;gi|328782499|ref|XP_392338.3|	gi|571523747|ref|XP_006562720.1|;gi|571523743|ref|XP_006562719.1|;gi|328782499|ref|XP_392338.3|	3;3;3	3;3;3	3;3;3	gi|571523747|ref|XP_006562720.1| prosaposin isoform X2 [Apis mellifera];gi|571523743|ref|XP_006562719.1| prosaposin isoform X1 [Apis mellifera];gi|328782499|ref|XP_392338.3| prosaposin isoform X1 [Apis mellifera]	3	3	3	3	0	2	3	0	2	3	0	2	3	4.6	4.6	4.6	99.727	883	883;887;887	0	20.949	0	2.6	4.6	322070000	0	3	7	10				200	3303;3311;6121	True;True;True	3443;3451;6421	6823;6824;6839;12679;12680	8753;8754;8755;8756;8774;8775;8776;8777;16276;16277	8753;8776;16276			-1;-1;-1
gi|328784195|ref|XP_003250408.1|	gi|328784195|ref|XP_003250408.1|	1	1	1	gi|328784195|ref|XP_003250408.1| thioredoxin-2 [Apis mellifera]	1	1	1	1	0	1	0	0	1	0	0	1	0	11.4	11.4	11.4	12.017	105	105	0.0053763	6.1332	0	11.4	0	47497000	0	2	0	2				201	6006	TRUE	6305	12469	15992;15993	15993			-1
gi|328785302|ref|XP_623644.3|	gi|328785302|ref|XP_623644.3|	1	1	1	gi|328785302|ref|XP_623644.3| microsomal triglyceride transfer protein large subunit [Apis mellifera]	1	1	1	1	0	0	1	0	0	1	0	0	1	1.2	1.2	1.2	98.293	894	894	0.0054091	6.1686	0	0	1.2	17434000	0	0	1	1				203	2615	TRUE	2724	5339	6789	6789			-1
gi|328786659|ref|XP_624372.2|	gi|328786659|ref|XP_624372.2|	3	3	3	gi|328786659|ref|XP_624372.2| deoxyribose-phosphate aldolase [Apis mellifera]	1	3	3	3	0	1	3	0	1	3	0	1	3	16.4	16.4	16.4	32.802	293	293	0	31.256	0	5.5	16.4	105520000	0	1	3	4				205	438;1063;5956	True;True;True	452;1110;6253	910;2181;12366;12367	1182;2771;15855;15856	1182;2771;15856			-1
gi|571554243|ref|XP_006566064.1|;gi|328786763|ref|XP_001120972.2|	gi|571554243|ref|XP_006566064.1|;gi|328786763|ref|XP_001120972.2|	1;1	1;1	1;1	gi|571554243|ref|XP_006566064.1| uncharacterized protein LOC725082 isoform X2 [Apis mellifera];gi|328786763|ref|XP_001120972.2| uncharacterized protein LOC725082 isoform X1 [Apis mellifera]	2	1	1	1	0	1	1	0	1	1	0	1	1	7.1	7.1	7.1	24.789	226	226;230	0.0014631	6.5162	0	7.1	7.1	75256000	0	1	1	2				206	1753	TRUE	1832	3530;3531	4457;4458	4457			-1;-1
gi|328787101|ref|XP_623673.3|	gi|328787101|ref|XP_623673.3|	3	2	1	gi|328787101|ref|XP_623673.3| isocitrate dehydrogenase [NADP] cytoplasmic [Apis mellifera]	1	3	2	1	0	2	2	0	2	1	0	1	1	7.9	6	3.2	53.582	468	468	0	14.455	0	6	5.1	1330700000	0	2	1	3				207	1460;4374;5660	True;False;True	1531;4604;5949	2974;2975;9101;11793	3752;3753;11652;11653;15134	3753;11653;15134			-1
gi|571565307|ref|XP_006566920.1|;gi|328787509|ref|XP_393860.4|	gi|571565307|ref|XP_006566920.1|;gi|328787509|ref|XP_393860.4|	8;8	8;8	8;8	gi|571565307|ref|XP_006566920.1| neprilysin-2 isoform X2 [Apis mellifera];gi|328787509|ref|XP_393860.4| neprilysin-2 isoform X1 [Apis mellifera]	2	8	8	8	0	8	6	0	8	6	0	8	6	15.7	15.7	15.7	87.458	764	764;775	0	183.89	0	15.7	10.5	1167300000	0	8	7	15				208	6;1093;2706;4742;5647;5669;6019;6527	True;True;True;True;True;True;True;True	6;1142;2817;4992;5935;5958;6318;6838	12;13;2241;2242;5523;5524;9910;9911;11767;11768;11809;12493;12494;13477	12;13;2843;2844;7042;7043;12724;12725;12726;15104;15105;15150;15151;16024;16025;17289	13;2844;7042;12726;15105;15150;16024;17289			-1;-1
gi|571550221|ref|XP_006567440.1|;gi|328788157|ref|XP_392515.2|	gi|571550221|ref|XP_006567440.1|;gi|328788157|ref|XP_392515.2|	2;2	1;1	1;1	gi|571550221|ref|XP_006567440.1| protein transport protein Sec23A isoform X2 [Apis mellifera];gi|328788157|ref|XP_392515.2| protein transport protein Sec23A isoform X1 [Apis mellifera]	2	2	1	1	0	2	2	0	1	1	0	1	1	3.9	1.6	1.6	85.898	768	768;775	0.0015408	6.9221	0	3.9	3.9	450990000	0	1	1	2				209	207;5171	True;False	216;5438	420;421;10755;10756	569;570;13788;13789	570;13788			-1;-1
gi|328788333|ref|XP_003251110.1|	gi|328788333|ref|XP_003251110.1|	1	1	1	gi|328788333|ref|XP_003251110.1| uncharacterized protein LOC100578085 [Apis mellifera]	1	1	1	1	0	0	1	0	0	1	0	0	1	3.5	3.5	3.5	32.261	285	285	0.0084088	5.9612	0	0	3.5	173180000	0	0	1	1				210	4757	TRUE	5007	9935	12758	12758			-1
gi|328788335|ref|XP_003251111.1|	gi|328788335|ref|XP_003251111.1|	1	1	1	gi|328788335|ref|XP_003251111.1| uncharacterized protein LOC100578123 [Apis mellifera]	1	1	1	1	1	0	1	1	0	1	1	0	1	4.7	4.7	4.7	29.631	256	256	0.0021536	6.4472	4.7	0	4.7	436310000	2	0	3	5				211	4792	TRUE	5044	10000;10001	12840;12841;12842;12843;12844	12844			-1
gi|328788558|ref|XP_392381.3|;gi|571529120|ref|XP_006567715.1|	gi|328788558|ref|XP_392381.3|;gi|571529120|ref|XP_006567715.1|	4;4	4;4	4;4	gi|328788558|ref|XP_392381.3| putative cysteine proteinase CG12163 isoform X2 [Apis mellifera];gi|571529120|ref|XP_006567715.1| putative cysteine proteinase CG12163 isoform X1 [Apis mellifera]	2	4	4	4	0	4	3	0	4	3	0	4	3	6.6	6.6	6.6	100.38	881	881;884	0	196.65	0	6.6	4	1201500000	0	3	4	7				212	1106;3931;4677;4979	True;True;True;True	1155;4105;4924;5236	2269;2270;8169;8170;9753;9754;10346	2881;2882;10494;10495;12503;12504;12505;13272	2881;10494;12504;13272			-1;-1
gi|328789361|ref|XP_623196.3|;gi|66503776|ref|XP_623357.1|	gi|328789361|ref|XP_623196.3|;gi|66503776|ref|XP_623357.1|	3;3	3;3	3;3	gi|328789361|ref|XP_623196.3| transketolase-like protein 2 isoform X2 [Apis mellifera];gi|66503776|ref|XP_623357.1| transketolase isoform X1 [Apis mellifera]	2	3	3	3	0	1	2	0	1	2	0	1	2	8.8	8.8	8.8	67.408	622	622;627	0	18.324	0	2.7	6.1	200420000	0	2	2	4				213	3349;5943;6281	True;True;True	3491;6239;6585	6947;12336;13003	8939;15817;15818;16684	8939;15817;16684			-1;-1
gi|328790710|ref|XP_003251449.1|	gi|328790710|ref|XP_003251449.1|	6	1	1	gi|328790710|ref|XP_003251449.1| 26S proteasome regulatory subunit 6B [Apis mellifera]	1	6	1	1	0	5	5	0	0	1	0	0	1	18.3	4.6	4.6	47.039	415	415	0.0021444	6.4293	0	13.7	16.1	145150000	0	0	1	1				214	1089;1312;2264;2601;2778;6240	False;False;False;False;True;False	1138;1373;2359;2710;2891;6544	2236;2237;2672;2673;4553;4554;5311;5312;5668;12921	2837;2838;2839;3384;3385;5767;5768;6753;6754;6755;6756;7224;16588	2839;3385;5768;6753;7224;16588			-1
gi|328791014|ref|XP_003251503.1|;gi|66549728|ref|XP_392990.2|;OQR76383.1	gi|328791014|ref|XP_003251503.1|;gi|66549728|ref|XP_392990.2|	9;9;4	9;9;4	7;7;4	gi|328791014|ref|XP_003251503.1| ADP-ribosylation factor 1 [Apis mellifera];gi|66549728|ref|XP_392990.2| ADP-ribosylation factor 1 [Apis mellifera]	3	9	9	7	0	9	9	0	9	9	0	7	7	69.2	69.2	51.6	20.707	182	182;182;86	0	323.31	0	69.2	69.2	13996000000	0	15	14	29				216	640;2493;2494;2784;3487;4157;4386;4565;4635	True;True;True;True;True;True;True;True;True	669;2598;2599;2897;3634;4356;4357;4618;4809;4881	1336;1337;5084;5085;5086;5087;5088;5679;5680;7228;7229;8650;8651;8652;8653;8654;9141;9142;9537;9538;9539;9540;9662;9663;9664	1723;1724;6474;6475;6476;6477;6478;6479;6480;6481;7240;7241;7242;7243;9288;9289;11102;11103;11104;11105;11106;11716;11717;11718;12223;12224;12225;12226;12379;12380;12381;12382	1724;6477;6479;7241;9288;11106;11716;12224;12381	81	110	-1;-1;-1
gi|571536147|ref|XP_006570741.1|;gi|328791620|ref|XP_003251600.1|	gi|571536147|ref|XP_006570741.1|;gi|328791620|ref|XP_003251600.1|	3;3	3;3	3;3	gi|571536147|ref|XP_006570741.1| uncharacterized protein LOC100577168 [Apis mellifera];gi|328791620|ref|XP_003251600.1| uncharacterized protein LOC100577168 [Apis mellifera]	2	3	3	3	0	2	2	0	2	2	0	2	2	12.8	12.8	12.8	50.833	470	470;470	0	42.304	0	7.4	7.7	712170000	0	2	2	4				217	570;1018;6560	True;True;True	593;1064;6875	1176;2095;2096;13548	1516;2670;2671;17383	1516;2671;17383			-1;-1
gi|328791955|ref|XP_001120478.2|	gi|328791955|ref|XP_001120478.2|	2	2	2	gi|328791955|ref|XP_001120478.2| uncharacterized protein LOC725813 [Apis mellifera]	1	2	2	2	0	1	2	0	1	2	0	1	2	4.9	4.9	4.9	55.736	486	486	0	11.906	0	2.3	4.9	198570000	0	1	2	3				218	1374;6118	True;True	1440;6418	2794;12675;12676	3535;16269;16270	3535;16269			-1
gi|328793069|ref|XP_003251824.1|	gi|328793069|ref|XP_003251824.1|	1	1	1	gi|328793069|ref|XP_003251824.1| xaa-Pro aminopeptidase 3 [Apis mellifera]	1	1	1	1	0	0	1	0	0	1	0	0	1	2	2	2	57.759	504	504	0.0082855	5.921	0	0	2	307390000	0	0	2	2				219	4119	TRUE	4313	8575	11007;11008	11008			-1
gi|328793712|ref|XP_623278.2|	gi|328793712|ref|XP_623278.2|	1	1	1	gi|328793712|ref|XP_623278.2| N-sulphoglucosamine sulphohydrolase [Apis mellifera]	1	1	1	1	0	0	1	0	0	1	0	0	1	2.3	2.3	2.3	59.897	518	518	0.0088608	5.9002	0	0	2.3	0	0	0	1	1				220	6132	TRUE	6432	12700	16306	16306			-1
gi|335057529|ref|NP_001229394.1|	gi|335057529|ref|NP_001229394.1|	1	1	1	gi|335057529|ref|NP_001229394.1| 26S proteasome non-ATPase regulatory subunit 1-like [Apis mellifera]	1	1	1	1	0	1	1	0	1	1	0	1	1	3.5	3.5	3.5	47.616	425	425	0.0021629	6.4539	0	3.5	3.5	675690000	0	1	1	2				221	1630	TRUE	1706	3296;3297	4176;4177	4176			-1
gi|335892796|ref|NP_001229473.1|	gi|335892796|ref|NP_001229473.1|	2	2	2	gi|335892796|ref|NP_001229473.1| peptidyl-prolyl cis-trans isomerase B precursor [Apis mellifera]	1	2	2	2	0	1	1	0	1	1	0	1	1	11.7	11.7	11.7	22.644	206	206	0	12.502	0	6.8	4.9	129820000	0	1	1	2				222	5663;5973	True;True	5952;6272	11797;12404	15138;15905	15138;15905			-1
gi|48094573|ref|XP_397512.1|	gi|48094573|ref|XP_397512.1|	1	1	1	gi|48094573|ref|XP_397512.1| uncharacterized protein LOC408608 [Apis mellifera]	1	1	1	1	0	1	0	0	1	0	0	1	0	8.8	8.8	8.8	19.433	181	181	0.0015349	6.8566	0	8.8	0	50185000	0	1	0	1				224	411	TRUE	424	849	1104	1104			-1
gi|48094957|ref|XP_394313.1|	gi|48094957|ref|XP_394313.1|	1	1	1	gi|48094957|ref|XP_394313.1| microsomal glutathione S-transferase 1 [Apis mellifera]	1	1	1	1	0	1	1	0	1	1	0	1	1	6.7	6.7	6.7	17.121	149	149	0.0008285	8.6975	0	6.7	6.7	521220000	0	1	1	2				225	5769	TRUE	6063	12002;12003	15389;15390	15389			-1
gi|48095543|ref|XP_394469.1|	gi|48095543|ref|XP_394469.1|	12	1	1	gi|48095543|ref|XP_394469.1| tubulin beta chain [Apis mellifera]	1	12	1	1	1	12	12	0	1	1	0	1	1	33.2	3.7	3.7	51.008	455	455	0	230.3	2.4	33.2	33.2	3571500000	0	3	1	4				226	1251;1755;1756;2027;2028;2906;2923;3297;3535;4456;4517;6165	True;False;False;False;False;False;False;False;False;False;False;False	1310;1834;1835;2110;2111;3031;3049;3050;3436;3437;3684;4691;4692;4760;6466	2548;2549;2550;2551;3534;3535;3536;3537;3538;4051;4052;4053;4054;4055;5954;5955;5991;5992;5993;6810;6811;6812;7330;7331;9301;9302;9437;9438;9439;9440;12763;12764;12765	3235;3236;3237;3238;3239;4461;4462;4463;4464;4465;4466;4467;4468;4469;4470;4471;4472;4473;4474;4475;4476;4477;4478;4479;5132;5133;5134;5135;5136;5137;7604;7605;7653;7654;7655;8737;8738;8739;9423;9424;11924;11925;12091;12092;12093;12094;16376;16377;16378;16379	3237;4463;4478;5132;5135;7605;7654;8738;9424;11925;12093;16376	82;83;84;85	263;305;306;394	-1
gi|48095590|ref|XP_392325.1|	gi|48095590|ref|XP_392325.1|	1	1	1	gi|48095590|ref|XP_392325.1| ATP-dependent RNA helicase Ddx1 [Apis mellifera]	1	1	1	1	0	1	0	0	1	0	0	1	0	1.5	1.5	1.5	81.837	733	733	0.0083709	5.9421	0	1.5	0	38710000	0	1	0	1				227	3744	TRUE	3905	7769	9975	9975			-1
gi|48096130|ref|XP_394614.1|	gi|48096130|ref|XP_394614.1|	1	1	1	gi|48096130|ref|XP_394614.1| putative aldehyde dehydrogenase family 7 member A1 homolog [Apis mellifera]	1	1	1	1	0	0	1	0	0	1	0	0	1	2.5	2.5	2.5	56.609	527	527	0.0021459	6.4328	0	0	2.5	39436000	0	0	1	1				228	23	TRUE	23	43	48	48			-1
gi|48097366|ref|XP_393761.1|;gi|571562837|ref|XP_006570503.1|;OQR67691.1	gi|48097366|ref|XP_393761.1|;gi|571562837|ref|XP_006570503.1|;OQR67691.1	5;5;4	5;5;4	5;5;4	gi|48097366|ref|XP_393761.1| GTP-binding nuclear protein Ran [Apis mellifera];gi|571562837|ref|XP_006570503.1| GTP-binding nuclear protein Ran [Apis mellifera];OQR67691.1 GTP-binding nuclear protein Ran-like [Tropilaelaps mercedesae]	3	5	5	5	0	3	5	0	3	5	0	3	5	26.5	26.5	26.5	24.644	215	215;215;217	0	33.166	0	16.3	26.5	3396500000	0	3	5	8				229	1749;2422;4442;5151;5780	True;True;True;True;True	1828;2522;4675;5417;6074	3523;3524;4896;9271;9272;10715;10716;12021	4449;4450;4451;6218;11892;11893;13737;13738;15408	4450;6218;11892;13737;15408			-1;-1;-1
gi|48097532|ref|XP_391915.1|;gi|571559852|ref|XP_006566457.1|	gi|48097532|ref|XP_391915.1|;gi|571559852|ref|XP_006566457.1|	3;3	1;1	1;1	gi|48097532|ref|XP_391915.1| uncharacterized protein LOC408365 isoform X2 [Apis mellifera];gi|571559852|ref|XP_006566457.1| uncharacterized protein LOC408365 isoform X1 [Apis mellifera]	2	3	1	1	0	2	3	0	0	1	0	0	1	5.1	2.3	2.3	60.601	532	532;535	0.0088496	5.8927	0	2.8	5.1	58238000	0	0	1	1				230	1851;5036;5037	True;False;False	1930;5296;5297	3700;10467;10468;10469;10470	4685;13427;13428;13429;13430	4685;13428;13430			-1;-1
gi|48100966|ref|XP_392639.1|	gi|48100966|ref|XP_392639.1|	9	2	2	gi|48100966|ref|XP_392639.1| ATP synthase subunit alpha, mitochondrial [Apis mellifera]	1	9	2	2	0	8	7	0	2	2	0	2	2	18.5	4.2	4.2	59.511	547	547	0	13.15	0	17.2	15.9	191380000	0	3	2	5				231	1094;1304;1467;3404;4042;4799;5293;6051;6225	False;False;False;False;True;False;True;False;False	1143;1365;1538;3549;4220;5051;5565;6350;6529	2243;2244;2245;2660;2986;2987;2988;2989;2990;7064;8401;8402;10012;11026;11027;12550;12551;12552;12553;12888;12889;12890;12891	2845;2846;2847;2848;2849;2850;2851;3370;3768;3769;3770;3771;3772;3773;9087;10784;10785;12856;14135;14136;14137;16102;16103;16104;16105;16106;16107;16108;16109;16541;16542;16543;16544;16545;16546;16547;16548;16549	2845;3370;3768;9087;10785;12856;14135;16107;16548			-1
gi|48103127|ref|XP_392843.1|	gi|48103127|ref|XP_392843.1|	3	2	2	gi|48103127|ref|XP_392843.1| 40S ribosomal protein S2 [Apis mellifera]	1	3	2	2	0	2	3	0	1	2	0	1	2	13.6	9.6	9.6	30.332	280	280	0	11.75	0	8.2	13.6	180200000	0	1	2	3				233	1707;2208;2627	True;False;True	1785;2298;2736	3442;3443;4437;4438;5362	4337;4338;5621;5622;6822	4337;5621;6822			-1
gi|571547531|ref|XP_006558888.1|;gi|571547528|ref|XP_006558887.1|;gi|48132776|ref|XP_396702.1|	gi|571547531|ref|XP_006558888.1|;gi|571547528|ref|XP_006558887.1|;gi|48132776|ref|XP_396702.1|	14;14;14	14;14;14	14;14;14	gi|571547531|ref|XP_006558888.1| uncharacterized protein LOC413256 [Apis mellifera];gi|571547528|ref|XP_006558887.1| uncharacterized protein LOC413256 [Apis mellifera];gi|48132776|ref|XP_396702.1| uncharacterized protein LOC413256 [Apis mellifera]	3	14	14	14	0	13	12	0	13	12	0	13	12	25.4	25.4	25.4	77.568	708	708;708;708	0	294.77	0	23.9	20.8	9089700000	0	27	22	49				234	294;1271;1605;1767;1890;1963;2780;3967;4076;4626;4676;4937;5017;5658	True;True;True;True;True;True;True;True;True;True;True;True;True;True	305;1331;1681;1846;1969;2042;2893;4144;4258;4259;4872;4923;5193;5276;5947	616;2593;2594;3259;3260;3261;3558;3559;3771;3916;3917;3918;5671;5672;8241;8242;8243;8468;8469;8470;8471;9649;9650;9752;10267;10268;10425;10426;11787;11788;11789;11790;11791	817;3285;3286;4132;4133;4134;4505;4506;4507;4508;4509;4510;4511;4512;4513;4779;4955;4956;4957;4958;4959;4960;7231;7232;10577;10578;10579;10871;10872;10873;10874;12364;12365;12366;12502;13175;13176;13177;13361;13362;13363;13364;13365;15127;15128;15129;15130;15131;15132	817;3285;4134;4508;4779;4959;7231;10577;10874;12364;12502;13177;13365;15131	86	367	-1;-1;-1
gi|48138800|ref|XP_396933.1|	gi|48138800|ref|XP_396933.1|	1	1	1	gi|48138800|ref|XP_396933.1| deoxyribonuclease-2-alpha [Apis mellifera]	1	1	1	1	0	0	1	0	0	1	0	0	1	3.7	3.7	3.7	42.842	375	375	0.0014914	6.6525	0	0	3.7	86025000	0	0	1	1				235	685	TRUE	715	1417	1826	1826			-1
gi|48142692|ref|XP_393605.1|	gi|48142692|ref|XP_393605.1|	8	8	8	gi|48142692|ref|XP_393605.1| glyceraldehyde-3-phosphate dehydrogenase 2 [Apis mellifera]	1	8	8	8	1	7	8	1	7	8	1	7	8	34.2	34.2	34.2	35.883	333	333	0	93.381	4.5	31.8	34.2	3226500000	2	12	17	31				236	135;148;1877;2617;3597;5951;6129;6227	True;True;True;True;True;True;True;True	141;155;1956;2726;3748;6247;6429;6531	280;281;282;307;308;3748;3749;3750;5343;5344;7453;7454;12349;12350;12691;12692;12693;12694;12895	373;374;375;376;377;378;379;421;422;423;4742;4743;4744;4745;4746;4747;4748;4749;6798;6799;6800;6801;9579;9580;9581;15831;15832;16295;16296;16297;16298;16553	376;422;4747;6801;9579;15831;16295;16553			-1
gi|56121876|ref|YP_145791.1|	gi|56121876|ref|YP_145791.1|	28	28	28	gi|56121876|ref|YP_145791.1| polyprotein [Varroa destructor virus 1]	1	28	28	28	3	26	27	3	26	27	3	26	27	15.6	15.6	15.6	328.49	2893	2893	0	323.31	1.3	15.4	14.2	744160000000	16	148	168	332				237	116;275;669;723;759;949;1573;2011;2012;2366;2484;2988;3002;3328;3608;3768;4210;4529;4595;4709;4710;4726;5537;6184;6352;6359;6360;6458	True;True;True;True;True;True;True;True;True;True;True;True;True;True;True;True;True;True;True;True;True;True;True;True;True;True;True;True	120;286;699;756;792;992;1648;2093;2094;2465;2466;2589;3120;3134;3470;3760;3932;4423;4424;4772;4840;4956;4957;4975;5823;5824;6487;6488;6657;6664;6665;6768	242;243;581;582;583;1386;1387;1388;1389;1390;1391;1392;1500;1501;1502;1503;1504;1505;1579;1580;1581;1962;1963;1964;3201;3202;3203;3204;3205;3206;3207;4008;4009;4010;4011;4012;4013;4014;4015;4016;4017;4018;4019;4020;4021;4022;4772;4773;4774;4775;4776;4777;4778;4779;4780;4781;4782;4783;4784;4785;4786;4787;4788;4789;5066;5067;5068;5069;5070;6135;6136;6137;6138;6139;6140;6164;6165;6166;6167;6168;6169…	316;317;318;319;320;321;322;323;324;325;775;776;777;778;779;1780;1781;1782;1783;1784;1785;1786;1787;1788;1789;1790;1791;1792;1793;1794;1795;1796;1931;1932;1933;1934;1935;1936;2038;2039;2040;2041;2515;2516;2517;2518;2519;4046;4047;4048;4049;4050;4051;4052;4053;4054;4055;4056;4057;4058;4059;4060;5063;5064;5065;5066;5067;5068;5069;5070;5071;5072;5073;5074;5075;5076;5077;5078;5079;5080;5081;5082;5083…	316;778;1782;1933;2040;2516;4051;5063;5094;6062;6448;7848;7894;8884;9635;10042;11245;12114;12290;12580;12611;12665;14840;16443;16847;16873;16874;17139	87;88;89;90	425;502;815;879	-1
gi|571501581|ref|XP_006563266.1|;gi|60115688|ref|NP_001012431.1|	gi|571501581|ref|XP_006563266.1|;gi|60115688|ref|NP_001012431.1|	1;1	1;1	1;1	gi|571501581|ref|XP_006563266.1| icarapin-like isoform X1 [Apis mellifera];gi|60115688|ref|NP_001012431.1| icarapin-like precursor [Apis mellifera]	2	1	1	1	0	1	0	0	1	0	0	1	0	5	5	5	24.49	219	219;223	0.00081367	7.9279	0	5	0	137180000	0	2	0	2				238	2858	TRUE	2982	5856	7481;7482	7482			-1;-1
gi|571501685|ref|XP_006563276.1|	gi|571501685|ref|XP_006563276.1|	1	1	1	gi|571501685|ref|XP_006563276.1| transaldolase [Apis mellifera]	1	1	1	1	0	1	0	0	1	0	0	1	0	2.5	2.5	2.5	40.672	362	362	0.004104	6.2414	0	2.5	0	192330000	0	1	0	1				239	5698	TRUE	5990	11877	15245	15245			-1
OQR73525.1;gi|571509256|ref|XP_006571498.1|	OQR73525.1;gi|571509256|ref|XP_006571498.1|	1;1	1;1	1;1	OQR73525.1 BTB/POZ domain-containing protein KCTD12-like [Tropilaelaps mercedesae];gi|571509256|ref|XP_006571498.1| BTB/POZ domain-containing protein KCTD16 [Apis mellifera]	2	1	1	1	0	0	1	0	0	1	0	0	1	22.4	22.4	22.4	5.4069	49	49;250	0.0083601	5.9403	0	0	22.4	133270000	0	0	1	1				240	6340	TRUE	6645	13111	16811	16811			-1;-1
gi|571511839|ref|XP_006561179.1|;gi|571511835|ref|XP_006561178.1|	gi|571511839|ref|XP_006561179.1|;gi|571511835|ref|XP_006561178.1|	3;3	3;3	3;3	gi|571511839|ref|XP_006561179.1| uncharacterized protein LOC411955 isoform X2 [Apis mellifera];gi|571511835|ref|XP_006561178.1| uncharacterized protein LOC411955 isoform X1 [Apis mellifera]	2	3	3	3	0	1	3	0	1	3	0	1	3	3.2	3.2	3.2	146.64	1275	1275;1420	0	17.012	0	1.4	3.2	66707000	0	1	2	3				243	1039;3435;6163	True;True;True	1085;3580;6464	2133;7122;12760;12761	2716;9156;16373;16374	2716;9156;16374			-1;-1
gi|571512513|ref|XP_006564781.1|	gi|571512513|ref|XP_006564781.1|	1	1	1	gi|571512513|ref|XP_006564781.1| ubiquitin-conjugating enzyme E2 H [Apis mellifera]	1	1	1	1	0	0	1	0	0	1	0	0	1	8	8	8	21.079	187	187	0	11.565	0	0	8	0	0	0	1	1				244	2350	TRUE	2449	4736	5982	5982			-1
gi|571515506|ref|XP_006569022.1|	gi|571515506|ref|XP_006569022.1|	10	10	10	gi|571515506|ref|XP_006569022.1| arylsulfatase B [Apis mellifera]	1	10	10	10	0	8	9	0	8	9	0	8	9	28.6	28.6	28.6	61.105	546	546	0	265.7	0	26.7	24.7	3583700000	0	9	12	21				245	8;276;1011;1679;2084;3333;3334;4163;4244;4527	True;True;True;True;True;True;True;True;True;True	8;287;1057;1756;2172;3475;3476;4365;4467;4770	16;17;584;585;2083;2084;3389;3390;3391;4181;4182;4183;6916;6917;6918;8665;8666;8846;9454	16;17;18;19;780;781;2657;2658;4276;4277;4278;5292;5293;5294;5295;8895;8896;8897;11118;11119;11347;12108	16;781;2658;4278;5295;8896;8897;11119;11347;12108			-1
gi|571523648|ref|XP_006562702.1|;OQR74235.1	gi|571523648|ref|XP_006562702.1|;OQR74235.1	1;1	1;1	1;1	gi|571523648|ref|XP_006562702.1| ubiquitin-conjugating enzyme E2-17 kDa [Apis mellifera];OQR74235.1 Ubiquitin-conjugating enzyme E2-17 kDa-like, partial [Tropilaelaps mercedesae]	2	1	1	1	0	1	1	0	1	1	0	1	1	12.2	12.2	12.2	16.678	147	147;242	0.00082305	8.3966	0	12.2	12.2	845640000	0	1	1	2				248	3041	TRUE	3173	6245;6246	8011;8012	8012			-1;-1
gi|571526122|ref|XP_006569379.1|	gi|571526122|ref|XP_006569379.1|	7	7	7	gi|571526122|ref|XP_006569379.1| agrin [Apis mellifera]	1	7	7	7	0	6	5	0	6	5	0	6	5	19.1	19.1	19.1	54.915	497	497	0	230.37	0	16.3	13.5	702970000	0	7	5	12				249	576;2049;3718;4306;4316;5609;5623	True;True;True;True;True;True;True	603;2134;3875;4536;4546;5896;5910	1205;4103;4104;4105;7707;7708;8980;9001;9002;11694;11718;11719	1547;5191;5192;5193;9901;9902;11507;11533;11534;15018;15050;15051	1547;5192;9901;11507;11533;15018;15051			-1
gi|571526870|ref|XP_006560077.1|	gi|571526870|ref|XP_006560077.1|	1	1	1	gi|571526870|ref|XP_006560077.1| omega-conotoxin-like protein 1 [Apis mellifera]	1	1	1	1	0	1	1	0	1	1	0	1	1	31.1	31.1	31.1	8.2976	74	74	0	132.91	0	31.1	31.1	98069000	0	1	4	5				250	2370	TRUE	2470	4794;4795;4796	6082;6083;6084;6085;6086	6082			-1
gi|571527606|ref|XP_006562215.1|	gi|571527606|ref|XP_006562215.1|	2	1	1	gi|571527606|ref|XP_006562215.1| 40S ribosomal protein S11 [Apis mellifera]	1	2	1	1	0	2	1	0	1	0	0	1	0	18.7	11.6	11.6	18.125	155	155	0.0041096	6.2537	0	18.7	7.1	0	0	1	0	1				251	982;4459	True;False	1027;4696;4697	2028;9307;9308;9309	2596;11931;11932;11933;11934;11935	2596;11933	97	106	-1
gi|62526112|ref|NP_001014993.1|;gi|571531001|ref|XP_006569957.1|;gi|571530993|ref|XP_006569955.1|;gi|571530989|ref|XP_006569954.1|;gi|571530983|ref|XP_006569953.1|;gi|58585198|ref|NP_001011628.1|;gi|571565222|ref|XP_006566907.1|;gi|571565217|ref|XP_006566906.1|	gi|62526112|ref|NP_001014993.1|;gi|571531001|ref|XP_006569957.1|;gi|571530993|ref|XP_006569955.1|;gi|571530989|ref|XP_006569954.1|;gi|571530983|ref|XP_006569953.1|;gi|58585198|ref|NP_001011628.1|;gi|571565222|ref|XP_006566907.1|;gi|571565217|ref|XP_006566906.1|	7;7;7;7;7;6;6;6	3;3;3;3;3;2;2;2	3;3;3;3;3;2;2;2	gi|62526112|ref|NP_001014993.1| elongation factor 1-alpha [Apis mellifera];gi|571531001|ref|XP_006569957.1| elongation factor 1-alpha isoform X1 [Apis mellifera];gi|571530993|ref|XP_006569955.1| elongation factor 1-alpha isoform X1 [Apis mellifera];gi|5715	8	7	3	3	0	7	4	0	3	2	0	3	2	18.7	10.4	10.4	50.31	461	461;461;461;461;461;461;461;461	0	21.068	0	18.7	9.8	692210000	0	4	4	8				252	1209;2665;4727;4797;5237;5846;6637	True;False;False;False;False;True;True	1266;2774;4976;5049;5508;6140;6955	2462;2463;2464;5435;5436;9875;10009;10904;10905;10906;12139;13710;13711	3119;3120;3121;3122;3123;6917;6918;6919;6920;6921;12671;12852;13982;13983;13984;13985;15550;17605;17606;17607	3123;6920;12671;12852;13982;15550;17605			-1;-1;-1;-1;-1;-1;-1;-1
gi|571531875|ref|XP_006570274.1|;OQR76565.1	gi|571531875|ref|XP_006570274.1|;OQR76565.1	1;1	1;1	1;1	gi|571531875|ref|XP_006570274.1| NEDD8 [Apis mellifera];OQR76565.1 NEDD8-like [Tropilaelaps mercedesae]	2	1	1	1	0	0	1	0	0	1	0	0	1	18.2	18.2	18.2	8.715	77	77;103	0.0079103	6.0287	0	0	18.2	113320000	0	0	0	0				253	1230	TRUE	1287	2509	3183	3183			-1;-1
gi|571539203|ref|XP_006564324.1|;gi|571539199|ref|XP_006564323.1|;gi|571539175|ref|XP_006564321.1|	gi|571539203|ref|XP_006564324.1|;gi|571539199|ref|XP_006564323.1|;gi|571539175|ref|XP_006564321.1|	6;6;6	4;4;4	4;4;4	gi|571539203|ref|XP_006564324.1| moesin/ezrin/radixin homolog 1 isoform X3 [Apis mellifera];gi|571539199|ref|XP_006564323.1| moesin/ezrin/radixin homolog 1 isoform X2 [Apis mellifera];gi|571539175|ref|XP_006564321.1| moesin/ezrin/radixin homolog 1 isoform	3	6	4	4	0	4	5	0	3	3	0	3	3	10	5.9	5.9	67.716	572	572;575;584	0	71.451	0	7	9.8	1450100000	0	2	3	5				254	2216;2217;2664;2750;3125;4722	True;True;False;False;True;True	2306;2307;2773;2861;2862;3260;4971	4451;4452;4453;4454;5434;5611;5612;5613;5614;6443;9860	5636;5637;5638;5639;6916;7148;7149;7150;7151;7152;7153;7154;7155;8276;12646	5636;5639;6916;7151;8276;12646	98	285	-1;-1;-1
gi|66531954|ref|XP_624223.1|;gi|571541784|ref|XP_006558699.1|	gi|66531954|ref|XP_624223.1|;gi|571541784|ref|XP_006558699.1|	1;1	1;1	1;1	gi|66531954|ref|XP_624223.1| CTP synthase isoform X2 [Apis mellifera];gi|571541784|ref|XP_006558699.1| CTP synthase isoform X1 [Apis mellifera]	2	1	1	1	0	1	0	0	1	0	0	1	0	2	2	2	67.944	604	604;606	0.0078689	5.9998	0	2	0	31239000	0	1	0	1				255	2089	TRUE	2177	4195	5308	5308			-1;-1
gi|74271822|ref|NP_001011604.2|;gi|571547971|ref|XP_006561561.1|	gi|74271822|ref|NP_001011604.2|;gi|571547971|ref|XP_006561561.1|	1;1	1;1	1;1	gi|74271822|ref|NP_001011604.2| 40S ribosomal protein S8 [Apis mellifera];gi|571547971|ref|XP_006561561.1| 40S ribosomal protein S8 isoform X1 [Apis mellifera]	2	1	1	1	0	1	1	0	1	1	0	1	1	6.2	6.2	6.2	23.987	208	208;208	0.001576	7.2017	0	6.2	6.2	34391000	0	1	1	2				257	5837	TRUE	6131	12123;12124	15530;15531	15530			-1;-1
gi|571548584|ref|XP_006561694.1|;gi|571548580|ref|XP_006561693.1|;gi|571548576|ref|XP_006561692.1|	gi|571548584|ref|XP_006561694.1|;gi|571548580|ref|XP_006561693.1|;gi|571548576|ref|XP_006561692.1|	1;1;1	1;1;1	1;1;1	gi|571548584|ref|XP_006561694.1| microtubule-associated protein RP/EB family member 1 isoform X3 [Apis mellifera];gi|571548580|ref|XP_006561693.1| microtubule-associated protein RP/EB family member 1 isoform X2 [Apis mellifera];gi|571548576|ref|XP_00656169	3	1	1	1	0	1	1	0	1	1	0	1	1	4.4	4.4	4.4	30.363	270	270;281;286	0.0015564	7.0511	0	4.4	4.4	1086400000	0	2	2	4				258	5549	TRUE	5836	11579;11580	14878;14879;14880;14881	14880			-1;-1;-1
gi|571549435|ref|XP_006561863.1|	gi|571549435|ref|XP_006561863.1|	18	18	18	gi|571549435|ref|XP_006561863.1| beta-hexosaminidase subunit beta [Apis mellifera]	1	18	18	18	0	16	15	0	16	15	0	16	15	50.6	50.6	50.6	64.198	565	565	0	323.31	0	45.1	43.7	38627000000	0	29	21	50				259	147;202;733;1854;1906;2044;2085;2097;2499;3026;3512;4186;4414;5141;5261;5682;5683;6075	True;True;True;True;True;True;True;True;True;True;True;True;True;True;True;True;True;True	154;210;766;1933;1985;2128;2129;2173;2185;2604;2605;3158;3659;3660;4394;4395;4647;5406;5532;5973;5974;6374;6375	306;412;413;1524;1525;1526;1527;1528;3706;3799;3800;4094;4095;4096;4184;4185;4186;4208;4209;4210;5098;5099;5100;5101;5102;5103;5104;6218;7268;7269;7270;8718;8719;8720;8721;9222;9223;10697;10698;10955;10956;11835;11836;11837;12596;12597;12598;12599	420;561;562;1960;1961;1962;1963;1964;1965;4691;4811;4812;5181;5182;5183;5184;5296;5297;5298;5299;5322;5323;5324;6495;6496;6497;6498;6499;6500;6501;6502;6503;7974;9336;9337;9338;11185;11186;11187;11188;11189;11831;11832;13715;13716;13717;14037;14038;15182;15183;15184;15185;16162;16163;16164;16165;16166	420;561;1965;4691;4811;5182;5297;5322;6500;7974;9337;11187;11832;13716;14038;15182;15185;16164	99;100;101;102;103	239;244;299;336;565	-1
gi|571550032|ref|XP_392880.5|	gi|571550032|ref|XP_392880.5|	3	3	3	gi|571550032|ref|XP_392880.5| lysosomal alpha-glucosidase [Apis mellifera]	1	3	3	3	0	2	2	0	2	2	0	2	2	3.9	3.9	3.9	113.56	976	976	0	17.585	0	2.3	2.9	119510000	0	2	2	4				261	851;1365;6634	True;True;True	885;1431;6951	1762;1763;2782;13701	2265;2266;3521;17592	2266;3521;17592			-1
OQR72439.1;gi|571550223|ref|XP_006567441.1|	OQR72439.1;gi|571550223|ref|XP_006567441.1|	1;1	1;1	1;1	OQR72439.1 calcium-binding protein p22-like [Tropilaelaps mercedesae];gi|571550223|ref|XP_006567441.1| calcineurin B homologous protein 1 [Apis mellifera]	2	1	1	1	0	1	1	0	1	1	0	1	1	6.3	6.3	6.3	21.869	189	189;189	0	13.836	0	6.3	6.3	265010000	0	1	1	2				262	2857	TRUE	2981	5854;5855	7479;7480	7480			-1;-1
gi|571550343|ref|XP_006567467.1|	gi|571550343|ref|XP_006567467.1|	4	4	4	gi|571550343|ref|XP_006567467.1| fatty acid synthase [Apis mellifera]	1	4	4	4	0	1	4	0	1	4	0	1	4	2.1	2.1	2.1	264.43	2388	2388	0	24.779	0	0.6	2.1	197970000	0	1	4	5				263	840;1316;4967;6189	True;True;True;True	874;1377;5223;6493	1745;2681;10322;12822;12823	2240;3395;13243;16457;16458	2240;3395;13243;16458			-1
gi|571553777|ref|XP_003250675.2|;gi|571553781|ref|XP_006565596.1|;gi|571553784|ref|XP_006565597.1|	gi|571553777|ref|XP_003250675.2|;gi|571553781|ref|XP_006565596.1|;gi|571553784|ref|XP_006565597.1|	2;2;1	2;2;1	2;2;1	gi|571553777|ref|XP_003250675.2| uncharacterized protein LOC100577844 isoform X1 [Apis mellifera];gi|571553781|ref|XP_006565596.1| uncharacterized protein LOC100577844 isoform X2 [Apis mellifera];gi|571553784|ref|XP_006565597.1| uncharacterized protein LOC	3	2	2	2	0	2	1	0	2	1	0	2	1	9.7	9.7	9.7	29.896	258	258;241;194	0	47.78	0	9.7	6.2	87699000	0	2	1	3				265	4640;6603	True;True	4886;6919	9672;9673;13629	12391;12392;17495	12391;17495			-1;-1;-1
gi|571562364|ref|XP_006570366.1|;gi|571562360|ref|XP_006570365.1|	gi|571562364|ref|XP_006570366.1|;gi|571562360|ref|XP_006570365.1|	1;1	1;1	1;1	gi|571562364|ref|XP_006570366.1| uncharacterized protein LOC552799 isoform X2 [Apis mellifera];gi|571562360|ref|XP_006570365.1| uncharacterized protein LOC552799 isoform X1 [Apis mellifera]	2	1	1	1	0	0	1	0	0	1	0	0	1	7.4	7.4	7.4	30.523	282	282;311	0.00085034	10.123	0	0	7.4	27380000	0	0	1	1				266	4308	TRUE	4538	8984	11511	11511			-1;-1
gi|66564326|ref|XP_393632.2|;gi|571563531|ref|XP_006558903.1|;gi|571563527|ref|XP_006558902.1|	gi|66564326|ref|XP_393632.2|;gi|571563531|ref|XP_006558903.1|;gi|571563527|ref|XP_006558902.1|	2;2;2	2;2;2	2;2;2	gi|66564326|ref|XP_393632.2| carboxypeptidase Q [Apis mellifera];gi|571563531|ref|XP_006558903.1| carboxypeptidase Q [Apis mellifera];gi|571563527|ref|XP_006558902.1| carboxypeptidase Q [Apis mellifera]	3	2	2	2	0	2	2	0	2	2	0	2	2	6.5	6.5	6.5	52.947	479	479;479;479	0	45.589	0	6.5	6.5	524540000	0	2	2	4				267	2870;3018	True;True	2995;3150	5881;5882;5883;6197;6198	7514;7515;7516;7935;7936	7515;7935			-1;-1;-1
OQR67933.1;gi|571565086|ref|XP_006565317.1|;OQR72086.1;OQR72087.1;gi|1032008801|ref|XP_016771319.1|;gi|571566923|ref|XP_006558598.1|;gi|571566919|ref|XP_006558597.1|;gi|1032008797|ref|XP_016771318.1|;gi|571566915|ref|XP_006558596.1|;gi|1032008794|ref|XP_016771317.1|;gi|328777362|ref|XP_624589.2|	OQR67933.1;gi|571565086|ref|XP_006565317.1|	8;8;3;2;1;1;1;1;1;1;1	8;8;3;2;1;1;1;1;1;1;1	8;8;3;2;1;1;1;1;1;1;1	OQR67933.1 calmodulin-like [Tropilaelaps mercedesae];gi|571565086|ref|XP_006565317.1| calmodulin [Apis mellifera]	11	8	8	8	0	6	6	0	6	6	0	6	6	66.4	66.4	66.4	16.783	149	149;149;263;163;179;245;254;259;262;268;276	0	136.97	0	51.7	57	4350500000	0	8	8	16				268	75;732;964;1046;1057;2479;3926;4153	True;True;True;True;True;True;True;True	77;765;1008;1092;1104;2583;4100;4352	154;1523;1993;1994;1995;2141;2142;2165;2166;2167;5050;8160;8161;8646	185;1958;1959;2553;2554;2555;2556;2724;2725;2753;2754;2755;6414;10482;10483;10484;11098	185;1959;2556;2725;2755;6414;10483;11098			-1;-1;-1;-1;-1;-1;-1;-1;-1;-1;-1
gi|571567807|ref|XP_006560438.1|	gi|571567807|ref|XP_006560438.1|	5	5	5	gi|571567807|ref|XP_006560438.1| carboxypeptidase B [Apis mellifera]	1	5	5	5	0	5	3	0	5	3	0	5	3	18.3	18.3	18.3	51.719	459	459	0	178.59	0	18.3	10	601840000	0	5	5	10				269	1065;1255;4931;5144;5247	True;True;True;True;True	1112;1314;5187;5409;5518	2183;2558;2559;10256;10701;10702;10922;10923	2773;3246;3247;13163;13720;13721;13722;13723;14003;14004	2773;3246;13163;13723;14003			-1
gi|571568224|ref|XP_006562812.1|	gi|571568224|ref|XP_006562812.1|	3	3	3	gi|571568224|ref|XP_006562812.1| adenosine deaminase 2 [Apis mellifera]	1	3	3	3	0	3	2	0	3	2	0	3	2	9.9	9.9	9.9	58.311	503	503	0	19.658	0	9.9	7	216660000	0	3	2	5				270	2305;2667;6496	True;True;True	2402;2776;6806	4645;4646;5439;5440;13421	5877;5878;6924;6925;17223	5877;6924;17223			-1
gi|66530142|ref|XP_623083.1|;gi|571571517|ref|XP_006563129.1|	gi|66530142|ref|XP_623083.1|;gi|571571517|ref|XP_006563129.1|	4;4	2;2	2;2	gi|66530142|ref|XP_623083.1| ATP-citrate synthase [Apis mellifera];gi|571571517|ref|XP_006563129.1| ATP-citrate synthase [Apis mellifera]	2	4	2	2	0	3	4	0	1	2	0	1	2	4.5	2.4	2.4	120.06	1086	1086;1086	0	12.47	0	3.5	4.5	31651000	0	1	2	3				272	160;3177;3979;5428	False;False;True;True	167;3314;4156;5709	332;333;6571;6572;6573;8271;11330;11331	448;449;8430;8431;8432;10617;14550;14551	449;8431;10617;14550			-1;-1
gi|571571784|ref|XP_006564892.1|	gi|571571784|ref|XP_006564892.1|	17	3	3	gi|571571784|ref|XP_006564892.1| ATP synthase subunit beta, mitochondrial [Apis mellifera]	1	17	3	3	0	13	14	0	1	2	0	1	2	46.3	9.5	9.5	55.13	516	516	0	22.224	0	39.9	43.2	117430000	0	1	2	3				273	176;922;1724;1817;2196;2672;2805;2866;3124;3991;5113;5114;5429;5675;5753;5754;5756	False;False;True;False;False;False;True;False;False;False;False;False;False;False;False;False;True	183;965;1802;1896;2286;2782;2918;2990;2991;3259;4168;5376;5377;5378;5710;5711;5965;5966;6046;6047;6049	360;361;362;363;364;1908;3469;3640;3641;3642;4414;4415;5447;5448;5726;5870;5871;5872;5873;5874;5875;6439;6440;6441;6442;8290;8291;8292;8293;10643;10644;10645;11332;11333;11334;11335;11336;11821;11822;11823;11974;11975;11978	481;482;483;484;485;486;487;488;489;490;2440;4371;4615;4616;4617;4618;5593;5594;6932;6933;6934;6935;6936;7303;7499;7500;7501;7502;7503;7504;7505;7506;7507;8270;8271;8272;8273;8274;8275;10638;10639;10640;10641;10642;10643;10644;10645;10646;10647;10648;13645;13646;13647;13648;14552;14553;14554;14555;14556;14557;14558;15167;15168;15169;15170;15354;15355;15359	490;2440;4371;4616;5593;6933;7303;7504;8274;10645;13645;13647;14557;15169;15354;15355;15359	107;108;109;110;111	103;207;329;332;433	-1
gi|571572991|ref|XP_006565801.1|	gi|571572991|ref|XP_006565801.1|	1	1	1	gi|571572991|ref|XP_006565801.1| ATP synthase subunit d, mitochondrial [Apis mellifera]	1	1	1	1	0	0	1	0	0	1	0	0	1	12.1	12.1	12.1	20.336	174	174	0.00086133	11.034	0	0	12.1	29791000	0	0	1	1				274	2900	TRUE	3025	5944	7593	7593			-1
gi|58585146|ref|NP_001011603.1|;gi|571573521|ref|XP_006559246.1|;gi|571573519|ref|XP_006559245.1|;gi|571573515|ref|XP_006559243.1|	gi|58585146|ref|NP_001011603.1|;gi|571573521|ref|XP_006559246.1|;gi|571573519|ref|XP_006559245.1|;gi|571573515|ref|XP_006559243.1|	4;4;4;4	2;2;2;2	2;2;2;2	gi|58585146|ref|NP_001011603.1| arginine kinase [Apis mellifera];gi|571573521|ref|XP_006559246.1| arginine kinase isoform X3 [Apis mellifera];gi|571573519|ref|XP_006559245.1| arginine kinase isoform X2 [Apis mellifera];gi|571573515|ref|XP_006559243.1| argi	4	4	2	2	0	3	4	0	1	2	0	1	2	13.5	7.3	7.3	40.008	355	355;355;373;387	0	22.425	0	8.7	13.5	110730000	0	2	2	4				275	1719;3559;5088;5372	False;True;True;False	1797;3708;5350;5650	3461;3462;7380;7381;10589;11201;11202;11203;11204;11205;11206;11207	4361;4362;9485;9486;9487;13575;14369;14370;14371;14372;14373;14374;14375;14376;14377;14378;14379;14380	4361;9485;13575;14374			-1;-1;-1;-1
gi|571574384|ref|XP_006563422.1|	gi|571574384|ref|XP_006563422.1|	1	1	1	gi|571574384|ref|XP_006563422.1| chymotrypsin inhibitor [Apis mellifera]	1	1	1	1	1	1	1	1	1	1	1	1	1	14.5	14.5	14.5	8.1304	76	76	0	11.203	14.5	14.5	14.5	400700000	2	4	2	8				276	2660	TRUE	2769	5424;5425;5426;5427	6902;6903;6904;6905;6906;6907;6908;6909	6902			-1
gi|571574878|ref|XP_006563613.1|;gi|571574876|ref|XP_006563612.1|	gi|571574878|ref|XP_006563613.1|;gi|571574876|ref|XP_006563612.1|	1;1	1;1	1;1	gi|571574878|ref|XP_006563613.1| DE-cadherin isoform X2 [Apis mellifera];gi|571574876|ref|XP_006563612.1| DE-cadherin isoform X1 [Apis mellifera]	2	1	1	1	0	1	1	0	1	1	0	1	1	0.8	0.8	0.8	166.91	1491	1491;1499	0.0021352	6.4105	0	0.8	0.8	92742000	0	3	2	5				277	1684	TRUE	1761	3399;3400	4287;4288;4289;4290;4291	4288			-1;-1
gi|571575112|ref|XP_006563703.1|;gi|571575110|ref|XP_006563702.1|;gi|571575108|ref|XP_006563701.1|;gi|571575106|ref|XP_006563700.1|;OQR67425.1	gi|571575112|ref|XP_006563703.1|;gi|571575110|ref|XP_006563702.1|;gi|571575108|ref|XP_006563701.1|;gi|571575106|ref|XP_006563700.1|;OQR67425.1	1;1;1;1;1	1;1;1;1;1	1;1;1;1;1	gi|571575112|ref|XP_006563703.1| GTP-binding protein SAR1 [Apis mellifera];gi|571575110|ref|XP_006563702.1| GTP-binding protein SAR1 [Apis mellifera];gi|571575108|ref|XP_006563701.1| GTP-binding protein SAR1 [Apis mellifera];gi|571575106|ref|XP_006563700.1	5	1	1	1	0	1	1	0	1	1	0	1	1	5.7	5.7	5.7	21.83	193	193;193;193;193;227	0.0015129	6.761	0	5.7	5.7	1103100000	0	1	1	2				278	3661	TRUE	3815	7592;7593	9763;9764	9764			-1;-1;-1;-1;-1
gi|571576460|ref|XP_006563164.1|	gi|571576460|ref|XP_006563164.1|	1	1	1	gi|571576460|ref|XP_006563164.1| pterin-4-alpha-carbinolamine dehydratase [Apis mellifera]	1	1	1	1	0	1	1	0	1	1	0	1	1	9.1	9.1	9.1	16.881	143	143	0.0015015	6.6937	0	9.1	9.1	201510000	0	3	1	4				280	4177	TRUE	4382	8692;8693	11147;11148;11149;11150	11148			-1
gi|571576907|ref|XP_006571886.1|;OQR75327.1	gi|571576907|ref|XP_006571886.1|	9;1	9;1	3;1	gi|571576907|ref|XP_006571886.1| 26S proteasome regulatory subunit 7 [Apis mellifera]	2	9	9	3	1	9	9	1	9	9	1	3	3	27.9	27.9	10.4	48.456	434	434;90	0	273.94	3	27.9	27.9	2864300000	1	11	11	23				281	42;1564;1834;3217;4794;5239;5530;6035;6551	True;True;True;True;True;True;True;True;True	43;1639;1913;3354;5046;5510;5816;6334;6863	88;89;90;3185;3186;3670;3671;6660;6661;10003;10004;10005;10908;10909;11532;11533;12524;12525;13525;13526;13527	104;105;106;4028;4029;4653;4654;8545;8546;8547;12846;12847;12848;13987;13988;14817;14818;16070;16071;17351;17352;17353;17354;17355	106;4029;4654;8546;12848;13988;14818;16071;17351			-1;-1
gi|58531215|ref|NP_001010975.1|	gi|58531215|ref|NP_001010975.1|	5	2	2	gi|58531215|ref|NP_001010975.1| ADP/ATP translocase [Apis mellifera]	1	5	2	2	0	4	3	0	2	1	0	2	1	18.7	7	7	32.986	300	300	0	11.922	0	13.7	11.3	134020000	0	2	1	3				283	1166;2140;2221;3691;6447	True;False;False;True;False	1220;2230;2311;3845;6756	2381;2382;4312;4313;4461;7647;13323;13324;13325	3025;3026;5468;5469;5470;5471;5648;9830;17100;17101;17102	3026;5469;5648;9830;17101			-1
gi|58585076|ref|NP_001011563.1|	gi|58585076|ref|NP_001011563.1|	1	1	1	gi|58585076|ref|NP_001011563.1| juvenile hormone esterase precursor [Apis mellifera]	1	1	1	1	0	1	1	0	1	1	0	1	1	2.5	2.5	2.5	63.897	567	567	0	31.526	0	2.5	2.5	0	0	1	1	2				284	6357	TRUE	6662	13148;13149	16868;16869	16869			-1
gi|58585086|ref|NP_001011572.1|	gi|58585086|ref|NP_001011572.1|	30	30	30	gi|58585086|ref|NP_001011572.1| transferrin 1 precursor [Apis mellifera]	1	30	30	30	0	26	29	0	26	29	0	26	29	58.4	58.4	58.4	78.657	712	712	0	323.31	0	52.4	57.3	43153000000	0	33	39	72				286	97;432;551;564;787;812;850;939;1049;1376;1465;1529;1622;1893;1911;1932;2655;3291;3321;3486;3614;3923;4855;4980;5166;5469;5475;6308;6339;6438	True;True;True;True;True;True;True;True;True;True;True;True;True;True;True;True;True;True;True;True;True;True;True;True;True;True;True;True;True;True	101;446;574;587;821;846;884;982;1095;1442;1536;1603;1698;1972;1990;2011;2764;3430;3461;3633;3766;4096;4097;5109;5237;5433;5752;5758;6613;6644;6747	207;208;893;894;1141;1142;1143;1165;1166;1644;1689;1760;1761;1943;1944;2146;2147;2797;2798;2983;2984;3121;3122;3123;3284;3285;3778;3779;3809;3810;3846;3847;3848;5414;5415;6799;6859;6860;6861;6862;7226;7227;7499;7500;8152;8153;8154;10107;10108;10347;10348;10349;10350;10749;10750;11412;11423;11424;13055;13056;13109;13110;13312	274;275;1159;1160;1475;1476;1477;1478;1504;1505;2119;2171;2261;2262;2263;2264;2494;2495;2730;2731;3538;3539;3540;3763;3764;3765;3766;3941;3942;3943;3944;4162;4163;4787;4788;4823;4824;4825;4867;4868;4869;6890;6891;8726;8801;8802;8803;8804;9286;9287;9646;9647;9648;9649;10467;10468;10469;10470;10471;12971;12972;13273;13274;13275;13276;13781;13782;13783;14659;14674;14675;14676;14677;14678;14679;16743…	275;1159;1478;1505;2119;2171;2262;2495;2731;3538;3765;3941;4162;4788;4823;4868;6891;8726;8803;9286;9649;10468;12972;13276;13781;14659;14676;16743;16809;17088	115	167	-1
gi|58585090|ref|NP_001011574.1|	gi|58585090|ref|NP_001011574.1|	3	3	3	gi|58585090|ref|NP_001011574.1| glucose oxidase [Apis mellifera]	1	3	3	3	0	1	2	0	1	2	0	1	2	7.2	7.2	7.2	67.937	615	615	0	19.618	0	1.6	5.5	68186000	0	1	2	3				287	124;1768;5727	True;True;True	128;1847;6020	257;3560;11930	343;4514;15304	343;4514;15304	116	595	-1
gi|58585098|ref|NP_001011579.1|	gi|58585098|ref|NP_001011579.1|	20	20	19	gi|58585098|ref|NP_001011579.1| major royal jelly protein 1 precursor [Apis mellifera]	1	20	20	19	2	19	16	2	19	16	1	18	15	60.4	60.4	57.9	48.886	432	432	0	323.31	5.6	57.9	48.4	24112000000	2	33	31	66				288	527;1073;1525;1617;1941;2739;2813;3719;3906;3957;4246;4473;4629;4894;5030;5111;5603;5651;5882;6383	True;True;True;True;True;True;True;True;True;True;True;True;True;True;True;True;True;True;True;True	550;1120;1598;1693;2020;2850;2928;2929;3876;4079;4133;4470;4471;4713;4875;5148;5290;5374;5890;5939;5940;6176;6690	1091;1092;2196;2197;2198;3110;3111;3277;3871;3872;3873;5591;5592;5745;5746;5747;5748;5749;5750;7709;8125;8126;8216;8217;8218;8855;8856;8857;8858;8859;9340;9654;9655;10180;10181;10182;10183;10453;10454;10636;10637;11684;11685;11774;11775;11776;11777;11778;12202;13205;13206	1406;1407;1408;1409;2788;2789;2790;2791;2792;3929;3930;4154;4898;4899;4900;7125;7126;7127;7330;7331;7332;7333;7334;7335;7336;7337;9903;10439;10440;10547;10548;10549;10550;10551;11356;11357;11358;11359;11360;11361;11974;12370;12371;13064;13065;13066;13067;13407;13408;13409;13410;13411;13632;13633;13634;13635;13636;13637;15002;15003;15004;15005;15111;15112;15113;15114;15115;15116;15117;15625;16936;…	1407;2789;3929;4154;4898;7127;7337;9903;10439;10547;11359;11974;12371;13066;13411;13635;15002;15113;15625;16937	117;118;119;120;121	202;353;357;388;403	-1
gi|58585106|ref|NP_001011583.1|	gi|58585106|ref|NP_001011583.1|	5	5	5	gi|58585106|ref|NP_001011583.1| chemosensory protein 3 precursor [Apis mellifera]	1	5	5	5	0	4	5	0	4	5	0	4	5	44.6	44.6	44.6	14.954	130	130	0	41.228	0	35.4	44.6	2534700000	0	5	8	13				289	591;1580;1731;1732;6045	True;True;True;True;True	618;1655;1810;1811;6344	1231;1232;3215;3216;3217;3485;3486;3487;3488;3489;12542	1584;1585;1586;4076;4077;4078;4079;4080;4081;4396;4397;4398;4399;4400;16094	1586;4081;4398;4399;16094			-1
gi|58585108|ref|NP_001011580.1|;gi|1477723971|ref|XP_026299315.1|	gi|58585108|ref|NP_001011580.1|;gi|1477723971|ref|XP_026299315.1|	9;8	8;7	7;6	gi|58585108|ref|NP_001011580.1| major royal jelly protein 2 precursor [Apis mellifera];gi|1477723971|ref|XP_026299315.1| major royal jelly protein 2 isoform X1 [Apis mellifera]	2	9	8	7	0	9	7	0	8	6	0	7	5	28.3	25.9	23	51.073	452	452;452	0	82.192	0	28.3	19.9	2066600000	0	7	9	16				290	1916;3003;3678;3958;4230;4591;4760;5170;6393	True;True;True;False;True;True;True;True;True	1995;3135;3832;4134;4450;4836;5011;5437;6701	3818;3819;6172;6173;7622;7623;8219;8220;8822;8823;9585;9586;9942;9943;9944;10754;13225	4835;4836;7902;7903;7904;9802;9803;10552;10553;11314;11315;12280;12281;12765;12766;12767;12768;13787;16970	4836;7902;9803;10553;11314;12281;12768;13787;16970	122	341	-1;-1
gi|58585138|ref|NP_001011599.1|	gi|58585138|ref|NP_001011599.1|	4	3	3	gi|58585138|ref|NP_001011599.1| major royal jelly protein 5 precursor [Apis mellifera]	1	4	3	3	1	3	4	0	2	3	0	2	3	8.7	6.9	6.9	70.235	598	598	0	76.018	1.8	6.5	8.7	485590000	0	2	6	8				291	1677;2764;3551;3957	True;True;True;False	1754;2876;3700;4133	3386;3387;5640;5641;7367;8216;8217;8218	4273;4274;7187;7188;7189;7190;9469;9470;10547;10548;10549;10550;10551	4274;7190;9469;10547	123	579	-1
gi|58585142|ref|NP_001011601.1|	gi|58585142|ref|NP_001011601.1|	10	10	9	gi|58585142|ref|NP_001011601.1| major royal jelly protein 3 precursor [Apis mellifera]	1	10	10	9	0	8	7	0	8	7	0	7	6	27.4	27.4	25.4	61.661	544	544	0	180.56	0	22.6	18.6	2651400000	0	13	8	21				292	2004;2724;2763;2807;2829;3958;4037;4465;5558;6410	True;True;True;True;True;True;True;True;True;True	2086;2835;2875;2921;2953;4134;4215;4705;5845;6718	3998;3999;5564;5565;5639;5733;5798;5799;8219;8220;8389;8390;8391;8392;9326;11596;13255	5052;5053;5054;7095;7096;7186;7312;7406;7407;7408;10552;10553;10769;10770;10771;10772;10773;10774;10775;11957;14898;17007	5053;7095;7186;7312;7407;10553;10773;11957;14898;17007	124;125;126;127;128	155;205;218;363;414	-1
gi|58585144|ref|NP_001011598.1|	gi|58585144|ref|NP_001011598.1|	1	1	1	gi|58585144|ref|NP_001011598.1| alpha-amylase precursor [Apis mellifera]	1	1	1	1	0	1	1	0	1	1	0	1	1	3.7	3.7	3.7	55.947	493	493	0.00084674	9.8751	0	3.7	3.7	77857000	0	1	1	2				293	4286	TRUE	4514	8937;8938	11449;11450	11450			-1
gi|58585148|ref|NP_001011600.1|	gi|58585148|ref|NP_001011600.1|	37	37	37	gi|58585148|ref|NP_001011600.1| hexamerin 70b precursor [Apis mellifera]	1	37	37	37	1	34	35	1	34	35	1	34	35	73.2	73.2	73.2	79.528	683	683	0	323.31	1.8	69.3	69.8	418330000000	1	115	112	228				294	302;504;505;920;1091;1193;1348;1448;1496;1746;1940;2179;2444;2647;2941;3098;3221;3603;3762;3801;3893;4025;4026;4346;4397;4506;4671;5358;5375;5376;5448;6017;6386;6559;6575;6600;6618	True;True;True;True;True;True;True;True;True;True;True;True;True;True;True;True;True;True;True;True;True;True;True;True;True;True;True;True;True;True;True;True;True;True;True;True;True	313;314;523;524;525;526;962;1140;1248;1249;1409;1410;1518;1519;1569;1825;2019;2269;2544;2756;3068;3232;3233;3358;3754;3755;3925;3967;3968;3969;4065;4066;4203;4204;4576;4630;4748;4917;5635;5653;5654;5655;5730;6316;6693;6694;6873;6874;6890;6916;6934;6935	628;629;630;631;632;633;634;635;636;637;1044;1045;1046;1047;1048;1049;1050;1051;1052;1053;1054;1055;1056;1057;1902;1903;1904;2239;2431;2432;2433;2434;2435;2740;2741;2742;2743;2942;2943;2944;2945;2946;3055;3518;3869;3870;4386;4387;4943;4944;4945;5401;5402;6030;6031;6032;6033;6034;6035;6390;6391;6392;6668;6669;6670;7463;7464;7465;7466;7467;7468;7469;7470;7471;7808;7809;7888;7889;7890;7891;7892;7893…	831;832;833;834;835;836;837;838;839;840;841;842;1343;1344;1345;1346;1347;1348;1349;1350;1351;1352;1353;1354;1355;1356;1357;1358;1359;1360;2433;2434;2435;2841;3087;3088;3089;3090;3091;3092;3473;3474;3475;3476;3477;3713;3714;3715;3716;3717;3718;3719;3720;3721;3850;3851;4443;4895;4896;4897;5558;5559;5560;5561;6273;6274;6275;6873;6874;7700;7701;7702;7703;7704;7705;7706;7707;7708;7709;7710;7711;7712;8…	837;1349;1359;2435;2841;3089;3475;3713;3850;4443;4895;5560;6274;6874;7712;8212;8555;9593;10028;10149;10402;10741;10744;11583;11757;12066;12476;14320;14390;14396;14604;16018;16956;17382;17417;17490;17533	129;130;131;132;133;134;135;136;137;138;139;140;141;142;143;144;145	81;160;164;174;182;188;278;298;319;325;407;468;536;539;612;646;676	-1
gi|58585164|ref|NP_001011608.1|	gi|58585164|ref|NP_001011608.1|	1	1	1	gi|58585164|ref|NP_001011608.1| alpha-glucosidase precursor [Apis mellifera]	1	1	1	1	0	1	0	0	1	0	0	1	0	2.5	2.5	2.5	65.564	567	567	0.0028249	6.3792	0	2.5	0	32269000	0	1	0	1				295	3051	TRUE	3183	6268	8040	8040			-1
gi|58585170|ref|NP_001011610.1|;gi|1477723980|ref|XP_026299317.1|	gi|58585170|ref|NP_001011610.1|;gi|1477723980|ref|XP_026299317.1|	6;4	6;4	6;4	gi|58585170|ref|NP_001011610.1| major royal jelly protein 4 precursor [Apis mellifera];gi|1477723980|ref|XP_026299317.1| major royal jelly protein 4 isoform X1 [Apis mellifera]	2	6	6	6	0	5	5	0	5	5	0	5	5	18.5	18.5	18.5	52.915	464	464;464	0	163.51	0	15.7	16.4	1514400000	0	5	7	12				296	3431;3710;4323;4496;4592;6137	True;True;True;True;True;True	3576;3867;4553;4738;4837;6438	7117;7690;7691;9011;9393;9394;9587;9588;12710;12711	9151;9882;9883;11543;12040;12041;12282;12283;16316;16317;16318;16319	9151;9883;11543;12040;12283;16316			-1;-1
gi|58585196|ref|NP_001011627.1|	gi|58585196|ref|NP_001011627.1|	7	7	7	gi|58585196|ref|NP_001011627.1| phenoloxidase subunit A3 [Apis mellifera]	1	7	7	7	0	5	5	0	5	5	0	5	5	12.1	12.1	12.1	80.093	693	693	0	42.95	0	9.1	8.2	526680000	0	5	5	10				297	852;1032;3034;3562;4376;5708;6324	True;True;True;True;True;True;True	886;1078;3166;3711;4606;6000;6629	1764;1765;2121;6233;7385;7386;9106;11897;13085;13086	2267;2268;2701;7998;9492;9493;11659;15268;16783;16784	2268;2701;7998;9492;11659;15268;16784			-1
gi|58585214|ref|NP_001011636.1|	gi|58585214|ref|NP_001011636.1|	2	2	2	gi|58585214|ref|NP_001011636.1| FABP-like protein [Apis mellifera]	1	2	2	2	0	1	2	0	1	2	0	1	2	23	23	23	15.549	135	135	0	16.252	0	12.6	23	121850000	0	1	2	3				298	1772;4045	True;True	1851;4223	3564;8408;8409	4518;10792;10793	4518;10792			-1
gi|58585222|ref|NP_001011640.1|	gi|58585222|ref|NP_001011640.1|	2	2	2	gi|58585222|ref|NP_001011640.1| take-out-like carrier protein precursor [Apis mellifera]	1	2	2	2	0	1	2	0	1	2	0	1	2	9.5	9.5	9.5	29.213	253	253	0	11.752	0	5.1	9.5	357390000	0	1	2	3				299	1675;2791	True;True	1752;2904	3384;5694;5695	4271;7261;7262	4271;7262			-1
gi|62198227|ref|NP_001014429.1|;gi|58585188|ref|NP_001011622.1|	gi|62198227|ref|NP_001014429.1|	9;1	9;1	9;1	gi|62198227|ref|NP_001014429.1| major royal jelly protein 7 precursor [Apis mellifera]	2	9	9	9	0	6	8	0	6	8	0	6	8	29.8	29.8	29.8	50.54	443	443;437	0	114	0	19.4	25.3	3257700000	0	8	8	16				300	658;1379;1921;2775;2788;3711;3724;3959;6392	True;True;True;True;True;True;True;True;True	687;1445;2000;2887;2901;3868;3881;4135;6700	1370;2802;3829;3830;5660;5687;5688;5689;7692;7693;7719;7720;8221;8222;13224	1761;3544;4849;4850;7215;7251;7252;7253;7254;9884;9885;9913;9914;10554;10555;16969	1761;3544;4849;7215;7252;9885;9914;10554;16969	146	341	-1;-1
gi|66499429|ref|XP_392111.2|	gi|66499429|ref|XP_392111.2|	1	1	1	gi|66499429|ref|XP_392111.2| probable medium-chain specific acyl-CoA dehydrogenase, mitochondrial [Apis mellifera]	1	1	1	1	0	1	1	0	1	1	0	1	1	3.1	3.1	3.1	46.52	417	417	0	20.011	0	3.1	3.1	121290000	0	1	1	2				301	3048	TRUE	3180	6260;6261	8027;8028	8028			-1
gi|66499731|ref|XP_393599.2|	gi|66499731|ref|XP_393599.2|	1	1	1	gi|66499731|ref|XP_393599.2| actin-related protein 3 [Apis mellifera]	1	1	1	1	0	1	0	0	1	0	0	1	0	5	5	5	46.858	417	417	0.0015601	7.0774	0	5	0	0	0	1	0	1				302	104	TRUE	108	216	285	285			-1
OQR74029.1;gi|66499810|ref|XP_624522.1|	OQR74029.1;gi|66499810|ref|XP_624522.1|	2;2	2;2	2;2	OQR74029.1 cleavage and polyadenylation specificity factor subunit 5-like [Tropilaelaps mercedesae];gi|66499810|ref|XP_624522.1| cleavage and polyadenylation specificity factor subunit 5 [Apis mellifera]	2	2	2	2	0	2	2	0	2	2	0	2	2	11.7	11.7	11.7	23.52	205	205;228	0	12.458	0	11.7	11.7	356260000	0	1	3	4				303	3458;5681	True;True	3603;5972	7161;7162;11833;11834	9197;9198;9199;15180;15181	9199;15180			-1;-1
gi|66500087|ref|XP_396685.2|	gi|66500087|ref|XP_396685.2|	1	1	1	gi|66500087|ref|XP_396685.2| vacuolar protein sorting-associated protein 26B-like [Apis mellifera]	1	1	1	1	0	0	1	0	0	1	0	0	1	2.7	2.7	2.7	42.566	374	374	0.0014514	6.4895	0	0	2.7	107980000	0	0	1	1				304	6418	TRUE	6726	13268	17022	17022			-1
gi|66500205|ref|XP_393509.2|	gi|66500205|ref|XP_393509.2|	2	2	2	gi|66500205|ref|XP_393509.2| mitochondrial-processing peptidase subunit beta [Apis mellifera]	1	2	2	2	0	2	2	0	2	2	0	2	2	2.1	2.1	2.1	53.348	477	477	0	13.526	0	2.1	2.1	5293800000	0	2	3	5				305	2863;4867	True;True	2987;5121	5865;5866;5867;10124;10125	7494;7495;7496;12993;12994;12995	7495;12993			-1
gi|66501172|ref|XP_392651.2|	gi|66501172|ref|XP_392651.2|	5	1	1	gi|66501172|ref|XP_392651.2| ras-related protein Rab-2 [Apis mellifera]	1	5	1	1	0	5	5	0	1	1	0	1	1	31.8	7	7	23.686	214	214	0.0034698	6.3025	0	31.8	31.8	174790000	0	2	1	3				306	1777;1874;3836;4683;4939	False;False;False;True;False	1856;1953;4005;4930;5195	3573;3574;3742;3743;7964;7965;9764;9765;10270;10271	4529;4530;4531;4734;4735;10230;10231;10232;12516;12517;12518;13179;13180;13181;13182;13183	4531;4735;10232;12518;13180			-1
gi|66504343|ref|XP_623731.1|	gi|66504343|ref|XP_623731.1|	2	2	2	gi|66504343|ref|XP_623731.1| 40S ribosomal protein S3 [Apis mellifera]	1	2	2	2	0	1	2	0	1	2	0	1	2	10.3	10.3	10.3	26.842	242	242	0	12.713	0	7	10.3	1411900000	0	1	1	2				307	3574;5341	True;True	3724;5615	7413;11128;11129	9529;14272;14273	9529;14273			-1
gi|66513481|ref|XP_394434.2|	gi|66513481|ref|XP_394434.2|	1	1	1	gi|66513481|ref|XP_394434.2| ubiquitin-like modifier-activating enzyme 1 [Apis mellifera]	1	1	1	1	0	1	1	0	1	1	0	1	1	1.1	1.1	1.1	117.1	1049	1049	0	15.608	0	1.1	1.1	885990000	0	2	1	3				310	3188	TRUE	3325	6594;6595;6596	8459;8460;8461;8462	8460			-1
gi|66517407|ref|XP_623050.1|	gi|66517407|ref|XP_623050.1|	3	3	3	gi|66517407|ref|XP_623050.1| 40S ribosomal protein S4 [Apis mellifera]	1	3	3	3	0	2	3	0	2	3	0	2	3	13	13	13	29.428	262	262	0	19.909	0	8	13	266890000	0	2	3	5				312	1430;2045;6084	True;True;True	1498;2130;6384	2894;2895;4097;4098;12612	3652;3653;5185;5186;16188	3653;5185;16188			-1
gi|66519936|ref|XP_393806.2|	gi|66519936|ref|XP_393806.2|	1	1	1	gi|66519936|ref|XP_393806.2| trifunctional enzyme subunit alpha, mitochondrial [Apis mellifera]	1	1	1	1	0	1	1	0	1	1	0	1	1	1.3	1.3	1.3	84.333	764	764	0.0040956	6.2272	0	1.3	1.3	33194000	0	1	1	2				313	4200	TRUE	4411	8749;8750	11221;11222	11221			-1
gi|66521459|ref|XP_623725.1|	gi|66521459|ref|XP_623725.1|	7	7	7	gi|66521459|ref|XP_623725.1| voltage-dependent anion-selective channel [Apis mellifera]	1	7	7	7	0	6	6	0	6	6	0	6	6	33.6	33.6	33.6	30.482	283	283	0	189.13	0	30.7	30	1490100000	0	6	7	13				314	822;2113;5028;5861;6102;6341;6529	True;True;True;True;True;True;True	856;2201;5288;6155;6402;6646;6840	1714;1715;4245;4246;10449;10450;12166;12647;12648;13112;13113;13479	2200;2201;5373;5374;13402;13403;15583;16237;16238;16812;16813;16814;16815;17291	2200;5374;13403;15583;16238;16813;17291			-1
gi|66521738|ref|XP_393545.2|	gi|66521738|ref|XP_393545.2|	3	2	2	gi|66521738|ref|XP_393545.2| probable citrate synthase 2, mitochondrial [Apis mellifera]	1	3	2	2	0	3	3	0	2	2	0	2	2	10.2	5.8	5.8	51.929	462	462	0	14.422	0	10.2	10.2	8230500000	0	3	3	6				315	1356;4490;5022	True;False;True	1419;1420;4731;4732;5281	2757;2758;2759;2760;9377;9378;9379;9380;9381;10435;10436	3493;3494;3495;3496;12014;12015;12016;12017;12018;12019;12020;12021;12022;12023;12024;12025;13378;13379	3493;12025;13378	150;151	413;416	-1
gi|66524161|ref|XP_624076.1|	gi|66524161|ref|XP_624076.1|	6	6	6	gi|66524161|ref|XP_624076.1| ferritin heavy polypeptide-like 17 [Apis mellifera]	1	6	6	6	0	4	5	0	4	5	0	4	5	35	35	35	25.185	217	217	0	117.51	0	23	35	1288500000	0	6	7	13				316	1671;1711;2010;3196;3234;6562	True;True;True;True;True;True	1748;1789;2092;3333;3371;6877	3375;3376;3377;3378;3449;4007;6611;6612;6696;6697;6698;13551	4262;4263;4264;4265;4348;5062;8483;8484;8586;8587;8588;8589;17386	4263;4348;5062;8484;8586;17386			-1
gi|66524874|ref|XP_396338.2|	gi|66524874|ref|XP_396338.2|	11	1	0	gi|66524874|ref|XP_396338.2| tubulin alpha-1 chain [Apis mellifera]	1	11	1	0	0	9	11	0	1	1	0	0	0	37.1	3.3	0	50.205	450	450	0	28.063	0	32.2	37.1	3320200000	0	0	1	1				318	133;448;460;992;1570;2692;3575;4408;5454;5892;6524	False;False;True;False;False;False;False;False;False;False;False	137;138;462;463;475;1037;1645;2803;3725;4641;5736;6186;6835	272;273;274;275;276;924;925;926;927;928;929;948;949;950;2047;2048;3196;3197;5491;5492;5493;5494;7414;7415;9202;9203;9204;9205;11380;12224;12225;12226;13472	360;361;362;363;364;365;366;367;368;369;1201;1202;1203;1204;1205;1206;1227;1228;1229;2618;2619;4041;4042;6990;6991;6992;6993;6994;6995;9530;9531;9532;11797;11798;11799;11800;11801;11802;11803;11804;14614;15654;15655;15656;15657;17284	360;1205;1228;2619;4041;6994;9531;11802;14614;15657;17284	152;153	376;412	-1
gi|66524954|ref|XP_624838.1|	gi|66524954|ref|XP_624838.1|	1	1	1	gi|66524954|ref|XP_624838.1| uncharacterized protein LOC552461 [Apis mellifera]	1	1	1	1	0	1	1	0	1	1	0	1	1	13	13	13	14.484	131	131	0	37.024	0	13	13	64093000	0	1	1	2				319	5641	TRUE	5929	11755;11756	15091;15092	15092			-1
gi|66525038|ref|XP_393612.2|;OQR77103.1	gi|66525038|ref|XP_393612.2|	5;1	5;1	3;1	gi|66525038|ref|XP_393612.2| casein kinase I [Apis mellifera]	2	5	5	3	0	4	4	0	4	4	0	3	2	18.3	18.3	9.7	40.3	350	350;73	0	31.994	0	14.3	15.7	383260000	0	4	4	8				320	777;2439;5500;5677;6369	True;True;True;True;True	810;2539;5784;5968;6674	1618;1619;4934;11476;11477;11826;11827;13170	2087;2088;6263;14749;14750;15173;15174;16893	2087;6263;14750;15174;16893			-1;-1
gi|66526670|ref|XP_624161.1|	gi|66526670|ref|XP_624161.1|	1	1	1	gi|66526670|ref|XP_624161.1| methionine aminopeptidase 2 [Apis mellifera]	1	1	1	1	0	1	0	0	1	0	0	1	0	2.1	2.1	2.1	52.564	474	474	0.006008	6.0798	0	2.1	0	59997000	0	2	0	2				321	2568	TRUE	2677	5242	6667;6668	6667			-1
gi|66530423|ref|XP_623084.1|;OQR72446.1	gi|66530423|ref|XP_623084.1|	5;1	5;1	4;0	gi|66530423|ref|XP_623084.1| aldehyde dehydrogenase, mitochondrial [Apis mellifera]	2	5	5	4	0	3	4	0	3	4	0	3	3	12.2	12.2	9.8	55.685	510	510;314	0	32.635	0	7.1	9.4	2823800000	0	4	5	9				323	329;1131;1298;2293;5387	True;True;True;True;True	342;1182;1359;2388;5666	691;692;2312;2646;4613;4614;11242	914;915;916;2931;3354;5837;5838;5839;14428	916;2931;3354;5837;14428			-1;-1
OQR79022.1;gi|66530537|ref|XP_624111.1|	OQR79022.1;gi|66530537|ref|XP_624111.1|	1;1	1;1	1;1	OQR79022.1 activator of 90 kDa heat shock protein ATPase1-like [Tropilaelaps mercedesae];gi|66530537|ref|XP_624111.1| activator of 90 kDa heat shock protein ATPase homolog 1 [Apis mellifera]	2	1	1	1	0	1	1	0	1	1	0	1	1	6	6	6	38.032	336	336;338	0.0034819	6.3182	0	6	6	808550000	0	1	1	2				324	6328	TRUE	6633	13094;13095	16794;16795	16795			-1;-1
gi|66531362|ref|XP_623372.1|	gi|66531362|ref|XP_623372.1|	1	1	1	gi|66531362|ref|XP_623372.1| myosin regulatory light chain sqh [Apis mellifera]	1	1	1	1	0	1	0	0	1	0	0	1	0	6.9	6.9	6.9	19.993	174	174	0.0034507	6.2781	0	6.9	0	95981000	0	3	0	3				325	1115	TRUE	1164	2284;2285	2898;2899;2900	2900			-1
gi|66531434|ref|XP_624112.1|	gi|66531434|ref|XP_624112.1|	4	1	1	gi|66531434|ref|XP_624112.1| V-type proton ATPase subunit B [Apis mellifera]	1	4	1	1	0	3	4	0	0	1	0	0	1	11.9	3	3	55.143	495	495	0	20.798	0	8.9	11.9	744330000	0	0	2	2				326	488;1986;2478;5869	True;False;False;False	505;2068;2582;6163	1007;3963;3964;5048;5049;12179;12180	1294;1295;5013;5014;5015;6412;6413;15602;15603	1294;5014;6412;15602			-1
gi|66531438|ref|XP_392704.2|	gi|66531438|ref|XP_392704.2|	1	1	1	gi|66531438|ref|XP_392704.2| uncharacterized protein LOC409179 [Apis mellifera]	1	1	1	1	0	1	0	0	1	0	0	1	0	4.8	4.8	4.8	52.67	476	476	0.0015221	6.7841	0	4.8	0	0	0	1	0	1				327	6282	TRUE	6586	13004	16685	16685			-1
gi|66533395|ref|XP_393300.2|	gi|66533395|ref|XP_393300.2|	2	1	1	gi|66533395|ref|XP_393300.2| T-complex protein 1 subunit beta [Apis mellifera]	1	2	1	1	0	1	2	0	0	1	0	0	1	5.6	2.8	2.8	57.902	534	534	0.0053945	6.1528	0	2.8	5.6	1169500000	0	0	1	1				328	1788;4818	True;False	1867;5071	3593;10047;10048;10049	4559;12897;12898;12899	4559;12897	154	512	-1
gi|66534750|ref|XP_393381.2|	gi|66534750|ref|XP_393381.2|	3	3	3	gi|66534750|ref|XP_393381.2| peptidyl-prolyl cis-trans isomerase [Apis mellifera]	1	3	3	3	0	3	2	0	3	2	0	3	2	21.1	21.1	21.1	22.809	209	209	0	23.99	0	21.1	16.7	704110000	0	4	2	6				329	1562;5859;5967	True;True;True	1637;6153;6266	3183;12163;12164;12394;12395	4026;15580;15581;15888;15889;15890	4026;15581;15888			-1
gi|66535209|ref|XP_623220.1|;gi|571565862|ref|XP_006567025.1|	gi|66535209|ref|XP_623220.1|;gi|571565862|ref|XP_006567025.1|	15;14	4;4	0;0	gi|66535209|ref|XP_623220.1| tubulin alpha-1 chain [Apis mellifera];gi|571565862|ref|XP_006567025.1| tubulin alpha-1 chain [Apis mellifera]	2	15	4	0	0	12	14	0	2	4	0	0	0	56	10.2	0	49.966	450	450;450	0	25.185	0	49.1	47.6	4917200000	0	2	6	8				330	133;448;992;1105;1249;1570;2692;3248;3575;4408;4723;4724;5454;5892;6524	False;False;True;False;True;False;False;False;False;False;False;False;False;True;True	137;138;462;463;1037;1154;1308;1645;2803;3385;3725;4641;4972;4973;5736;6186;6835	272;273;274;275;276;924;925;926;927;928;929;2047;2048;2268;2545;3196;3197;5491;5492;5493;5494;6720;6721;7414;7415;9202;9203;9204;9205;9861;9862;9863;9864;9865;9866;9867;9868;11380;12224;12225;12226;13472	360;361;362;363;364;365;366;367;368;369;1201;1202;1203;1204;1205;1206;2618;2619;2880;3228;4041;4042;6990;6991;6992;6993;6994;6995;8620;8621;9530;9531;9532;11797;11798;11799;11800;11801;11802;11803;11804;12647;12648;12649;12650;12651;12652;12653;12654;12655;12656;12657;12658;14614;15654;15655;15656;15657;17284	360;1205;2619;2880;3228;4041;6994;8620;9531;11802;12654;12657;14614;15657;17284	152;153	377;413	-1;-1
gi|66547450|ref|XP_392899.2|	gi|66547450|ref|XP_392899.2|	6	4	4	gi|66547450|ref|XP_392899.2| heat shock protein 60A [Apis mellifera]	1	6	4	4	0	4	4	0	2	2	0	2	2	12.5	8.1	8.1	60.412	570	570	0	33.531	0	8.8	8.1	5112400000	0	2	2	4				331	33;340;800;4541;5828;5889	False;False;True;True;True;True	33;353;834;4784;6122;6183	65;66;712;713;1667;9486;12107;12220	74;75;76;941;942;2144;12156;15513;15650	74;941;2144;12156;15513;15650			-1
gi|66547891|ref|XP_623834.1|	gi|66547891|ref|XP_623834.1|	1	1	1	gi|66547891|ref|XP_623834.1| actin-related protein 1 [Apis mellifera]	1	1	1	1	0	1	0	0	1	0	0	1	0	5.9	5.9	5.9	42.668	376	376	0.0099875	5.8501	0	5.9	0	0	0	1	0	1				332	4110	TRUE	4304	8562	10991	10991	155	1	-1
gi|66550509|ref|XP_624977.1|	gi|66550509|ref|XP_624977.1|	7	7	7	gi|66550509|ref|XP_624977.1| GILT-like protein 1 [Apis mellifera]	1	7	7	7	0	6	7	0	6	7	0	6	7	46.3	46.3	46.3	25.5	229	229	0	323.31	0	41.5	46.3	5336300000	0	8	9	17				333	354;1244;1763;2897;3777;4778;5584	True;True;True;True;True;True;True	367;1301;1842;3022;3941;5030;5871	738;739;740;2532;2533;3549;3550;3551;5937;5938;7837;7838;9975;11644;11645	969;970;971;3209;3210;3211;4493;4494;4495;7585;7586;10063;10064;10065;12804;14957;14958;14959	971;3210;4495;7585;10065;12804;14957			-1
gi|66550870|ref|XP_392993.2|	gi|66550870|ref|XP_392993.2|	4	4	4	gi|66550870|ref|XP_392993.2| cytoplasmic aconitate hydratase [Apis mellifera]	1	4	4	4	0	4	2	0	4	2	0	4	2	6	6	6	98.813	890	890	0	62.328	0	6	3	2643900000	0	5	4	9				334	465;1826;5957;6028	True;True;True;True	480;1905;6254;6255;6327	960;3655;12368;12369;12370;12371;12372;12512;12513	1240;4636;15857;15858;15859;15860;15861;15862;16052;16053;16054	1240;4636;15858;16052	156	102	-1
gi|66551115|ref|XP_623285.1|	gi|66551115|ref|XP_623285.1|	4	1	0	gi|66551115|ref|XP_623285.1| eukaryotic initiation factor 4A-I [Apis mellifera]	1	4	1	0	1	4	4	0	1	1	0	0	0	10.4	3.8	0	48.155	423	423	0.010013	5.8539	2.4	10.4	10.4	109530000	0	1	2	3				335	1267;2059;3096;6026	False;True;False;False	1327;2146;3230;6325	2586;2587;4130;4131;6382;6383;6384;6385;6386;6387;12507;12508	3278;3279;5225;5226;5227;8203;8204;8205;8206;8207;8208;16043;16044	3278;5225;8208;16044			-1
gi|66553455|ref|XP_394852.2|	gi|66553455|ref|XP_394852.2|	1	1	1	gi|66553455|ref|XP_394852.2| prostaglandin reductase 1 [Apis mellifera]	1	1	1	1	0	1	1	0	1	1	0	1	1	4.5	4.5	4.5	37.639	337	337	0.0014609	6.5084	0	4.5	4.5	83696000	0	2	1	3				336	2767	TRUE	2879	5646;5647	7196;7197;7198	7198			-1
gi|66555386|ref|XP_624607.1|	gi|66555386|ref|XP_624607.1|	1	1	1	gi|66555386|ref|XP_624607.1| translocon-associated protein subunit delta [Apis mellifera]	1	1	1	1	0	1	0	0	1	0	0	1	0	6.3	6.3	6.3	19.28	174	174	0.010038	5.8643	0	6.3	0	53444000	0	1	0	1				337	6558	TRUE	6872	13544	17379	17379			-1
OQR78698.1;gi|66557634|ref|XP_623170.1|	OQR78698.1;gi|66557634|ref|XP_623170.1|	1;1	1;1	1;1	OQR78698.1 short-chain specific acyl-CoA dehydrogenase [Tropilaelaps mercedesae];gi|66557634|ref|XP_623170.1| short-chain specific acyl-CoA dehydrogenase, mitochondrial [Apis mellifera]	2	1	1	1	0	1	1	0	1	1	0	1	1	4.8	4.8	4.8	29.844	272	272;408	0	38.292	0	4.8	4.8	333750000	0	2	1	3				338	2952	TRUE	3080	6056;6057	7739;7740;7741	7739			-1;-1
gi|66558942|ref|XP_623672.1|	gi|66558942|ref|XP_623672.1|	2	2	2	gi|66558942|ref|XP_623672.1| T-complex protein 1 subunit delta [Apis mellifera]	1	2	2	2	0	2	1	0	2	1	0	2	1	4.3	4.3	4.3	57.379	534	534	0	12.577	0	4.3	1.9	1122800000	0	3	1	4				339	644;5099	True;True	673;5362	1344;10611;10612;10613;10614	1731;13599;13600;13601;13602;13603	1731;13601			-1
gi|66560290|ref|XP_392857.2|	gi|66560290|ref|XP_392857.2|	7	7	7	gi|66560290|ref|XP_392857.2| lysosomal aspartic protease [Apis mellifera]	1	7	7	7	0	6	4	0	6	4	0	6	4	28.6	28.6	28.6	42.222	385	385	0	132.91	0	23.1	17.9	756160000	0	6	6	12				340	540;1571;2920;4091;5788;5946;6467	True;True;True;True;True;True;True	563;1646;3046;4280;6082;6242;6777	1118;3198;5987;8517;8518;12034;12035;12340;12341;13369	1446;1447;4043;7649;10936;10937;10938;15422;15423;15424;15822;15823;17164	1446;4043;7649;10937;15422;15822;17164			-1
gi|66560574|ref|XP_395092.2|	gi|66560574|ref|XP_395092.2|	1	1	1	gi|66560574|ref|XP_395092.2| uncharacterized protein LOC411622 [Apis mellifera]	1	1	1	1	0	1	1	0	1	1	0	1	1	8.6	8.6	8.6	16.913	152	152	0.00084746	9.8878	0	8.6	8.6	225060000	0	1	1	2				341	3440	TRUE	3585	7128;7129	9162;9163	9163			-1
gi|66565444|ref|XP_623506.1|	gi|66565444|ref|XP_623506.1|	4	4	4	gi|66565444|ref|XP_623506.1| 60S ribosomal protein L9 [Apis mellifera]	1	4	4	4	0	2	3	0	2	3	0	2	3	17.9	17.9	17.9	21.521	190	190	0	23.632	0	11.6	12.1	978360000	0	3	4	7				342	1694;3111;4910;5654	True;True;True;True	1771;3246;5166;5943	3414;6415;6416;10220;11781	4305;4306;8239;8240;8241;13117;15121	4306;8241;13117;15121			-1
gi|66566113|ref|XP_624821.1|	gi|66566113|ref|XP_624821.1|	2	1	1	gi|66566113|ref|XP_624821.1| 60S ribosomal protein L3 [Apis mellifera]	1	2	1	1	0	2	2	0	1	1	0	1	1	6.5	3.9	3.9	47.265	415	415	0.0034554	6.2902	0	6.5	6.5	414030000	0	1	1	2				343	179;5726	True;False	187;6019	373;374;11928;11929	506;507;15301;15302;15303	507;15301			-1
gi|906476263|ref|YP_009160324.1|	gi|906476263|ref|YP_009160324.1|	8	8	8	gi|906476263|ref|YP_009160324.1| polyprotein [Bee Macula-like virus]	1	8	8	8	0	2	8	0	2	8	0	2	8	5.8	5.8	5.8	196.72	1807	1807	0	61.047	0	1.5	5.8	1705900000	0	6	11	17				344	119;490;3953;5283;5444;5774;6044;6540	True;True;True;True;True;True;True;True	123;508;4129;5555;5726;6068;6343;6852	246;247;1011;8212;11008;11361;11362;11363;12012;12541;13507	328;329;330;331;1299;10543;14110;14585;14586;14587;14588;14589;14590;14591;15399;16092;16093;17328	330;1299;10543;14110;14587;15399;16092;17328			-1
gi|906476264|ref|YP_009160325.1|	gi|906476264|ref|YP_009160325.1|	6	6	6	gi|906476264|ref|YP_009160325.1| coat protein [Bee Macula-like virus]	1	6	6	6	0	6	6	0	6	6	0	6	6	33.8	33.8	33.8	23.609	225	225	0	323.31	0	33.8	33.8	31737000000	0	10	15	25				345	958;2034;2853;2860;6186;6371	True;True;True;True;True;True	1002;2117;2977;2984;6490;6676;6677	1978;1979;1980;4068;4069;4070;5847;5848;5858;5859;12817;12818;12819;13174;13175;13176	2534;2535;2536;2537;5153;5154;5155;7467;7468;7469;7470;7471;7472;7473;7484;7485;7486;16450;16451;16452;16453;16897;16898;16899;16900	2534;5155;7472;7486;16451;16900	157	179	-1
gi|94158711|ref|NP_001035297.1|	gi|94158711|ref|NP_001035297.1|	2	2	2	gi|94158711|ref|NP_001035297.1| odorant binding protein 17 precursor [Apis mellifera]	1	2	2	2	0	2	2	0	2	2	0	2	2	21.5	21.5	21.5	15.031	135	135	0	77.459	0	21.5	21.5	229560000	0	2	2	4				346	1234;1748	True;True	1291;1827	2516;2517;3521;3522	3192;3193;4447;4448	3192;4448			-1
gi|94158810|ref|NP_001035314.1|	gi|94158810|ref|NP_001035314.1|	12	12	12	gi|94158810|ref|NP_001035314.1| odorant binding protein 13 precursor [Apis mellifera]	1	12	12	12	0	11	11	0	11	11	0	11	11	60.6	60.6	60.6	15.104	132	132	0	323.31	0	59.8	60.6	38707000000	0	18	18	36				347	791;792;2036;2628;2629;3142;3143;3220;3242;3360;3700;5885	True;True;True;True;True;True;True;True;True;True;True;True	825;826;2119;2737;2738;3277;3278;3357;3379;3503;3854;3855;6179	1652;1653;1654;1655;4072;4073;4074;5363;5364;5365;5366;6480;6481;6482;6483;6667;6709;6710;6966;6967;7664;7665;7666;7667;7668;7669;7670;12212;12213	2127;2128;2129;2130;5157;5158;5159;6823;6824;6825;6826;6827;8318;8319;8320;8321;8322;8323;8553;8603;8604;8605;8606;8607;8964;8965;9850;9851;9852;9853;9854;9855;9856;9857;15637;15638;15639;15640;15641	2127;2129;5157;6823;6827;8322;8323;8553;8606;8964;9850;15639	158	128	-1
gi|94158822|ref|NP_001035313.1|	gi|94158822|ref|NP_001035313.1|	8	8	8	gi|94158822|ref|NP_001035313.1| odorant binding protein 14 precursor [Apis mellifera]	1	8	8	8	0	7	7	0	7	7	0	7	7	61.5	61.5	61.5	15.201	135	135	0	172.37	0	54.8	54.1	27121000000	0	13	14	27				348	315;316;473;3549;4470;4747;5349;6148	True;True;True;True;True;True;True;True	328;329;489;490;3698;4710;4997;5625;6449	663;664;665;666;667;668;975;976;977;978;979;980;981;7363;7364;7365;9334;9335;9336;9917;9918;11147;12730	876;877;878;879;880;881;882;1257;1258;1259;1260;1261;1262;1263;9465;9466;9467;11965;11966;11967;11968;12734;12735;12736;12737;14298;16340	878;880;1257;9465;11966;12736;14298;16340	159	88	-1
gi|94400901|ref|NP_001035349.1|	gi|94400901|ref|NP_001035349.1|	12	12	12	gi|94400901|ref|NP_001035349.1| alpha-glucosidase precursor [Apis mellifera]	1	12	12	12	0	11	11	0	11	11	0	11	11	29.5	29.5	29.5	66.567	580	580	0	248.13	0	26.6	27.9	3330900000	0	13	13	26				349	930;1536;2558;2745;4085;4836;4909;4997;5331;5706;5955;6318	True;True;True;True;True;True;True;True;True;True;True;True	973;1610;2667;2856;4270;4271;5090;5165;5255;5605;5998;6252;6623	1927;1928;3133;3134;5226;5227;5602;5603;8494;8495;8496;10080;10219;10386;10387;11106;11107;11108;11109;11893;11894;12363;12364;12365;13073;13074;13075	2475;2476;3957;3958;3959;6650;6651;7138;7139;10901;10902;10903;12934;13116;13319;13320;14245;14246;14247;14248;14249;15261;15262;15263;15852;15853;15854;16766;16767;16768	2475;3957;6650;7139;10903;12934;13116;13320;14245;15262;15852;16767	160	58	-1
OQR66093.1	OQR66093.1	3	3	3	OQR66093.1 thioredoxin reductase 2 [Tropilaelaps mercedesae]	1	3	3	3	0	3	1	0	3	1	0	3	1	8.7	8.7	8.7	56.347	515	515	0	85.916	0	8.7	3.1	1355500000	0	4	2	6				350	1962;5015;6316	True;True;True	2041;5274;6621	3912;3913;3914;3915;10423;13071	4951;4952;4953;4954;13359;16764	4954;13359;16764			-1
OQR66117.1	OQR66117.1	2	2	2	OQR66117.1 eukaryotic translation initiation factor 3 subunit M-like [Tropilaelaps mercedesae]	1	2	2	2	0	2	2	0	2	2	0	2	2	7.6	7.6	7.6	43.768	381	381	0	14.214	0	7.6	7.6	236410000	0	2	2	4				351	4190;5332	True;True	4399;5606	8728;8729;11110;11111	11196;11197;14250;14251	11196;14250	161	53	-1
OQR66119.1	OQR66119.1	1	1	1	OQR66119.1 guanine nucleotide-binding protein subunit beta-2-like [Tropilaelaps mercedesae]	1	1	1	1	0	0	1	0	0	1	0	0	1	7.8	7.8	7.8	14.815	141	141	0.0021661	6.4622	0	0	7.8	103490000	0	0	1	1				352	6224	TRUE	6528	12887	16540	16540			-1
OQR66122.1	OQR66122.1	1	1	1	OQR66122.1 sodium- and chloride-dependent GABA transporter 1-like [Tropilaelaps mercedesae]	1	1	1	1	0	1	1	0	1	1	0	1	1	2.1	2.1	2.1	48.625	428	428	0.0040928	6.227	0	2.1	2.1	336450000	0	1	1	2				353	1862	TRUE	1941	3718;3719	4705;4706	4705			-1
OQR66127.1	OQR66127.1	5	1	1	OQR66127.1 serine/threonine-protein phosphatase PP1-beta catalytic subunit isoform 1, partial [Tropilaelaps mercedesae]	1	5	1	1	0	4	2	0	0	1	0	0	1	25.1	7.3	7.3	28.223	247	247	0.0053872	6.1477	0	17.8	10.9	45038000	0	0	1	1				354	184;2640;2746;5383;6537	False;False;False;True;False	192;2749;2857;5662;6848	383;5389;5604;11234;13489;13490	519;6856;6857;7140;14419;17302;17303	519;6856;7140;14419;17302			-1
OQR66161.1	OQR66161.1	1	1	1	OQR66161.1 endophilin-A-like [Tropilaelaps mercedesae]	1	1	1	1	0	0	1	0	0	1	0	0	1	10.6	10.6	10.6	14.298	123	123	0	21.871	0	0	10.6	219520000	0	0	2	2				355	4756	TRUE	5006	9934	12756;12757	12756			-1
OQR66164.1	OQR66164.1	2	2	2	OQR66164.1 endophilin-A-like [Tropilaelaps mercedesae]	1	2	2	2	0	2	2	0	2	2	0	2	2	11.8	11.8	11.8	21.362	195	195	0	25.501	0	11.8	11.8	985710000	0	3	1	4				356	1354;6470	True;True	1417;6780	2754;2755;13374;13375	3489;3490;3491;17170;17171	3491;17170			-1
OQR66165.1	OQR66165.1	1	1	1	OQR66165.1 proteasome subunit beta type-5-like [Tropilaelaps mercedesae]	1	1	1	1	0	1	1	0	1	1	0	1	1	4.1	4.1	4.1	32.049	290	290	0	11.849	0	4.1	4.1	223270000	0	1	1	2				357	6549	TRUE	6861	13522;13523	17347;17348	17348			-1
OQR66203.1;OQR66202.1;OQR73019.1;OQR71918.1	OQR66203.1;OQR66202.1	4;3;1;1	1;1;1;1	0;0;0;0	OQR66203.1 cuticle protein 14-like [Tropilaelaps mercedesae];OQR66202.1 cuticle protein 14-like [Tropilaelaps mercedesae]	4	4	1	0	0	4	3	0	1	1	0	0	0	30.7	5	0	17.975	179	179;179;208;208	0.00081433	7.9654	0	30.7	26.3	10986000000	0	1	2	3				358	88;2327;5545;6258	True;False;False;False	91;2425;5832;6562	184;185;4687;11572;11573;12952;12953;12954;12955	241;242;243;5929;14870;14871;14872;16622;16623;16624;16625;16626	243;5929;14871;16624			-1;-1;-1;-1
OQR66216.1	OQR66216.1	1	1	1	OQR66216.1 ER lumen protein retaining receptor-like [Tropilaelaps mercedesae]	1	1	1	1	0	0	1	0	0	1	0	0	1	9	9	9	24.573	212	212	0	12.632	0	0	9	508240000	0	0	3	3				359	5394	TRUE	5673	11255	14445;14446;14447	14447			-1
OQR66251.1;gi|571533607|ref|XP_006562528.1|;gi|1032023894|ref|XP_016768218.1|	OQR66251.1	5;1;1	5;1;1	5;1;1	OQR66251.1 lon protease -like protein [Tropilaelaps mercedesae]	3	5	5	5	0	4	4	0	4	4	0	4	4	6.5	6.5	6.5	104.85	942	942;995;1012	0	40.336	0	5.3	5.3	1324100000	0	6	6	12				360	1440;2756;3772;3883;5031	True;True;True;True;True	1509;2868;3936;4054;5291	2917;2918;2919;5627;7829;8073;8074;10455;10456	3686;3687;3688;7170;10054;10370;10371;10372;10373;10374;10375;13412;13413	3687;7170;10054;10372;13412			-1;-1;-1
OQR66295.1	OQR66295.1	1	1	1	OQR66295.1 putative oxidoreductase GLYR1-like [Tropilaelaps mercedesae]	1	1	1	1	0	0	1	0	0	1	0	0	1	2.5	2.5	2.5	62.042	569	569	0.008844	5.8912	0	0	2.5	147730000	0	0	1	1				361	794	TRUE	828	1659	2135	2135			-1
OQR66297.1;gi|1477746343|ref|XP_026296205.1|;gi|1477746340|ref|XP_026296204.1|;gi|1477746346|ref|XP_026296206.1|	OQR66297.1	15;3;3;2	15;3;3;2	11;0;0;0	OQR66297.1 hypothetical protein BIW11_14247 [Tropilaelaps mercedesae]	4	15	15	11	0	11	13	0	11	13	0	9	10	26.5	26.5	21.1	86.056	811	811;547;553;487	0	124.35	0	19.9	24.3	4771100000	0	11	13	24				362	277;351;729;933;1182;1407;1952;1991;2195;2451;2579;3174;3510;4347;4495	True;True;True;True;True;True;True;True;True;True;True;True;True;True;True	288;364;762;976;1236;1474;2031;2073;2285;2555;2688;3311;3657;4577;4737	586;731;732;1519;1931;1932;1933;2411;2852;3894;3973;3974;4412;4413;4987;4988;5264;5265;6566;6567;7264;7265;9047;9391;9392	782;961;962;1954;2479;2480;2481;3063;3602;4927;5025;5026;5590;5591;5592;6326;6327;6693;6694;8425;8426;9330;9331;11586;12038;12039	782;961;1954;2480;3063;3602;4927;5026;5591;6326;6693;8426;9330;11586;12038			-1;-1;-1;-1
OQR66298.1	OQR66298.1	4	3	3	OQR66298.1 hypothetical protein BIW11_05007 [Tropilaelaps mercedesae]	1	4	3	3	0	3	3	0	2	2	0	2	2	12.6	9.6	9.6	39.275	356	356	0	80.121	0	11.8	12.6	567920000	0	1	3	4				363	3524;5093;5094;6264	False;True;True;True	3672;5355;5356;6568	7295;7296;10598;10599;12965;12966;12967;12968	9365;9366;13584;13585;16639;16640;16641;16642	9366;13584;13585;16641			-1
OQR66299.1	OQR66299.1	3	3	3	OQR66299.1 hypothetical protein BIW11_05008, partial [Tropilaelaps mercedesae]	1	3	3	3	0	3	2	0	3	2	0	3	2	8.6	8.6	8.6	83.249	757	757	0	69.964	0	8.6	4.1	3986400000	0	4	2	6				364	1706;2801;4503	True;True;True	1784;2914;4745	3439;3440;3441;5719;5720;9408	4334;4335;4336;7295;7296;12057	4336;7295;12057			-1
OQR66321.1	OQR66321.1	8	6	6	OQR66321.1 fatty acid synthase-like [Tropilaelaps mercedesae]	1	8	6	6	0	7	7	0	5	5	0	5	5	5.8	4.5	4.5	258.85	2579	2579	0	269.43	0	5.4	4.1	3383500000	0	7	11	18				365	627;1062;2129;3798;3890;5003;5134;5777	True;True;True;False;False;True;True;True	656;1109;2218;2219;3964;4061;5261;5399;6071	1306;1307;2180;4288;4289;4290;4291;7881;7882;8088;8089;10402;10403;10404;10684;10685;10686;10687;12017	1688;1689;1690;2770;5437;5438;5439;5440;5441;5442;10124;10125;10390;10391;13337;13338;13339;13699;13700;13701;13702;13703;15404	1688;2770;5439;10124;10391;13338;13703;15404	162	2102	-1
OQR66330.1	OQR66330.1	2	2	2	OQR66330.1 cullin-4A-like [Tropilaelaps mercedesae]	1	2	2	2	0	1	1	0	1	1	0	1	1	3.8	3.8	3.8	86.252	737	737	0	12.972	0	2	1.8	140020000	0	1	1	2				366	4167;5655	True;True	4370;5944	8672;11782	11125;15122	11125;15122			-1
OQR66345.1	OQR66345.1	3	3	3	OQR66345.1 DEAD-box helicase Dbp80-like [Tropilaelaps mercedesae]	1	3	3	3	0	3	2	0	3	2	0	3	2	7.8	7.8	7.8	54.571	487	487	0	19.957	0	7.8	5.7	736420000	0	3	2	5				367	4851;4955;5302	True;True;True	5105;5211;5575	10102;10298;10299;11042;11043	12966;13215;13216;14155;14156	12966;13215;14156			-1
OQR66351.1	OQR66351.1	4	3	3	OQR66351.1 UTP--glucose-1-phosphate uridylyltransferase-like [Tropilaelaps mercedesae]	1	4	3	3	0	3	3	0	2	2	0	2	2	11.6	8.7	8.7	58.034	517	517	0	29.77	0	9.3	7.2	585530000	0	2	3	5				368	1800;2232;2650;3761	True;True;True;False	1879;2322;2759;3924	3612;4481;5406;5407;7806;7807	4581;5673;6878;6879;6880;10023;10024	4581;5673;6878;10024			-1
OQR66357.1	OQR66357.1	4	4	4	OQR66357.1 mitochondrial 2-oxodicarboxylate carrier isoform 1 [Tropilaelaps mercedesae]	1	4	4	4	0	4	2	0	4	2	0	4	2	11.1	11.1	11.1	34.009	305	305	0	24.466	0	11.1	8.2	1481000000	0	5	4	9				369	1628;1629;3511;4973	True;True;True;True	1704;1705;3658;5230	3293;3294;3295;7266;7267;10337	4172;4173;4174;4175;9332;9333;9334;9335;13263	4172;4173;9332;13263			-1
OQR66371.1	OQR66371.1	2	2	2	OQR66371.1 translocation protein SEC63-like [Tropilaelaps mercedesae]	1	2	2	2	0	2	0	0	2	0	0	2	0	3.6	3.6	3.6	89.043	770	770	0	19.005	0	3.6	0	0	0	2	0	2				370	3320;4959	True;True	3460;5215	6858;10306	8800;13224	8800;13224			-1
OQR66384.1	OQR66384.1	9	9	7	OQR66384.1 prohibitin-2-like [Tropilaelaps mercedesae]	1	9	9	7	0	8	8	0	8	8	0	6	6	34.3	34.3	27.3	32.836	297	297	0	94.549	0	31.3	31.3	10240000000	0	7	10	17				371	14;707;856;1533;1740;2990;3572;4801;6047	True;True;True;True;True;True;True;True;True	14;737;890;891;1607;1819;3122;3722;5053;6346	28;1461;1462;1772;1773;1774;3129;3503;3504;6142;6143;6144;7409;7410;10014;10015;12545;12546	32;1883;1884;2275;2276;2277;2278;2279;3953;4418;4419;7857;7858;7859;9524;9525;12858;12859;16097;16098	32;1883;2279;3953;4419;7858;9524;12858;16097	80	103	-1
OQR66398.1	OQR66398.1	1	1	1	OQR66398.1 2-amino-3-carboxymuconate-6-semialdehyde decarboxylase-like, partial [Tropilaelaps mercedesae]	1	1	1	1	0	1	1	0	1	1	0	1	1	3.4	3.4	3.4	43.263	383	383	0	19.702	0	3.4	3.4	270480000	0	1	1	2				372	4339	TRUE	4569	9036;9037	11573;11574	11574			-1
OQR66453.1	OQR66453.1	3	3	3	OQR66453.1 small ubiquitin-related modifier 3-like [Tropilaelaps mercedesae]	1	3	3	3	0	3	3	0	3	3	0	3	3	29.9	29.9	29.9	10.779	97	97	0	17.846	0	29.9	29.9	3722000000	0	4	3	7				373	3733;4304;6239	True;True;True	3891;4534;6543	7734;7735;8976;8977;12919;12920	9930;9931;11500;11501;11502;11503;11504;16586;16587	9930;11501;16586			-1
OQR66460.1;gi|110755692|ref|XP_624023.2|	OQR66460.1	5;1	5;1	5;1	OQR66460.1 isoleucine--tRNA ligase [Tropilaelaps mercedesae]	2	5	5	5	0	4	4	0	4	4	0	4	4	6.4	6.4	6.4	140.08	1231	1231;1246	0	36.435	0	4.6	4.3	535890000	0	6	7	13				374	2859;4204;6076;6485;6541	True;True;True;True;True	2983;4416;6376;6795;6853	5857;8756;8757;12600;13403;13404;13508;13509	7483;11228;11229;11230;16167;16168;17202;17203;17204;17205;17329;17330;17331	7483;11228;16168;17205;17330			-1;-1
OQR66482.1	OQR66482.1	2	2	2	OQR66482.1 thiosulfate sulfurtransferase/rhodanese domain-containing protein 1-like, partial [Tropilaelaps mercedesae]	1	2	2	2	0	2	2	0	2	2	0	2	2	32.1	32.1	32.1	8.845	78	78	0	12.071	0	32.1	32.1	3013200000	0	3	2	5				375	1532;2334	True;True	1606;2433	3127;3128;4705;4706	3950;3951;3952;5948;5949	3951;5948			-1
OQR66499.1	OQR66499.1	1	1	1	OQR66499.1 ryanodine receptor 44F-like [Tropilaelaps mercedesae]	1	1	1	1	0	1	0	0	1	0	0	1	0	1	1	1	207.82	1847	1847	0	16.907	0	1	0	176490000	0	1	0	1				376	1721	TRUE	1799	3465	4367	4367			-1
OQR66500.1	OQR66500.1	18	18	18	OQR66500.1 ryanodine receptor 44F-like, partial [Tropilaelaps mercedesae]	1	18	18	18	1	11	14	1	11	14	1	11	14	8	8	8	337.63	2990	2990	0	150.14	0.4	4.9	5.8	1863800000	1	12	14	27				377	621;1337;2209;2302;2759;2895;3251;3460;3592;3618;3695;3968;4783;5211;5570;5923;6249;6273	True;True;True;True;True;True;True;True;True;True;True;True;True;True;True;True;True;True	649;1398;2299;2399;2871;3020;3389;3606;3743;3770;3849;4145;5035;5480;5857;6218;6553;6577	1293;2720;2721;4439;4638;5633;5634;5934;6726;6727;7167;7444;7445;7507;7652;8244;8245;9984;9985;10845;10846;11618;12286;12938;12984;12985;12986	1669;3450;3451;5623;5870;7177;7178;7179;7582;8627;8628;9206;9569;9570;9659;9837;10580;10581;12821;12822;13907;13908;14924;15741;15742;16607;16659;16660;16661	1669;3450;5623;5870;7177;7582;8627;9206;9569;9659;9837;10581;12822;13907;14924;15742;16607;16660			-1
OQR66502.1	OQR66502.1	1	1	1	OQR66502.1 liprin-alpha-1-like [Tropilaelaps mercedesae]	1	1	1	1	0	1	0	0	1	0	0	1	0	1	1	1	131.54	1195	1195	0.0083067	5.9241	0	1	0	0	0	1	0	1				378	3681	TRUE	3835	7628	9808	9808			-1
OQR66505.1	OQR66505.1	2	1	1	OQR66505.1 cuticle protein 16.8-like [Tropilaelaps mercedesae]	1	2	1	1	0	2	2	0	1	1	0	1	1	19.9	14.6	14.6	17.873	171	171	0	109.92	0	19.9	19.9	4058800000	0	4	4	8				379	5696;6594	True;False	5988;6910	11872;11873;11874;13611;13612;13613;13614	15235;15236;15237;15238;15239;15240;15241;15242;17471;17472;17473;17474	15239;17473			-1
OQR66526.1;gi|66523907|ref|XP_393976.2|;gi|571571014|ref|XP_006563043.1|;gi|571571008|ref|XP_006563042.1|	OQR66526.1	9;3;3;3	9;3;3;3	9;3;3;3	OQR66526.1 guanine nucleotide-binding protein G(I)/G(S)/G(T) subunit beta-1 isoform 1 [Tropilaelaps mercedesae]	4	9	9	9	0	5	9	0	5	9	0	5	9	44.7	44.7	44.7	37.262	340	340;341;341;341	0	323.31	0	25	44.7	2530000000	0	7	11	18				380	9;74;1317;3032;3053;3679;5001;5218;6162	True;True;True;True;True;True;True;True;True	9;76;1378;3164;3185;3833;5259;5489;6463	18;19;153;2682;2683;2684;6230;6270;7624;7625;10398;10399;10865;12758;12759	20;21;22;23;184;3396;3397;3398;3399;7993;8042;9804;9805;13333;13334;13929;16371;16372	21;184;3399;7993;8042;9805;13333;13929;16371			-1;-1;-1;-1
OQR66529.1	OQR66529.1	3	3	3	OQR66529.1 microtubule-associated protein RP/EB family member 3-like [Tropilaelaps mercedesae]	1	3	3	3	0	2	2	0	2	2	0	2	2	9.2	9.2	9.2	26.812	239	239	0	22.445	0	5.9	9.2	427730000	0	4	3	7				381	767;1414;3863	True;True;True	800;1481;4034	1604;2869;8032;8033	2067;2068;3621;10314;10315;10316;10317	2068;3621;10316			-1
OQR66560.1;gi|1477758278|ref|XP_006564672.2|	OQR66560.1	5;1	5;1	5;1	OQR66560.1 protein transport protein Sec61 subunit alpha 1-like [Tropilaelaps mercedesae]	2	5	5	5	0	4	4	0	4	4	0	4	4	13.2	13.2	13.2	52.115	476	476;476	0	70.202	0	10.9	11.3	2117400000	0	5	5	10				382	1393;1459;1701;2710;5704	True;True;True;True;True	1459;1530;1778;2821;5996	2827;2828;2971;2972;2973;3428;3429;5534;11890	3574;3575;3748;3749;3750;3751;4321;4322;7060;15258	3575;3749;4322;7060;15258			-1;-1
OQR66566.1	OQR66566.1	8	8	8	OQR66566.1 coronin-6-like, partial [Tropilaelaps mercedesae]	1	8	8	8	0	6	6	0	6	6	0	6	6	14.8	14.8	14.8	91.854	818	818	0	78.721	0	9.4	11.2	2539500000	0	6	7	13				383	728;1667;2075;2246;5007;5216;5809;6441	True;True;True;True;True;True;True;True	761;1744;2163;2337;5265;5487;6103;6750	1518;3368;4159;4160;4161;4506;4507;10409;10861;10862;12072;12073;13315	1953;4254;5261;5262;5263;5707;5708;13344;13925;13926;15470;15471;15472;17091	1953;4254;5263;5708;13344;13925;15470;17091			-1
OQR66579.1	OQR66579.1	1	1	1	OQR66579.1 small glutamine-rich tetratricopeptide repeat-containing protein alpha-like [Tropilaelaps mercedesae]	1	1	1	1	0	1	1	0	1	1	0	1	1	3.5	3.5	3.5	39.516	368	368	0.0021262	6.3911	0	3.5	3.5	254690000	0	1	2	3				384	4131	TRUE	4326	8597;8598;8599	11037;11038;11039	11039			-1
OQR66589.1	OQR66589.1	12	12	5	OQR66589.1 elongation factor 1-alpha 1-like [Tropilaelaps mercedesae]	1	12	12	5	0	11	11	0	11	11	0	4	5	30.2	30.2	11.9	63.015	570	570	0	323.31	0	30	28.6	74294000000	0	28	27	55				385	1210;1449;1992;2665;4454;4753;4797;4861;5237;5422;5492;6638	True;True;True;True;True;True;True;True;True;True;True;True	1267;1520;2074;2774;4688;4689;5003;5049;5115;5508;5703;5775;5776;6956	2465;2466;2467;2947;2948;3975;3976;5435;5436;9294;9295;9296;9297;9929;9930;10009;10116;10904;10905;10906;11316;11317;11318;11319;11455;11456;11457;11458;11459;11460;11461;11462;13712;13713;13714	3124;3125;3126;3127;3722;3723;5027;5028;6917;6918;6919;6920;6921;11916;11917;11918;11919;11920;12751;12752;12852;12982;13982;13983;13984;13985;14528;14529;14530;14531;14532;14533;14534;14535;14536;14537;14538;14539;14720;14721;14722;14723;14724;14725;14726;14727;14728;14729;14730;14731;14732;14733;14734;17608;17609;17610;17611;17612;17613;17614	3124;3722;5027;6920;11918;12751;12852;12982;13982;14538;14732;17614	163;164	211;344	-1
OQR66597.1	OQR66597.1	13	13	10	OQR66597.1 stress-70 protein, partial [Tropilaelaps mercedesae]	1	13	13	10	1	13	13	1	13	13	0	10	10	42	42	37.4	51.909	479	479	0	323.31	2.9	42	42	16343000000	3	23	23	49				386	476;622;1405;1406;1603;2273;2614;3074;3662;5077;5180;5960;5961	True;True;True;True;True;True;True;True;True;True;True;True;True	493;650;1471;1472;1473;1679;2368;2723;3207;3816;5338;5447;6259;6260	988;989;1294;1295;2846;2847;2848;2849;2850;2851;3256;3257;4576;4577;4578;4579;4580;4581;5336;5337;5338;6327;6328;7594;7595;10556;10557;10774;10775;10776;10777;10778;10779;12380;12381;12382;12383	1274;1275;1670;1671;1672;1673;3594;3595;3596;3597;3598;3599;3600;3601;4128;4129;4130;5797;5798;5799;5800;5801;5802;6786;6787;6788;8119;8120;9765;9766;9767;9768;9769;13534;13535;13536;13537;13812;13813;13814;13815;13816;13817;13818;13819;13820;13821;15871;15872;15873;15874;15875	1274;1673;3596;3600;4130;5802;6786;8119;9765;13536;13818;15872;15874	165	355	-1
OQR66601.1	OQR66601.1	1	1	1	OQR66601.1 fibroleukin-like [Tropilaelaps mercedesae]	1	1	1	1	0	1	0	0	1	0	0	1	0	2.4	2.4	2.4	52.777	468	468	0.0014674	6.5302	0	2.4	0	37701000	0	1	0	1				387	2789	TRUE	2902	5690	7255	7255			-1
OQR66613.1	OQR66613.1	2	2	2	OQR66613.1 acidic leucine-rich nuclear phosphoprotein 32 family member A-like [Tropilaelaps mercedesae]	1	2	2	2	0	1	2	0	1	2	0	1	2	14	14	14	18.359	164	164	0	11.716	0	6.1	14	252750000	0	1	2	3				388	3936;5515	True;True	4110;5799	8178;8179;11501	10504;10505;14776	10505;14776			-1
OQR66638.1;OQR72113.1;gi|1477747207|ref|XP_026296372.1|;gi|1477747204|ref|XP_026296371.1|	OQR66638.1	7;2;1;1	7;2;1;1	7;2;1;1	OQR66638.1 eukaryotic translation initiation factor 5A isoform 1 [Tropilaelaps mercedesae]	4	7	7	7	0	5	6	0	5	6	0	5	6	69.6	69.6	69.6	17.314	158	158;157;160;160	0	143.58	0	56.3	69.6	6563700000	0	8	13	21				389	1931;2986;3116;3227;4096;4947;5929	True;True;True;True;True;True;True	2010;3118;3251;3364;4288;4289;5203;6224	3845;6131;6132;6423;6680;6681;6682;6683;6684;8538;8539;8540;10287;12297;12298	4866;7836;7837;8251;8566;8567;8568;8569;8570;8571;8572;8573;8574;10962;10963;10964;13201;15756;15757;15758;15759;15760;15761	4866;7837;8251;8573;10963;13201;15758	166	1	-1;-1;-1;-1
OQR66660.1	OQR66660.1	1	1	1	OQR66660.1 putative 1, partial [Tropilaelaps mercedesae]	1	1	1	1	0	1	1	0	1	1	0	1	1	2.7	2.7	2.7	38.08	334	334	0.0034435	6.2729	0	2.7	2.7	236400000	0	2	1	3				390	6548	TRUE	6860	13520;13521	17344;17345;17346	17344			-1
OQR66664.1;gi|1477754348|ref|XP_393294.2|	OQR66664.1	5;1	5;1	5;1	OQR66664.1 proteasome subunit alpha type-2-like [Tropilaelaps mercedesae]	2	5	5	5	0	5	5	0	5	5	0	5	5	34.2	34.2	34.2	26.017	234	234;234	0	150.41	0	34.2	34.2	3561600000	0	10	7	17				391	433;2298;4003;6565;6570	True;True;True;True;True	447;2395;4180;6880;6885	895;896;4631;4632;8317;8318;8319;8320;13556;13557;13565;13566	1161;1162;1163;5860;5861;10680;10681;10682;10683;17391;17392;17393;17403;17404;17405;17406;17407;17408	1162;5860;10682;17391;17408			-1;-1
OQR66677.1	OQR66677.1	5	5	5	OQR66677.1 putative methylmalonate-semialdehyde dehydrogenase-like [Tropilaelaps mercedesae]	1	5	5	5	0	4	5	0	4	5	0	4	5	12.2	12.2	12.2	57.322	525	525	0	159.92	0	9.9	12.2	4025600000	0	9	7	16				392	154;220;560;1221;2688	True;True;True;True;True	161;229;583;1278;2799	318;319;448;1159;1160;2487;2488;2489;2490;5481;5482;5483;5484	433;434;605;1497;1498;1499;3154;3155;3156;3157;3158;3159;6973;6974;6975;6976;6977	433;605;1499;3157;6977			-1
OQR66682.1	OQR66682.1	1	1	1	OQR66682.1 atrial natriuretic peptide receptor 1-like, partial [Tropilaelaps mercedesae]	1	1	1	1	0	1	0	0	1	0	0	1	0	2.8	2.8	2.8	69.919	618	618	0.001497	6.6811	0	2.8	0	107130000	0	0	0	0				393	6247	TRUE	6551	12934	16603	16603			-1
OQR66708.1	OQR66708.1	1	1	1	OQR66708.1 ufm1-specific protease 2-like [Tropilaelaps mercedesae]	1	1	1	1	0	1	1	0	1	1	0	1	1	3	3	3	62.978	569	569	0	40.234	0	3	3	103930000	0	1	1	2				394	3919	TRUE	4092	8145;8146	10460;10461	10461			-1
OQR66724.1	OQR66724.1	1	1	1	OQR66724.1 neuferricin-like [Tropilaelaps mercedesae]	1	1	1	1	0	1	0	0	1	0	0	1	0	8.2	8.2	8.2	33.056	294	294	0.0015106	6.7594	0	8.2	0	32305000	0	1	0	1				395	5636	TRUE	5924	11744	15080	15080			-1
OQR66734.1	OQR66734.1	1	1	1	OQR66734.1 hypothetical protein BIW11_13960 [Tropilaelaps mercedesae]	1	1	1	1	0	1	1	0	1	1	0	1	1	7.3	7.3	7.3	17.068	151	151	0.00084602	9.8723	0	7.3	7.3	257620000	0	2	2	4				396	6574	TRUE	6889	13571;13572	17413;17414;17415;17416	17416			-1
OQR66737.1	OQR66737.1	3	3	3	OQR66737.1 muscle M-line assembly protein unc-89-like, partial [Tropilaelaps mercedesae]	1	3	3	3	0	3	2	0	3	2	0	3	2	13.5	13.5	13.5	32.124	297	297	0	19.462	0	13.5	10.1	1028200000	0	2	2	4				397	720;1610;3612	True;True;True	753;1686;3764	1495;3267;3268;7496;7497	1923;4142;4143;9643;9644	1923;4142;9643			-1
OQR66738.1	OQR66738.1	13	13	13	OQR66738.1 muscle M-line assembly protein unc-89-like [Tropilaelaps mercedesae]	1	13	13	13	1	12	12	1	12	12	1	12	12	12.7	12.7	12.7	143.41	1267	1267	0	190.67	0.7	12	12	5367400000	1	21	19	41				398	425;428;1214;2030;2105;2228;4176;4314;4319;4350;4614;5525;5832	True;True;True;True;True;True;True;True;True;True;True;True;True	439;442;1271;2113;2193;2318;4381;4544;4549;4580;4859;5811;6126	879;880;881;882;887;888;2473;2474;2475;4059;4060;4061;4230;4231;4473;4474;8690;8691;8996;8997;8998;8999;9006;9007;9053;9054;9624;9625;11525;12114;12115	1144;1145;1146;1147;1152;1153;1154;3134;3135;3136;3137;3138;3139;3140;5141;5142;5143;5354;5355;5356;5357;5664;5665;5666;11145;11146;11524;11525;11526;11527;11528;11529;11530;11538;11539;11594;11595;11596;12330;12331;14810;15520;15521;15522	1144;1153;3139;5141;5356;5664;11145;11530;11538;11594;12330;14810;15522			-1
OQR66739.1	OQR66739.1	2	2	2	OQR66739.1 muscle M-line assembly protein unc-89-like [Tropilaelaps mercedesae]	1	2	2	2	0	2	1	0	2	1	0	2	1	4.5	4.5	4.5	55.686	509	509	0	12.557	0	4.5	2.8	474600000	0	2	1	3				399	1702;3571	True;True	1779;3721	3430;3431;7408	4323;4324;9523	4323;9523			-1
OQR66741.1	OQR66741.1	3	3	3	OQR66741.1 transmembrane GTPase Marf-like [Tropilaelaps mercedesae]	1	3	3	3	0	2	3	0	2	3	0	2	3	5.9	5.9	5.9	79.891	709	709	0	25.236	0	4.2	5.9	327140000	0	2	4	6				400	2793;3913;4355	True;True;True	2906;4086;4585	5698;5699;8135;9061;9062	7265;7266;7267;10449;11607;11608	7265;10449;11607			-1
OQR66744.1	OQR66744.1	1	1	1	OQR66744.1 26S proteasome non-ATPase regulatory subunit 10-like [Tropilaelaps mercedesae]	1	1	1	1	0	0	1	0	0	1	0	0	1	6.3	6.3	6.3	24.256	223	223	0	58.032	0	0	6.3	61433000	0	0	1	1				401	4279	TRUE	4507	8924	11435	11435			-1
OQR66749.1	OQR66749.1	3	3	3	OQR66749.1 glutaryl-CoA dehydrogenase [Tropilaelaps mercedesae]	1	3	3	3	0	2	3	0	2	3	0	2	3	15.2	15.2	15.2	44.487	400	400	0	31.803	0	6.8	15.2	873460000	0	2	2	4				402	1241;5155;5705	True;True;True	1298;5422;5997	2528;10729;10730;11891;11892	3205;13754;13755;15259;15260	3205;13754;15259	167	60	-1
OQR66766.1	OQR66766.1	2	2	2	OQR66766.1 exportin-7-like, partial [Tropilaelaps mercedesae]	1	2	2	2	0	2	2	0	2	2	0	2	2	6.5	6.5	6.5	48.614	432	432	0	14.481	0	6.5	6.5	267100000	0	3	3	6				403	904;2761	True;True	945;2873	1874;1875;5636;5637	2404;2405;7181;7182;7183;7184	2404;7181			-1
OQR66858.1	OQR66858.1	10	10	9	OQR66858.1 T-complex protein 1 subunit beta-like [Tropilaelaps mercedesae]	1	10	10	9	0	8	8	0	8	8	0	7	7	22.6	22.6	19.8	58.052	536	536	0	165.99	0	20.1	19.2	6285700000	0	12	9	21				404	946;1067;2585;2777;3519;3545;3904;4728;4818;5850	True;True;True;True;True;True;True;True;True;True	989;1114;2694;2890;3667;3694;4077;4977;5071;6144	1958;2186;5277;5278;5667;7288;7348;7349;7350;7351;8121;8122;9876;9877;10047;10048;10049;12147;12148	2511;2776;6707;6708;6709;7222;7223;9357;9448;9449;9450;9451;9452;10434;10435;10436;12672;12673;12897;12898;12899;15558;15559	2511;2776;6707;7223;9357;9449;10436;12673;12897;15559	154	515	-1
OQR66863.1	OQR66863.1	4	4	4	OQR66863.1 proliferation-associated protein 2G4-like [Tropilaelaps mercedesae]	1	4	4	4	0	3	3	0	3	3	0	3	3	12.4	12.4	12.4	43.2	387	387	0	38.355	0	9	8.3	9709900000	0	5	4	9				405	556;597;5062;5287	True;True;True;True	579;624;5323;5559	1152;1245;10526;10527;10528;11014;11015	1488;1603;13499;13500;13501;13502;13503;14117;14118	1488;1603;13500;14117			-1
OQR66878.1	OQR66878.1	1	1	1	OQR66878.1 cAMP-dependent protein kinase type II regulatory subunit-like [Tropilaelaps mercedesae]	1	1	1	1	0	1	1	0	1	1	0	1	1	6.2	6.2	6.2	29.706	275	275	0	316.01	0	6.2	6.2	731740000	0	1	2	3				406	5083	TRUE	5344	10573;10574;10575	13554;13555;13556;13557	13554			-1
OQR66896.1	OQR66896.1	1	1	1	OQR66896.1 ras-related protein Rab-3-like [Tropilaelaps mercedesae]	1	1	1	1	0	1	1	0	1	1	0	1	1	5.9	5.9	5.9	25.135	219	219	0	16.501	0	5.9	5.9	43844000	0	1	1	2				407	635	TRUE	664	1321;1322	1706;1707	1707			-1
OQR66913.1	OQR66913.1	1	1	1	OQR66913.1 ovostatin-like [Tropilaelaps mercedesae]	1	1	1	1	0	1	1	0	1	1	0	1	1	13.3	13.3	13.3	11.066	98	98	0.00082919	8.7157	0	13.3	13.3	2108100000	0	4	2	6				408	5856	TRUE	6150	12157;12158	15570;15571;15572;15573;15574;15575	15571			-1
OQR66934.1	OQR66934.1	5	5	5	OQR66934.1 nucleoside diphosphate-linked moiety X motif 19 [Tropilaelaps mercedesae]	1	5	5	5	0	4	3	0	4	3	0	4	3	15.2	15.2	15.2	47.457	428	428	0	32.803	0	12.9	8.4	390000000	0	6	3	9				409	1042;1054;1517;4905;6246	True;True;True;True;True	1088;1101;1590;5160;6550	2137;2158;3093;3094;10204;12932;12933	2720;2744;3902;3903;3904;13091;13092;16601;16602	2720;2744;3904;13091;16602			-1
OQR66937.1	OQR66937.1	9	9	7	OQR66937.1 fatty acid synthase-like [Tropilaelaps mercedesae]	1	9	9	7	0	8	9	0	8	9	0	6	7	5.8	5.8	4.5	278.5	2539	2539	0	323.31	0	4.8	5.8	6725400000	0	11	9	20				410	1561;1578;2244;3455;3798;3890;4608;4826;5143	True;True;True;True;True;True;True;True;True	1636;1653;2335;3600;3964;4061;4853;5079;5408	3181;3182;3212;3213;4503;4504;7154;7155;7881;7882;8088;8089;9614;9615;10060;10061;10700	4024;4025;4065;4066;4067;4068;4069;5704;5705;9189;9190;10124;10125;10390;10391;12319;12320;12910;12911;13719	4025;4069;5705;9190;10124;10391;12319;12911;13719			-1
OQR66967.1	OQR66967.1	2	2	2	OQR66967.1 60S ribosomal protein L24-like [Tropilaelaps mercedesae]	1	2	2	2	0	0	2	0	0	2	0	0	2	14.8	14.8	14.8	17.629	155	155	0	16.203	0	0	14.8	1257800000	0	0	4	4				411	187;2671	True;True	195;2781	387;5446	524;525;526;6931	524;6931			-1
OQR66973.1	OQR66973.1	1	1	1	OQR66973.1 cuticle protein 10.9-like [Tropilaelaps mercedesae]	1	1	1	1	0	1	1	0	1	1	0	1	1	9.4	9.4	9.4	14.755	139	139	0	13.435	0	9.4	9.4	4958500000	0	2	2	4				412	6198	TRUE	6502	12841;12842	16478;16479;16480;16481	16481			-1
OQR66979.1	OQR66979.1	1	1	1	OQR66979.1 spectrin beta chain, partial [Tropilaelaps mercedesae]	1	1	1	1	0	1	1	0	1	1	0	1	1	8.1	8.1	8.1	20.545	185	185	0.0015662	7.107	0	8.1	8.1	68311000	0	2	1	3				413	4114	TRUE	4308	8567;8568	10998;10999;11000	10998			-1
OQR66984.1	OQR66984.1	7	7	7	OQR66984.1 RNA-binding protein squid-like, partial [Tropilaelaps mercedesae]	1	7	7	7	0	5	7	0	5	7	0	5	7	23.8	23.8	23.8	32.734	302	302	0	108.26	0	19.9	23.8	4180600000	0	6	7	13				414	1655;1968;3163;3433;4613;5712;5713	True;True;True;True;True;True;True	1732;2049;3300;3578;4858;6004;6005;6006	3346;3347;3929;6543;6544;7119;7120;9622;9623;11903;11904;11905;11906	4229;4230;4974;8401;8402;9153;9154;12327;12328;12329;15276;15277;15278;15279	4229;4974;8401;9153;12329;15276;15279	168	247	-1
OQR66988.1	OQR66988.1	2	2	1	OQR66988.1 fatty-acid amide hydrolase 2-like [Tropilaelaps mercedesae]	1	2	2	1	0	2	2	0	2	2	0	1	1	1.9	1.9	1	119.7	1078	1078	0	16.934	0	1.9	1.9	2196900000	0	3	3	6				415	1814;5554	True;True	1893;5841	3636;3637;11588;11589	4609;4610;4611;4612;14889;14890	4612;14890			-1
OQR66989.1	OQR66989.1	1	1	1	OQR66989.1 serine/threonine-protein kinase PAK 1-like [Tropilaelaps mercedesae]	1	1	1	1	0	0	1	0	0	1	0	0	1	3.3	3.3	3.3	41.691	392	392	0	11.55	0	0	3.3	0	0	0	1	1				416	3880	TRUE	4051	8069	10366	10366			-1
OQR67010.1	OQR67010.1	3	3	3	OQR67010.1 peritrophin-44-like [Tropilaelaps mercedesae]	1	3	3	3	0	2	3	0	2	3	0	2	3	10.9	10.9	10.9	37.156	331	331	0	19.97	0	6.9	10.9	433950000	0	3	4	7				417	587;2096;6461	True;True;True	614;2184;6771	1224;4206;4207;13358;13359	1572;1573;5319;5320;5321;17147;17148	1573;5319;17147			-1
OQR67022.1	OQR67022.1	2	2	2	OQR67022.1 CLIP-associating protein 1-like, partial [Tropilaelaps mercedesae]	1	2	2	2	0	1	2	0	1	2	0	1	2	3.4	3.4	3.4	69.832	644	644	0	12.018	0	1.7	3.4	153330000	0	1	2	3				418	727;5295	True;True	760;5567	1516;1517;11029	1951;1952;14139	1952;14139			-1
OQR67044.1;gi|66534191|ref|XP_624580.1|;gi|1031995362|ref|XP_016772817.1|	OQR67044.1;gi|66534191|ref|XP_624580.1|;gi|1031995362|ref|XP_016772817.1|	2;1;1	2;1;1	2;1;1	OQR67044.1 putative histone-binding protein Caf1 isoform 1 [Tropilaelaps mercedesae];gi|66534191|ref|XP_624580.1| probable histone-binding protein Caf1 isoform X2 [Apis mellifera];gi|1031995362|ref|XP_016772817.1| probable histone-binding protein Caf1 isof	3	2	2	2	0	2	2	0	2	2	0	2	2	5	5	5	47.296	420	420;427;431	0	25.263	0	5	5	175930000	0	2	3	5				419	5569;5650	True;True	5856;5938	11616;11617;11772;11773	14921;14922;14923;15109;15110	14923;15109			-1;-1;-1
OQR67059.1	OQR67059.1	4	3	3	OQR67059.1 DEAD box ATP-dependent RNA helicase-like [Tropilaelaps mercedesae]	1	4	3	3	0	4	2	0	3	1	0	3	1	13.6	10.5	10.5	51.612	456	456	0	71.459	0	13.6	5.9	355740000	0	4	1	5				420	2245;2839;2951;5922	True;True;False;True	2336;2963;3079;6217	4505;5819;5820;6054;6055;12284;12285	5706;7433;7434;7737;7738;15739;15740	5706;7434;7737;15740			-1
OQR67064.1	OQR67064.1	19	12	11	OQR67064.1 tubulin beta chain-like, partial [Tropilaelaps mercedesae]	1	19	12	11	1	17	17	0	10	10	0	9	9	59.3	42.7	39.3	45.235	405	405	0	323.31	2.7	56.8	53.1	8075500000	0	14	11	25				421	157;209;1418;1474;1755;1756;2540;2823;2906;3102;3297;3534;3960;4168;4218;4219;4457;4517;6515	True;False;True;True;False;False;True;True;False;True;False;True;True;True;True;True;True;False;False	164;218;1485;1545;1834;1835;2649;2945;3031;3237;3436;3437;3682;3683;4136;4371;4372;4435;4436;4693;4760;6826	327;328;426;427;428;429;2875;3003;3004;3534;3535;3536;3537;3538;5197;5782;5783;5954;5955;6400;6810;6811;6812;7327;7328;7329;8223;8673;8674;8675;8792;8793;8794;8795;9303;9304;9437;9438;9439;9440;13458;13459	443;444;579;580;581;582;583;584;3628;3790;3791;3792;4461;4462;4463;4464;4465;4466;4467;4468;4469;4470;4471;4472;4473;4474;4475;4476;4477;4478;4479;6621;7383;7384;7604;7605;8222;8737;8738;8739;9419;9420;9421;9422;10556;11126;11127;11128;11129;11279;11280;11281;11282;11926;11927;11928;12091;12092;12093;12094;17265;17266;17267	443;582;3628;3791;4463;4478;6621;7384;7605;8222;8738;9422;10556;11129;11280;11282;11928;12093;17265	83;169;170;171	238;248;264;274	-1
OQR67098.1	OQR67098.1	2	2	2	OQR67098.1 40S ribosomal protein S16-like [Tropilaelaps mercedesae]	1	2	2	2	0	1	2	0	1	2	0	1	2	9.3	9.3	9.3	20.417	182	182	0	11.493	0	4.9	9.3	1476900000	0	1	2	3				422	224;934	True;True	233;977	453;1934;1935	610;2482;2483	610;2482			-1
OQR67102.1	OQR67102.1	1	1	1	OQR67102.1 tubulin-specific chaperone B-like [Tropilaelaps mercedesae]	1	1	1	1	0	1	1	0	1	1	0	1	1	5.1	5.1	5.1	30.819	276	276	0.0034892	6.3303	0	5.1	5.1	112960000	0	1	1	2				423	3970	TRUE	4147	8247;8248	10583;10584	10584			-1
OQR67127.1	OQR67127.1	2	2	2	OQR67127.1 actin-interacting protein 1-like [Tropilaelaps mercedesae]	1	2	2	2	0	2	2	0	2	2	0	2	2	6.6	6.6	6.6	68.588	622	622	0	22.567	0	6.6	6.6	1042100000	0	5	3	8				424	2800;4057	True;True	2913;4235	5717;5718;8429;8430;8431	7290;7291;7292;7293;7294;10816;10817;10818	7294;10816			-1
OQR67142.1;gi|1477719754|ref|XP_006571335.2|	OQR67142.1	32;5	32;5	18;0	OQR67142.1 heat shock protein 83 isoform 1 [Tropilaelaps mercedesae]	2	32	32	18	1	28	27	1	28	27	1	15	16	37.8	37.8	21.7	82.076	714	714;718	0	323.31	2.2	37.4	33.3	113560000000	2	62	60	124				425	67;126;336;337;1088;1120;1121;1187;1188;1262;1338;1339;1966;2282;2361;2398;2426;2910;2995;2996;3501;3502;4838;4839;4860;5122;5334;5518;6426;6590;6635;6636	True;True;True;True;True;True;True;True;True;True;True;True;True;True;True;True;True;True;True;True;True;True;True;True;True;True;True;True;True;True;True;True	68;130;349;350;1137;1170;1171;1241;1242;1322;1399;1400;2046;2047;2377;2460;2498;2526;3035;3127;3128;3648;3649;5092;5093;5114;5387;5608;5802;5803;6734;6905;6952;6953;6954	138;139;260;705;706;707;708;2234;2235;2293;2294;2295;2418;2419;2577;2578;2722;2723;2724;3925;3926;3927;4594;4595;4596;4754;4755;4756;4757;4758;4759;4760;4761;4845;4846;4847;4848;4900;4901;4902;4903;4904;4905;4906;4907;5963;6151;6152;6153;6154;6155;6156;7250;7251;7252;10083;10084;10085;10086;10087;10088;10114;10115;10664;10665;10666;10667;11114;11115;11116;11506;11507;11508;11509;11510;11511;11512…	165;166;167;168;169;346;930;931;932;933;2835;2836;2910;2911;2912;2913;3070;3071;3267;3268;3452;3453;3454;3455;4970;4971;4972;5815;5816;5817;5818;5819;6003;6004;6005;6006;6007;6008;6009;6010;6011;6012;6013;6014;6015;6016;6017;6144;6145;6146;6147;6148;6149;6150;6151;6152;6153;6222;6223;6224;6225;6226;6227;6228;6229;6230;6231;6232;7614;7872;7873;7874;7875;7876;7877;9314;9315;9316;9317;12938;12939;12…	168;346;931;933;2836;2910;2913;3070;3071;3268;3452;3455;4971;5815;6013;6152;6230;7614;7876;7877;9315;9317;12940;12948;12981;13678;14255;14787;17038;17459;17597;17604	172;173;174	88;458;505	-1;-1
OQR67155.1;gi|571553004|ref|XP_006562914.1|;gi|1032003201|ref|XP_016769987.1|;gi|1032003199|ref|XP_016769986.1|	OQR67155.1	4;1;1;1	4;1;1;1	4;1;1;1	OQR67155.1 kyphoscoliosis peptidase-like [Tropilaelaps mercedesae]	4	4	4	4	0	2	4	0	2	4	0	2	4	9.3	9.3	9.3	67.657	589	589;721;822;833	0	37.175	0	4.6	9.3	750280000	0	2	5	7				426	693;1275;3447;6432	True;True;True;True	723;1335;3592;6741	1432;1433;2600;7141;7142;13296	1847;1848;1849;3294;9176;9177;17063	1847;3294;9177;17063			-1;-1;-1;-1
OQR67172.1	OQR67172.1	12	12	12	OQR67172.1 talin-2-like [Tropilaelaps mercedesae]	1	12	12	12	0	10	8	0	10	8	0	10	8	7	7	7	264.37	2457	2457	0	129.95	0	5.9	4.8	1740200000	0	14	8	22				427	188;214;833;3621;4240;4645;4821;4987;5714;5996;6443;6481	True;True;True;True;True;True;True;True;True;True;True;True	196;223;867;3773;4463;4891;5074;5244;6007;6295;6752;6791	388;438;439;1731;7513;8840;9681;9682;10054;10364;10365;10366;11907;12453;12454;13317;13318;13393;13394;13395	527;593;594;2220;9667;11341;12403;12404;12904;13291;13292;13293;13294;15280;15973;15974;15975;17093;17094;17192;17193;17194	527;594;2220;9667;11341;12403;12904;13294;15280;15974;17094;17193			-1
OQR67188.1	OQR67188.1	7	7	7	OQR67188.1 synaptic vesicle membrane protein VAT-1 isoform 2 -like protein, partial [Tropilaelaps mercedesae]	1	7	7	7	0	5	7	0	5	7	0	5	7	33.7	33.7	33.7	28.755	267	267	0	44.867	0	23.6	33.7	3665500000	0	8	9	17				428	338;976;2290;2520;3476;5779;6611	True;True;True;True;True;True;True	351;1021;2385;2627;3622;6073;6927	709;2015;2016;2017;4607;4608;5146;5147;7201;7202;12020;13643;13644	934;2579;2580;2581;5831;5832;6550;6551;6552;6553;9252;9253;9254;9255;9256;9257;15407;17513;17514	934;2581;5831;6553;9253;15407;17514			-1
OQR67191.1	OQR67191.1	1	1	1	OQR67191.1 hypothetical protein BIW11_02244 [Tropilaelaps mercedesae]	1	1	1	1	0	1	1	0	1	1	0	1	1	3.5	3.5	3.5	31.867	285	285	0.001554	7.0462	0	3.5	3.5	267350000	0	3	1	4				429	3607	TRUE	3759	7488;7489	9631;9632;9633;9634	9632			-1
OQR79580.1;OQR67192.1	OQR79580.1;OQR67192.1	1;1	1;1	1;1	OQR79580.1 cytochrome c-2-like [Tropilaelaps mercedesae];OQR67192.1 cytochrome c-like [Tropilaelaps mercedesae]	2	1	1	1	0	1	1	0	1	1	0	1	1	10.2	10.2	10.2	11.99	108	108;129	0	11.808	0	10.2	10.2	6253200000	0	2	2	4				430	5405	TRUE	5685	11282;11283	14484;14485;14486;14487	14486			-1;-1
OQR67194.1	OQR67194.1	2	2	2	OQR67194.1 hydroxyacyl-coenzyme A dehydrogenase [Tropilaelaps mercedesae]	1	2	2	2	0	2	2	0	2	2	0	2	2	6.5	6.5	6.5	38.482	355	355	0	12.183	0	6.5	6.5	2442600000	0	3	2	5				431	971;1639	True;True	1016;1715;1716	2006;2007;3313;3314;3315	2568;2569;4193;4194;4195	2569;4195	175	215	-1
OQR67209.1	OQR67209.1	8	8	8	OQR67209.1 26S proteasome non-ATPase regulatory subunit 3-like [Tropilaelaps mercedesae]	1	8	8	8	0	6	6	0	6	6	0	6	6	20.2	20.2	20.2	56.759	496	496	0	198.68	0	15.5	14.9	1300800000	0	12	6	18				432	218;3298;3837;4147;4570;4946;5082;6197	True;True;True;True;True;True;True;True	227;3438;4006;4346;4814;5202;5343;6501	446;6813;7966;8636;9548;9549;10285;10286;10570;10571;10572;12838;12839;12840	602;603;8740;10233;11084;12236;12237;12238;12239;12240;13199;13200;13551;13552;13553;16474;16475;16476;16477	602;8740;10233;11084;12236;13199;13553;16475			-1
OQR67210.1	OQR67210.1	5	5	5	OQR67210.1 pyruvate dehydrogenase E1 component subunit beta [Tropilaelaps mercedesae]	1	5	5	5	0	4	5	0	4	5	0	4	5	18.3	18.3	18.3	38.322	355	355	0	141.92	0	15.2	18.3	1849600000	0	6	4	10				433	215;631;632;2160;6054	True;True;True;True;True	224;660;661;2250;6353	440;441;1313;1314;1315;1316;4354;4355;12558	595;596;1697;1698;1699;1700;1701;5521;5522;5523;16114	596;1698;1699;5523;16114			-1
OQR67233.1	OQR67233.1	1	1	1	OQR67233.1 acyl-CoA-binding protein-like [Tropilaelaps mercedesae]	1	1	1	1	0	1	1	0	1	1	0	1	1	12.2	12.2	12.2	14.72	131	131	0	36.236	0	12.2	12.2	2898900000	0	1	2	3				434	5598	TRUE	5885	11674;11675;11676	14991;14992;14993	14993			-1
OQR67236.1	OQR67236.1	1	1	1	OQR67236.1 fatty acid-binding protein5 isoform 1 [Tropilaelaps mercedesae]	1	1	1	1	0	1	1	0	1	1	0	1	1	6.6	6.6	6.6	15.513	136	136	0.0021521	6.4471	0	6.6	6.6	9520800000	0	1	0	1				435	1	TRUE	1	1;2	1;2	2			-1
OQR67238.1	OQR67238.1	2	2	2	OQR67238.1 talin-2-like [Tropilaelaps mercedesae]	1	2	2	2	0	1	1	0	1	1	0	1	1	19.7	19.7	19.7	20.321	178	178	0	53.303	0	11.2	8.4	322140000	0	0	1	1				436	5453;5678	True;True	5735;5969	11379;11828	14613;15175	14613;15175			-1
OQR67246.1	OQR67246.1	1	1	1	OQR67246.1 ELAV protein 4-like [Tropilaelaps mercedesae]	1	1	1	1	0	1	1	0	1	1	0	1	1	6.6	6.6	6.6	28.182	258	258	0.0078278	5.9865	0	6.6	6.6	81292000	0	1	1	2				437	2408	TRUE	2508	4870;4871	6183;6184	6183			-1
OQR67248.1	OQR67248.1	3	3	3	OQR67248.1 short-chain specific acyl-CoA dehydrogenase [Tropilaelaps mercedesae]	1	3	3	3	0	3	3	0	3	3	0	3	3	10.9	10.9	10.9	45.75	421	421	0	172.2	0	10.9	10.9	818940000	0	5	3	8				438	2953;3721;5879	True;True;True	3081;3878;6173	6058;6059;7712;7713;12195;12196;12197	7742;7743;7744;9906;9907;15618;15619;15620	7744;9906;15619			-1
OQR67250.1	OQR67250.1	1	1	1	OQR67250.1 peptidyl-prolyl cis-trans isomerase FKBP4-like, partial [Tropilaelaps mercedesae]	1	1	1	1	0	1	1	0	1	1	0	1	1	2.2	2.2	2.2	49.636	445	445	0.0028209	6.3699	0	2.2	2.2	1641800000	0	1	1	2				439	493	TRUE	511	1018;1019	1308;1309	1308			-1
OQR67253.1	OQR67253.1	1	1	1	OQR67253.1 signal recognition particle 14 kDa protein-like [Tropilaelaps mercedesae]	1	1	1	1	0	1	1	0	1	1	0	1	1	11.4	11.4	11.4	13.988	123	123	0	38.586	0	11.4	11.4	247260000	0	1	1	2				440	4165	TRUE	4367	8668;8669	11121;11122	11122			-1
OQR67280.1	OQR67280.1	2	2	1	OQR67280.1 lambda-crystallin-like [Tropilaelaps mercedesae]	1	2	2	1	0	2	1	0	2	1	0	1	1	6.2	6.2	2.8	35.798	320	320	0	11.379	0	6.2	2.8	2776400000	0	2	1	3				441	2668;2855	True;True	2777;2979	5441;5850;5851	6926;7475;7476	6926;7475			-1
OQR67283.1	OQR67283.1	1	1	1	OQR67283.1 hypothetical protein BIW11_04800 [Tropilaelaps mercedesae]	1	1	1	1	1	1	1	1	1	1	1	1	1	6.2	6.2	6.2	22.767	192	192	0	14.904	6.2	6.2	6.2	714760000	1	1	1	3				442	6483	TRUE	6793	13398;13399;13400	17197;17198;17199	17199			-1
OQR67288.1	OQR67288.1	3	3	3	OQR67288.1 endoribonuclease Dicer-like [Tropilaelaps mercedesae]	1	3	3	3	0	3	2	0	3	2	0	3	2	1.8	1.8	1.8	187.95	1644	1644	0	17.847	0	1.8	1.3	179100000	0	4	3	7				443	437;5272;6130	True;True;True	451;5544;6430	908;909;10987;10988;12695	1179;1180;1181;14085;14086;14087;16299	1180;14085;16299			-1
OQR67289.1	OQR67289.1	3	3	3	OQR67289.1 V-type proton ATPase subunit C 1-A-like [Tropilaelaps mercedesae]	1	3	3	3	0	3	2	0	3	2	0	3	2	35.4	35.4	35.4	11.145	96	96	0	144.09	0	35.4	27.1	1255000000	0	3	2	5				444	1398;5810;5912	True;True;True	1464;6104;6207	2835;12074;12075;12269;12270	3583;15473;15474;15719;15720	3583;15474;15720			-1
OQR67295.1	OQR67295.1	3	3	3	OQR67295.1 cAMP-dependent protein kinase type II regulatory subunit-like [Tropilaelaps mercedesae]	1	3	3	3	0	3	2	0	3	2	0	3	2	17.6	17.6	17.6	21.196	187	187	0	26.972	0	17.6	11.8	1961500000	0	3	4	7				445	2644;4388;5735	True;True;True	2753;4621;6028	5396;5397;9150;9151;9152;11944	6866;6867;11729;11730;11731;11732;11733;15318	6866;11733;15318			-1
OQR67306.1	OQR67306.1	1	1	1	OQR67306.1 putative pterin-4-alpha-carbinolamine dehydratase-like [Tropilaelaps mercedesae]	1	1	1	1	0	0	1	0	0	1	0	0	1	10.9	10.9	10.9	13.54	119	119	0.0034459	6.2748	0	0	10.9	77014000	0	0	0	0				446	4178	TRUE	4383	8694	11151	11151			-1
OQR67318.1;gi|66564615|ref|XP_392901.2|	OQR67318.1	8;2	8;2	8;2	OQR67318.1 ubiquitin-conjugating enzyme E2 N-like [Tropilaelaps mercedesae]	2	8	8	8	0	7	6	0	7	6	0	7	6	74	74	74	17.315	154	154;151	0	127.98	0	69.5	55.8	3910000000	0	8	7	15				447	809;2551;3406;3749;4064;5676;6086;6445	True;True;True;True;True;True;True;True	843;2660;3551;3911;4242;5967;6386;6754	1684;1685;5212;5213;7069;7070;7781;7782;7783;8441;11824;11825;12616;13320	2165;2166;2167;6636;6637;9092;9093;9991;9992;9993;10836;15171;15172;16194;17096	2165;6636;9093;9991;10836;15171;16194;17096			-1;-1
OQR67338.1	OQR67338.1	1	1	1	OQR67338.1 mitochondrial dicarboxylate carrier-like [Tropilaelaps mercedesae]	1	1	1	1	0	1	1	0	1	1	0	1	1	3.3	3.3	3.3	36.099	329	329	0.00084388	9.6275	0	3.3	3.3	306630000	0	1	1	2				448	4265	TRUE	4492	8897;8898	11404;11405	11405			-1
OQR67372.1	OQR67372.1	6	6	6	OQR67372.1 spectrin beta chain [Tropilaelaps mercedesae]	1	6	6	6	0	5	6	0	5	6	0	5	6	9.2	9.2	9.2	86.916	753	753	0	71.95	0	8	9.2	600130000	0	6	6	12				449	94;1072;1505;2354;3422;6468	True;True;True;True;True;True	97;1119;1578;2453;3567;6778	197;198;2195;3070;3071;4742;4743;7102;7103;13370;13371	259;260;261;2786;2787;3874;3875;5989;5990;9133;9134;17165;17166	259;2786;3875;5989;9133;17166			-1
OQR67393.1	OQR67393.1	2	2	2	OQR67393.1 proclotting enzyme-like [Tropilaelaps mercedesae]	1	2	2	2	0	2	1	0	2	1	0	2	1	5.1	5.1	5.1	58.219	532	532	0	308.14	0	5.1	1.7	301560000	0	3	2	5				450	937;6505	True;True	980;6815	1940;13436;13437	2491;17241;17242;17243;17244	2491;17242			-1
OQR67399.1	OQR67399.1	2	1	1	OQR67399.1 troponin I 4-like [Tropilaelaps mercedesae]	1	2	1	1	0	2	2	0	1	1	0	1	1	8.6	5.6	5.6	30.933	266	266	0	66.936	0	8.6	8.6	5362500000	0	4	3	7				451	1029;6397	True;False	1075;6705	2115;2116;2117;2118;13230;13231	2692;2693;2694;2695;2696;2697;2698;16976;16977;16978	2697;16976			-1
OQR67423.1	OQR67423.1	2	2	2	OQR67423.1 membrane-associated progesterone receptor component 2-like [Tropilaelaps mercedesae]	1	2	2	2	0	2	1	0	2	1	0	2	1	15.8	15.8	15.8	20.631	183	183	0	29.581	0	15.8	8.2	757590000	0	2	1	3				452	2802;5193	True;True	2915;5461	5721;10810;10811;10812	7297;13865;13866;13867	7297;13866			-1
OQR67433.1	OQR67433.1	2	2	2	OQR67433.1 hypoxia up-regulated protein 1-like, partial [Tropilaelaps mercedesae]	1	2	2	2	0	2	1	0	2	1	0	2	1	24.7	24.7	24.7	10.523	97	97	0	12.812	0	24.7	8.2	980880000	0	3	4	7				453	2542;5576	True;True	2651;5863	5199;11629;11630	6623;14937;14938;14939;14940;14941;14942	6623;14940			-1
OQR67435.1	OQR67435.1	1	1	1	OQR67435.1 hypoxia up-regulated protein 1-like [Tropilaelaps mercedesae]	1	1	1	1	0	1	0	0	1	0	0	1	0	2.5	2.5	2.5	92.297	826	826	0.0015038	6.7247	0	2.5	0	0	0	1	0	1				454	5066	TRUE	5327	10533	13508	13508	176	277	-1
OQR67437.1	OQR67437.1	5	5	5	OQR67437.1 very long-chain specific acyl-CoA dehydrogenase [Tropilaelaps mercedesae]	1	5	5	5	0	4	4	0	4	4	0	4	4	11.6	11.6	11.6	62.898	577	577	0	48.026	0	10.2	8.5	1427200000	0	5	4	9				455	297;406;1989;2496;5056	True;True;True;True;True	308;419;2071;2601;5317	622;839;840;3968;3969;3970;5091;10516;10517	825;1092;1093;1094;5019;5020;5021;6487;13488;13489	825;1094;5020;6487;13488	177	473	-1
OQR72062.1;OQR67443.1	OQR72062.1;OQR67443.1	1;1	1;1	1;1	OQR72062.1 canalicular multispecific organic anion transporter 1 [Tropilaelaps mercedesae];OQR67443.1 canalicular multispecific organic anion transporter 1 [Tropilaelaps mercedesae]	2	1	1	1	0	1	1	0	1	1	0	1	1	5.3	5.3	5.3	28.947	264	264;264	0	15.126	0	5.3	5.3	114060000	0	1	1	2				456	3481	TRUE	3628	7215;7216	9275;9276	9275			-1;-1
OQR67447.1	OQR67447.1	4	3	3	OQR67447.1 guanine nucleotide-binding protein G(i) subunit alpha-like, partial [Tropilaelaps mercedesae]	1	4	3	3	0	3	3	0	2	2	0	2	2	14.1	11.2	11.2	36.835	320	320	0	19.026	0	10.3	10	388810000	0	2	2	4				457	2716;3436;4571;5634	True;False;True;True	2827;3581;4815;5922	5544;7123;7124;9550;9551;11738	7071;9157;9158;12241;12242;15072	7071;9158;12242;15072			-1
OQR67460.1	OQR67460.1	8	8	8	OQR67460.1 muscle LIM protein Mlp84B-like [Tropilaelaps mercedesae]	1	8	8	8	0	8	8	0	8	8	0	8	8	79.8	79.8	79.8	12.647	114	114	0	323.31	0	79.8	79.8	50914000000	0	21	23	44				458	534;1955;2251;2252;2557;3361;4583;4871	True;True;True;True;True;True;True;True	557;2034;2343;2344;2345;2346;2666;3504;3505;4827;5125	1103;1104;1105;1106;1107;1108;1109;3899;3900;3901;4519;4520;4521;4522;4523;4524;4525;4526;5224;5225;6968;6969;6970;6971;6972;9573;9574;10136;10137	1423;1424;1425;1426;1427;1428;1429;1430;1431;1432;1433;1434;1435;4932;4933;4934;4935;4936;4937;5721;5722;5723;5724;5725;5726;5727;5728;5729;5730;5731;6648;6649;8966;8967;8968;8969;8970;8971;8972;12267;12268;12269;13007;13008;13009;13010	1428;4935;5725;5731;6648;8971;12267;13009	178;179	56;83	-1
OQR67495.1	OQR67495.1	7	7	6	OQR67495.1 T-complex protein 1 subunit alpha isoform 1 [Tropilaelaps mercedesae]	1	7	7	6	0	4	6	0	4	6	0	4	5	17.9	17.9	15.9	58.787	552	552	0	67.774	0	12.1	14.3	3046900000	0	7	8	15				459	1399;1438;1553;2694;4170;5589;6450	True;True;True;True;True;True;True	1465;1507;1628;2805;4374;4375;5876;6759	2836;2913;2914;3167;5498;8678;8679;11654;11655;11656;13329;13330	3584;3681;3682;4009;7008;7009;11132;11133;11134;14968;14969;14970;17106;17107;17108	3584;3682;4009;7008;11132;14968;17106	180	48	-1
OQR67496.1	OQR67496.1	3	3	3	OQR67496.1 putative sulfite oxidase [Tropilaelaps mercedesae]	1	3	3	3	0	1	3	0	1	3	0	1	3	10.1	10.1	10.1	57.336	514	514	0	68.407	0	2.7	10.1	166140000	0	1	4	5				460	454;1961;2081	True;True;True	469;2040;2169	937;3910;3911;4177	1214;4948;4949;4950;5286	1214;4948;5286			-1
OQR67526.1	OQR67526.1	2	2	2	OQR67526.1 histamine release factor-like [Tropilaelaps mercedesae]	1	2	2	2	0	2	2	0	2	2	0	2	2	13.2	13.2	13.2	19.53	174	174	0	128.22	0	13.2	13.2	2801300000	0	5	4	9				461	717;3826	True;True	749;750;3994	1483;1484;1485;1486;1487;1488;1489;7941;7942	1907;1908;1909;1910;1911;1912;1913;10200;10201	1908;10201	181	162	-1
OQR67530.1	OQR67530.1	1	1	1	OQR67530.1 synapse-associated protein 1-like, partial [Tropilaelaps mercedesae]	1	1	1	1	0	1	1	0	1	1	0	1	1	4	4	4	27.438	252	252	0.0014804	6.6077	0	4	4	115610000	0	1	1	2				462	4785	TRUE	5037	9987;9988	12824;12825	12825			-1
OQR67536.1	OQR67536.1	1	1	1	OQR67536.1 glycine receptor subunit alpha-3-like, partial [Tropilaelaps mercedesae]	1	1	1	1	0	1	1	0	1	1	0	1	1	2.5	2.5	2.5	41.132	359	359	0.0099626	5.8466	0	2.5	2.5	88786000	0	2	1	3				463	3025	TRUE	3157	6216;6217	7971;7972;7973	7971			-1
OQR67537.1	OQR67537.1	1	1	1	OQR67537.1 28 kDa heat- and acid-stable phosphoprotein-like [Tropilaelaps mercedesae]	1	1	1	1	0	1	1	0	1	1	0	1	1	9.3	9.3	9.3	20.361	183	183	0	38.97	0	9.3	9.3	52178000	0	1	1	2				464	2363	TRUE	2462	4764;4765	6024;6025	6024			-1
OQR67538.1	OQR67538.1	2	2	2	OQR67538.1 programmed cell death 6-interacting protein-like [Tropilaelaps mercedesae]	1	2	2	2	0	1	2	0	1	2	0	1	2	3.7	3.7	3.7	92.784	833	833	0	178.6	0	2.5	3.7	170530000	0	1	2	3				465	172;2454	True;True	179;2558	356;4995;4996;4997	477;6336;6337;6338	477;6338	182	67	-1
OQR67540.1	OQR67540.1	2	2	2	OQR67540.1 heat shock protein beta-1-like [Tropilaelaps mercedesae]	1	2	2	2	0	1	2	0	1	2	0	1	2	15.1	15.1	15.1	20.049	179	179	0	28.934	0	7.3	15.1	1768800000	0	1	2	3				466	1590;2078	True;True	1665;2166	3233;4168;4169;4170	4101;4102;5270;5271;5272	4102;5271			-1
OQR67546.1	OQR67546.1	3	3	3	OQR67546.1 40S ribosomal protein SA-like [Tropilaelaps mercedesae]	1	3	3	3	0	3	3	0	3	3	0	3	3	20.5	20.5	20.5	32.307	297	297	0	83.004	0	20.5	20.5	3377600000	0	4	4	8				467	3728;6598;6605	True;True;True	3885;6914;6921	7724;7725;13621;13622;13632;13633	9918;9919;17486;17487;17498;17499;17500;17501	9918;17486;17499			-1
OQR67555.1	OQR67555.1	1	1	1	OQR67555.1 F-box/LRR-repeat protein 7-like [Tropilaelaps mercedesae]	1	1	1	1	0	1	1	0	1	1	0	1	1	3.4	3.4	3.4	58.97	522	522	0	20.183	0	3.4	3.4	55101000	0	1	1	2				468	4252	TRUE	4477	8867;8868	11369;11370	11370			-1
OQR67587.1	OQR67587.1	3	3	2	OQR67587.1 cuticle protein 10.9-like [Tropilaelaps mercedesae]	1	3	3	2	0	2	3	0	2	3	0	1	2	37.6	37.6	31.8	16.777	157	157	0	108.48	0	21.7	37.6	32483000000	0	7	5	12				469	4475;5688;6594	True;True;True	4715;5979;6910	9342;11850;11851;13611;13612;13613;13614	11976;15199;15200;15201;15202;15203;15204;15205;17471;17472;17473;17474	11976;15202;17473			-1
OQR67589.1	OQR67589.1	1	1	1	OQR67589.1 serine/threonine-protein kinase mTOR-like [Tropilaelaps mercedesae]	1	1	1	1	0	1	1	0	1	1	0	1	1	0.4	0.4	0.4	286.13	2536	2536	0.0083925	5.9526	0	0.4	0.4	0	0	1	1	2				470	1792	TRUE	1871	3599;3600	4567;4568	4567			-1
OQR67595.1	OQR67595.1	5	5	5	OQR67595.1 torsin-1B-like [Tropilaelaps mercedesae]	1	5	5	5	1	5	4	1	5	4	1	5	4	19.8	19.8	19.8	40.897	364	364	0	67.615	3.6	19.8	16.2	4140100000	3	12	8	23				471	544;550;880;4060;4566	True;True;True;True;True	567;573;918;919;4238;4810	1126;1127;1128;1129;1138;1139;1140;1823;1824;1825;1826;8434;8435;9541	1456;1457;1458;1459;1460;1470;1471;1472;1473;1474;2343;2344;2345;2346;2347;10822;10823;10824;10825;10826;10827;10828;10829;12227	1456;1474;2344;10827;12227	183	258	-1
OQR67603.1	OQR67603.1	2	2	2	OQR67603.1 extracellular signal-regulated kinase 1/2-like [Tropilaelaps mercedesae]	1	2	2	2	0	1	2	0	1	2	0	1	2	4.9	4.9	4.9	45.028	389	389	0	11.178	0	2.1	4.9	99146000	0	1	2	3				472	4169;5268	True;True	4373;5540	8676;8677;10981	11130;11131;14076	11131;14076			-1
OQR67618.1	OQR67618.1	1	1	1	OQR67618.1 transforming growth factor-beta-induced protein ig-h3-like [Tropilaelaps mercedesae]	1	1	1	1	0	1	1	0	1	1	0	1	1	2.6	2.6	2.6	73.202	660	660	0.0021337	6.4052	0	2.6	2.6	640610000	0	2	0	2				473	6055	TRUE	6354	12559;12560	16115;16116;16117	16116			-1
OQR67621.1	OQR67621.1	1	1	1	OQR67621.1 ras-related protein Rap-2a-like [Tropilaelaps mercedesae]	1	1	1	1	0	0	1	0	0	1	0	0	1	11.5	11.5	11.5	11.745	104	104	0.003453	6.2889	0	0	11.5	38498000	0	0	1	1				474	5146	TRUE	5411	10704	13725	13725			-1
OQR67632.1	OQR67632.1	3	3	2	OQR67632.1 troponin I-like [Tropilaelaps mercedesae]	1	3	3	2	0	3	3	0	3	3	0	2	2	11.1	11.1	7.5	26.356	226	226	0	109.89	0	11.1	11.1	5038900000	0	5	5	10				475	704;4704;6397	True;True;True	734;4951;6705	1453;1454;1455;1456;9801;9802;9803;13230;13231	1872;1873;1874;1875;12562;12563;12564;12565;16976;16977;16978	1873;12562;16976			-1
OQR67647.1	OQR67647.1	1	1	1	OQR67647.1 hypothetical protein BIW11_13391 [Tropilaelaps mercedesae]	1	1	1	1	0	1	0	0	1	0	0	1	0	14.6	14.6	14.6	16.202	158	158	0.0078023	5.9806	0	14.6	0	126270000	0	1	0	1				476	1889	TRUE	1968	3770	4778	4778			-1
OQR67659.1	OQR67659.1	3	3	3	OQR67659.1 60S acidic ribosomal protein P0-like [Tropilaelaps mercedesae]	1	3	3	3	0	3	2	0	3	2	0	3	2	10.8	10.8	10.8	34.223	315	315	0	30.871	0	10.8	7.9	6713700000	0	7	6	13				477	2149;2223;5607	True;True;True	2239;2313;5894	4332;4463;4464;4465;4466;11690;11691;11692	5494;5650;5651;5652;5653;5654;5655;5656;15011;15012;15013;15014;15015;15016	5494;5656;15014			-1
OQR67687.1	OQR67687.1	1	1	1	OQR67687.1 ubiquitin-conjugating enzyme E2 A-like, partial [Tropilaelaps mercedesae]	1	1	1	1	0	1	1	0	1	1	0	1	1	6.9	6.9	6.9	27.541	245	245	0.0040761	6.1953	0	6.9	6.9	444130000	0	1	0	1				478	3940	TRUE	4114	8185;8186	10511;10512	10512			-1
OQR67701.1;gi|66543659|ref|XP_394854.2|	OQR67701.1;gi|66543659|ref|XP_394854.2|	4;2	4;2	4;2	OQR67701.1 60S ribosomal protein L30 isoform 1 [Tropilaelaps mercedesae];gi|66543659|ref|XP_394854.2| 60S ribosomal protein L30 [Apis mellifera]	2	4	4	4	0	4	3	0	4	3	0	4	3	42	42	42	12.408	112	112;114	0	37.84	0	42	25	3780600000	0	5	4	9				479	3206;4975;5413;5790	True;True;True;True	3343;5232;5694;6084	6638;6639;6640;6641;10339;10340;11301;12037;12038	8521;8522;8523;8524;13265;13266;14508;15426;15427	8524;13266;14508;15427			-1;-1
OQR67711.1	OQR67711.1	1	1	1	OQR67711.1 cytoplasmic dynein 1 light intermediate chain 2-like, partial [Tropilaelaps mercedesae]	1	1	1	1	0	0	1	0	0	1	0	0	1	3.9	3.9	3.9	38.087	335	335	0.0015004	6.6924	0	0	3.9	97126000	0	0	2	2				480	3520	TRUE	3668	7289	9358;9359	9359			-1
OQR67715.1;gi|571570113|ref|XP_006560290.1|;gi|1032010431|ref|XP_016771740.1|	OQR67715.1	7;2;2	7;2;2	7;2;2	OQR67715.1 protein enhancer of sevenless 2B-like [Tropilaelaps mercedesae]	3	7	7	7	0	6	5	0	6	5	0	6	5	46.4	46.4	46.4	21.344	183	183;211;211	0	87.471	0	42.1	34.4	1290700000	0	11	7	18				481	311;1189;1766;2340;4859;4958;6167	True;True;True;True;True;True;True	324;1243;1845;2439;5113;5214;6468	656;657;2420;3556;3557;4716;10113;10304;10305;12769;12770;12771	861;862;863;3072;4500;4501;4502;4503;4504;5960;12978;12979;13221;13222;13223;16383;16384;16385	862;3072;4504;5960;12978;13222;16384			-1;-1;-1
OQR67735.1	OQR67735.1	2	2	2	OQR67735.1 eukaryotic translation initiation factor 3 subunit F-like [Tropilaelaps mercedesae]	1	2	2	2	0	2	2	0	2	2	0	2	2	8.6	8.6	8.6	31.289	280	280	0	14.827	0	8.6	8.6	604420000	0	2	2	4				482	3738;5831	True;True	3896;6125	7742;7743;12112;12113	9938;9939;15518;15519	9939;15518			-1
OQR67753.1	OQR67753.1	1	1	1	OQR67753.1 synapse-associated protein 1-like [Tropilaelaps mercedesae]	1	1	1	1	0	1	1	0	1	1	0	1	1	18.5	18.5	18.5	7.0609	65	65	0.0015232	6.7902	0	18.5	18.5	66244000	0	1	1	2				483	4993	TRUE	5251	10379;10380	13311;13312	13312			-1
OQR67777.1	OQR67777.1	1	1	1	OQR67777.1 ubiquitin protein 5-like [Tropilaelaps mercedesae]	1	1	1	1	0	1	1	0	1	1	0	1	1	12.3	12.3	12.3	8.5138	73	73	0.008328	5.934	0	12.3	12.3	145800000	0	1	1	2				484	3554	TRUE	3703	7371;7372	9474;9475	9475			-1
OQR67779.1	OQR67779.1	1	1	1	OQR67779.1 canalicular multispecific organic anion transporter 1, partial [Tropilaelaps mercedesae]	1	1	1	1	0	1	0	0	1	0	0	1	0	11.7	11.7	11.7	8.6218	77	77	0.0021322	6.4033	0	11.7	0	33250000	0	1	0	1				485	5206	TRUE	5475	10836	13895	13895			-1
OQR67780.1;gi|571538231|ref|XP_006559884.1|	OQR67780.1	10;2	9;1	9;1	OQR67780.1 14-3-3 protein epsilon-like [Tropilaelaps mercedesae]	2	10	9	9	0	9	7	0	8	6	0	8	6	39.5	36.1	36.1	32.533	291	291;256	0	199.88	0	35.4	28.2	7398800000	0	7	9	16				486	13;605;953;2031;2410;4803;4924;6154;6499;6500	True;True;False;True;True;True;True;True;True;True	13;632;996;997;2114;2510;5055;5180;6455;6809;6810	27;1259;1260;1970;1971;1972;1973;4062;4063;4873;4874;10018;10244;10245;12740;12741;13426;13427;13428;13429	31;1623;1624;2526;2527;2528;2529;5144;5145;5146;6186;6187;12863;12864;13145;13146;16350;16351;17229;17230;17231;17232	31;1623;2527;5146;6186;12863;13145;16350;17229;17232	184	253	-1;-1
OQR67795.1	OQR67795.1	2	2	2	OQR67795.1 hypothetical protein BIW11_04692, partial [Tropilaelaps mercedesae]	1	2	2	2	0	2	2	0	2	2	0	2	2	13.3	13.3	13.3	25.414	233	233	0	74.907	0	13.3	13.3	200270000	0	2	2	4				487	2552;6626	True;True	2661;6943	5214;5215;13683;13684	6638;6639;17564;17565	6638;17564			-1
OQR67796.1;gi|66513092|ref|XP_392478.2|	OQR67796.1	6;1	6;1	6;1	OQR67796.1 malate dehydrogenase [Tropilaelaps mercedesae]	2	6	6	6	0	6	6	0	6	6	0	6	6	26.5	26.5	26.5	35.256	336	336;338	0	153.57	0	26.5	26.5	43710000000	0	7	9	16				488	138;303;328;2645;2880;5772	True;True;True;True;True;True	144;315;341;2754;3005;6066	288;289;290;638;639;689;690;5398;5399;5902;5903;12008;12009;12010	396;397;398;399;843;844;912;913;6868;6869;6870;6871;7542;7543;7544;15395;15396;15397	396;843;912;6868;7543;15397	185	136	-1;-1
OQR67829.1	OQR67829.1	2	2	2	OQR67829.1 translocon-associated protein subunit alpha-like [Tropilaelaps mercedesae]	1	2	2	2	0	2	1	0	2	1	0	2	1	13.3	13.3	13.3	26.384	241	241	0	86.405	0	13.3	6.2	3509200000	0	3	3	6				489	394;2436	True;True	407;2536	817;818;819;4925	1065;1066;1067;1068;1069;6250	1069;6250			-1
OQR67851.1;gi|1477750347|ref|XP_006569554.2|	OQR67851.1	4;1	4;1	4;1	OQR67851.1 ubiquitin thioesterase OTUB1-like [Tropilaelaps mercedesae]	2	4	4	4	0	3	3	0	3	3	0	3	3	13.7	13.7	13.7	32.894	291	291;264	0	23.174	0	10.3	10	1526800000	0	3	3	6				490	2109;2459;3720;5597	True;True;True;True	2197;2563;3877;5884	4237;5010;5011;7710;7711;11673	5363;6359;6360;9904;9905;14990	5363;6359;9905;14990			-1;-1
OQR67852.1;gi|66499293|ref|XP_623552.1|	OQR67852.1	5;1	5;1	5;1	OQR67852.1 glucose-6-phosphate isomerase-like [Tropilaelaps mercedesae]	2	5	5	5	0	2	5	0	2	5	0	2	5	9.7	9.7	9.7	61.625	554	554;557	0	54.796	0	5.1	9.7	7607600000	0	8	12	20				491	2776;2834;3585;3627;5255	True;True;True;True;True	2888;2889;2958;3735;3779;3780;5526	5661;5662;5663;5664;5665;5666;5810;7433;7523;7524;7525;7526;7527;7528;7529;7530;7531;10941	7216;7217;7218;7219;7220;7221;7424;9558;9677;9678;9679;9680;9681;9682;9683;9684;9685;9686;9687;9688;9689;9690;14022	7216;7424;9558;9684;14022	186;187	304;438	-1;-1
OQR67869.1	OQR67869.1	4	4	4	OQR67869.1 solute carrier family 12 member 2-like, partial [Tropilaelaps mercedesae]	1	4	4	4	0	3	4	0	3	4	0	3	4	4.1	4.1	4.1	93.772	848	848	0	27.859	0	3.9	4.1	378510000	0	3	4	7				492	803;1495;3267;3461	True;True;True;True	837;1568;3406;3607	1671;3053;3054;6758;6759;7168;7169	2150;3848;3849;8670;8671;9207;9208	2150;3849;8670;9207			-1
OQR67907.1	OQR67907.1	1	1	1	OQR67907.1 hypothetical protein BIW11_13237 [Tropilaelaps mercedesae]	1	1	1	1	0	1	1	0	1	1	0	1	1	2.3	2.3	2.3	46.169	426	426	0.0072993	6.05	0	2.3	2.3	395800000	0	0	0	0				493	6543	TRUE	6855	13512;13513	17335;17336	17336			-1
OQR67926.1	OQR67926.1	3	3	3	OQR67926.1 cGMP-inhibited 3 [Tropilaelaps mercedesae]	1	3	3	3	0	3	3	0	3	3	0	3	3	9.9	9.9	9.9	58.245	517	517	0	21.56	0	9.9	9.9	630810000	0	3	4	7				494	5254;5542;6621	True;True;True	5525;5829;6938	10939;10940;11567;11568;13671;13672	14020;14021;14864;14865;17546;17547;17548	14021;14865;17546			-1
OQR67955.1	OQR67955.1	1	1	1	OQR67955.1 hypothetical protein BIW11_13210 [Tropilaelaps mercedesae]	1	1	1	1	0	0	1	0	0	1	0	0	1	26.4	26.4	26.4	9.7249	87	87	0	15.289	0	0	26.4	30564000	0	0	2	2				495	5165	TRUE	5432	10748	13779;13780	13779			-1
OQR67958.1	OQR67958.1	3	3	3	OQR67958.1 inactive hydroxysteroid dehydrogenase protein 1-like [Tropilaelaps mercedesae]	1	3	3	3	0	3	3	0	3	3	0	3	3	15.9	15.9	15.9	38.554	339	339	0	118.78	0	15.9	15.9	995330000	0	3	5	8				496	1233;5172;6466	True;True;True	1290;5439;6776	2513;2514;2515;10757;10758;10759;13367;13368	3188;3189;3190;3191;13790;13791;13792;17161;17162;17163	3191;13791;17163			-1
OQR67979.1;gi|66515294|ref|XP_394769.2|	OQR67979.1;gi|66515294|ref|XP_394769.2|	2;1	2;1	2;1	OQR67979.1 V-type proton ATPase subunit D-like [Tropilaelaps mercedesae];gi|66515294|ref|XP_394769.2| V-type proton ATPase subunit D 1 [Apis mellifera]	2	2	2	2	0	2	1	0	2	1	0	2	1	11.6	11.6	11.6	29.444	258	258;245	0	14.744	0	11.6	4.3	473440000	0	5	3	8				497	5431;6080	True;True	5713;6380	11338;12606;12607	14560;16176;16177;16178;16179;16180;16181;16182	14560;16182			-1;-1
OQR68000.1	OQR68000.1	3	3	3	OQR68000.1 voltage-dependent anion-selective channel-like [Tropilaelaps mercedesae]	1	3	3	3	0	3	3	0	3	3	0	3	3	11.3	11.3	11.3	30.429	282	282	0	21.615	0	11.3	11.3	6188000000	0	5	6	11				498	346;4568;6097	True;True;True	359;4812;6397	722;723;9544;9545;12635;12636;12637;12638	951;952;12230;12231;16220;16221;16222;16223;16224;16225;16226	952;12230;16220			-1
OQR68002.1	OQR68002.1	1	1	1	OQR68002.1 protein-tyrosine phosphatase mitochondrial 1 protein-like [Tropilaelaps mercedesae]	1	1	1	1	0	1	1	0	1	1	0	1	1	6.9	6.9	6.9	23.786	204	204	0.0015175	6.7758	0	6.9	6.9	59363000	0	1	1	2				499	1213	TRUE	1270	2471;2472	3132;3133	3133			-1
OQR68014.1	OQR68014.1	1	1	1	OQR68014.1 hypothetical protein BIW11_13175 [Tropilaelaps mercedesae]	1	1	1	1	0	0	1	0	0	1	0	0	1	3.5	3.5	3.5	27.509	254	254	0.0028149	6.3678	0	0	3.5	0	0	0	1	1				500	70	TRUE	72	147	177	177			-1
OQR68016.1	OQR68016.1	1	1	1	OQR68016.1 hypothetical protein BIW11_13173 [Tropilaelaps mercedesae]	1	1	1	1	0	1	1	0	1	1	0	1	1	4.1	4.1	4.1	22.073	196	196	0.0078176	5.9853	0	4.1	4.1	70920000	0	1	3	4				501	6242	TRUE	6546	12924;12925	16591;16592;16593;16594	16594			-1
OQR68024.1	OQR68024.1	2	2	2	OQR68024.1 succinate dehydrogenase-like [Tropilaelaps mercedesae]	1	2	2	2	0	2	2	0	2	2	0	2	2	12	12	12	33.153	292	292	0	49.174	0	12	12	3569900000	0	4	3	7				502	872;4205	True;True	907;4417;4418	1797;1798;8758;8759;8760;8761	2306;2307;11231;11232;11233;11234;11235	2307;11233	188	66	-1
OQR68040.1	OQR68040.1	3	3	3	OQR68040.1 putative transaldolase isoform 1 [Tropilaelaps mercedesae]	1	3	3	3	0	2	3	0	2	3	0	2	3	13	13	13	33.263	299	299	0	21.119	0	6.7	13	3247500000	0	1	2	3				503	1527;3155;3472	True;True;True	1600;3291;3618	3113;6514;6515;6516;6517;7194;7195	3932;8361;8362;8363;8364;9244;9245	3932;8362;9244			-1
OQR68042.1;gi|571573584|ref|XP_624343.2|;gi|1477745929|ref|XP_026296135.1|	OQR68042.1	9;1;1	9;1;1	9;1;1	OQR68042.1 succinyl-CoA ligase-like [Tropilaelaps mercedesae]	3	9	9	9	0	8	9	0	8	9	0	8	9	16.9	16.9	16.9	45.325	419	419;853;1641	0	75.039	0	14.6	16.9	6722800000	0	10	10	20				504	383;1464;2833;3222;3400;4735;5729;6070;6071	True;True;True;True;True;True;True;True;True	396;1535;2957;3359;3545;4984;4985;6022;6369;6370	799;800;2981;2982;5808;5809;6671;6672;7055;9891;9892;9893;9894;11933;11934;12588;12589;12590;12591	1043;1044;3760;3761;3762;7422;7423;8557;8558;9077;12693;12694;12695;12696;15307;15308;16153;16154;16155;16156;16157	1043;3762;7423;8558;9077;12696;15307;16155;16156	189	37	-1;-1;-1
OQR68064.1	OQR68064.1	1	1	1	OQR68064.1 prefoldin subunit 3-like [Tropilaelaps mercedesae]	1	1	1	1	0	1	1	0	1	1	0	1	1	10.3	10.3	10.3	12.899	117	117	0	11.962	0	10.3	10.3	153960000	0	1	1	2				505	924	TRUE	967	1911;1912	2443;2444	2444			-1
OQR68803.1;OQR69768.1;OQR68149.1;OQR68116.1;gi|328791683|ref|XP_003251613.1|;gi|110764935|ref|XP_001119899.1|;gi|110749634|ref|XP_001120346.1|;gi|110749621|ref|XP_001120186.1|;gi|66506394|ref|XP_624700.1|	OQR68803.1;OQR69768.1;OQR68149.1;OQR68116.1;gi|328791683|ref|XP_003251613.1|;gi|110764935|ref|XP_001119899.1|;gi|110749634|ref|XP_001120346.1|;gi|110749621|ref|XP_001120186.1|;gi|66506394|ref|XP_624700.1|	3;3;3;3;2;2;2;2;2	3;3;3;3;2;2;2;2;2	2;2;2;2;2;2;2;2;2	OQR68803.1 histone H2A-like, partial [Tropilaelaps mercedesae];OQR69768.1 histone H2A-like [Tropilaelaps mercedesae];OQR68149.1 histone H3-like [Tropilaelaps mercedesae];OQR68116.1 histone H3-like [Tropilaelaps mercedesae];gi|328791683|ref|XP_003251613.1|	9	3	3	2	0	2	2	0	2	2	0	1	2	63.4	63.4	32.3	9.9845	93	93;125;125;125;124;124;124;124;135	0	288.98	0	55.9	32.3	3968700000	0	2	4	6				506	3715;4294;5877	True;True;True	3872;4523;6171	7699;7700;7701;8958;12192;12193	9892;9893;9894;9895;11477;15615;15616	9895;11477;15615			-1;-1;-1;-1;-1;-1;-1;-1;-1
OQR68124.1;gi|1477734189|ref|XP_026301163.1|;gi|1477734187|ref|XP_026301162.1|;gi|1477734185|ref|XP_026301161.1|;gi|1477734183|ref|XP_026301160.1|;gi|1477734181|ref|XP_026301159.1|;gi|1477734179|ref|XP_026301157.1|;gi|1477734177|ref|XP_026301156.1|;gi|1477734175|ref|XP_026301155.1|;gi|1477734173|ref|XP_026301154.1|;gi|1477734171|ref|XP_026301153.1|	OQR68124.1	10;1;1;1;1;1;1;1;1;1;1	10;1;1;1;1;1;1;1;1;1;1	10;1;1;1;1;1;1;1;1;1;1	OQR68124.1 cytosolic purine 5-nucleotidase-like [Tropilaelaps mercedesae]	11	10	10	10	0	9	9	0	9	9	0	9	9	19.9	19.9	19.9	69.248	603	603;522;566;566;566;566;576;576;615;625;638	0	276.08	0	17.7	18.4	7695500000	0	14	13	27				507	990;1458;1621;2064;3187;4322;5414;5604;5666;5711	True;True;True;True;True;True;True;True;True;True	1035;1529;1697;2151;3324;4552;5695;5891;5955;6003	2044;2045;2969;2970;3282;3283;4137;4138;6591;6592;6593;9010;11302;11686;11687;11802;11803;11900;11901;11902	2615;2616;3746;3747;4160;4161;5233;5234;5235;5236;8453;8454;8455;8456;8457;8458;11542;14509;15006;15007;15008;15143;15144;15272;15273;15274;15275	2615;3747;4161;5233;8456;11542;14509;15007;15144;15272			-1;-1;-1;-1;-1;-1;-1;-1;-1;-1;-1
OQR68152.1	OQR68152.1	1	1	1	OQR68152.1 structure-specific recognition protein-like [Tropilaelaps mercedesae]	1	1	1	1	0	1	0	0	1	0	0	1	0	2.1	2.1	2.1	84.566	753	753	0.010063	5.8769	0	2.1	0	25261000	0	1	0	1				508	5812	TRUE	6106	12078	15477	15477			-1
OQR68159.1	OQR68159.1	1	1	1	OQR68159.1 putative 2 [Tropilaelaps mercedesae]	1	1	1	1	0	1	1	0	1	1	0	1	1	5.8	5.8	5.8	37.501	344	344	0.00084034	9.4261	0	5.8	5.8	205120000	0	1	2	3				509	5029	TRUE	5289	10451;10452	13404;13405;13406	13406			-1
OQR68185.1	OQR68185.1	1	1	1	OQR68185.1 mitochondrial import inner membrane translocase subunit Tim8 protein [Tropilaelaps mercedesae]	1	1	1	1	0	1	0	0	1	0	0	1	0	12.1	12.1	12.1	10.57	91	91	0	19.014	0	12.1	0	605290000	0	2	0	2				510	5348	TRUE	5624	11146	14296;14297	14297			-1
OQR68193.1;gi|571507678|ref|XP_006571187.1|;gi|571507675|ref|XP_006571186.1|;gi|571507671|ref|XP_006571185.1|;gi|48120807|ref|XP_396469.1|	OQR68193.1	7;2;2;2;2	7;2;2;2;2	7;2;2;2;2	OQR68193.1 exportin-1-like [Tropilaelaps mercedesae]	5	7	7	7	0	5	6	0	5	6	0	5	6	7.1	7.1	7.1	125.25	1093	1093;1062;1062;1062;1062	0	50.331	0	5.4	6.1	599390000	0	5	7	12				511	839;1714;3043;3990;5816;6078;6437	True;True;True;True;True;True;True	873;1792;3175;4167;6110;6378;6746	1743;1744;3453;3454;6249;8289;12086;12602;12603;13310;13311	2238;2239;4353;4354;8015;10637;15487;16170;16171;16172;17086;17087	2238;4354;8015;10637;15487;16170;17086			-1;-1;-1;-1;-1
OQR68221.1	OQR68221.1	3	3	3	OQR68221.1 glycogen debranching enzyme-like [Tropilaelaps mercedesae]	1	3	3	3	0	2	2	0	2	2	0	2	2	1.9	1.9	1.9	187.06	1654	1654	0	17.814	0	1.3	1.3	712250000	0	1	1	2				512	648;2374;3531	True;True;True	677;2474;3679	1353;1354;4800;7308	1740;1741;6090;9381	1740;6090;9381			-1
OQR68228.1	OQR68228.1	2	2	2	OQR68228.1 ras-related GTP-binding protein A-like [Tropilaelaps mercedesae]	1	2	2	2	0	2	2	0	2	2	0	2	2	7.8	7.8	7.8	35.428	307	307	0	11.55	0	7.8	7.8	279360000	0	3	2	5				513	3292;3514	True;True	3431;3662	6800;6801;7275;7276;7277	8727;8728;9343;9344;9345;9346	8727;9344			-1
OQR68238.1	OQR68238.1	9	9	4	OQR68238.1 serine/threonine-protein phosphatase PP1-gamma catalytic subunit B-like [Tropilaelaps mercedesae]	1	9	9	4	0	8	7	0	8	7	0	3	4	40.3	40.3	19.8	36.086	318	318	0	222.41	0	36.2	35.2	2580600000	0	9	9	18				514	184;1486;2278;2550;2641;2746;3444;5384;6537	True;True;True;True;True;True;True;True;True	192;1559;2373;2659;2750;2857;3589;5663;6848	383;3034;3035;4589;5210;5211;5390;5391;5604;7136;7137;11235;11236;11237;13489;13490	519;3826;3827;5810;6634;6635;6858;6859;6860;6861;7140;9170;9171;9172;14420;14421;14422;17302;17303	519;3827;5810;6634;6859;7140;9171;14420;17302			-1
OQR68253.1	OQR68253.1	2	2	2	OQR68253.1 thrombospondin-4-like, partial [Tropilaelaps mercedesae]	1	2	2	2	0	2	1	0	2	1	0	2	1	8.3	8.3	8.3	49.724	445	445	0	25.033	0	8.3	2.9	196310000	0	4	1	5				515	508;4007	True;True	529;4184	1061;8327;8328	1365;10690;10691;10692;10693	1365;10692			-1
OQR68266.1	OQR68266.1	2	2	2	OQR68266.1 G protein-coupled receptor kinase 1-like [Tropilaelaps mercedesae]	1	2	2	2	0	2	1	0	2	1	0	2	1	2.9	2.9	2.9	81.11	713	713	0	11.495	0	2.9	1.3	31729000	0	2	1	3				516	2412;3000	True;True	2512;3132	4877;4878;6162	6190;6191;7885	6191;7885			-1
OQR68267.1	OQR68267.1	2	2	2	OQR68267.1 hypothetical protein BIW11_02049 [Tropilaelaps mercedesae]	1	2	2	2	0	2	2	0	2	2	0	2	2	7.1	7.1	7.1	42.83	396	396	0	21.649	0	7.1	7.1	818610000	0	3	3	6				517	4115;4718	True;True	4309;4967	8569;8570;9852;9853	11001;11002;12635;12636;12637;12638	11002;12636			-1
OQR68268.1	OQR68268.1	3	3	3	OQR68268.1 phosphate carrier protein, partial [Tropilaelaps mercedesae]	1	3	3	3	0	3	1	0	3	1	0	3	1	15.6	15.6	15.6	43.303	392	392	0	52.171	0	15.6	6.9	11126000000	0	5	2	7				518	1636;5615;6625	True;True;True	1712;5902;6942	3308;11704;13679;13680;13681;13682	4188;15030;15031;15032;17560;17561;17562;17563	4188;15030;17562			-1
OQR68292.1	OQR68292.1	7	7	7	OQR68292.1 importin-7-like [Tropilaelaps mercedesae]	1	7	7	7	0	6	5	0	6	5	0	6	5	9.9	9.9	9.9	121.16	1070	1070	0	172.85	0	7.8	7.6	981110000	0	7	9	16				519	548;944;1576;1914;4772;5224;5292	True;True;True;True;True;True;True	571;987;1651;1993;5023;5495;5564	1135;1953;1954;1955;3210;3814;3815;9962;9963;10879;10880;11025	1467;2505;2506;2507;2508;4063;4829;4830;4831;4832;12789;12790;13950;13951;13952;14134	1467;2507;4063;4831;12789;13952;14134			-1
OQR69804.1;OQR68333.1	OQR69804.1;OQR68333.1	1;1	1;1	1;1	OQR69804.1 acetolactate synthase protein-like, partial [Tropilaelaps mercedesae];OQR68333.1 acetolactate synthase protein-like, partial [Tropilaelaps mercedesae]	2	1	1	1	0	0	1	0	0	1	0	0	1	9.8	9.8	9.8	19.89	184	184;252	0	61.946	0	0	9.8	64778000	0	0	0	0				520	2873	TRUE	2998	5887	7520	7520			-1;-1
OQR68334.1	OQR68334.1	6	6	6	OQR68334.1 T-complex protein 1 subunit zeta-like [Tropilaelaps mercedesae]	1	6	6	6	0	6	5	0	6	5	0	6	5	16.5	16.5	16.5	58.567	532	532	0	308.44	0	16.5	14.1	3445600000	0	8	7	15				521	113;409;1996;2115;4607;5350	True;True;True;True;True;True	117;422;2078;2203;4852;5626	235;236;845;846;3982;3983;3984;4248;4249;9613;11148;11149	307;308;309;1099;1100;1101;5035;5036;5037;5377;5378;12318;14299;14300;14301;14302	308;1099;5036;5377;12318;14302			-1
OQR68361.1	OQR68361.1	4	4	4	OQR68361.1 26S proteasome non-ATPase regulatory subunit 13-like [Tropilaelaps mercedesae]	1	4	4	4	0	4	3	0	4	3	0	4	3	12.1	12.1	12.1	43.407	379	379	0	28.107	0	12.1	9.8	727950000	0	4	4	8				522	1863;2962;4077;5639	True;True;True;True	1942;3091;4260;5927	3720;3721;6074;8472;8473;11750;11751;11752	4707;4708;7760;10875;10876;10877;15086;15087;15088	4708;7760;10875;15088			-1
OQR68390.1	OQR68390.1	2	2	2	OQR68390.1 neuronal acetylcholine receptor subunit alpha-7-like [Tropilaelaps mercedesae]	1	2	2	2	0	1	2	0	1	2	0	1	2	13.2	13.2	13.2	17.434	159	159	0	11.528	0	6.3	13.2	648370000	0	0	2	2				523	2023;4966	True;True	2106;5222	4044;4045;10321	5122;5123;13242	5122;13242			-1
OQR68394.1;gi|571575247|ref|XP_006563745.1|	OQR68394.1	24;9	24;9	24;9	OQR68394.1 transitional endoplasmic reticulum ATPase TER94-like [Tropilaelaps mercedesae]	2	24	24	24	0	22	18	0	22	18	0	22	18	40.7	40.7	40.7	90.369	815	815;800	0	323.31	0	39.6	31.3	18280000000	0	27	20	47				524	5;189;443;748;1361;1583;1901;2153;2258;2501;2950;3012;3078;3229;3243;3257;3358;4080;4276;4536;4651;5962;6235;6419	True;True;True;True;True;True;True;True;True;True;True;True;True;True;True;True;True;True;True;True;True;True;True;True	5;197;457;781;1427;1658;1980;2243;2353;2607;3078;3144;3211;3366;3380;3395;3501;4265;4504;4779;4897;6261;6539;6727	8;9;10;11;389;390;918;1558;2777;3222;3791;3792;4338;4339;4540;4541;5106;5107;6052;6053;6188;6189;6334;6686;6687;6688;6711;6712;6735;6962;6963;8485;8919;8920;9479;9692;9693;9694;12384;12385;12386;12909;12910;13269;13270	8;9;10;11;528;529;530;1192;2009;3515;4087;4803;4804;5501;5502;5503;5748;5749;5750;6505;6506;7735;7736;7926;7927;8127;8576;8577;8578;8608;8609;8638;8960;8961;10892;11430;11431;12145;12421;12422;12423;15876;15877;15878;16571;16572;16573;17023;17024	10;530;1192;2009;3515;4087;4804;5501;5748;6506;7736;7927;8127;8578;8609;8638;8961;10892;11430;12145;12422;15877;16571;17023			-1;-1
OQR68399.1	OQR68399.1	8	8	8	OQR68399.1 UDP-glucose:glycoprotein glucosyltransferase-like [Tropilaelaps mercedesae]	1	8	8	8	0	4	7	0	4	7	0	4	7	13.6	13.6	13.6	88.888	784	784	0	48.646	0	5.9	12	689220000	0	5	8	13				525	321;2183;2712;3008;4906;5005;5435;6336	True;True;True;True;True;True;True;True	334;2273;2823;3140;5161;5263;5717;6641	677;4393;5536;5537;6182;6183;10205;10407;11344;13104;13105	897;5567;7062;7063;7064;7913;7914;7915;7916;13093;13342;14566;16804;16805	897;5567;7063;7916;13093;13342;14566;16804			-1
OQR68409.1	OQR68409.1	5	1	1	OQR68409.1 heat shock protein 83 isoform 1 [Tropilaelaps mercedesae]	1	5	1	1	0	5	4	0	1	1	0	1	1	7.9	2.9	2.9	82.589	720	720	0	210.75	0	7.9	7.8	5345600000	0	3	4	7				526	2282;2361;3501;3502;4011	False;False;False;False;True	2377;2460;3648;3649;4188;4189	4594;4595;4596;4754;4755;4756;4757;4758;4759;4760;4761;7250;7251;7252;8336;8337;8338;8339;8340	5815;5816;5817;5818;5819;6003;6004;6005;6006;6007;6008;6009;6010;6011;6012;6013;6014;6015;6016;6017;9314;9315;9316;9317;10702;10703;10704;10705;10706;10707;10708	5815;6013;9315;9317;10703	190	599	-1
OQR68412.1	OQR68412.1	2	2	2	OQR68412.1 flotillin-1-like [Tropilaelaps mercedesae]	1	2	2	2	0	2	2	0	2	2	0	2	2	9.3	9.3	9.3	33.218	300	300	0	12.363	0	9.3	9.3	77802000	0	2	2	4				527	606;5721	True;True	633;6014	1261;1262;11919;11920	1625;1626;15292;15293	1625;15292			-1
OQR68426.1	OQR68426.1	1	1	1	OQR68426.1 paraplegin-like [Tropilaelaps mercedesae]	1	1	1	1	0	1	0	0	1	0	0	1	0	3.1	3.1	3.1	80.032	718	718	0	11.189	0	3.1	0	93471000	0	1	0	1				528	6114	TRUE	6414	12671	16265	16265			-1
OQR68451.1	OQR68451.1	2	2	2	OQR68451.1 histidine ammonia-lyase-like [Tropilaelaps mercedesae]	1	2	2	2	0	1	2	0	1	2	0	1	2	3.9	3.9	3.9	78.085	709	709	0	11.859	0	2.3	3.9	75224000	0	1	2	3				529	4253;4310	True;True	4478;4540	8869;8987;8988	11371;11514;11515	11371;11515			-1
OQR68465.1	OQR68465.1	1	1	1	OQR68465.1 10 kDa heat shock protein [Tropilaelaps mercedesae]	1	1	1	1	0	1	1	0	1	1	0	1	1	9.9	9.9	9.9	10.979	101	101	0.00082645	8.496	0	9.9	9.9	7513600000	0	3	3	6				530	6031	TRUE	6330	12518;12519	16059;16060;16061;16062;16063;16064	16064			-1
OQR68466.1	OQR68466.1	11	11	9	OQR68466.1 heat shock protein 60-like, partial [Tropilaelaps mercedesae]	1	11	11	9	0	9	10	0	9	10	0	7	8	23.5	23.5	19.1	60.958	570	570	0	323.31	0	20	21.2	57192000000	0	14	18	32				531	33;150;340;695;1895;3905;4002;4540;5899;6082;6139	True;True;True;True;True;True;True;True;True;True;True	33;157;353;725;1974;4078;4179;4783;6194;6382;6440	65;66;311;712;713;1435;1436;1437;3782;3783;8123;8124;8313;8314;8315;8316;9485;12246;12247;12609;12610;12713	74;75;76;426;941;942;1851;1852;1853;4792;4793;4794;4795;10437;10438;10675;10676;10677;10678;10679;12153;12154;12155;15686;15687;15688;15689;16184;16185;16186;16321;16322	74;426;941;1853;4793;10438;10679;12153;15687;16186;16321			-1
OQR68470.1	OQR68470.1	2	2	2	OQR68470.1 calcium-independent phospholipase A2-gamma-like [Tropilaelaps mercedesae]	1	2	2	2	0	1	1	0	1	1	0	1	1	3.2	3.2	3.2	67.826	597	597	0	11.623	0	1.7	1.5	86793000	0	1	1	2				532	2101;3385	True;True	2189;3529	4214;7021	5330;9036	5330;9036			-1
OQR68504.1	OQR68504.1	1	1	1	OQR68504.1 syntaxin-7-like [Tropilaelaps mercedesae]	1	1	1	1	0	1	1	0	1	1	0	1	1	4.6	4.6	4.6	29.572	263	263	0	18.77	0	4.6	4.6	405190000	0	1	1	2				533	5733	TRUE	6026	11940;11941	15314;15315	15315			-1
OQR68512.1	OQR68512.1	1	1	1	OQR68512.1 brain protein 44-like [Tropilaelaps mercedesae]	1	1	1	1	0	1	1	0	1	1	0	1	1	10	10	10	13.588	120	120	0.0015267	6.7977	0	10	10	168530000	0	1	1	2				534	6307	TRUE	6612	13053;13054	16741;16742	16742			-1
OQR68526.1	OQR68526.1	1	1	1	OQR68526.1 lysosomal alpha-mannosidase-like [Tropilaelaps mercedesae]	1	1	1	1	0	1	1	0	1	1	0	1	1	2.2	2.2	2.2	81.674	724	724	0.0015873	7.3387	0	2.2	2.2	516660000	0	1	1	2				535	239	TRUE	249	492;493	660;661	661			-1
OQR68535.1	OQR68535.1	1	1	1	OQR68535.1 plexin-A4-like [Tropilaelaps mercedesae]	1	1	1	1	0	1	1	0	1	1	0	1	1	1.2	1.2	1.2	121.41	1094	1094	0.0014545	6.494	0	1.2	1.2	92653000	0	1	3	4				536	6014	TRUE	6313	12483;12484	16008;16009;16010;16011	16008			-1
OQR68539.1;gi|1477752179|ref|XP_026297171.1|;gi|1477752282|ref|XP_026297202.1|	OQR68539.1	51;1;1	51;1;1	50;0;0	OQR68539.1 paramyosin-like [Tropilaelaps mercedesae]	3	51	51	50	2	49	46	2	49	46	2	48	46	53.2	53.2	53.2	93.701	807	807;224;481	0	323.31	2.6	52	50.6	202630000000	2	96	109	207				537	77;312;415;539;582;583;586;845;1276;1277;2447;2522;2599;2600;2831;3136;3166;3168;3171;3194;3396;3411;3647;3648;3854;3868;3869;4194;4195;4616;4736;4740;4835;4842;4843;4876;4899;5079;5080;5173;5174;5227;5264;5459;5463;5464;5748;6145;6180;6406;6407	True;True;True;True;True;True;True;True;True;True;True;True;True;True;True;True;True;True;True;True;True;True;True;True;True;True;True;True;True;True;True;True;True;True;True;True;True;True;True;True;True;True;True;True;True;True;True;True;True;True;True	79;325;428;562;609;610;613;879;1336;1337;2547;2629;2708;2709;2955;3271;3303;3305;3308;3331;3541;3556;3801;3802;4024;4025;4039;4040;4403;4404;4405;4406;4861;4862;4986;4990;5088;5089;5096;5097;5130;5153;5340;5341;5440;5441;5498;5535;5741;5745;5746;5747;6041;6446;6481;6714;6715	157;158;658;659;854;855;856;1117;1216;1217;1218;1222;1223;1751;1752;2601;2602;2603;4950;4951;4952;4953;4954;4955;4956;4957;4958;4959;4960;5149;5150;5151;5152;5305;5306;5307;5308;5309;5310;5802;5803;5804;5805;5806;6468;6469;6470;6471;6472;6549;6550;6551;6553;6558;6559;6605;6606;6607;7046;7047;7048;7049;7078;7079;7080;7561;7562;7563;7564;7565;7566;7567;7568;7569;7570;8009;8010;8011;8012;8013;8014;8…	188;189;190;191;192;193;194;864;865;1112;1113;1114;1115;1445;1563;1564;1565;1569;1570;1571;2250;2251;2252;3295;3296;3297;6283;6284;6285;6286;6287;6288;6289;6290;6291;6292;6293;6294;6295;6296;6297;6298;6555;6556;6557;6558;6741;6742;6743;6744;6745;6746;6747;6748;6749;6750;6751;6752;7412;7413;7414;7415;7416;7417;7418;7419;7420;8303;8304;8305;8306;8307;8308;8309;8407;8408;8409;8411;8416;8417;8418;847…	188;865;1113;1445;1564;1565;1570;2250;3295;3297;6290;6555;6746;6749;7412;8308;8408;8411;8416;8477;9071;9104;9726;9734;10291;10338;10339;11202;11213;12333;12697;12720;12930;12952;12953;13025;13077;13541;13547;13793;13795;13960;14045;14622;14637;14643;15347;16334;16417;16996;17000	191;192;193;194;195	285;454;474;504;719	-1;-1;-1
OQR68546.1	OQR68546.1	1	1	1	OQR68546.1 JNK-interacting protein 3-like [Tropilaelaps mercedesae]	1	1	1	1	0	1	0	0	1	0	0	1	0	1.6	1.6	1.6	111.3	997	997	0.0073041	6.0522	0	1.6	0	33131000	0	1	0	1				538	1483	TRUE	1556	3028	3819	3819			-1
OQR68573.1	OQR68573.1	3	3	3	OQR68573.1 sorting nexin-2-like [Tropilaelaps mercedesae]	1	3	3	3	0	3	2	0	3	2	0	3	2	5.7	5.7	5.7	61.557	541	541	0	21.521	0	5.7	3.7	130160000	0	3	2	5				539	1141;1160;2349	True;True;True	1194;1214;2448	2336;2373;2374;4734;4735	2959;3012;3013;5980;5981	2959;3012;5980			-1
OQR68594.1	OQR68594.1	4	4	4	OQR68594.1 40S ribosomal protein S17 isoform 1 [Tropilaelaps mercedesae]	1	4	4	4	0	3	4	0	3	4	0	3	4	21.4	21.4	21.4	15.279	131	131	0	24.686	0	20.6	21.4	1833600000	0	5	4	9				540	2526;3821;3822;3939	True;True;True;True	2633;3989;3990;4113	5159;5160;5161;7932;7933;7934;8183;8184	6567;6568;6569;6570;6571;10191;10192;10193;10509;10510	6569;10191;10193;10509			-1
OQR68612.1	OQR68612.1	14	4	4	OQR68612.1 tubulin alpha-1A chain-like, partial [Tropilaelaps mercedesae]	1	14	4	4	0	11	14	0	3	4	0	3	4	48.8	14.4	14.4	50.107	451	451	0	99.745	0	40.1	48.8	8292700000	0	12	9	21				541	133;449;492;992;1249;1570;2691;3248;3575;4407;4723;4724;5454;5893	False;True;False;False;False;False;True;False;False;True;False;False;False;True	137;138;464;510;1037;1308;1645;2802;3385;3725;4640;4972;4973;5736;6187	272;273;274;275;276;930;1014;1015;1016;1017;2047;2048;2545;3196;3197;5488;5489;5490;6720;6721;7414;7415;9195;9196;9197;9198;9199;9200;9201;9861;9862;9863;9864;9865;9866;9867;9868;11380;12227;12228;12229	360;361;362;363;364;365;366;367;368;369;1207;1302;1303;1304;1305;1306;1307;2618;2619;3228;4041;4042;6983;6984;6985;6986;6987;6988;6989;8620;8621;9530;9531;9532;11787;11788;11789;11790;11791;11792;11793;11794;11795;11796;12647;12648;12649;12650;12651;12652;12653;12654;12655;12656;12657;12658;14614;15658;15659;15660	360;1207;1306;2619;3228;4041;6984;8620;9531;11793;12654;12657;14614;15658	152	413	-1
OQR68617.1	OQR68617.1	1	1	1	OQR68617.1 glycosylphosphatidylinositol anchor attachment 1 protein-like [Tropilaelaps mercedesae]	1	1	1	1	0	1	1	0	1	1	0	1	1	1.5	1.5	1.5	68.505	612	612	0.0099813	5.85	0	1.5	1.5	64855000	0	1	1	2				542	1540	TRUE	1615	3147;3148	3985;3986	3986			-1
OQR68642.1	OQR68642.1	1	1	1	OQR68642.1 serine/threonine-protein kinase PAK 1-like [Tropilaelaps mercedesae]	1	1	1	1	0	1	1	0	1	1	0	1	1	4.6	4.6	4.6	29.073	261	261	0.0021368	6.4116	0	4.6	4.6	143730000	0	1	1	2				543	1493	TRUE	1566	3050;3051	3845;3846	3845			-1
OQR68667.1	OQR68667.1	4	4	4	OQR68667.1 5-nucleotidase domain-containing protein 3-like [Tropilaelaps mercedesae]	1	4	4	4	0	3	3	0	3	3	0	3	3	10	10	10	59.955	512	512	0	25.076	0	7.2	7.4	537040000	0	3	3	6				544	1627;2037;3751;5390	True;True;True;True	1703;2120;3914;5669	3291;3292;4075;4076;7787;11247	4169;4170;4171;5160;5161;9998;14434	4170;5160;9998;14434			-1
OQR68700.1	OQR68700.1	1	1	1	OQR68700.1 putative aminopeptidase W07G4.4-like [Tropilaelaps mercedesae]	1	1	1	1	0	1	1	0	1	1	0	1	1	3.2	3.2	3.2	56.073	524	524	0	15.807	0	3.2	3.2	602570000	0	1	1	2				545	4519	TRUE	4762	9442;9443	12096;12097	12096			-1
OQR68701.1	OQR68701.1	1	1	1	OQR68701.1 putative glycerol kinase 3-like [Tropilaelaps mercedesae]	1	1	1	1	0	0	1	0	0	1	0	0	1	3.1	3.1	3.1	39.15	357	357	0.0014535	6.4927	0	0	3.1	100850000	0	0	1	1				546	431	TRUE	445	892	1158	1158			-1
OQR68702.1	OQR68702.1	1	1	1	OQR68702.1 Ubiquitin carboxyl-terminal hydrolase 14-like [Tropilaelaps mercedesae]	1	1	1	1	0	1	1	0	1	1	0	1	1	2	2	2	57.312	510	510	0.0014503	6.4895	0	2	2	453760000	0	1	1	2				547	4424	TRUE	4657	9240;9241	11856;11857	11856			-1
OQR68720.1	OQR68720.1	1	1	1	OQR68720.1 protein disulfide-isomerase A6-like [Tropilaelaps mercedesae]	1	1	1	1	0	0	1	0	0	1	0	0	1	3.5	3.5	3.5	40.444	367	367	0	13.537	0	0	3.5	1355300000	0	0	1	1				548	2191	TRUE	2281	4406	5582	5582			-1
OQR68723.1;OQR76105.1	OQR68723.1;OQR76105.1	1;1	1;1	1;1	OQR68723.1 fructose-1 [Tropilaelaps mercedesae];OQR76105.1 fructose-1 [Tropilaelaps mercedesae]	2	1	1	1	0	1	1	0	1	1	0	1	1	13.6	13.6	13.6	11.242	103	103;172	0	19.764	0	13.6	13.6	890460000	0	1	1	2				549	3366	TRUE	3510	6980;6981	8983;8984	8984			-1;-1
OQR68734.1	OQR68734.1	1	1	1	OQR68734.1 protein RMD5A-like [Tropilaelaps mercedesae]	1	1	1	1	0	1	1	0	1	1	0	1	1	3.3	3.3	3.3	44.369	392	392	0.007874	6.0063	0	3.3	3.3	21625000	0	2	1	3				551	857	TRUE	892	1775;1776	2280;2281;2282	2282			-1
OQR68740.1	OQR68740.1	2	2	2	OQR68740.1 body wall muscle protein HR-29-like [Tropilaelaps mercedesae]	1	2	2	2	0	2	1	0	2	1	0	2	1	9.2	9.2	9.2	20.026	174	174	0	13.461	0	9.2	8	950800000	0	1	1	2				552	1589;3864	True;True	1664;4035	3231;3232;8034;8035	4099;4100;10318;10319	4100;10319			-1
OQR68743.1	OQR68743.1	1	1	1	OQR68743.1 serrate RNA effector moleculeB-like [Tropilaelaps mercedesae]	1	1	1	1	0	1	1	0	1	1	0	1	1	1.6	1.6	1.6	92.304	818	818	0.00083195	8.7719	0	1.6	1.6	0	0	1	1	2				553	4528	TRUE	4771	9455;9456	12109;12110	12110			-1
OQR68744.1	OQR68744.1	2	2	2	OQR68744.1 non-specific lipid-transfer protein-like, partial [Tropilaelaps mercedesae]	1	2	2	2	0	2	2	0	2	2	0	2	2	9.4	9.4	9.4	44.202	414	414	0	60.609	0	9.4	9.4	847960000	0	3	4	7				554	1504;2024	True;True	1577;2107	3067;3068;3069;4046;4047	3870;3871;3872;3873;5124;5125;5126	3871;5125			-1
OQR68766.1	OQR68766.1	1	1	1	OQR68766.1 GTPase-activating protein and VPS9 domain-containing protein 1-like [Tropilaelaps mercedesae]	1	1	1	1	0	1	1	0	1	1	0	1	1	0.6	0.6	0.6	176.52	1613	1613	0.00409	6.2234	0	0.6	0.6	0	0	1	1	2				555	1311	TRUE	1372	2670;2671	3382;3383	3383			-1
OQR68772.1	OQR68772.1	1	1	1	OQR68772.1 signal peptidase complex subunit 3-like [Tropilaelaps mercedesae]	1	1	1	1	0	1	1	0	1	1	0	1	1	5	5	5	20.438	179	179	0.0079051	6.0275	0	5	5	357750000	0	1	2	3				556	6100	TRUE	6400	12643;12644	16232;16233;16234	16233			-1
OQR68773.1	OQR68773.1	15	15	15	OQR68773.1 26S proteasome non-ATPase regulatory subunit 1 isoform 1 [Tropilaelaps mercedesae]	1	15	15	15	0	12	12	0	12	12	0	12	12	20.9	20.9	20.9	106.45	963	963	0	163.75	0	16.6	15.5	3441700000	0	14	15	29				557	32;553;1068;1432;1809;2608;3669;3670;4554;4623;4922;5150;5563;5739;6301	True;True;True;True;True;True;True;True;True;True;True;True;True;True;True	32;576;1115;1500;1888;2717;3823;3824;4798;4869;5178;5416;5850;6032;6606	63;64;1148;2187;2898;2899;3627;5325;5326;5327;7606;7607;7608;7609;9513;9514;9643;9644;10240;10241;10712;10713;10714;11605;11950;13043	72;73;1484;2777;3656;3657;3658;4598;6770;6771;6772;6773;6774;9781;9782;9783;9784;9785;9786;12191;12192;12357;12358;13140;13141;13142;13734;13735;13736;14910;15324;16728	73;1484;2777;3658;4598;6770;9782;9785;12192;12358;13140;13735;14910;15324;16728			-1
OQR68784.1;gi|48097876|ref|XP_391965.1|	OQR68784.1	7;2	7;2	7;2	OQR68784.1 AP-2 complex subunit mu-like [Tropilaelaps mercedesae]	2	7	7	7	0	5	5	0	5	5	0	5	5	21.3	21.3	21.3	52.562	465	465;442	0	47.121	0	16.1	14.4	477800000	0	5	6	11				558	241;319;1457;2869;4927;5194;5200	True;True;True;True;True;True;True	251;332;1528;2994;5183;5462;5469	495;673;674;2967;2968;5879;5880;10250;10813;10826	663;893;894;3744;3745;7512;7513;13151;13868;13882;13883	663;893;3744;7513;13151;13868;13883			-1;-1
OQR68806.1	OQR68806.1	3	1	1	OQR68806.1 sodium/potassium-transporting ATPase subunit alpha-like, partial [Tropilaelaps mercedesae]	1	3	1	1	0	3	2	0	1	1	0	1	1	13.1	6.1	6.1	37.071	327	327	0	49.471	0	13.1	6.1	1291000000	0	1	2	3				559	3477;3478;4589	False;True;False	3623;3624;4834	7203;7204;7205;7206;7207;7208;9583	9258;9259;9260;9261;9262;9263;9264;9265;12278	9260;9265;12278			-1
OQR68823.1	OQR68823.1	1	1	1	OQR68823.1 proteasome subunit beta type-6-like [Tropilaelaps mercedesae]	1	1	1	1	0	1	1	0	1	1	0	1	1	5.7	5.7	5.7	23.178	212	212	0	13.893	0	5.7	5.7	513770000	0	0	1	1				560	2964	TRUE	3093	6077;6078;6079	7763;7764;7765	7764			-1
OQR68825.1;gi|1477731737|ref|XP_026300740.1|;gi|1477731734|ref|XP_026300739.1|;CON__ENSEMBL:ENSBTAP00000025008	OQR68825.1	24;10;10;4	4;1;1;0	3;0;0;0	OQR68825.1 tubulin beta-4 chain-like [Tropilaelaps mercedesae]	4	24	4	3	2	22	24	0	3	4	0	2	3	72.6	13.5	10.8	49.755	445	445;447;469;536	0	109.01	5.2	70.6	72.6	7859300000	0	4	7	11				561	291;472;1050;1250;1475;1755;1756;1848;2027;2028;2816;2847;2906;2923;3089;3297;3535;3965;4065;4456;4517;5020;5308;6515	False;True;True;False;False;False;False;False;False;False;False;True;False;False;True;False;False;False;False;False;False;False;False;False	302;487;488;1096;1097;1309;1546;1547;1834;1835;1927;2110;2111;2934;2935;2971;3031;3049;3050;3223;3436;3437;3684;4141;4142;4243;4244;4691;4692;4760;5279;5581;6826	612;613;971;972;973;974;2148;2149;2150;2151;2546;2547;3005;3006;3007;3008;3009;3010;3011;3534;3535;3536;3537;3538;3693;3694;3695;3696;4051;4052;4053;4054;4055;5759;5760;5761;5762;5839;5840;5954;5955;5991;5992;5993;6363;6810;6811;6812;7330;7331;8232;8233;8234;8235;8236;8237;8442;8443;8444;9301;9302;9437;9438;9439;9440;10430;10431;10432;11053;13458;13459	812;813;814;1253;1254;1255;1256;2732;2733;2734;2735;3229;3230;3231;3232;3233;3234;3793;3794;3795;3796;3797;3798;3799;3800;3801;4461;4462;4463;4464;4465;4466;4467;4468;4469;4470;4471;4472;4473;4474;4475;4476;4477;4478;4479;4677;4678;4679;4680;4681;5132;5133;5134;5135;5136;5137;7352;7353;7354;7355;7356;7357;7358;7359;7458;7459;7604;7605;7653;7654;7655;8176;8737;8738;8739;9423;9424;10566;10567;10568…	814;1256;2735;3230;3794;4463;4478;4679;5132;5135;7358;7458;7605;7654;8176;8738;9424;10566;10837;11925;12093;13370;14167;17265	82;83;84;85;198;199;200;201;202;203	73;147;164;233;257;299;300;330;363;388	-1;-1;-1;-1
OQR68832.1	OQR68832.1	1	1	1	OQR68832.1 hypothetical protein BIW11_01951 [Tropilaelaps mercedesae]	1	1	1	1	0	1	1	0	1	1	0	1	1	3	3	3	44.268	405	405	0.00082713	8.5367	0	3	3	386740000	0	1	1	2				562	4126	TRUE	4321	8587;8588	11025;11026	11025			-1
OQR68838.1	OQR68838.1	1	1	1	OQR68838.1 protein phosphatase 1H-like [Tropilaelaps mercedesae]	1	1	1	1	0	0	1	0	0	1	0	0	1	4.2	4.2	4.2	34.861	307	307	0.00081235	7.8827	0	0	4.2	0	0	0	1	1				563	6619	TRUE	6936	13669	17544	17544			-1
OQR68854.1	OQR68854.1	5	5	5	OQR68854.1 putative L-aspartate dehydrogenase-like [Tropilaelaps mercedesae]	1	5	5	5	0	5	4	0	5	4	0	5	4	34.4	34.4	34.4	30.999	282	282	0	64.003	0	34.4	23.8	1006300000	0	5	5	10				564	441;3184;4300;4884;5580	True;True;True;True;True	455;3321;4530;5138;5867	915;916;6585;6586;8968;8969;8970;10164;10165;11638	1189;1190;8447;8448;11488;11489;11490;11491;13042;13043;14950	1189;8448;11491;13042;14950			-1
OQR68861.1	OQR68861.1	4	4	4	OQR68861.1 flotillin-2-like [Tropilaelaps mercedesae]	1	4	4	4	0	3	4	0	3	4	0	3	4	10.1	10.1	10.1	49.368	454	454	0	24.645	0	7.9	10.1	206180000	0	3	3	6				565	205;363;466;3889	True;True;True;True	213;376;481;4060	416;417;755;961;962;8086;8087	565;566;989;1241;1242;10388;10389	566;989;1242;10388			-1
OQR68872.1	OQR68872.1	1	1	1	OQR68872.1 GDP-Man:Man(3)GlcNAc(2)-PP-Dol alpha-1 [Tropilaelaps mercedesae]	1	1	1	1	0	0	1	0	0	1	0	0	1	2.3	2.3	2.3	53.588	470	470	0.008344	5.9351	0	0	2.3	61819000	0	0	2	2				566	3011	TRUE	3143	6187	7924;7925	7925			-1
OQR68889.1	OQR68889.1	1	1	1	OQR68889.1 annexin A13-like [Tropilaelaps mercedesae]	1	1	1	1	0	1	1	0	1	1	0	1	1	8.2	8.2	8.2	21.708	196	196	0	59.618	0	8.2	8.2	5046000000	0	1	1	2				567	1973	TRUE	2054	3936;3937	4982;4983	4983			-1
OQR68913.1	OQR68913.1	1	1	1	OQR68913.1 prostaglandin E synthase 3-like [Tropilaelaps mercedesae]	1	1	1	1	0	1	1	0	1	1	0	1	1	4.9	4.9	4.9	20.786	183	183	0.0035112	6.3584	0	4.9	4.9	3101200000	0	1	1	2				568	4488	TRUE	4729	9373;9374	12010;12011	12011			-1
OQR68915.1;OQR70396.1	OQR68915.1	5;2	5;2	5;2	OQR68915.1 coatomer subunit delta-like [Tropilaelaps mercedesae]	2	5	5	5	0	4	3	0	4	3	0	4	3	11.2	11.2	11.2	57.515	517	517;283	0	30.532	0	9.3	6	522490000	0	3	4	7				569	1090;2605;4667;4684;5388	True;True;True;True;True	1139;2714;4913;4931;5667	2238;5319;5320;9726;9766;11243;11244	2840;6763;6764;6765;12466;12519;14429;14430	2840;6763;12466;12519;14430			-1;-1
OQR68920.1;gi|571536137|ref|XP_006570740.1|;gi|571536134|ref|XP_006570739.1|;gi|66511659|ref|XP_394615.2|;gi|571536131|ref|XP_006570738.1|;gi|571536125|ref|XP_006570737.1|	OQR68920.1	3;1;1;1;1;1	3;1;1;1;1;1	3;1;1;1;1;1	OQR68920.1 ATP-dependent Clp protease ATP-binding subunit clpX-like [Tropilaelaps mercedesae]	6	3	3	3	0	2	3	0	2	3	0	2	3	5.8	5.8	5.8	70.393	650	650;504;582;586;586;586	0	22.971	0	3.7	5.8	71465000	0	2	4	6				570	825;985;3701	True;True;True	859;1030;3856	1719;1720;2033;2034;7671;7672	2207;2208;2602;2603;9858;9859	2207;2603;9858			-1;-1;-1;-1;-1;-1
OQR68924.1	OQR68924.1	2	2	2	OQR68924.1 purine nucleoside phosphorylase-like [Tropilaelaps mercedesae]	1	2	2	2	0	1	1	0	1	1	0	1	1	10.5	10.5	10.5	31.163	285	285	0	46.643	0	3.9	6.7	232450000	0	1	1	2				571	1206;2695	True;True	1263;2806	2458;5499	3115;7010	3115;7010			-1
OQR68946.1	OQR68946.1	1	1	1	OQR68946.1 brefeldin A-inhibited guanine nucleotide-exchange protein 1-like [Tropilaelaps mercedesae]	1	1	1	1	0	1	0	0	1	0	0	1	0	1	1	1	186.66	1667	1667	0.0040816	6.2088	0	1	0	49109000	0	1	0	1				572	1238	TRUE	1295	2523	3200	3200			-1
OQR68955.1;gi|1477761807|ref|XP_001120025.2|	OQR68955.1	7;2	7;2	7;2	OQR68955.1 ras-related protein Rab-7a-like [Tropilaelaps mercedesae]	2	7	7	7	0	6	6	0	6	6	0	6	6	44.4	44.4	44.4	23.175	207	207;207	0	86.436	0	39.6	37.7	3469500000	0	5	7	12				573	429;910;1780;1878;4016;4509;5091	True;True;True;True;True;True;True	443;952;1859;1957;4194;4751;5353	889;1886;1887;3578;3579;3751;3752;8346;8347;9419;9420;10594;10595	1155;2417;2418;4538;4539;4540;4750;4751;4752;10714;10715;12070;12071;13580;13581	1155;2418;4538;4752;10715;12071;13581			-1;-1
OQR68962.1	OQR68962.1	3	3	3	OQR68962.1 26S proteasome non-ATPase regulatory subunit 4-like [Tropilaelaps mercedesae]	1	3	3	3	0	3	3	0	3	3	0	3	3	12.6	12.6	12.6	42.581	396	396	0	235.76	0	12.6	12.6	599650000	0	3	3	6				574	1386;3816;6009	True;True;True	1452;3984;6308	2816;2817;7925;7926;12473;12474;12475	3559;3560;10184;10185;15997;15998;15999	3559;10185;15997			-1
OQR68987.1	OQR68987.1	1	1	1	OQR68987.1 Hemocytin-like [Tropilaelaps mercedesae]	1	1	1	1	0	1	1	0	1	1	0	1	1	0.5	0.5	0.5	248.94	2261	2261	0.0034746	6.305	0	0.5	0.5	96609000	0	2	1	3				575	5668	TRUE	5957	11806;11807;11808	15147;15148;15149	15148			-1
OQR69021.1;gi|66521713|ref|XP_391940.2|	OQR69021.1;gi|66521713|ref|XP_391940.2|	2;1	2;1	2;1	OQR69021.1 glycine--tRNA ligase-like [Tropilaelaps mercedesae];gi|66521713|ref|XP_391940.2| glycine--tRNA ligase [Apis mellifera]	2	2	2	2	0	2	2	0	2	2	0	2	2	3.9	3.9	3.9	85.61	761	761;740	0	15.055	0	3.9	3.9	273450000	0	2	2	4				576	1983;5620	True;True	2065;5907	3958;3959;11713;11714	5008;5009;15045;15046	5008;15045			-1;-1
OQR69022.1	OQR69022.1	2	2	2	OQR69022.1 abhydrolase domain-containing protein 11-like [Tropilaelaps mercedesae]	1	2	2	2	0	1	2	0	1	2	0	1	2	6.9	6.9	6.9	35.627	318	318	0	12.289	0	4.4	6.9	164760000	0	2	2	4				577	3800;4665	True;True	3966;4911	7886;7887;9723	10131;10132;10133;10134;12461	10131;12461			-1
OQR69050.1	OQR69050.1	2	2	2	OQR69050.1 3 beta-hydroxysteroid dehydrogenase type 7-like [Tropilaelaps mercedesae]	1	2	2	2	0	2	1	0	2	1	0	2	1	10.4	10.4	10.4	47.584	422	422	0	20.12	0	10.4	2.6	303320000	0	3	1	4				578	106;4765	True;True	110;5016	219;220;9951	288;289;290;12777	288;12777			-1
OQR69056.1	OQR69056.1	1	1	1	OQR69056.1 ras-related protein Rac1-like, partial [Tropilaelaps mercedesae]	1	1	1	1	0	1	1	0	1	1	0	1	1	3.6	3.6	3.6	43.617	394	394	0.0034317	6.2621	0	3.6	3.6	665700000	0	1	0	1				579	3284	TRUE	3423	6785;6786	8705;8706	8705			-1
OQR69059.1	OQR69059.1	7	7	7	OQR69059.1 hypothetical protein BIW11_01912 [Tropilaelaps mercedesae]	1	7	7	7	0	7	6	0	7	6	0	7	6	37.9	37.9	37.9	28.557	256	256	0	144.89	0	37.9	37.9	2988300000	0	8	7	15				580	1469;3308;3309;4052;5330;5791;6409	True;True;True;True;True;True;True	1540;3448;3449;4230;5604;6085;6717	2993;2994;2995;6834;6835;6836;8420;8421;11104;11105;12039;12040;13253;13254	3776;3777;3778;3779;3780;8769;8770;8771;10806;10807;14243;14244;15428;15429;17005;17006	3776;8769;8771;10806;14243;15429;17005			-1
OQR69067.1;OQR69064.1	OQR69067.1;OQR69064.1	2;1	2;1	2;1	OQR69067.1 AMP deaminase 2-like [Tropilaelaps mercedesae];OQR69064.1 AMP deaminase 2-like [Tropilaelaps mercedesae]	2	2	2	2	0	2	1	0	2	1	0	2	1	4.9	4.9	4.9	82.056	715	715;304	0	12.956	0	4.9	2.5	246960000	0	2	1	3				581	1498;2077	True;True	1571;2165	3057;4166;4167	3853;5268;5269	3853;5269			-1;-1
OQR69077.1;gi|110751295|ref|XP_623197.2|	OQR69077.1	16;3	16;3	16;3	OQR69077.1 rab GDP dissociation inhibitor beta-like [Tropilaelaps mercedesae]	2	16	16	16	0	13	14	0	13	14	0	13	14	35.4	35.4	35.4	58.309	517	517;442	0	323.31	0	29.6	29.8	15783000000	0	15	21	36				582	424;948;1017;1103;1450;1501;1646;1712;1830;4056;4504;4841;4932;5168;5993;6107	True;True;True;True;True;True;True;True;True;True;True;True;True;True;True;True	438;991;1063;1152;1521;1574;1723;1790;1909;4234;4746;5095;5188;5435;6292;6407	877;878;1960;1961;2094;2264;2949;2950;2951;2952;2953;2954;3062;3063;3329;3330;3331;3450;3661;3662;3663;3664;8428;9409;9410;9411;9412;10090;10091;10257;10258;10752;12446;12447;12658;12659	1142;1143;2513;2514;2669;2874;2875;2876;3724;3725;3726;3727;3728;3729;3862;3863;4210;4211;4212;4213;4349;4644;4645;4646;4647;10815;12058;12059;12060;12061;12950;12951;13164;13165;13785;15961;15962;16250;16251	1143;2514;2669;2876;3726;3863;4212;4349;4645;10815;12059;12951;13165;13785;15961;16251			-1;-1
OQR69091.1	OQR69091.1	1	1	1	OQR69091.1 calcium uniporter protein [Tropilaelaps mercedesae]	1	1	1	1	0	1	1	0	1	1	0	1	1	4.3	4.3	4.3	43.026	373	373	0.0015552	7.0465	0	4.3	4.3	31772000	0	1	1	2				583	4048	TRUE	4226	8414;8415	10800;10801	10800			-1
OQR69095.1	OQR69095.1	27	27	13	OQR69095.1 ATP synthase subunit beta [Tropilaelaps mercedesae]	1	27	27	13	0	24	25	0	24	25	0	12	13	65.7	65.7	29.5	56.25	525	525	0	323.31	0	64.4	65.7	225360000000	0	60	69	129				584	176;922;1194;1195;1538;1725;1817;2029;2196;2672;2806;2817;2818;2866;2871;3124;3991;5113;5114;5429;5595;5596;5675;5753;5754;6181;6231	True;True;True;True;True;True;True;True;True;True;True;True;True;True;True;True;True;True;True;True;True;True;True;True;True;True;True	183;965;1250;1251;1252;1612;1613;1803;1896;2112;2286;2782;2919;2920;2936;2937;2938;2990;2991;2996;3259;4168;5376;5377;5378;5710;5711;5882;5883;5965;5966;6046;6047;6482;6483;6535	360;361;362;363;364;1908;2436;2437;2438;2439;3136;3137;3138;3139;3140;3141;3142;3143;3144;3470;3471;3472;3640;3641;3642;4056;4057;4058;4414;4415;5447;5448;5727;5728;5729;5730;5731;5732;5763;5764;5765;5766;5767;5768;5769;5770;5870;5871;5872;5873;5874;5875;5884;5885;6439;6440;6441;6442;8290;8291;8292;8293;10643;10644;10645;11332;11333;11334;11335;11336;11667;11668;11669;11670;11671;11672;11821;1182…	481;482;483;484;485;486;487;488;489;490;2440;3093;3094;3095;3096;3961;3962;3963;3964;3965;3966;3967;3968;3969;3970;3971;3972;3973;3974;3975;3976;3977;3978;3979;3980;3981;3982;4372;4373;4374;4615;4616;4617;4618;5138;5139;5140;5593;5594;6932;6933;6934;6935;6936;7304;7305;7306;7307;7308;7309;7310;7311;7360;7361;7362;7363;7364;7365;7366;7367;7368;7369;7499;7500;7501;7502;7503;7504;7505;7506;7507;7517…	490;2440;3094;3096;3979;4374;4616;5138;5593;6933;7306;7366;7369;7504;7517;8274;10645;13645;13647;14557;14984;14987;15169;15354;15355;16431;16566	107;108;109;110;111;204;205;206;207;208	110;142;173;214;247;269;336;339;405;440	-1
OQR69097.1	OQR69097.1	1	1	1	OQR69097.1 serine/arginine repetitive matrix protein 5 isoform X3 [Tropilaelaps mercedesae]	1	1	1	1	0	1	1	0	1	1	0	1	1	14.1	14.1	14.1	9.3134	78	78	0.00085543	10.854	0	14.1	14.1	4675400000	0	3	6	9				585	4288	TRUE	4516	8940;8941;8942;8943	11452;11453;11454;11455;11456;11457;11458;11459;11460	11454			-1
OQR69099.1	OQR69099.1	3	3	3	OQR69099.1 succinyl-CoA:3-ketoacid-coenzyme A transferase 1 [Tropilaelaps mercedesae]	1	3	3	3	0	3	1	0	3	1	0	3	1	10	10	10	57.944	542	542	0	31.331	0	10	4.1	741280000	0	3	1	4				586	15;1462;2312	True;True;True	15;1533;2409	29;2977;2978;4658	33;3756;3757;5893	33;3757;5893			-1
OQR69101.1	OQR69101.1	3	3	3	OQR69101.1 glutathione peroxidase-like [Tropilaelaps mercedesae]	1	3	3	3	0	3	2	0	3	2	0	3	2	19.3	19.3	19.3	24.809	218	218	0	81.28	0	19.3	13.3	614700000	0	4	2	6				587	10;1733;6465	True;True;True	10;1812;6775	20;3490;3491;13365;13366	24;4401;4402;17158;17159;17160	24;4402;17160			-1
OQR69104.1	OQR69104.1	1	1	1	OQR69104.1 deoxyribonuclease-2-alpha-like [Tropilaelaps mercedesae]	1	1	1	1	0	0	1	0	0	1	0	0	1	1.5	1.5	1.5	79.337	725	725	0.0021307	6.3989	0	0	1.5	34698000	0	0	1	1				588	1036	TRUE	1082	2128	2709	2709			-1
OQR69114.1	OQR69114.1	3	3	3	OQR69114.1 oxysterol-binding protein-related protein 9-like [Tropilaelaps mercedesae]	1	3	3	3	0	3	2	0	3	2	0	3	2	10.3	10.3	10.3	48.272	426	426	0	17.766	0	10.3	7.5	140890000	0	3	2	5				589	2569;3192;4534	True;True;True	2678;3329;4777	5243;5244;6601;9475;9476	6669;6670;8471;12141;12142	6669;8471;12141			-1
OQR69126.1	OQR69126.1	2	2	1	OQR69126.1 60S ribosomal protein L11-like [Tropilaelaps mercedesae]	1	2	2	1	0	1	2	0	1	2	0	0	1	16	16	8.3	19.361	169	169	0	27.137	0	7.7	16	1971600000	0	2	4	6				590	3312;6008	True;True	3452;6307	6840;6841;12471;12472	8778;8779;8780;8781;15995;15996	8779;15995			-1
OQR69137.1	OQR69137.1	1	1	1	OQR69137.1 putative NADH dehydrogenase-like [Tropilaelaps mercedesae]	1	1	1	1	0	1	1	0	1	1	0	1	1	10.4	10.4	10.4	16.069	135	135	0	160.18	0	10.4	10.4	409410000	0	1	2	3				591	4093	TRUE	4283;4284	8523;8524;8525	10944;10945;10946	10945	209	67	-1
OQR69142.1	OQR69142.1	18	18	15	OQR69142.1 V-type proton ATPase subunit B-like [Tropilaelaps mercedesae]	1	18	18	15	0	15	15	0	15	15	0	12	12	52.1	52.1	43.4	56.682	511	511	0	323.31	0	44.2	42.9	11099000000	0	21	20	41				592	485;745;1986;2163;2478;2872;2891;3047;3077;3274;4530;4632;4824;4918;5408;5440;5653;5869	True;True;True;True;True;True;True;True;True;True;True;True;True;True;True;True;True;True	502;778;2068;2253;2582;2997;3016;3179;3210;3413;4773;4878;5077;5174;5688;5722;5942;6163	1001;1002;1553;1554;3963;3964;4360;4361;5048;5049;5886;5926;5927;6258;6259;6332;6333;6768;6769;6770;6771;9468;9469;9659;10058;10234;11288;11289;11354;11355;11356;11780;12179;12180	1288;1289;2000;2001;2002;2003;5013;5014;5015;5529;5530;5531;6412;6413;7519;7569;7570;7571;8025;8026;8124;8125;8126;8686;8687;8688;8689;8690;12131;12132;12133;12375;12376;12908;13134;14493;14494;14578;14579;14580;15119;15120;15602;15603	1289;2001;5014;5531;6412;7519;7570;8026;8125;8686;12131;12375;12908;13134;14493;14579;15120;15602			-1
OQR69146.1	OQR69146.1	32	32	21	OQR69146.1 elongation factor 2-like [Tropilaelaps mercedesae]	1	32	32	21	0	27	29	0	27	29	0	17	20	47.9	47.9	32.1	94.069	844	844	0	323.31	0	41	44.9	44915000000	0	48	40	88				593	503;559;819;820;959;1429;1437;1806;1981;2026;2275;2276;2642;2744;2808;3020;3145;3742;4087;4107;4460;4659;4862;4954;5186;5220;5221;5232;6090;6194;6431;6609	True;True;True;True;True;True;True;True;True;True;True;True;True;True;True;True;True;True;True;True;True;True;True;True;True;True;True;True;True;True;True;True	522;582;853;854;1003;1496;1497;1505;1506;1885;2063;2109;2370;2371;2751;2855;2922;3152;3280;3901;3902;4274;4275;4301;4698;4699;4905;5116;5210;5453;5491;5492;5503;6390;6498;6740;6925	1042;1043;1156;1157;1158;1705;1706;1707;1708;1709;1710;1981;1982;2892;2893;2910;2911;2912;3622;3623;3953;3954;3955;3956;4049;4050;4584;4585;4586;4587;5392;5393;5600;5601;5734;5735;5736;6201;6202;6203;6487;7761;7762;7763;8502;8503;8504;8505;8506;8557;8558;9310;9311;9312;9313;9712;10117;10118;10297;10792;10793;10794;10795;10872;10873;10874;10875;10896;12623;12624;12833;13295;13640;13641	1341;1342;1492;1493;1494;1495;1496;2191;2192;2193;2194;2195;2196;2538;2539;2540;2541;3650;3651;3677;3678;3679;3680;4592;4593;5001;5002;5003;5004;5005;5006;5130;5131;5805;5806;5807;5808;6862;6863;7136;7137;7313;7314;7315;7316;7317;7941;7942;7943;8327;9965;9966;9967;10914;10915;10916;10917;10918;10919;10920;10982;10983;10984;10985;10986;11936;11937;11938;11939;11940;12448;12983;12984;13214;13837;13…	1342;1495;2193;2196;2540;3650;3677;4592;5003;5130;5806;5808;6862;7136;7315;7941;8327;9967;10918;10983;11938;12448;12984;13214;13840;13940;13945;13973;16205;16468;17062;17511	12;210;211;212;213	22;164;683;727;844	-1
OQR69154.1	OQR69154.1	3	3	3	OQR69154.1 60S ribosomal protein L27a-like [Tropilaelaps mercedesae]	1	3	3	3	0	3	2	0	3	2	0	3	2	16.1	16.1	16.1	17.827	155	155	0	35.191	0	16.1	9	3806500000	0	3	3	6				594	352;1982;3060	True;True;True	365;2064;3193	733;734;735;3957;6286;6287;6288	963;964;965;966;5007;8062;8063;8064	965;5007;8063			-1
OQR69176.1	OQR69176.1	2	2	2	OQR69176.1 dnaJsubfamily C member 13-like [Tropilaelaps mercedesae]	1	2	2	2	0	2	2	0	2	2	0	2	2	1	1	1	257.29	2277	2277	0	12.317	0	1	1	152830000	0	2	2	4				595	629;1340	True;True	658;1401	1309;1310;2725;2726	1692;1693;3456;3457	1692;3456			-1
OQR69236.1	OQR69236.1	1	1	1	OQR69236.1 coiled-coil-helix-coiled-coil-helix domain-containing protein 6 [Tropilaelaps mercedesae]	1	1	1	1	0	1	1	0	1	1	0	1	1	8	8	8	18.241	162	162	0	37.67	0	8	8	898670000	0	1	1	2				596	1468	TRUE	1539	2991;2992	3774;3775	3775			-1
OQR69241.1	OQR69241.1	6	6	6	OQR69241.1 X-linked retinitis pigmentosa GTPase regulator-like [Tropilaelaps mercedesae]	1	6	6	6	0	6	4	0	6	4	0	6	4	28.1	28.1	28.1	37.868	356	356	0	186.57	0	28.1	21.1	2033100000	0	11	8	19				597	290;2498;3518;4128;6109;6159	True;True;True;True;True;True	301;2603;3666;4323;6409;6460	611;5094;5095;5096;5097;7287;8591;8592;12661;12662;12749;12750;12751;12752;12753	811;6490;6491;6492;6493;6494;9356;11030;11031;11032;16253;16254;16255;16256;16361;16362;16363;16364;16365	811;6492;9356;11030;16253;16365			-1
OQR69271.1	OQR69271.1	2	2	2	OQR69271.1 actin protein 6B [Tropilaelaps mercedesae]	1	2	2	2	0	1	2	0	1	2	0	1	2	5	5	5	46.977	424	424	0.00086356	11.138	0	2.4	5	129390000	0	1	3	4				598	1669;4283	True;True	1746;4511	3371;3372;8933	4257;4258;4259;11445	4257;11445			-1
OQR69291.1;gi|1477735517|ref|XP_026301464.1|;gi|1477735515|ref|XP_026301463.1|;gi|1477735519|ref|XP_006560008.2|;gi|1477735513|ref|XP_026301462.1|	OQR69291.1	13;1;1;1;1	13;1;1;1;1	13;1;1;1;1	OQR69291.1 vinculin isoform 1 [Tropilaelaps mercedesae]	5	13	13	13	0	13	10	0	13	10	0	13	10	17	17	17	106.2	957	957;968;1018;1035;1056	0	192.99	0	17	12.2	5329700000	0	18	13	31				599	11;41;186;366;892;2181;2468;3649;4214;4638;4706;6049;6228	True;True;True;True;True;True;True;True;True;True;True;True;True	11;42;194;379;932;2271;2572;3803;4429;4430;4884;4953;6348;6532	21;22;23;87;385;386;761;762;1846;1847;4389;4390;5028;5029;7571;7572;8783;8784;9669;9805;9806;12548;12896;12897	25;26;27;103;522;523;996;997;998;999;1000;1001;2369;2370;5563;5564;6381;6382;6383;9735;9736;11269;11270;12388;12568;12569;16100;16554;16555;16556;16557;16558	27;103;522;1001;2369;5564;6381;9735;11270;12388;12568;16100;16558	214	229	-1;-1;-1;-1;-1
OQR69345.1;gi|571508698|ref|XP_006571393.1|	OQR69345.1;gi|571508698|ref|XP_006571393.1|	11;6	11;6	11;6	OQR69345.1 26S protease regulatory subunit 10B-like [Tropilaelaps mercedesae];gi|571508698|ref|XP_006571393.1| 26S proteasome regulatory subunit 10B [Apis mellifera]	2	11	11	11	0	10	8	0	10	8	0	10	8	41.4	41.4	41.4	45.614	403	403;393	0	133.83	0	38.5	28.5	4341800000	0	11	10	21				600	285;445;752;1480;1488;2369;2720;3140;3873;4359;5747	True;True;True;True;True;True;True;True;True;True;True	296;459;785;1553;1561;2469;2831;3275;4044;4589;6040	599;600;920;921;1565;1566;3023;3037;3038;3039;4793;5551;5552;6478;8056;9069;9070;11962;11963	795;796;797;1196;1197;2016;2017;2018;3814;3829;3830;3831;3832;6081;7079;7080;8316;10350;11615;11616;11617;15339;15340;15341	797;1196;2016;3814;3831;6081;7080;8316;10350;11617;15340	215	136	-1;-1
OQR69346.1;OQR69765.1;OQR77095.1	OQR69346.1;OQR69765.1	17;9;3	17;9;3	3;1;0	OQR69346.1 alpha tubulin-like [Tropilaelaps mercedesae];OQR69765.1 tubulin alpha-1C chain-like, partial [Tropilaelaps mercedesae]	3	17	17	3	0	15	15	0	15	15	0	2	3	64.4	64.4	11.3	50.038	452	452;417;452	0	323.31	0	59.5	53.8	89580000000	0	31	45	76				601	133;448;492;501;991;1105;1302;1570;2692;3248;3575;4408;4723;4724;5454;5894;6523	True;True;True;True;True;True;True;True;True;True;True;True;True;True;True;True;True	137;138;462;463;510;519;520;1036;1154;1363;1645;2803;3385;3725;4641;4972;4973;5736;6188;6834	272;273;274;275;276;924;925;926;927;928;929;1014;1015;1016;1017;1033;1034;1035;1036;1037;1038;1039;2046;2268;2657;2658;3196;3197;5491;5492;5493;5494;6720;6721;7414;7415;9202;9203;9204;9205;9861;9862;9863;9864;9865;9866;9867;9868;11380;12230;12231;12232;12233;13470;13471	360;361;362;363;364;365;366;367;368;369;1201;1202;1203;1204;1205;1206;1302;1303;1304;1305;1306;1307;1328;1329;1330;1331;1332;1333;1334;1335;1336;1337;1338;2617;2880;3367;3368;4041;4042;6990;6991;6992;6993;6994;6995;8620;8621;9530;9531;9532;11797;11798;11799;11800;11801;11802;11803;11804;12647;12648;12649;12650;12651;12652;12653;12654;12655;12656;12657;12658;14614;15661;15662;15663;15664;15665;156…	360;1205;1306;1332;2617;2880;3368;4041;6994;8620;9531;11802;12654;12657;14614;15665;17281	152;153;216	302;377;413	-1;-1;-1
OQR69347.1	OQR69347.1	5	5	5	OQR69347.1 hypothetical protein BIW11_12318, partial [Tropilaelaps mercedesae]	1	5	5	5	0	4	3	0	4	3	0	4	3	28.6	28.6	28.6	32.61	304	304	0	37.406	0	24.7	16.4	436640000	0	4	4	8				602	152;1514;4062;4810;5145	True;True;True;True;True	159;1587;4240;5062;5410	313;314;315;3089;8438;10030;10031;10703	428;429;430;3897;10832;12877;12878;13724	429;3897;10832;12877;13724			-1
OQR69383.1;OQR69386.1	OQR69383.1;OQR69386.1	2;1	2;1	2;1	OQR69383.1 26S proteasome non-ATPase regulatory subunit 12-like [Tropilaelaps mercedesae];OQR69386.1 26S proteasome non-ATPase regulatory subunit 12-like [Tropilaelaps mercedesae]	2	2	2	2	0	1	2	0	1	2	0	1	2	4.2	4.2	4.2	52.886	453	453;451	0	11.453	0	2.4	4.2	217700000	0	1	1	2				603	1261;3765	True;True	1321;3928	2575;2576;7813	3265;3266;10035	3265;10035			-1;-1
OQR69405.1	OQR69405.1	4	4	4	OQR69405.1 malate dehydrogenase [Tropilaelaps mercedesae]	1	4	4	4	0	3	1	0	3	1	0	3	1	14.4	14.4	14.4	36.539	334	334	0	27.091	0	11.1	3.3	5692000000	0	2	1	3				604	988;2165;3903;6272	True;True;True;True	1033;2255;4076;6576	2040;4364;8120;12983	2611;5534;10433;16658	2611;5534;10433;16658			-1
OQR69408.1	OQR69408.1	1	1	1	OQR69408.1 trimeric intracellular cation channel type A-like [Tropilaelaps mercedesae]	1	1	1	1	0	1	1	0	1	1	0	1	1	5.3	5.3	5.3	31.227	282	282	0	19.965	0	5.3	5.3	880700000	0	1	1	2				605	4088	TRUE	4276	8507;8508	10921;10922	10922			-1
OQR69431.1	OQR69431.1	2	2	2	OQR69431.1 ADP-ribosylation factor protein 8B-A-like [Tropilaelaps mercedesae]	1	2	2	2	0	2	1	0	2	1	0	2	1	14.1	14.1	14.1	21.721	191	191	0	11.668	0	14.1	5.8	218900000	0	3	1	4				606	2266;5632	True;True	2361;5920	4556;11734;11735	5770;15067;15068;15069	5770;15068			-1
OQR69439.1;gi|571566111|ref|XP_006557874.1|;gi|571566107|ref|XP_006557873.1|;gi|571566103|ref|XP_006557872.1|;gi|571566099|ref|XP_006557871.1|;gi|571566097|ref|XP_006557870.1|;gi|571566094|ref|XP_006557869.1|	OQR69439.1	3;1;1;1;1;1;1	3;1;1;1;1;1;1	3;1;1;1;1;1;1	OQR69439.1 myosin-2 essential light chain-like [Tropilaelaps mercedesae]	7	3	3	3	0	3	1	0	3	1	0	3	1	22.4	22.4	22.4	17.106	156	156;143;143;143;147;153;155	0	34.625	0	22.4	8.3	321750000	0	3	1	4				607	264;2415;5190	True;True;True	275;2515;5457	546;4883;10802;10803	723;6197;13854;13855	723;6197;13854			-1;-1;-1;-1;-1;-1;-1
OQR69450.1	OQR69450.1	5	5	5	OQR69450.1 chloride intracellular channel exc-4-like [Tropilaelaps mercedesae]	1	5	5	5	0	5	4	0	5	4	0	5	4	45.8	45.8	45.8	26.092	225	225	0	221.72	0	45.8	34.2	2538300000	0	5	6	11				608	1330;4549;5137;6219;6526	True;True;True;True;True	1391;4793;5402;6523;6837	2706;2707;2708;9503;9504;10690;12879;12880;13475;13476	3436;3437;3438;12181;12182;13706;16530;16531;16532;17287;17288	3437;12181;13706;16532;17288			-1
OQR69457.1	OQR69457.1	1	1	1	OQR69457.1 spermatogenesis-associated protein 20-like [Tropilaelaps mercedesae]	1	1	1	1	0	1	1	0	1	1	0	1	1	1.3	1.3	1.3	84.417	750	750	0.0014981	6.6849	0	1.3	1.3	84853000	0	2	2	4				609	3696	TRUE	3850	7653;7654;7655	9838;9839;9840;9841	9838			-1
OQR69470.1	OQR69470.1	5	5	5	OQR69470.1 peroxidase-like, partial [Tropilaelaps mercedesae]	1	5	5	5	0	2	3	0	2	3	0	2	3	10.2	10.2	10.2	69.599	615	615	0	46.192	0	3.6	6.7	161670000	0	2	3	5				610	204;5018;6039;6365;6532	True;True;True;True;True	212;5277;6338;6670;6843	415;10427;12532;13164;13482	564;13366;16083;16886;17294	564;13366;16083;16886;17294			-1
OQR69485.1	OQR69485.1	1	1	1	OQR69485.1 60S acidic ribosomal protein P2-like [Tropilaelaps mercedesae]	1	1	1	1	0	1	1	0	1	1	0	1	1	22.4	22.4	22.4	6.3424	58	58	0.0015432	6.9402	0	22.4	22.4	2724400000	0	2	3	5				611	2798	TRUE	2911	5710;5711;5712;5713	7278;7279;7280;7281;7282;7283	7283			-1
OQR69508.1	OQR69508.1	3	3	3	OQR69508.1 SH3 domain-binding glutamic acid-rich protein-like [Tropilaelaps mercedesae]	1	3	3	3	0	2	3	0	2	3	0	2	3	14.7	14.7	14.7	29.24	259	259	0	18.942	0	10	14.7	1154200000	0	2	5	7				612	24;3351;5992	True;True;True	24;3493;6291	44;45;6949;12444;12445	49;50;51;8942;8943;15959;15960	51;8943;15960			-1
OQR69516.1	OQR69516.1	2	2	2	OQR69516.1 WD repeat-containing protein 47 isoform 1 [Tropilaelaps mercedesae]	1	2	2	2	0	1	2	0	1	2	0	1	2	9.9	9.9	9.9	32.431	293	293	0	14.563	0	4.4	9.9	225590000	0	2	2	4				613	364;5202	True;True	377;5471	756;10830;10831	990;13887;13888;13889	990;13889			-1
OQR69537.1;OQR71278.1;OQR71279.1;OQR70677.1;OQR70678.1;OQR76810.1;OQR69433.1	OQR69537.1;OQR71278.1;OQR71279.1	21;17;16;9;7;7;2	21;17;16;9;7;7;2	2;1;0;0;0;0;0	OQR69537.1 actin [Tropilaelaps mercedesae];OQR71278.1 actin [Tropilaelaps mercedesae];OQR71279.1 actin [Tropilaelaps mercedesae]	7	21	21	2	1	19	18	1	19	18	1	2	2	79	79	10.1	41.844	376	376;376;335;339;139;149;58	0	323.31	2.7	68.4	68.1	721450000000	2	108	111	221				614	145;459;575;865;874;961;962;1143;1144;1248;1260;2307;2449;2535;2701;3024;3083;3324;4234;5265;5635	True;True;True;True;True;True;True;True;True;True;True;True;True;True;True;True;True;True;True;True;True	152;474;600;601;602;900;909;910;1005;1006;1196;1197;1306;1307;1320;2404;2551;2552;2553;2643;2812;3156;3216;3217;3464;3465;4454;5536;5923	302;303;945;946;947;1192;1193;1194;1195;1196;1197;1198;1199;1200;1201;1202;1203;1204;1788;1800;1801;1802;1803;1804;1805;1806;1807;1808;1809;1810;1811;1812;1985;1986;1987;1988;1989;1990;1991;2341;2342;2343;2344;2345;2346;2347;2542;2543;2544;2574;4649;4650;4651;4652;4970;4971;4972;4973;4974;4975;4976;4977;4978;4979;4980;4981;4982;4983;5185;5186;5187;5188;5510;6207;6208;6209;6210;6211;6212;6213;6214…	414;415;1223;1224;1225;1226;1533;1534;1535;1536;1537;1538;1539;1540;1541;1542;1543;1544;1545;1546;2295;2309;2310;2311;2312;2313;2314;2315;2316;2317;2318;2319;2320;2321;2322;2323;2324;2325;2326;2327;2328;2544;2545;2546;2547;2548;2549;2550;2551;2964;2965;2966;2967;2968;2969;2970;2971;2972;2973;2974;2975;2976;2977;2978;2979;2980;3223;3224;3225;3226;3227;3264;5881;5882;5883;5884;5885;5886;5887;6308;6…	414;1224;1542;2295;2325;2545;2550;2971;2979;3223;3264;5883;6320;6605;7025;7955;8147;8848;11321;14048;15078	41;42;43;75;76;217;218;219	45;48;124;228;270;284;306;326	-1;-1;-1;-1;-1;-1;-1
OQR69538.1	OQR69538.1	1	1	1	OQR69538.1 striatin-3-like, partial [Tropilaelaps mercedesae]	1	1	1	1	0	1	1	0	1	1	0	1	1	2.4	2.4	2.4	57.23	543	543	0.00080906	7.7419	0	2.4	2.4	122530000	0	1	1	2				615	5278	TRUE	5550	10995;10996	14097;14098	14098			-1
OQR69542.1	OQR69542.1	1	1	1	OQR69542.1 endophilin-B1-like [Tropilaelaps mercedesae]	1	1	1	1	0	1	1	0	1	1	0	1	1	3.4	3.4	3.4	42.527	381	381	0.0014652	6.523	0	3.4	3.4	96812000	0	2	1	3				616	5342	TRUE	5616	11130;11131	14274;14275;14276	14274			-1
OQR69544.1;gi|48097815|ref|XP_393894.1|	OQR69544.1	4;1	4;1	4;1	OQR69544.1 116 kDa U5 small nuclear ribonucleoprotein component-like [Tropilaelaps mercedesae]	2	4	4	4	0	2	4	0	2	4	0	2	4	5.2	5.2	5.2	110.44	975	975;980	0	47.423	0	2.9	5.2	324100000	0	2	4	6				617	125;2106;3640;4999	True;True;True;True	129;2194;3793;5257	258;259;4232;7552;10394;10395	344;345;5358;9714;13329;13330	345;5358;9714;13329			-1;-1
OQR69552.1	OQR69552.1	4	4	4	OQR69552.1 glycogenin-1-like [Tropilaelaps mercedesae]	1	4	4	4	0	4	4	0	4	4	0	4	4	6.9	6.9	6.9	73.226	664	664	0	87.196	0	6.9	6.9	4410000000	0	6	5	11				618	599;2169;4285;4885	True;True;True;True	626;2259;4513;5139	1249;1250;4370;4371;4372;8935;8936;10166;10167	1609;1610;1611;1612;5540;5541;5542;11447;11448;13044;13045;13046	1611;5541;11448;13046			-1
OQR69557.1	OQR69557.1	2	2	2	OQR69557.1 protein singed-like [Tropilaelaps mercedesae]	1	2	2	2	1	1	2	1	1	2	1	1	2	5.2	5.2	5.2	55.127	501	501	0	16.979	2.4	2.8	5.2	615860000	1	1	4	6				619	3293;5559	True;True	3432;5846	6802;6803;11597;11598	8729;8730;14899;14900;14901;14902	8729;14901			-1
OQR69567.1	OQR69567.1	1	1	1	OQR69567.1 putative ATP synthase protein [Tropilaelaps mercedesae]	1	1	1	1	0	1	0	0	1	0	0	1	0	7.7	7.7	7.7	29.597	260	260	0	12.742	0	7.7	0	81307000	0	2	0	2				620	5415	TRUE	5696	11303;11304	14510;14511	14510			-1
OQR69588.1;OQR71573.1	OQR69588.1;OQR71573.1	2;1	1;1	1;1	OQR69588.1 cuticle protein 14-like [Tropilaelaps mercedesae];OQR71573.1 cuticle protein 14-like, partial [Tropilaelaps mercedesae]	2	2	1	1	0	2	2	0	1	1	0	1	1	9.8	7.1	7.1	34.386	336	336;90	0.0015314	6.8127	0	9.8	9.8	11152000000	0	4	1	5				621	88;6259	False;True	91;6563	184;185;12956;12957;12958	241;242;243;16627;16628;16629;16630;16631	243;16631			-1;-1
OQR69628.1	OQR69628.1	1	1	1	OQR69628.1 reductase-like [Tropilaelaps mercedesae]	1	1	1	1	0	0	1	0	0	1	0	0	1	2.3	2.3	2.3	33.375	310	310	0.0015456	6.9641	0	0	2.3	0	0	0	1	1				622	5374	TRUE	5652	11211	14389	14389			-1
OQR69666.1;gi|1032007414|ref|XP_016770982.1|;gi|1032007412|ref|XP_016770981.1|;gi|1477729435|ref|XP_026300241.1|;gi|571564911|ref|XP_006565283.1|;gi|571564908|ref|XP_006565282.1|;gi|571564905|ref|XP_006565281.1|;gi|1477729431|ref|XP_026300240.1|	OQR69666.1	44;12;12;12;12;12;12;12	44;12;12;12;12;12;12;12	44;12;12;12;12;12;12;12	OQR69666.1 calcium-transporting ATPase sarcoplasmic/endoplasmic reticulum type-like [Tropilaelaps mercedesae]	8	44	44	44	2	39	39	2	39	39	2	39	39	40.2	40.2	40.2	112.54	1028	1028;1002;1003;1018;1020;1020;1020;1020	0	323.31	2.4	38.5	37.5	213460000000	3	121	110	234				623	55;95;227;228;267;552;607;1108;1147;1148;1252;1253;1762;1897;2214;2467;2681;2908;2909;2981;2982;3054;3056;3091;3332;4111;4221;4263;4264;4866;4907;5112;5131;5326;5344;5345;5412;5813;5883;5984;5985;6429;6430;6464	True;True;True;True;True;True;True;True;True;True;True;True;True;True;True;True;True;True;True;True;True;True;True;True;True;True;True;True;True;True;True;True;True;True;True;True;True;True;True;True;True;True;True;True	56;98;99;236;237;278;575;634;635;1157;1200;1201;1311;1312;1841;1976;2304;2571;2791;2792;3033;3034;3112;3113;3114;3186;3188;3189;3225;3474;4305;4438;4439;4440;4489;4490;4491;5120;5162;5163;5375;5396;5599;5600;5618;5619;5620;5621;5692;5693;6107;6177;6283;6284;6737;6738;6739;6774	115;116;117;199;200;201;202;203;204;205;458;459;460;461;462;551;552;553;554;555;556;557;558;559;560;561;562;563;564;565;566;1144;1145;1146;1147;1263;1264;1265;1266;1267;1268;1269;1270;2273;2274;2350;2351;2352;2353;2354;2552;2553;2554;2555;3548;3785;4449;5026;5027;5462;5463;5464;5465;5466;5467;5468;5958;5959;5960;5961;5962;6119;6120;6121;6122;6123;6124;6271;6272;6275;6276;6277;6278;6279;6280;6365;…	137;138;139;262;263;264;265;266;267;268;269;270;271;272;616;617;618;619;620;621;622;623;624;729;730;731;732;733;734;735;736;737;738;739;740;741;742;743;744;745;746;747;748;749;750;751;752;753;1479;1480;1481;1482;1483;1627;1628;1629;1630;1631;1632;1633;1634;1635;1636;1637;1638;1639;1640;1641;1642;1643;1644;2887;2888;2983;2984;2985;2986;2987;2988;2989;2990;2991;2992;2993;3240;3241;3242;3243;4492;47…	138;271;616;620;735;1479;1644;2887;2983;2992;3242;3243;4492;4797;5634;6379;6954;7609;7612;7818;7822;8043;8054;8178;8894;10992;11288;11394;11397;12992;13103;13643;13696;14228;14280;14288;14501;15478;15629;15926;15935;17050;17059;17156	220;221;222;223;224;225;226;227;228;229;230;231	127;240;362;479;577;600;652;701;721;734;974;985	-1;-1;-1;-1;-1;-1;-1;-1
OQR69684.1	OQR69684.1	1	1	1	OQR69684.1 dehydrogenase/reductase SDR family member 4-like [Tropilaelaps mercedesae]	1	1	1	1	0	1	1	0	1	1	0	1	1	6.3	6.3	6.3	28.704	270	270	0	39.887	0	6.3	6.3	382310000	0	1	1	2				624	2543	TRUE	2652	5200;5201	6624;6625	6624			-1
OQR69702.1	OQR69702.1	2	2	2	OQR69702.1 ATP synthase subunit delta [Tropilaelaps mercedesae]	1	2	2	2	0	2	2	0	2	2	0	2	2	29.7	29.7	29.7	18.146	165	165	0	68.038	0	29.7	29.7	2569200000	0	6	10	16				625	4095;4808	True;True	4286;4287;5060	8527;8528;8529;8530;8531;8532;8533;8534;8535;8536;8537;10025;10026;10027	10948;10949;10950;10951;10952;10953;10954;10955;10956;10957;10958;10959;10960;10961;12871;12872;12873;12874	10948;12873	232;233	146;158	-1
OQR69718.1	OQR69718.1	6	6	6	OQR69718.1 hypothetical protein BIW11_12089 [Tropilaelaps mercedesae]	1	6	6	6	0	5	6	0	5	6	0	5	6	34.3	34.3	34.3	26.551	242	242	0	87.581	0	27.3	34.3	10755000000	0	6	10	16				626	128;426;1177;3799;4585;4923	True;True;True;True;True;True	132;440;1231;3965;4829;5179	263;264;883;884;885;2400;2401;2402;7883;7884;7885;9576;10242;10243	350;351;1148;1149;1150;3049;3050;3051;3052;10126;10127;10128;10129;10130;12271;13143;13144	350;1148;3052;10129;12271;13143			-1
OQR69739.1	OQR69739.1	9	9	5	OQR69739.1 ras-related protein Rab-2A-like [Tropilaelaps mercedesae]	1	9	9	5	0	9	7	0	9	7	0	5	3	56	56	30.4	22.991	207	207	0	222.38	0	56	50.2	3191500000	0	12	12	24				627	968;1777;1874;2598;3095;3836;4848;4939;5282	True;True;True;True;True;True;True;True;True	1013;1856;1953;2707;3229;4005;5102;5195;5554	2001;2002;3573;3574;3742;3743;5303;5304;6379;6380;6381;7964;7965;10098;10270;10271;11007	2563;2564;4529;4530;4531;4734;4735;6738;6739;6740;8199;8200;8201;8202;10230;10231;10232;12960;12961;12962;13179;13180;13181;13182;13183;14109	2564;4531;4735;6739;8199;10232;12962;13180;14109			-1
OQR69746.1	OQR69746.1	1	1	1	OQR69746.1 adenylate cyclase type 3-like [Tropilaelaps mercedesae]	1	1	1	1	0	1	0	0	1	0	0	1	0	3.9	3.9	3.9	41.491	384	384	0.0021692	6.4822	0	3.9	0	51743000	0	1	0	1				628	3694	TRUE	3848	7651	9836	9836			-1
OQR69752.1	OQR69752.1	2	2	2	OQR69752.1 protein arginine N-methyltransferase 1-like, partial [Tropilaelaps mercedesae]	1	2	2	2	0	1	2	0	1	2	0	1	2	10.2	10.2	10.2	32.7	284	284	0	12.76	0	4.9	10.2	141730000	0	1	2	3				629	4800;5950	True;True	5052;6246	10013;12347;12348	12857;15829;15830	12857;15830			-1
OQR69754.1	OQR69754.1	1	1	1	OQR69754.1 cleft lip and palate transmembrane protein 1-like [Tropilaelaps mercedesae]	1	1	1	1	0	1	1	0	1	1	0	1	1	2.6	2.6	2.6	68.008	584	584	0.0021723	6.4853	0	2.6	2.6	114960000	0	1	2	3				630	6632	TRUE	6949	13697;13698	17584;17585;17586	17584			-1
OQR69778.1	OQR69778.1	1	1	1	OQR69778.1 pyrroline-5-carboxylate reductase-like [Tropilaelaps mercedesae]	1	1	1	1	0	0	1	0	0	1	0	0	1	4.2	4.2	4.2	27.878	265	265	0.0014556	6.4954	0	0	4.2	66189000	0	0	1	1				631	4402	TRUE	4635	9186	11774	11774			-1
OQR69795.1	OQR69795.1	2	2	2	OQR69795.1 heat shock protein 40-like [Tropilaelaps mercedesae]	1	2	2	2	0	2	2	0	2	2	0	2	2	8.5	8.5	8.5	43.358	389	389	0	12.927	0	8.5	8.5	1515500000	0	1	2	3				632	1445;6479	True;True	1514;6789	2929;2930;2931;13390;13391	3698;3699;3700;17189;17190	3698;17190			-1
OQR69827.1	OQR69827.1	2	2	2	OQR69827.1 phosphoglucomutase-2-like [Tropilaelaps mercedesae]	1	2	2	2	0	2	2	0	2	2	0	2	2	3.3	3.3	3.3	57.127	508	508	0	17.768	0	3.3	3.3	578840000	0	3	2	5				633	5953;5954	True;True	6250;6251	12359;12360;12361;12362	15847;15848;15849;15850;15851	15848;15850			-1
OQR69830.1	OQR69830.1	8	8	7	OQR69830.1 heterogeneous nuclear ribonucleoprotein Q-like [Tropilaelaps mercedesae]	1	8	8	7	0	5	5	0	5	5	0	5	4	17	17	15.1	65.221	582	582	0	49.619	0	10.8	11.3	890010000	0	5	8	13				634	881;1163;1960;2184;2289;2325;4189;4662	True;True;True;True;True;True;True;True	920;1217;2039;2274;2384;2423;4398;4908	1827;2378;3909;4394;4606;4683;4684;8727;9718;9719	2348;3022;4946;4947;5568;5830;5923;5924;5925;11195;12454;12455;12456	2348;3022;4947;5568;5830;5924;11195;12454			-1
OQR69851.1	OQR69851.1	36	36	28	OQR69851.1 alpha-actinin, partial [Tropilaelaps mercedesae]	1	36	36	28	0	31	31	0	31	31	0	23	24	36.9	36.9	31.1	115.14	995	995	0	323.31	0	32.1	32.9	73013000000	0	63	64	127				635	167;168;254;324;670;724;1190;1318;1964;2050;2336;2337;2457;2545;2697;2752;2769;3058;3071;3130;3131;3165;3425;3532;3748;4010;4259;4380;4547;4612;4771;5382;5629;5644;5804;5917	True;True;True;True;True;True;True;True;True;True;True;True;True;True;True;True;True;True;True;True;True;True;True;True;True;True;True;True;True;True;True;True;True;True;True;True	174;175;265;337;700;757;1244;1379;2043;2044;2135;2435;2436;2561;2654;2808;2864;2881;3191;3204;3265;3266;3302;3570;3680;3909;3910;4187;4485;4610;4791;4857;5022;5661;5917;5932;6098;6212	346;347;348;349;521;682;683;1393;1394;1506;1507;1508;1509;2421;2422;2685;2686;3919;3920;3921;3922;4106;4107;4709;4710;4711;4712;5004;5005;5006;5204;5504;5505;5616;5617;5618;5619;5649;6282;6283;6316;6317;6318;6319;6320;6452;6453;6454;6455;6456;6457;6547;6548;7107;7108;7309;7310;7311;7312;7775;7776;7777;7778;7779;7780;8333;8334;8335;8883;9112;9113;9114;9115;9499;9500;9620;9621;9961;11230;11231;1123…	466;467;468;469;470;693;903;904;1797;1798;1799;1800;1801;1937;1938;1939;1940;1941;1942;3073;3074;3075;3076;3400;3401;3402;3403;3404;3405;3406;3407;3408;3409;4961;4962;4963;4964;4965;5194;5195;5196;5952;5953;5954;5955;5956;6352;6353;6354;6355;6628;7016;7017;7018;7157;7158;7159;7160;7161;7162;7200;8057;8058;8059;8103;8104;8105;8106;8107;8108;8109;8110;8285;8286;8287;8288;8289;8290;8291;8405;8406;91…	467;469;693;904;1798;1937;3074;3407;4963;5194;5952;5955;6354;6628;7018;7162;7200;8058;8110;8289;8291;8405;9138;9386;9987;10699;11386;11672;12176;12325;12788;14416;15064;15100;15453;15728	234;235;236	128;494;909	-1
OQR69871.1	OQR69871.1	9	9	9	OQR69871.1 NADH-ubiquinone oxidoreductase 75 kDa subunit [Tropilaelaps mercedesae]	1	9	9	9	0	8	8	0	8	8	0	8	8	16.2	16.2	16.2	79.51	722	722	0	323.31	0	15.1	14.4	7682400000	0	10	11	21				636	455;1549;2166;3218;3916;4462;4482;4621;5767	True;True;True;True;True;True;True;True;True	470;1624;2256;3355;4089;4702;4722;4723;4867;6061	938;939;3161;3162;4365;4366;6662;6663;6664;8140;9318;9319;9358;9359;9360;9361;9362;9639;9640;11999;12000	1215;1216;4001;4002;4003;4004;5535;5536;8548;8549;8550;10454;11945;11946;11994;11995;11996;11997;11998;12353;12354;15386;15387	1215;4001;5536;8548;10454;11945;11994;12354;15387	237	475	-1
OQR69873.1	OQR69873.1	5	5	5	OQR69873.1 alpha-aminoadipic semialdehyde dehydrogenase isoform 1 [Tropilaelaps mercedesae]	1	5	5	5	0	3	4	0	3	4	0	3	4	11.1	11.1	11.1	63.68	585	585	0	174.6	0	7.4	9.6	3419200000	0	6	4	10				637	1424;1898;2186;3595;5222	True;True;True;True;True	1491;1977;2276;3746;5493	2883;3786;4396;4397;4398;7449;7450;10876	3637;4798;5570;5571;5572;5573;9574;9575;13946;13947	3637;4798;5571;9575;13946			-1
OQR69886.1	OQR69886.1	1	1	1	OQR69886.1 charged multivesicular body protein 4b-like [Tropilaelaps mercedesae]	1	1	1	1	0	0	1	0	0	1	0	0	1	5.8	5.8	5.8	24.629	223	223	0	16.341	0	0	5.8	0	0	0	1	1				638	4687	TRUE	4934	9772	12528	12528			-1
OQR69899.1	OQR69899.1	2	2	2	OQR69899.1 hypothetical protein BIW11_11987 [Tropilaelaps mercedesae]	1	2	2	2	0	2	2	0	2	2	0	2	2	14	14	14	16.875	150	150	0	11.814	0	14	14	84147000	0	2	2	4				639	1664;1794	True;True	1741;1873	3362;3363;3603;3604	4248;4249;4572;4573	4249;4573			-1
OQR69932.1	OQR69932.1	3	3	3	OQR69932.1 protein dopey-1-like, partial [Tropilaelaps mercedesae]	1	3	3	3	0	1	3	0	1	3	0	1	3	1.8	1.8	1.8	254.73	2271	2271	0	18.907	0	0.6	1.8	140460000	0	1	3	4				640	2760;5646;5662	True;True;True	2872;5934;5951	5635;11766;11795;11796	7180;15103;15136;15137	7180;15103;15136			-1
OQR69951.1;gi|1477723544|ref|XP_026299227.1|;gi|1477723542|ref|XP_026299226.1|;gi|1477723540|ref|XP_026299225.1|;gi|1477723538|ref|XP_016770035.2|;gi|571554584|ref|XP_006566127.1|;gi|328786455|ref|XP_391838.3|;gi|1477723535|ref|XP_026299224.1|	OQR69951.1	20;2;2;2;2;2;2;2	20;2;2;2;2;2;2;2	20;2;2;2;2;2;2;2	OQR69951.1 2-oxoglutarate dehydrogenase [Tropilaelaps mercedesae]	8	20	20	20	0	17	19	0	17	19	0	17	19	36.7	36.7	36.7	95.652	840	840;930;1023;1029;1059;1066;1072;1072	0	323.31	0	31.3	34.3	19112000000	0	25	30	55				641	660;1014;1647;2390;3186;3414;3780;3804;4226;4500;4781;4856;5192;5210;5420;5842;6253;6408;6478;6542	True;True;True;True;True;True;True;True;True;True;True;True;True;True;True;True;True;True;True;True	689;1060;1724;2490;3323;3559;3944;3972;4445;4446;4742;5033;5110;5459;5460;5479;5701;6136;6557;6716;6788;6854	1373;2089;2090;3332;3333;4827;4828;4829;6589;6590;7083;7842;7899;7900;7901;7902;8810;8811;8812;9400;9401;9980;9981;10109;10110;10806;10807;10808;10809;10843;10844;11313;12133;12134;12944;12945;13250;13251;13252;13388;13389;13510;13511	1764;2664;2665;4214;4215;6121;6122;6123;6124;6125;6126;8451;8452;9108;10070;10152;10153;10154;10155;10156;11298;11299;11300;11301;11302;11303;12047;12048;12813;12814;12815;12816;12973;12974;12975;13860;13861;13862;13863;13864;13905;13906;14523;14524;15541;15542;15543;15544;15545;16614;16615;17002;17003;17004;17187;17188;17332;17333;17334	1764;2664;4214;6126;8452;9108;10070;10154;11302;12047;12813;12974;13863;13906;14524;15543;16614;17003;17187;17332	238;239	134;194	-1;-1;-1;-1;-1;-1;-1;-1
OQR69997.1	OQR69997.1	2	2	2	OQR69997.1 40S ribosomal protein S6-like [Tropilaelaps mercedesae]	1	2	2	2	0	2	2	0	2	2	0	2	2	7.1	7.1	7.1	37.771	339	339	0	93.335	0	7.1	7.1	1491000000	0	3	6	9				642	3567;4073	True;True	3716;4253;4254	7397;7398;8459;8460;8461;8462	9507;9508;9509;9510;10860;10861;10862;10863;10864	9507;10861	240	32	-1
OQR70003.1	OQR70003.1	2	2	2	OQR70003.1 fatty acid-binding protein [Tropilaelaps mercedesae]	1	2	2	2	0	2	1	0	2	1	0	2	1	12.9	12.9	12.9	14.859	132	132	0	13.325	0	12.9	6.1	3795400000	0	3	1	4				643	50;4342	True;True	51;4572	107;9040;9041	129;11577;11578;11579	129;11577			-1
OQR70008.1	OQR70008.1	10	10	10	OQR70008.1 fructose-bisphosphate aldolase A-like [Tropilaelaps mercedesae]	1	10	10	10	0	7	10	0	7	10	0	7	10	36.4	36.4	36.4	39.423	363	363	0	323.31	0	25.1	36.4	51347000000	0	27	24	51				644	161;162;279;325;439;1873;2041;3739;4345;5685	True;True;True;True;True;True;True;True;True;True	168;169;290;338;453;1952;2124;2125;3897;3898;4575;5976	334;335;336;337;589;590;684;911;912;3740;3741;4084;4085;4086;4087;4088;7744;7745;7746;7747;7748;7749;7750;7751;7752;7753;7754;7755;7756;7757;9044;11842;11843;11844	450;451;452;453;454;455;785;786;905;906;1183;1184;1185;1186;4729;4730;4731;4732;4733;5170;5171;5172;5173;5174;5175;9940;9941;9942;9943;9944;9945;9946;9947;9948;9949;9950;9951;9952;9953;9954;9955;9956;9957;9958;9959;9960;9961;11582;15190;15191;15192;15193	451;454;786;906;1185;4732;5175;9956;11582;15190	241;242	40;70	-1
OQR70031.1	OQR70031.1	8	8	8	OQR70031.1 NADP-dependent malic enzyme-like [Tropilaelaps mercedesae]	1	8	8	8	1	7	6	1	7	6	1	7	6	20.2	20.2	20.2	80.067	726	726	0	174.32	1.7	18.7	13.9	3925300000	1	10	11	22				646	598;1220;1484;2561;2766;4255;5504;6493	True;True;True;True;True;True;True;True	625;1277;1557;2670;2878;4480;4481;5788;6803	1246;1247;1248;2486;3029;3030;3031;5230;5644;5645;8872;8873;8874;8875;8876;8877;11484;13417;13418	1604;1605;1606;1607;1608;3153;3820;3821;3822;6654;7193;7194;7195;11374;11375;11376;11377;11378;11379;14757;17219;17220	1607;3153;3821;6654;7194;11378;14757;17219	244	389	-1
OQR70052.1	OQR70052.1	3	3	3	OQR70052.1 proliferating cell nuclear antigen-like [Tropilaelaps mercedesae]	1	3	3	3	0	2	2	0	2	2	0	2	2	17.2	17.2	17.2	28.769	261	261	0	58.079	0	13	10	68670000	0	2	2	4				647	359;512;861	True;True;True	372;533;896	748;1066;1781;1782	981;1372;2288;2289	981;1372;2288			-1
OQR70087.1	OQR70087.1	8	1	1	OQR70087.1 arginine kinase-like [Tropilaelaps mercedesae]	1	8	1	1	0	6	8	0	1	1	0	1	1	20.2	3.3	3.3	44.379	397	397	0.00084104	9.4919	0	14.1	20.2	1364000000	0	3	4	7				648	435;1719;1942;1943;2061;2229;3526;5373	False;False;False;False;False;False;False;True	449;1797;2021;2022;2148;2319;3674;5651	899;900;901;902;903;904;905;3461;3462;3874;3875;3876;3877;3878;3879;3880;4134;4475;4476;4477;7298;7299;11208;11209;11210	1166;1167;1168;1169;1170;1171;1172;1173;1174;1175;4361;4362;4901;4902;4903;4904;4905;4906;4907;4908;4909;4910;4911;5230;5667;5668;5669;9368;9369;9370;9371;14381;14382;14383;14384;14385;14386;14387;14388	1175;4361;4902;4911;5230;5669;9369;14388			-1
OQR70090.1	OQR70090.1	10	10	10	OQR70090.1 spectrin beta chain, partial [Tropilaelaps mercedesae]	1	10	10	10	0	7	9	0	7	9	0	7	9	4.6	4.6	4.6	345.46	2992	2992	0	63.958	0	3.4	3.8	844210000	0	8	10	18				649	867;1078;1216;1582;2038;2324;3602;3972;5084;6617	True;True;True;True;True;True;True;True;True;True	902;1127;1273;1657;2121;2422;3753;4149;5345;6933	1790;1791;2215;2216;2478;3220;3221;4077;4682;7462;8250;8251;10576;10577;13654;13655	2297;2298;2813;2814;3144;4084;4085;4086;5162;5922;9590;10586;10587;10588;13558;13559;13560;17525;17526	2298;2813;3144;4085;5162;5922;9590;10588;13560;17526			-1
OQR70093.1	OQR70093.1	1	1	1	OQR70093.1 hypothetical protein BIW11_11856 [Tropilaelaps mercedesae]	1	1	1	1	0	1	0	0	1	0	0	1	0	3.1	3.1	3.1	43.663	382	382	0.0047458	6.1863	0	3.1	0	0	0	1	0	1				650	4725	TRUE	4974	9869	12659	12659			-1
OQR70103.1	OQR70103.1	2	2	2	OQR70103.1 putative medium-chain specific acyl-CoA dehydrogenase [Tropilaelaps mercedesae]	1	2	2	2	0	2	2	0	2	2	0	2	2	7	7	7	54.092	497	497	0	212.09	0	7	7	1924400000	0	4	4	8				651	515;3049	True;True	536;3181	1069;1070;6262;6263;6264	1375;1376;1377;1378;8029;8030;8031;8032;8033	1377;8033			-1
OQR70114.1	OQR70114.1	2	2	2	OQR70114.1 histone deacetylase complex subunit SAP18 isoform 2 [Tropilaelaps mercedesae]	1	2	2	2	0	2	2	0	2	2	0	2	2	20.7	20.7	20.7	15.451	135	135	0	25.334	0	20.7	20.7	357860000	0	2	2	4				652	1812;2231	True;True	1891;2321	3632;3633;4479;4480	4605;4606;5671;5672	4605;5672			-1
OQR70115.1	OQR70115.1	6	6	6	OQR70115.1 cullin-associated NEDD8-dissociated protein 1-like, partial [Tropilaelaps mercedesae]	1	6	6	6	0	4	5	0	4	5	0	4	5	7.6	7.6	7.6	110.74	989	989	0	44.352	0	5.5	5.9	1548900000	0	4	5	9				653	219;1239;2939;3912;3943;4833	True;True;True;True;True;True	228;1296;3066;4085;4117;5086	447;2524;2525;6027;6028;8134;8190;8191;10074	604;3201;3202;7697;7698;10448;10516;10517;12926	604;3201;7697;10448;10516;12926			-1
OQR70125.1;gi|571526512|ref|XP_006557289.1|	OQR70125.1	4;1	4;1	4;1	OQR70125.1 atlastin-2-like [Tropilaelaps mercedesae]	2	4	4	4	0	3	3	0	3	3	0	3	3	8.2	8.2	8.2	64.036	564	564;633	0	40.672	0	6.6	5.9	1080800000	0	3	4	7				654	509;972;4681;4996	True;True;True;True	530;1017;4928;5254	1062;1063;2008;9760;9761;10385	1366;1367;1368;2570;12512;12513;13318	1368;2570;12513;13318			-1;-1
OQR70130.1	OQR70130.1	14	12	11	OQR70130.1 endoplasmin-like [Tropilaelaps mercedesae]	1	14	12	11	1	12	13	1	10	11	1	9	10	19	17.2	16.2	90.573	789	789	0	108.13	1.1	16.9	19	11372000000	2	14	17	33				655	676;702;703;1307;1308;2281;2316;3578;3983;5025;5418;5699;5866;6514	True;True;True;False;False;True;True;True;True;True;True;True;True;True	706;732;733;1368;1369;2376;2414;3728;4160;5284;5699;5991;6160;6824;6825	1403;1446;1447;1448;1449;1450;1451;1452;2664;2665;2666;2667;4592;4593;4666;4667;7419;7420;8276;8277;10441;10442;11309;11310;11878;11879;12174;12175;13455;13456;13457	1810;1811;1864;1865;1866;1867;1868;1869;1870;1871;3375;3376;3377;3378;5813;5814;5904;5905;9536;9537;9538;10622;10623;13385;13386;13387;13388;13389;13390;14518;14519;14520;15246;15247;15592;15593;15594;15595;17262;17263;17264	1811;1867;1871;3376;3378;5814;5905;9536;10622;13386;14519;15247;15594;17262	245;246;247	431;720;721	-1
OQR70146.1	OQR70146.1	1	1	1	OQR70146.1 sphingomyelin phosphodiesterase-like [Tropilaelaps mercedesae]	1	1	1	1	0	1	1	0	1	1	0	1	1	2.4	2.4	2.4	71.48	619	619	0.0015625	7.0942	0	2.4	2.4	275030000	0	2	1	3				656	6063	TRUE	6362	12575;12576	16136;16137;16138	16137			-1
OQR70149.1	OQR70149.1	3	3	3	OQR70149.1 SEC14 protein 1 [Tropilaelaps mercedesae]	1	3	3	3	0	3	1	0	3	1	0	3	1	7.2	7.2	7.2	79.649	698	698	0	21.015	0	7.2	1.3	254340000	0	3	1	4				657	5491;6151;6490	True;True;True	5774;6452;6800	11454;12735;12736;13413	14719;16345;16346;17215	14719;16346;17215			-1
OQR70150.1	OQR70150.1	1	1	1	OQR70150.1 protein argonaute-2-like [Tropilaelaps mercedesae]	1	1	1	1	0	0	1	0	0	1	0	0	1	1.8	1.8	1.8	100.51	897	897	0.010044	5.8659	0	0	1.8	0	0	0	1	1				658	2473	TRUE	2577	5036	6393	6393			-1
OQR70158.1;OQR73485.1	OQR70158.1;OQR73485.1	3;2	2;1	2;1	OQR70158.1 ATP-dependent RNA helicase p62-like [Tropilaelaps mercedesae];OQR73485.1 putative ATP-dependent RNA helicase DDX17 [Tropilaelaps mercedesae]	2	3	2	2	0	3	3	0	2	2	0	2	2	7.2	5.2	5.2	60.188	540	540;978	0	98.108	0	7.2	7.2	332380000	0	2	3	5				659	1268;3560;4161	True;True;False	1328;3709;4363	2588;2589;7382;7383;8662;8663	3280;3281;9488;9489;9490;11115;11116	3281;9490;11116			-1;-1
OQR70159.1	OQR70159.1	76	76	76	OQR70159.1 microtubule-actin cross-linking factor 1-like [Tropilaelaps mercedesae]	1	76	76	76	1	67	63	1	67	63	1	67	63	10.3	10.3	10.3	973.89	8641	8641	0	323.31	0.2	9.1	8.3	20943000000	1	77	81	159				660	190;326;643;700;725;781;815;862;905;998;1004;1169;1208;1283;1373;1392;1434;1490;1497;1524;1539;1554;1651;1692;1728;1736;1847;2155;2360;2395;2399;2885;2912;3016;3176;3273;3307;3558;3645;3660;3858;3924;4006;4112;4122;4152;4213;4317;4324;4325;4431;4497;4501;4617;4620;4668;4751;4777;4807;4853;4949;5069;5101;5176;5185;5248;5476;5514;5835;5887;5924;6037;6156;6255;6347;6561	True;True;True;True;True;True;True;True;True;True;True;True;True;True;True;True;True;True;True;True;True;True;True;True;True;True;True;True;True;True;True;True;True;True;True;True;True;True;True;True;True;True;True;True;True;True;True;True;True;True;True;True;True;True;True;True;True;True;True;True;True;True;True;True;True;True;True;True;True;True;True;True;True;True;True;True	198;339;672;730;758;814;849;897;946;1043;1050;1223;1265;1344;1439;1458;1502;1563;1570;1597;1614;1629;1728;1769;1806;1815;1926;2245;2459;2495;2499;3010;3037;3148;3313;3412;3447;3707;3799;3814;4029;4098;4183;4306;4316;4351;4428;4547;4554;4555;4664;4739;4743;4863;4866;4914;5001;5029;5059;5107;5205;5330;5364;5443;5452;5519;5759;5798;6129;6181;6219;6336;6457;6559;6652;6876	391;392;685;686;1341;1342;1343;1443;1510;1511;1626;1627;1693;1694;1695;1783;1784;1876;1877;2057;2068;2387;2388;2461;2617;2618;2792;2793;2825;2826;2902;2903;3042;3043;3044;3056;3108;3109;3145;3146;3168;3169;3338;3411;3412;3476;3495;3496;3692;4342;4343;4344;4752;4753;4838;4839;4849;4850;5914;5968;5969;6193;6194;6569;6570;6767;6831;6832;6833;7378;7379;7558;7559;7591;8023;8024;8155;8156;8325;8326;856…	531;532;907;908;909;1728;1729;1730;1861;1943;1944;1945;2096;2097;2175;2176;2177;2178;2179;2290;2291;2406;2407;2629;2642;3034;3035;3118;3312;3313;3532;3533;3534;3572;3573;3661;3662;3835;3836;3837;3852;3926;3927;3928;3983;3984;4010;4011;4220;4302;4303;4378;4406;4407;4676;5506;5507;5508;5509;6001;6002;6136;6137;6154;6155;7555;7626;7627;7628;7931;7932;8428;8429;8685;8764;8765;8766;8767;8768;9483;9484…	531;909;1728;1861;1945;2097;2179;2291;2406;2629;2642;3034;3118;3313;3533;3573;3662;3836;3852;3926;3983;4010;4220;4302;4378;4407;4676;5506;6001;6137;6154;7555;7628;7932;8428;8685;8764;9483;9720;9762;10304;10473;10689;10994;11014;11097;11268;11536;11545;11547;11869;12042;12053;12342;12352;12471;12748;12803;12869;12968;13204;13514;13608;13802;13836;14005;14680;14775;15527;15645;15743;16079;16357;166…	248	6403	-1
OQR70171.1	OQR70171.1	3	3	3	OQR70171.1 ras-related protein Rab-35-like [Tropilaelaps mercedesae]	1	3	3	3	0	2	3	0	2	3	0	2	3	23.6	23.6	23.6	23.322	203	203	0	33.596	0	13.3	23.6	387740000	0	2	3	5				661	2222;6271;6335	True;True;True	2312;6575;6640	4462;12981;12982;13102;13103	5649;16656;16657;16802;16803	5649;16656;16802			-1
OQR70176.1	OQR70176.1	2	2	2	OQR70176.1 mesencephalic astrocyte-derived neurotrophic factor-like [Tropilaelaps mercedesae]	1	2	2	2	0	1	2	0	1	2	0	1	2	18.1	18.1	18.1	19.484	171	171	0	16.414	0	8.2	18.1	811480000	0	1	2	3				662	1560;2989	True;True	1635;3121	3179;3180;6141	4022;4023;7856	4023;7856			-1
OQR70180.1	OQR70180.1	1	1	1	OQR70180.1 protein ERGIC-53 isoform 1 [Tropilaelaps mercedesae]	1	1	1	1	0	1	1	0	1	1	0	1	1	4.4	4.4	4.4	45.626	406	406	0.00083963	9.3599	0	4.4	4.4	187410000	0	3	1	4				663	5707	TRUE	5999	11895;11896	15264;15265;15266;15267	15267			-1
OQR70185.1;gi|66519683|ref|XP_391917.2|	OQR70185.1	6;2	6;2	6;2	OQR70185.1 adenosylhomocysteinase-like [Tropilaelaps mercedesae]	2	6	6	6	0	6	3	0	6	3	0	6	3	16.1	16.1	16.1	48.306	436	436;433	0	207.61	0	16.1	8	2882900000	0	5	3	8				664	563;1581;1908;2107;5285;6108	True;True;True;True;True;True	586;1656;1987;2195;5557;6408	1164;3218;3219;3803;3804;4233;4234;11011;12660	1503;4082;4083;4816;4817;5359;5360;14113;16252	1503;4082;4816;5360;14113;16252			-1;-1
OQR70196.1	OQR70196.1	4	4	4	OQR70196.1 excitatory amino acid transporter 2-like [Tropilaelaps mercedesae]	1	4	4	4	0	2	4	0	2	4	0	2	4	9	9	9	52.708	487	487	0	41.28	0	6.8	9	3585600000	0	2	5	7				665	3225;4507;5611;6188	True;True;True;True	3362;4749;5898;6492	6677;6678;9417;11697;11698;12821	8563;8564;12068;15022;15023;16455;16456	8564;12068;15022;16456			-1
OQR70197.1	OQR70197.1	4	4	4	OQR70197.1 translational activator GCN1-like [Tropilaelaps mercedesae]	1	4	4	4	0	2	2	0	2	2	0	2	2	2.2	2.2	2.2	293.95	2670	2670	0	23.661	0	1	1.2	161890000	0	2	2	4				666	1797;1829;3552;5357	True;True;True;True	1876;1908;3701;5634	3607;3660;7368;11164	4576;4643;9471;14319	4576;4643;9471;14319			-1
OQR70203.1	OQR70203.1	5	5	3	OQR70203.1 kinesin light chain isoform 1 [Tropilaelaps mercedesae]	1	5	5	3	0	5	3	0	5	3	0	3	2	12.4	12.4	8.3	60.702	541	541	0	47.94	0	12.4	6.7	443120000	0	5	3	8				667	3317;3318;4737;5482;5645	True;True;True;True;True	3457;3458;4987;5765;5933	6851;6852;6853;9899;9900;11435;11764;11765	8792;8793;8794;12703;12704;14690;15101;15102	8793;8794;12704;14690;15101			-1
OQR70214.1	OQR70214.1	1	1	1	OQR70214.1 hydroxyacid oxidase 1-like [Tropilaelaps mercedesae]	1	1	1	1	0	1	1	0	1	1	0	1	1	7.1	7.1	7.1	41.373	379	379	0	12.596	0	7.1	7.1	450480000	0	1	2	3				669	2057	TRUE	2144	4125;4126	5218;5219;5220	5218			-1
OQR70266.1	OQR70266.1	3	3	3	OQR70266.1 putative leucine--tRNA ligase [Tropilaelaps mercedesae]	1	3	3	3	0	3	3	0	3	3	0	3	3	4	4	4	107.2	936	936	0	18.986	0	4	4	266650000	0	2	5	7				670	4648;5665;6297	True;True;True	4894;5954;6602	9688;9689;11800;11801;13036;13037	12415;12416;12417;12418;15141;15142;16721;16722	12417;15141;16722			-1
OQR70290.1	OQR70290.1	1	1	1	OQR70290.1 lysozyme 2-like, partial [Tropilaelaps mercedesae]	1	1	1	1	0	1	1	0	1	1	0	1	1	8.9	8.9	8.9	15.155	135	135	0.0015444	6.9428	0	8.9	8.9	174370000	0	1	1	2				671	653	TRUE	682	1361;1362	1750;1751	1751			-1
OQR70303.1;OQR69432.1;gi|48136057|ref|XP_393356.1|;OQR69005.1	OQR70303.1;OQR69432.1;gi|48136057|ref|XP_393356.1|	4;3;2;1	3;2;1;1	3;2;1;1	OQR70303.1 eukaryotic initiation factor 4A-III-like [Tropilaelaps mercedesae];OQR69432.1 eukaryotic initiation factor 4A-III-like, partial [Tropilaelaps mercedesae];gi|48136057|ref|XP_393356.1| eukaryotic initiation factor 4A-III [Apis mellifera]	4	4	3	3	0	2	4	0	1	3	0	1	3	18.2	14.2	14.2	45.796	402	402;225;403;168	0	19.528	0	7.5	18.2	212800000	0	1	4	5				672	2059;3371;4162;6511	False;True;True;True	2146;3515;4364;6821	4130;4131;6988;6989;8664;13450	5225;5226;5227;8991;8992;8993;11117;17257	5225;8991;11117;17257			-1;-1;-1;-1
OQR70305.1	OQR70305.1	1	1	1	OQR70305.1 hypothetical protein BIW11_11711 [Tropilaelaps mercedesae]	1	1	1	1	0	1	1	0	1	1	0	1	1	1.7	1.7	1.7	96.239	870	870	0.0035137	6.3622	0	1.7	1.7	193450000	0	1	1	2				673	6052	TRUE	6351	12554;12555;12556	16110;16111;16112	16111			-1
OQR70321.1	OQR70321.1	1	1	1	OQR70321.1 diphosphoinositol polyphosphate phosphohydrolase 1-like [Tropilaelaps mercedesae]	1	1	1	1	0	1	1	0	1	1	0	1	1	11.3	11.3	11.3	19.068	177	177	0.00082508	8.4575	0	11.3	11.3	80838000	0	1	1	2				674	1683	TRUE	1760	3397;3398	4285;4286	4285			-1
OQR70354.1;gi|66548942|ref|XP_393588.2|	OQR70354.1	7;1	7;1	7;1	OQR70354.1 eukaryotic translation initiation factor 3 subunit B-like [Tropilaelaps mercedesae]	2	7	7	7	0	6	6	0	6	6	0	6	6	18.9	18.9	18.9	60.112	519	519;702	0	97.815	0	16.4	16.4	2244900000	0	5	5	10				675	938;1556;4416;4790;4952;6094;6622	True;True;True;True;True;True;True	981;1631;4649;5042;5208;6394;6939	1941;1942;3172;3173;9226;9227;9996;9997;10293;12631;12632;13673	2492;2493;4014;4015;11835;11836;12836;12837;13208;16216;16217;17549	2492;4015;11835;12836;13208;16216;17549			-1;-1
OQR70360.1	OQR70360.1	2	2	2	OQR70360.1 hypothetical protein BIW11_11675 [Tropilaelaps mercedesae]	1	2	2	2	0	2	2	0	2	2	0	2	2	11.5	11.5	11.5	14.827	139	139	0	36.734	0	11.5	11.5	617390000	0	2	3	5				676	5538;5539	True;True	5825;5826	11560;11561;11562;11563	14853;14854;14855;14856;14857	14853;14857			-1
OQR70383.1	OQR70383.1	1	1	1	OQR70383.1 60S ribosomal protein L15-like, partial [Tropilaelaps mercedesae]	1	1	1	1	0	0	1	0	0	1	0	0	1	4.7	4.7	4.7	22.988	191	191	0.0088384	5.888	0	0	4.7	521740000	0	0	1	1				677	4354	TRUE	4584	9060	11606	11606			-1
OQR70392.1	OQR70392.1	2	2	2	OQR70392.1 60S ribosomal protein L8-like [Tropilaelaps mercedesae]	1	2	2	2	0	1	1	0	1	1	0	1	1	11.7	11.7	11.7	28.386	257	257	0	13.589	0	7.4	4.3	793790000	0	1	2	3				678	1290;2127	True;True	1351;2216	2633;4284	3335;5432;5433	3335;5433			-1
OQR70394.1	OQR70394.1	3	3	3	OQR70394.1 muscle M-line assembly protein unc-89-like [Tropilaelaps mercedesae]	1	3	3	3	0	1	3	0	1	3	0	1	3	11	11	11	34.652	301	301	0	18.559	0	3.7	11	4038100000	0	1	3	4				679	243;379;4101	True;True;True	253;392;4295	497;498;792;8549	665;666;1036;10973	666;1036;10973			-1
OQR70408.1	OQR70408.1	9	9	9	OQR70408.1 protein NDRG3-like [Tropilaelaps mercedesae]	1	9	9	9	0	8	8	0	8	8	0	8	8	24.1	24.1	24.1	41.791	374	374	0	120.83	0	23.8	21.4	8775900000	0	10	15	25				680	2248;2917;2918;3354;3457;4192;4588;5217;5600	True;True;True;True;True;True;True;True;True	2339;3042;3043;3044;3496;3497;3602;4401;4832;4833;5488;5887	4511;5977;5978;5979;5980;5981;5982;5983;5984;6953;6954;6955;7158;7159;7160;8732;9580;9581;9582;10863;10864;11678;11679	5713;7637;7638;7639;7640;7641;7642;7643;7644;7645;7646;8948;8949;8950;9193;9194;9195;9196;11200;12275;12276;12277;13927;13928;14995;14996;14997	5713;7643;7646;8949;9195;11200;12277;13927;14995	249;250;251	6;291;298	-1
OQR70427.1	OQR70427.1	2	2	2	OQR70427.1 delta-3 [Tropilaelaps mercedesae]	1	2	2	2	0	1	2	0	1	2	0	1	2	8.5	8.5	8.5	33.558	306	306	0	21.987	0	3.6	8.5	537680000	0	1	5	6				681	1224;6377	True;True	1281;6684	2498;13193;13194	3168;3169;3170;16920;16921;16922	3168;16920			-1
OQR70440.1	OQR70440.1	2	2	2	OQR70440.1 Golgi phosphoprotein 3-like [Tropilaelaps mercedesae]	1	2	2	2	0	1	1	0	1	1	0	1	1	14.6	14.6	14.6	31.795	280	280	0	21.99	0	5.4	9.3	87497000	0	2	1	3				683	2043;4291	True;True	2127;4520	4093;8952	5180;11470;11471	5180;11471			-1
OQR70453.1	OQR70453.1	3	3	3	OQR70453.1 ornithine aminotransferase [Tropilaelaps mercedesae]	1	3	3	3	0	1	3	0	1	3	0	1	3	8.6	8.6	8.6	47.468	431	431	0	18.29	0	2.3	8.6	1239700000	0	3	3	6				684	2039;5510;6440	True;True;True	2122;5794;6749	4078;4079;4080;4081;11493;13314	5163;5164;5165;5166;5167;14767;17090	5166;14767;17090			-1
OQR70460.1	OQR70460.1	1	1	1	OQR70460.1 U2 small nuclear ribonucleoprotein B-like [Tropilaelaps mercedesae]	1	1	1	1	0	0	1	0	0	1	0	0	1	5.8	5.8	5.8	24.899	226	226	0.0072751	6.0392	0	0	5.8	56791000	0	0	2	2				685	5130	TRUE	5395	10680	13694;13695	13695			-1
OQR70462.1	OQR70462.1	1	1	1	OQR70462.1 hypothetical protein BIW11_04150 [Tropilaelaps mercedesae]	1	1	1	1	0	1	1	0	1	1	0	1	1	8.6	8.6	8.6	12.036	105	105	0.0066711	6.0792	0	8.6	8.6	666830000	0	2	1	3				686	940	TRUE	983	1945;1946	2496;2497;2498	2498			-1
OQR70464.1	OQR70464.1	2	2	2	OQR70464.1 gamma-butyrobetaine dioxygenase-like [Tropilaelaps mercedesae]	1	2	2	2	0	2	1	0	2	1	0	2	1	5.3	5.3	5.3	53.868	470	470	0	12.823	0	5.3	3	320320000	0	2	1	3				687	1456;2339	True;True	1527;2438	2966;4714;4715	3743;5958;5959	3743;5959			-1
OQR70471.1	OQR70471.1	1	1	1	OQR70471.1 ubiquinone biosynthesis protein [Tropilaelaps mercedesae]	1	1	1	1	0	1	1	0	1	1	0	1	1	8.2	8.2	8.2	21.813	194	194	0	129.87	0	8.2	8.2	184550000	0	1	1	2				688	3030	TRUE	3162	6225;6226	7984;7985	7984			-1
OQR70481.1	OQR70481.1	2	2	2	OQR70481.1 putative aminopeptidase NPEPL1-like [Tropilaelaps mercedesae]	1	2	2	2	0	2	1	0	2	1	0	2	1	4.5	4.5	4.5	61.239	573	573	0	22.365	0	4.5	2.4	771850000	0	2	2	4				689	2058;2429	True;True	2145;2529	4127;4128;4129;4911	5221;5222;5223;5224;6236	5224;6236			-1
OQR70542.1	OQR70542.1	1	1	1	OQR70542.1 adenylate cyclase type 3-like [Tropilaelaps mercedesae]	1	1	1	1	0	0	1	0	0	1	0	0	1	1.5	1.5	1.5	74.152	685	685	0.0015163	6.7757	0	0	1.5	25268000	0	0	1	1				690	5250	TRUE	5521	10928	14009	14009			-1
OQR70552.1	OQR70552.1	1	1	1	OQR70552.1 cytoskeleton-associated protein 5-like [Tropilaelaps mercedesae]	1	1	1	1	0	1	0	0	1	0	0	1	0	0.7	0.7	0.7	231.99	2092	2092	0.0014599	6.5038	0	0.7	0	0	0	1	0	1				691	6152	TRUE	6453	12737	16347	16347			-1
OQR70564.1	OQR70564.1	1	1	1	OQR70564.1 complement component 1 Q subcomponent-binding protein [Tropilaelaps mercedesae]	1	1	1	1	0	1	1	0	1	1	0	1	1	5.1	5.1	5.1	17.917	158	158	0.00081833	8.0644	0	5.1	5.1	2562600000	0	1	2	3				692	2190	TRUE	2280	4404;4405	5579;5580;5581	5580			-1
OQR70592.1	OQR70592.1	1	1	1	OQR70592.1 putative RNA-binding protein orb2-like, partial [Tropilaelaps mercedesae]	1	1	1	1	0	1	1	0	1	1	0	1	1	2.8	2.8	2.8	43.144	399	399	0.0078125	5.9853	0	2.8	2.8	35715000	0	1	1	2				693	1631	TRUE	1707	3298;3299	4178;4179	4179			-1
OQR70615.1	OQR70615.1	1	1	1	OQR70615.1 echinoderm microtubule-associated protein 1, partial [Tropilaelaps mercedesae]	1	1	1	1	0	1	0	0	1	0	0	1	0	5	5	5	28.731	260	260	0.0015326	6.8204	0	5	0	24826000	0	1	0	1				694	4019	TRUE	4197	8352	10721	10721			-1
OQR70650.1	OQR70650.1	1	1	1	OQR70650.1 putative phospholipid hydroperoxide glutathione peroxidase 6 [Tropilaelaps mercedesae]	1	1	1	1	0	1	1	0	1	1	0	1	1	8.1	8.1	8.1	18.381	160	160	0	20.163	0	8.1	8.1	100550000	0	1	2	3				695	2845	TRUE	2969	5833;5834	7449;7450;7451	7451			-1
OQR70662.1	OQR70662.1	1	1	1	OQR70662.1 trans-1 [Tropilaelaps mercedesae]	1	1	1	1	0	1	1	0	1	1	0	1	1	3	3	3	37.847	338	338	0.0014663	6.5234	0	3	3	949660000	0	1	2	3				696	2930	TRUE	3057	6009;6010;6011;6012	7677;7678;7679;7680	7680			-1
OQR70663.1	OQR70663.1	1	1	1	OQR70663.1 hypothetical protein BIW11_11483 [Tropilaelaps mercedesae]	1	1	1	1	0	1	1	0	1	1	0	1	1	3.3	3.3	3.3	42.061	427	427	0	26.425	0	3.3	3.3	146190000	0	1	2	3				697	2156	TRUE	2246	4345;4346	5510;5511;5512	5511			-1
OQR70682.1	OQR70682.1	1	1	1	OQR70682.1 phospholipase A2-like [Tropilaelaps mercedesae]	1	1	1	1	0	1	1	0	1	1	0	1	1	4	4	4	35.753	321	321	0.001514	6.7644	0	4	4	492160000	0	1	1	2				698	4357	TRUE	4587	9065;9066	11611;11612	11611			-1
OQR70690.1	OQR70690.1	3	3	3	OQR70690.1 60S ribosomal protein L26 isoform 1 [Tropilaelaps mercedesae]	1	3	3	3	0	1	2	0	1	2	0	1	2	12.4	12.4	12.4	17.099	145	145	0	18.929	0	6.2	11.7	1723300000	0	1	2	3				699	663;2359;3070	True;True;True	693;2458;3203	1380;4751;6315	1772;6000;8102	1772;6000;8102			-1
OQR70691.1	OQR70691.1	1	1	1	OQR70691.1 hypothetical protein BIW11_01640 [Tropilaelaps mercedesae]	1	1	1	1	0	1	1	0	1	1	0	1	1	5.5	5.5	5.5	23.401	235	235	0	47.211	0	5.5	5.5	379800000	0	3	3	6				700	6131	TRUE	6431	12696;12697;12698;12699	16300;16301;16302;16303;16304;16305	16305			-1
OQR70693.1	OQR70693.1	1	1	1	OQR70693.1 synaptobrevinYKT6-like [Tropilaelaps mercedesae]	1	1	1	1	0	1	1	0	1	1	0	1	1	5.6	5.6	5.6	25.818	231	231	0.007772	5.9679	0	5.6	5.6	129450000	0	2	1	3				701	2717	TRUE	2828	5545;5546	7072;7073;7074	7073			-1
OQR70706.1	OQR70706.1	1	1	1	OQR70706.1 serine/threonine-protein phosphatase 2A activator-like [Tropilaelaps mercedesae]	1	1	1	1	0	1	1	0	1	1	0	1	1	7.5	7.5	7.5	31.985	280	280	0.0079208	6.0341	0	7.5	7.5	118780000	0	1	0	1				702	2154	TRUE	2244	4340;4341	5504;5505	5505			-1
OQR70718.1	OQR70718.1	4	4	4	OQR70718.1 phosphoglucomutase-1-like [Tropilaelaps mercedesae]	1	4	4	4	0	3	3	0	3	3	0	3	3	9.3	9.3	9.3	48.889	453	453	0	24.279	0	6.6	7.5	2475500000	0	4	4	8				703	2066;2432;2711;2928	True;True;True;True	2153;2532;2822;3055	4141;4142;4915;4916;5535;6004	5241;5242;5243;5244;6240;6241;7061;7667	5242;6241;7061;7667			-1
OQR70720.1	OQR70720.1	1	1	1	OQR70720.1 phosphatidylinositol 4-kinase type 2-beta-like, partial [Tropilaelaps mercedesae]	1	1	1	1	0	1	0	0	1	0	0	1	0	8.3	8.3	8.3	19.637	168	168	0.0088889	5.9101	0	8.3	0	47506000	0	1	0	1				704	2180	TRUE	2270	4388	5562	5562			-1
OQR70721.1;gi|48095594|ref|XP_394484.1|	OQR70721.1;gi|48095594|ref|XP_394484.1|	5;3	5;3	4;2	OQR70721.1 guanine nucleotide-binding protein G(s) subunit alpha-like [Tropilaelaps mercedesae];gi|48095594|ref|XP_394484.1| guanine nucleotide-binding protein G(s) subunit alpha [Apis mellifera]	2	5	5	4	0	4	5	0	4	5	0	4	4	14.6	14.6	11.6	44.128	378	378;381	0	58.503	0	11.6	14.6	1006100000	0	7	6	13				705	3685;4601;6058;6089;6446	True;True;True;True;True	3839;4846;6357;6389;6755	7636;9604;9605;12564;12565;12621;12622;13321;13322	9817;12307;12308;16122;16123;16199;16200;16201;16202;16203;17097;17098;17099	9817;12308;16122;16202;17099			-1;-1
OQR70724.1	OQR70724.1	1	1	1	OQR70724.1 transcription factor BTF34-like [Tropilaelaps mercedesae]	1	1	1	1	0	0	1	0	0	1	0	0	1	7.5	7.5	7.5	17.303	159	159	0.0053691	6.1278	0	0	7.5	31632000	0	0	1	1				706	667	TRUE	697	1384	1778	1778			-1
OQR70751.1	OQR70751.1	1	1	1	OQR70751.1 NADH-cytochrome b5 reductase 2-like [Tropilaelaps mercedesae]	1	1	1	1	0	0	1	0	0	1	0	0	1	8.1	8.1	8.1	24.802	221	221	0.001586	7.3138	0	0	8.1	319730000	0	0	0	0				707	5902	TRUE	6197	12252	15695	15695			-1
OQR70758.1	OQR70758.1	21	3	3	OQR70758.1 myosin heavy chain [Tropilaelaps mercedesae]	1	21	3	3	0	16	18	0	3	2	0	3	2	31.3	3.9	3.9	77.773	691	691	0	71.963	0	26.9	25.8	2867700000	0	5	2	7				708	418;562;914;1138;2192;2356;2690;2948;3067;3256;3390;3775;3848;4398;4399;5267;5359;5908;5940;5976;5980	False;False;False;True;False;False;False;False;False;False;False;True;False;False;False;False;True;False;False;False;False	431;585;956;1190;2282;2455;2801;3075;3076;3200;3394;3534;3939;4017;4631;4632;5538;5539;5636;6203;6235;6236;6275;6279	860;861;862;863;1163;1892;2327;2328;4407;4408;4746;5486;5487;6047;6048;6049;6303;6304;6305;6306;6733;6734;7029;7834;7987;7988;7989;9173;9174;9175;9176;9177;9178;9179;9180;9181;9182;10977;10978;10979;10980;11168;11169;11170;11171;12262;12320;12321;12322;12323;12324;12325;12326;12327;12328;12408;12412;12413	1119;1120;1121;1122;1502;2423;2947;2948;5583;5584;5585;5586;5993;6979;6980;6981;6982;7727;7728;7729;7730;7731;8080;8081;8082;8083;8635;8636;8637;9046;10060;10258;10259;10260;10261;10262;11758;11759;11760;11761;11762;11763;11764;11765;11766;11767;11768;11769;11770;14072;14073;14074;14075;14325;14326;14327;14328;14329;14330;15709;15793;15794;15795;15796;15797;15798;15799;15800;15801;15802;15803;159…	1120;1502;2423;2947;5583;5993;6982;7730;8082;8635;9046;10060;10258;11760;11763;14072;14328;15709;15802;15909;15916	253;254;255	135;207;541	-1
OQR70766.1	OQR70766.1	10	10	8	OQR70766.1 moesin/ezrin/radixin1-like [Tropilaelaps mercedesae]	1	10	10	8	1	9	10	1	9	10	1	8	8	17.5	17.5	13.3	64.32	543	543	0	135.47	1.5	15.8	17.5	8497900000	2	12	15	29				709	333;1254;2536;2664;2750;3059;3179;3202;3948;4870	True;True;True;True;True;True;True;True;True;True	346;1313;2644;2645;2773;2861;2862;3192;3316;3339;4122;5124	698;699;2556;2557;5189;5190;5191;5434;5611;5612;5613;5614;6284;6285;6576;6577;6627;6628;6629;6630;8198;8199;8200;8201;10134;10135	922;923;3244;3245;6612;6613;6614;6615;6916;7148;7149;7150;7151;7152;7153;7154;7155;8060;8061;8436;8437;8504;8505;8506;8507;8508;8509;8510;10527;10528;10529;10530;13005;13006	923;3244;6612;6916;7151;8061;8437;8506;10528;13005	98;256	170;255	-1
OQR70770.1;gi|1477746898|ref|XP_026296326.1|;gi|1477746896|ref|XP_026296325.1|;gi|334852203|ref|NP_001229366.1|;gi|334852201|ref|NP_001229365.1|;gi|1477746893|ref|XP_026296324.1|	OQR70770.1	3;1;1;1;1;1	3;1;1;1;1;1	3;1;1;1;1;1	OQR70770.1 dolichyl-diphosphooligosaccharide--protein glycosyltransferase subunit STT3B-like [Tropilaelaps mercedesae]	6	3	3	3	0	2	3	0	2	3	0	2	3	4	4	4	85.234	755	755;781;783;801;801;801	0	60.856	0	2.5	4	682380000	0	2	3	5				710	1095;1715;1867	True;True;True	1144;1793;1946	2246;3455;3456;3728;3729	2852;4355;4356;4716;4717	2852;4356;4716			-1;-1;-1;-1;-1;-1
OQR70778.1	OQR70778.1	1	1	1	OQR70778.1 hypothetical protein BIW11_11409 [Tropilaelaps mercedesae]	1	1	1	1	0	1	1	0	1	1	0	1	1	4	4	4	19.915	173	173	0.0015083	6.7484	0	4	4	4570300000	0	1	1	2				711	1156	TRUE	1210	2367;2368	3006;3007	3007			-1
OQR70780.1;gi|1477750411|ref|XP_026296818.1|;gi|1477750409|ref|XP_026296817.1|;gi|1477750407|ref|XP_026296816.1|;gi|1477750405|ref|XP_026296815.1|;gi|1477750403|ref|XP_026296814.1|;gi|571527943|ref|XP_006564223.1|;gi|571527939|ref|XP_006564222.1|;gi|1477750401|ref|XP_016767658.2|;gi|1032021059|ref|XP_016767660.1|;gi|571503160|ref|XP_396915.4|	OQR70780.1	31;8;8;8;8;8;8;8;8;8;1	31;8;8;8;8;8;8;8;8;8;1	29;7;7;7;7;7;7;7;7;7;1	OQR70780.1 sodium/potassium-transporting ATPase subunit alpha-like [Tropilaelaps mercedesae]	11	31	31	29	0	27	29	0	27	29	0	25	28	38	38	34.1	118.07	1066	1066;1005;1008;1014;1032;1035;1041;1041;1041;1077;1038	0	323.31	0	36.1	35.2	99438000000	0	57	60	117				712	34;35;60;462;475;735;1056;1107;1705;2304;2384;2529;2534;3477;3580;4179;4181;4235;4403;4409;4461;4479;4589;4849;4881;5021;5411;5807;5959;5968;5998	True;True;True;True;True;True;True;True;True;True;True;True;True;True;True;True;True;True;True;True;True;True;True;True;True;True;True;True;True;True;True	34;35;61;477;492;768;1103;1156;1782;1783;2401;2484;2636;2641;2642;3623;3730;4384;4385;4387;4388;4455;4456;4636;4642;4700;4701;4719;4834;5103;5135;5280;5691;6101;6257;6258;6267;6297	67;68;69;70;71;125;126;953;954;955;983;984;985;986;987;1530;2161;2162;2163;2164;2271;2272;3436;3437;3438;4641;4642;4643;4644;4817;4818;4819;5170;5171;5179;5180;5181;5182;5183;5184;7203;7204;7205;7424;7425;8695;8696;8697;8698;8701;8702;8703;8704;8705;8706;8707;8708;8829;8830;8831;9187;9188;9206;9207;9208;9314;9315;9316;9317;9348;9349;9583;10099;10100;10159;10433;10434;11293;11294;12068;12069;12375…	77;78;79;80;81;149;150;151;152;1232;1233;1234;1235;1265;1266;1267;1268;1269;1270;1271;1272;1273;1967;1968;2748;2749;2750;2751;2752;2883;2884;2885;2886;4330;4331;4332;4333;5873;5874;5875;5876;6111;6112;6113;6581;6582;6583;6592;6593;6594;6595;6596;6597;6598;6599;6600;6601;9258;9259;9260;9261;9262;9548;9549;9550;11152;11153;11154;11155;11156;11162;11163;11164;11165;11166;11167;11168;11169;11170;1117…	78;80;151;1234;1268;1967;2751;2884;4330;5873;6112;6583;6599;9260;9549;11155;11172;11327;11776;11809;11942;11983;12278;12964;13036;13374;14500;15462;15869;15893;15980	257;258;259;260;261;262;263	207;221;322;429;634;658;691	-1;-1;-1;-1;-1;-1;-1;-1;-1;-1;-1
OQR70784.1	OQR70784.1	1	1	1	OQR70784.1 peroxiredoxin 1-like, partial [Tropilaelaps mercedesae]	1	1	1	1	0	1	1	0	1	1	0	1	1	5.5	5.5	5.5	22.242	199	199	0.00085251	10.343	0	5.5	5.5	7870500000	0	2	2	4				713	4703	TRUE	4950	9799;9800	12558;12559;12560;12561	12561			-1
OQR70798.1	OQR70798.1	1	1	1	OQR70798.1 importin subunit alpha-4-like [Tropilaelaps mercedesae]	1	1	1	1	0	1	1	0	1	1	0	1	1	2.3	2.3	2.3	71.247	646	646	0.001476	6.5829	0	2.3	2.3	99869000	0	1	1	2				714	5223	TRUE	5494	10877;10878	13948;13949	13948			-1
OQR70810.1;gi|571577612|ref|XP_006572124.1|	OQR70810.1	10;2	10;2	10;2	OQR70810.1 vesicle-fusing ATPase 1 isoform 2 [Tropilaelaps mercedesae]	2	10	10	10	0	9	6	0	9	6	0	9	6	19.9	19.9	19.9	82.799	744	744;743	0	117.89	0	18.3	11.3	2519100000	0	14	7	21				715	884;2117;2202;2532;2572;3164;3428;3506;4337;5871	True;True;True;True;True;True;True;True;True;True	924;2205;2292;2639;2681;3301;3573;3653;4567;6165	1833;1834;4253;4254;4255;4256;4425;4426;5176;5249;6545;6546;7112;7113;7258;9034;12182;12183	2355;2356;2357;5384;5385;5386;5387;5388;5389;5606;5607;6588;6589;6675;8403;8404;9145;9146;9147;9323;11571;15605;15606	2355;5386;5607;6589;6675;8403;9146;9323;11571;15606			-1;-1
OQR70813.1;gi|571575903|ref|XP_006559437.1|;gi|571575901|ref|XP_006559436.1|	OQR70813.1	7;1;1	7;1;1	7;1;1	OQR70813.1 coatomer subunit gamma-2 isoform 1 [Tropilaelaps mercedesae]	3	7	7	7	0	3	6	0	3	6	0	3	6	12.9	12.9	12.9	90.782	822	822;876;899	0	137.6	0	4.4	11.4	1003800000	0	3	6	9				716	427;1269;3582;3867;5049;5103;6342	True;True;True;True;True;True;True	441;1329;3732;4038;5310;5366;6647	886;2590;7428;7429;8045;8046;10505;10621;13114	1151;3282;9553;9554;10332;10333;13475;13611;16816	1151;3282;9554;10333;13475;13611;16816			-1;-1;-1
OQR70824.1	OQR70824.1	4	4	3	OQR70824.1 isocitrate dehydrogenase-like [Tropilaelaps mercedesae]	1	4	4	3	0	3	3	0	3	3	0	3	2	16.1	16.1	13.4	35.895	322	322	0	39.973	0	13.4	10.9	1683300000	0	3	4	7				717	2174;3996;4374;5439	True;True;True;True	2264;4173;4604;5721	4378;8302;8303;9101;11352;11353	5548;10661;10662;11652;11653;14576;14577	5548;10662;11653;14577			-1
OQR70828.1	OQR70828.1	1	1	1	OQR70828.1 putative deoxyribose-phosphate aldolase-like [Tropilaelaps mercedesae]	1	1	1	1	0	0	1	0	0	1	0	0	1	6.2	6.2	6.2	28.238	260	260	0.00082169	8.3056	0	0	6.2	0	0	0	1	1				718	203	TRUE	211	414	563	563			-1
OQR70869.1	OQR70869.1	1	1	1	OQR70869.1 dimethylaniline monooxygenase-like [Tropilaelaps mercedesae]	1	1	1	1	0	1	1	0	1	1	0	1	1	11.7	11.7	11.7	8.1633	77	77	0.00081699	8.0203	0	11.7	11.7	448720000	0	1	2	3				719	6587	TRUE	6902	13595;13596	17452;17453;17454	17454			-1
OQR70888.1	OQR70888.1	5	5	5	OQR70888.1 40S ribosomal protein S13-like [Tropilaelaps mercedesae]	1	5	5	5	2	3	4	2	3	4	2	3	4	31.8	31.8	31.8	17.256	151	151	0	44.296	13.2	23.8	24.5	9524800000	2	3	4	9				720	943;2051;2071;2072;2126	True;True;True;True;True	986;2136;2158;2159;2215	1950;1951;1952;4108;4150;4151;4152;4282;4283	2502;2503;2504;5197;5252;5253;5254;5430;5431	2503;5197;5253;5254;5431			-1
OQR70913.1	OQR70913.1	2	2	2	OQR70913.1 hypothetical protein BIW11_04069, partial [Tropilaelaps mercedesae]	1	2	2	2	0	2	1	0	2	1	0	2	1	5.5	5.5	5.5	56.086	505	505	0	13.506	0	5.5	2.6	0	0	2	1	3				721	322;4395	True;True	335;4628	678;9165;9166	898;11748;11749	898;11749			-1
OQR70944.1;OQR66887.1	OQR70944.1	3;1	3;1	3;1	OQR70944.1 serine/threonine-protein kinase OSR1-like [Tropilaelaps mercedesae]	2	3	3	3	0	3	2	0	3	2	0	3	2	6.2	6.2	6.2	65.388	600	600;637	0	21.197	0	6.2	3.5	39793000	0	3	3	6				722	3628;5981;6518	True;True;True	3781;6280;6829	7532;7533;12414;12415;12416;13464	9691;9692;15918;15919;15920;17274	9691;15920;17274			-1;-1
OQR70952.1	OQR70952.1	2	2	2	OQR70952.1 peroxidasin-like [Tropilaelaps mercedesae]	1	2	2	2	0	2	1	0	2	1	0	2	1	4.9	4.9	4.9	76.224	671	671	0	16.172	0	4.9	2.2	78785000	0	3	1	4				723	5446;5512	True;True	5728;5796	11366;11367;11496	14594;14595;14596;14771	14596;14771			-1
OQR70955.1	OQR70955.1	1	1	1	OQR70955.1 lysosomal alpha-glucosidase-like, partial [Tropilaelaps mercedesae]	1	1	1	1	0	1	1	0	1	1	0	1	1	27.9	27.9	27.9	4.9094	43	43	0	11.668	0	27.9	27.9	553230000	0	1	1	2				724	6345	TRUE	6650	13118;13119	16823;16824	16824			-1
OQR70982.1	OQR70982.1	6	6	6	OQR70982.1 adenylate kinase isoenzyme 1-like [Tropilaelaps mercedesae]	1	6	6	6	0	5	5	0	5	5	0	5	5	33.7	33.7	33.7	21.401	196	196	0	36.009	0	28.1	29.1	7244600000	0	4	5	9				725	53;1821;1980;3119;4318;6474	True;True;True;True;True;True	54;1900;2062;3254;4548;6784	111;112;3646;3951;3952;6429;6430;9005;13381;13382	133;134;4623;4999;5000;8257;8258;11537;17179;17180;17181	134;4623;5000;8258;11537;17181			-1
OQR70998.1;gi|66540209|ref|XP_624722.1|	OQR70998.1	6;1	6;1	6;1	OQR70998.1 electron transfer flavoprotein-ubiquinone oxidoreductase [Tropilaelaps mercedesae]	2	6	6	6	0	5	6	0	5	6	0	5	6	12.4	12.4	12.4	66.612	603	603;606	0	48.617	0	10.4	12.4	3043500000	0	6	6	12				726	594;1110;2383;3835;5311;5575	True;True;True;True;True;True	621;1159;2483;4004;5584;5862	1237;1238;2276;2277;4815;4816;7963;11057;11058;11627;11628	1591;1592;2890;2891;6108;6109;6110;10229;14175;14176;14935;14936	1591;2891;6110;10229;14176;14936			-1;-1
OQR71003.1	OQR71003.1	1	1	1	OQR71003.1 actin-related protein 2/3 complex subunit 5-like [Tropilaelaps mercedesae]	1	1	1	1	0	1	1	0	1	1	0	1	1	13.3	13.3	13.3	15.75	143	143	0.00083822	9.3226	0	13.3	13.3	187700000	0	2	2	4				727	1965	TRUE	2045	3923;3924	4966;4967;4968;4969	4969			-1
OQR71012.1	OQR71012.1	2	2	2	OQR71012.1 protein MON2-like, partial [Tropilaelaps mercedesae]	1	2	2	2	0	1	2	0	1	2	0	1	2	3.4	3.4	3.4	80.284	734	734	0	12.77	0	2	3.4	131980000	0	1	2	3				728	3644;3881	True;True	3798;4052	7557;8070;8071	9719;10367;10368	9719;10368			-1
OQR71014.1	OQR71014.1	4	4	4	OQR71014.1 LETM1 and EF-hand domain-containing protein anon-60Da [Tropilaelaps mercedesae]	1	4	4	4	0	1	4	0	1	4	0	1	4	5.5	5.5	5.5	86.344	752	752	0	23.407	0	1.1	5.5	610140000	0	2	4	6				729	1146;1235;3672;6554	True;True;True;True	1199;1292;3826;6868	2349;2518;2519;7613;13537	2982;3194;3195;3196;9791;17369	2982;3195;9791;17369			-1
OQR71032.1	OQR71032.1	29	29	29	OQR71032.1 titin-like, partial [Tropilaelaps mercedesae]	1	29	29	29	1	24	23	1	24	23	1	24	23	5.8	5.8	5.8	662.63	5932	5932	0	323.31	0.2	4.9	4.5	15503000000	1	28	29	58				730	142;464;592;928;942;1172;1175;1442;1592;1782;2634;2637;2821;2851;2884;3415;3416;3550;3885;4784;5067;5451;5818;5824;5847;5931;6171;6413;6472	True;True;True;True;True;True;True;True;True;True;True;True;True;True;True;True;True;True;True;True;True;True;True;True;True;True;True;True;True	148;479;619;971;985;1226;1229;1511;1667;1861;2743;2746;2941;2942;2975;3009;3560;3561;3699;4056;5036;5328;5733;6112;6118;6141;6226;6472;6721;6782	296;297;958;959;1233;1922;1923;1924;1948;1949;2393;2397;2921;2922;2923;3235;3236;3583;3584;5375;5376;5377;5378;5383;5384;5775;5776;5777;5845;5912;5913;7084;7085;7086;7087;7366;8076;8077;8078;9986;10534;10535;11376;11377;12088;12098;12099;12140;12301;12780;13259;13260;13379	407;408;409;1238;1239;1587;2464;2465;2466;2467;2468;2469;2470;2471;2500;2501;3041;3045;3690;3691;3692;4104;4105;4547;4548;6842;6843;6844;6845;6850;6851;7375;7376;7377;7465;7553;7554;9109;9110;9111;9112;9113;9468;10377;10378;10379;12823;13509;13510;14610;14611;15490;15491;15501;15502;15551;15766;16396;17011;17012;17013;17014;17175	407;1239;1587;2464;2501;3041;3045;3692;4105;4547;6843;6850;7375;7465;7553;9110;9112;9468;10378;12823;13509;14610;15491;15502;15551;15766;16396;17013;17175	264	2562	-1
OQR71037.1	OQR71037.1	2	2	2	OQR71037.1 GTP:AMP phosphotransferase [Tropilaelaps mercedesae]	1	2	2	2	0	1	1	0	1	1	0	1	1	9.1	9.1	9.1	24.947	220	220	0	15.819	0	5	4.1	466120000	0	1	0	1				731	674;2225	True;True	704;2315	1399;4469	1806;5660	1806;5660			-1
OQR71048.1	OQR71048.1	1	1	1	OQR71048.1 solute carrier family 2, partial [Tropilaelaps mercedesae]	1	1	1	1	0	1	1	0	1	1	0	1	1	3.3	3.3	3.3	43.501	399	399	0.0015385	6.8852	0	3.3	3.3	164460000	0	2	1	3				732	6208	TRUE	6512	12859;12860	16509;16510;16511	16509			-1
OQR71051.1	OQR71051.1	4	2	2	OQR71051.1 casein kinase I isoform alpha-like [Tropilaelaps mercedesae]	1	4	2	2	0	3	4	0	2	2	0	2	2	24.3	9.7	9.7	23.519	206	206	0	12.258	0	17.5	24.3	254850000	0	2	3	5				733	3456;4139;5500;6369	True;True;False;False	3601;4336;5784;6674	7156;7157;8616;8617;11476;11477;13170	9191;9192;11060;11061;11062;14749;14750;16893	9191;11060;14750;16893			-1
OQR71057.1	OQR71057.1	3	3	3	OQR71057.1 40S ribosomal protein S19-like [Tropilaelaps mercedesae]	1	3	3	3	0	3	3	0	3	3	0	3	3	21.3	21.3	21.3	16.913	150	150	0	49.046	0	21.3	21.3	5630200000	0	5	3	8				734	1272;3950;6105	True;True;True	1332;4124;6405	2595;2596;8203;8204;12654;12655	3287;3288;3289;3290;10532;10533;16244;16245;16246	3288;10532;16245			-1
OQR71058.1	OQR71058.1	3	3	3	OQR71058.1 enoyl-CoA hydratase [Tropilaelaps mercedesae]	1	3	3	3	0	3	3	0	3	3	0	3	3	10.4	10.4	10.4	32.259	298	298	0	64.151	0	10.4	10.4	15314000000	0	4	4	8				735	121;122;1653	True;True;True	125;126;1730	250;251;252;253;254;3341;3342;3343	335;336;337;338;339;340;4223;4224;4225	335;339;4224			-1
OQR71059.1	OQR71059.1	3	3	3	OQR71059.1 cysteine desulfurase [Tropilaelaps mercedesae]	1	3	3	3	0	3	1	0	3	1	0	3	1	8.5	8.5	8.5	62.489	565	565	0	33.315	0	8.5	2.1	205200000	0	3	1	4				736	974;5045;5838	True;True;True	1019;5306;6132	2011;10495;12125;12126	2573;13465;15532;15533	2573;13465;15532			-1
OQR71065.1	OQR71065.1	6	6	6	OQR71065.1 adenylosuccinate lyase-like [Tropilaelaps mercedesae]	1	6	6	6	0	3	5	0	3	5	0	3	5	22.9	22.9	22.9	54	480	480	0	59.484	0	8.5	19.2	575080000	0	5	5	10				737	2387;2416;2458;5785;5802;6370	True;True;True;True;True;True	2487;2516;2562;6079;6096;6675	4823;4824;4884;5007;5008;5009;12031;12059;13171;13172;13173	6117;6118;6198;6356;6357;6358;15419;15449;16894;16895;16896	6117;6198;6358;15419;15449;16894			-1
OQR71079.1;gi|328785078|ref|XP_624861.2|	OQR71079.1;gi|328785078|ref|XP_624861.2|	2;1	2;1	2;1	OQR71079.1 glycylpeptide N-tetradecanoyltransferase 2-like [Tropilaelaps mercedesae];gi|328785078|ref|XP_624861.2| glycylpeptide N-tetradecanoyltransferase 1 [Apis mellifera]	2	2	2	2	0	2	1	0	2	1	0	2	1	6.2	6.2	6.2	53.413	466	466;480	0	42.376	0	6.2	2.8	133200000	0	2	2	4				738	1642;3985	True;True	1719;4162	3322;8279;8280	4203;10625;10626;10627	4203;10626			-1;-1
OQR71081.1	OQR71081.1	2	2	2	OQR71081.1 insulin growth factor 2 mRNA-binding protein 1-like [Tropilaelaps mercedesae]	1	2	2	2	0	2	2	0	2	2	0	2	2	3.3	3.3	3.3	76.23	732	732	0	13.329	0	3.3	3.3	769760000	0	3	2	5				739	3629;4172	True;True	3782;4377	7534;7535;8682;8683	9693;9694;9695;11137;11138	9695;11137			-1
OQR71083.1	OQR71083.1	2	2	2	OQR71083.1 protein Skeletor [Tropilaelaps mercedesae]	1	2	2	2	0	1	2	0	1	2	0	1	2	8.3	8.3	8.3	31.833	290	290	0	12.967	0	4.8	8.3	622750000	0	1	3	4				740	3245;5259	True;True	3382;5530	6716;10952;10953	8613;8614;14034;14035	8614;14035			-1
OQR71090.1	OQR71090.1	4	4	4	OQR71090.1 guanine nucleotide-binding protein subunit beta-2-like [Tropilaelaps mercedesae]	1	4	4	4	0	4	3	0	4	3	0	4	3	18.6	18.6	18.6	32.069	295	295	0	30.678	0	18.6	14.9	441550000	0	6	4	10				741	1265;3747;4590;5648	True;True;True;True	1325;3908;4835;5936	2583;2584;7773;7774;9584;11769;11770	3273;3274;3275;3276;9979;9980;9981;12279;15106;15107	3274;9981;12279;15107			-1
OQR71091.1	OQR71091.1	1	1	1	OQR71091.1 MAP/microtubule affinity-regulating kinase 3-like, partial [Tropilaelaps mercedesae]	1	1	1	1	0	1	0	0	1	0	0	1	0	6.4	6.4	6.4	27.018	234	234	0.0034341	6.2632	0	6.4	0	43195000	0	1	0	1				742	2505	TRUE	2612	5118	6519	6519			-1
OQR71102.1	OQR71102.1	3	3	3	OQR71102.1 methylthioribulose-1-phosphate dehydratase-like [Tropilaelaps mercedesae]	1	3	3	3	0	3	2	0	3	2	0	3	2	17	17	17	24.848	223	223	0	61.344	0	17	11.7	1110100000	0	4	2	6				743	2368;3988;4780	True;True;True	2468;4165;5032	4792;8285;8286;9978;9979	6080;10632;10633;12810;12811;12812	6080;10632;12811			-1
OQR71111.1	OQR71111.1	5	5	5	OQR71111.1 60S ribosomal protein L7a-like [Tropilaelaps mercedesae]	1	5	5	5	0	4	4	0	4	4	0	4	4	19	19	19	30.202	268	268	0	44.212	0	14.6	18.7	2153800000	0	6	5	11				744	2487;3208;4127;5317;5547	True;True;True;True;True	2592;3345;4322;5590;5834	5074;5075;6644;8589;8590;11069;11070;11576	6461;6462;6463;8527;11027;11028;11029;14190;14191;14192;14875	6463;8527;11028;14190;14875	265	139	-1
OQR71127.1	OQR71127.1	1	1	1	OQR71127.1 galactosylceramide sulfotransferase-like [Tropilaelaps mercedesae]	1	1	1	1	0	0	1	0	0	1	0	0	1	2.6	2.6	2.6	40.935	350	350	0.00538	6.1337	0	0	2.6	33169000	0	0	1	1				745	4216	TRUE	4432	8787	11273	11273			-1
OQR71149.1	OQR71149.1	5	5	3	OQR71149.1 putative ATP-dependent RNA helicase DDX5-like [Tropilaelaps mercedesae]	1	5	5	3	0	5	4	0	5	4	0	3	2	11.5	11.5	7.2	57.856	515	515	0	30.432	0	11.5	9.1	564480000	0	5	4	9				746	1020;1832;4161;4819;5159	True;True;True;True;True	1066;1911;4363;5072;5426	2099;2100;3667;3668;8662;8663;10050;10051;10736	2674;2675;4650;4651;11115;11116;12900;12901;13761	2674;4650;11116;12901;13761			-1
OQR71151.1	OQR71151.1	2	2	2	OQR71151.1 mitochondrial translocator assembly and maintenance protein 41-like [Tropilaelaps mercedesae]	1	2	2	2	0	1	1	0	1	1	0	1	1	7.6	7.6	7.6	37.356	330	330	0	11.619	0	2.7	4.8	101090000	0	1	0	1				747	3540;3594	True;True	3689;3745	7340;7448	9439;9573	9439;9573			-1
OQR71154.1	OQR71154.1	9	9	9	OQR71154.1 hypothetical protein BIW11_11172 [Tropilaelaps mercedesae]	1	9	9	9	0	5	9	0	5	9	0	5	9	3.1	3.1	3.1	307.79	2743	2743	0	61.39	0	1.9	3.1	11549000000	0	8	13	21				748	919;1229;1409;1526;1789;1995;4058;5288;5742	True;True;True;True;True;True;True;True;True	961;1286;1476;1599;1868;2077;4236;5560;6035	1900;1901;2505;2506;2507;2508;2855;2856;3112;3594;3980;3981;8432;11016;11017;11955;11956	2431;2432;3178;3179;3180;3181;3182;3605;3606;3931;4560;4561;5032;5033;5034;10819;10820;14119;14120;15329;15330;15331;15332;15333	2432;3182;3605;3931;4560;5033;10819;14119;15333			-1
OQR71180.1	OQR71180.1	1	1	1	OQR71180.1 cleavage and polyadenylation specificity factor-like, partial [Tropilaelaps mercedesae]	1	1	1	1	0	1	0	0	1	0	0	1	0	2.1	2.1	2.1	50.482	468	468	0.0034412	6.2668	0	2.1	0	49364000	0	1	0	1				749	5916	TRUE	6211	12274	15724	15724			-1
OQR71184.1	OQR71184.1	5	5	5	OQR71184.1 myelin expression factor 2-like [Tropilaelaps mercedesae]	1	5	5	5	0	4	3	0	4	3	0	4	3	16.4	16.4	16.4	45.01	428	428	0	55.508	0	13.6	8.6	1184700000	0	4	3	7				750	1099;1695;1734;2131;6299	True;True;True;True;True	1148;1772;1813;2221;6604	2254;2255;3415;3416;3492;4294;13041	2861;2862;4307;4308;4403;5445;16726	2862;4307;4403;5445;16726			-1
OQR71200.1	OQR71200.1	2	2	2	OQR71200.1 poly(rC)-binding protein 3-like, partial [Tropilaelaps mercedesae]	1	2	2	2	0	0	2	0	0	2	0	0	2	9	9	9	30.019	288	288	0	11.538	0	0	9	90002000	0	0	2	2				751	3014;5692	True;True	3146;5984	6191;11863	7929;15224	7929;15224			-1
OQR71209.1	OQR71209.1	7	3	2	OQR71209.1 EH domain-containing protein 1-like [Tropilaelaps mercedesae]	1	7	3	2	0	7	4	0	3	2	0	2	2	12.5	5.8	3.5	60.991	538	538	0	19.089	0	12.5	6.9	517910000	0	3	2	5				752	72;1637;2674;2718;3341;6021;6290	True;True;False;False;False;False;True	74;1713;2784;2829;3483;6320;6595	149;150;3309;3310;5451;5547;5548;6933;6934;12497;13023	179;180;4189;4190;6939;7075;7076;8917;8918;8919;8920;16029;16030;16031;16706	180;4190;6939;7075;8920;16031;16706			-1
OQR71228.1	OQR71228.1	2	2	2	OQR71228.1 hypothetical protein BIW11_11133 [Tropilaelaps mercedesae]	1	2	2	2	0	2	1	0	2	1	0	2	1	4.7	4.7	4.7	93.45	835	835	0	13.454	0	4.7	1.4	104120000	0	2	1	3				753	1648;4533	True;True	1725;4776	3334;9473;9474	4216;12139;12140	4216;12139			-1
OQR71238.1	OQR71238.1	9	9	9	OQR71238.1 26S proteasome non-ATPase regulatory subunit 2-like [Tropilaelaps mercedesae]	1	9	9	9	0	9	4	0	9	4	0	9	4	13.9	13.9	13.9	99.147	907	907	0	65.176	0	13.9	5.8	3615500000	0	12	4	16				754	389;477;634;2227;3576;3764;4759;5460;5904	True;True;True;True;True;True;True;True;True	402;494;663;2317;3726;3927;5010;5742;6199	810;990;991;1319;1320;4472;7416;7811;7812;9939;9940;9941;11388;12254	1057;1276;1277;1704;1705;5663;9533;10031;10032;10033;10034;12762;12763;12764;14623;14624;15697	1057;1276;1705;5663;9533;10032;12762;14624;15697			-1
OQR71246.1	OQR71246.1	3	3	2	OQR71246.1 ryanodine receptor 44F-like, partial [Tropilaelaps mercedesae]	1	3	3	2	0	3	2	0	3	2	0	2	1	31.4	31.4	22.2	16.668	153	153	0	20.276	0	31.4	24.2	157180000	0	3	1	4				755	281;5493;5880	True;True;True	292;5777;6174	592;593;11463;12198;12199	788;789;14735;15621;15622	788;14735;15622			-1
OQR71247.1	OQR71247.1	1	1	1	OQR71247.1 proteasomal ubiquitin receptor ADRM1-like [Tropilaelaps mercedesae]	1	1	1	1	0	1	1	0	1	1	0	1	1	4.5	4.5	4.5	42.953	403	403	0.00083893	9.3393	0	4.5	4.5	189890000	0	2	2	4				756	2118	TRUE	2206	4257;4258	5390;5391;5392;5393	5391			-1
OQR71250.1	OQR71250.1	7	7	7	OQR71250.1 succinate dehydrogenase-like [Tropilaelaps mercedesae]	1	7	7	7	0	4	6	0	4	6	0	4	6	13.8	13.8	13.8	69.817	636	636	0	234.24	0	8.5	11	3418800000	0	9	8	17				757	118;223;753;1079;2187;2255;2471	True;True;True;True;True;True;True	122;232;786;1128;2277;2350;2575	245;452;1567;1568;1569;1570;2217;4399;4533;4534;5032;5033	327;609;2019;2020;2021;2022;2023;2024;2025;2026;2027;2815;5574;5741;5742;6387;6388;6389;6390	327;609;2025;2815;5574;5741;6389			-1
OQR71252.1	OQR71252.1	1	1	1	OQR71252.1 serine/threonine-protein phosphatase 5-like [Tropilaelaps mercedesae]	1	1	1	1	0	1	0	0	1	0	0	1	0	3.4	3.4	3.4	59.205	523	523	0.0015699	7.1711	0	3.4	0	37082000	0	1	0	1				758	6442	TRUE	6751	13316	17092	17092			-1
OQR71255.1;gi|1477754981|ref|XP_026297644.1|;gi|1477754977|ref|XP_026297643.1|;gi|1477754975|ref|XP_026297642.1|;gi|1477754972|ref|XP_026297641.1|;gi|571537253|ref|XP_006557369.1|;gi|571537249|ref|XP_006557368.1|;gi|571537245|ref|XP_006557367.1|;gi|571537241|ref|XP_006557366.1|	OQR71255.1	3;1;1;1;1;1;1;1;1	3;1;1;1;1;1;1;1;1	3;1;1;1;1;1;1;1;1	OQR71255.1 transcriptional activator protein Pur-alpha-like [Tropilaelaps mercedesae]	9	3	3	3	0	2	3	0	2	3	0	2	3	10.1	10.1	10.1	38.328	368	368;305;305;308;312;386;389;390;393	0	23.52	0	6.2	10.1	360430000	0	3	3	6				759	3680;5585;6185	True;True;True	3834;5872;6489	7626;7627;11646;12815;12816	9806;9807;14960;16447;16448;16449	9807;14960;16447			-1;-1;-1;-1;-1;-1;-1;-1;-1
OQR71273.1	OQR71273.1	1	1	1	OQR71273.1 proteolipid protein DM beta-like [Tropilaelaps mercedesae]	1	1	1	1	0	1	1	0	1	1	0	1	1	4.1	4.1	4.1	30.211	267	267	0.0015468	7.0062	0	4.1	4.1	0	0	1	1	2				760	4660	TRUE	4906	9713;9714	12449;12450	12449			-1
OQR71274.1	OQR71274.1	2	2	2	OQR71274.1 hypothetical protein BIW11_01528 [Tropilaelaps mercedesae]	1	2	2	2	0	2	2	0	2	2	0	2	2	10.9	10.9	10.9	29.457	265	265	0	58.895	0	10.9	10.9	438240000	0	2	3	5				761	1383;4363	True;True	1449;4593	2808;2809;9078;9079	3550;3551;3552;11625;11626	3550;11626			-1
OQR71276.1	OQR71276.1	1	1	1	OQR71276.1 ubiquitin-conjugating enzyme E2-17 kDa-like, partial [Tropilaelaps mercedesae]	1	1	1	1	0	1	0	0	1	0	0	1	0	52.2	52.2	52.2	5.3962	46	46	0	16.842	0	52.2	0	495730000	0	2	0	2				762	6032	TRUE	6331	12520	16065;16066	16066			-1
OQR71288.1;OQR67302.1	OQR71288.1;OQR67302.1	2;1	2;1	2;1	OQR71288.1 cuticle protein 10.9-like [Tropilaelaps mercedesae];OQR67302.1 cuticle protein 10.9-like [Tropilaelaps mercedesae]	2	2	2	2	0	2	2	0	2	2	0	2	2	14.1	14.1	14.1	20.024	192	192;164	0	13.899	0	14.1	14.1	534930000	0	2	2	4				763	3219;6143	True;True	3356;6444	6665;6666;12721;12722	8551;8552;16330;16331	8551;16331			-1;-1
OQR71326.1	OQR71326.1	1	1	1	OQR71326.1 calpain-A-like [Tropilaelaps mercedesae]	1	1	1	1	0	1	1	0	1	1	0	1	1	19.1	19.1	19.1	10.452	94	94	0	12.268	0	19.1	19.1	887130000	0	1	1	2				764	6459	TRUE	6769	13355;13356	17144;17145	17144			-1
OQR71330.1;gi|66551610|ref|XP_392658.2|	OQR71330.1	4;1	4;1	4;1	OQR71330.1 sorting nexin-12-like [Tropilaelaps mercedesae]	2	4	4	4	0	3	3	0	3	3	0	3	3	27.7	27.7	27.7	19.458	166	166;163	0	38.246	0	19.9	21.1	736540000	0	2	3	5				765	554;4631;5738;6563	True;True;True;True	577;4877;6031;6878	1149;9657;9658;11949;13552;13553	1485;12373;12374;15323;17387;17388	1485;12373;15323;17388			-1;-1
OQR71345.1	OQR71345.1	1	1	1	OQR71345.1 hydroxyacylglutathione hydrolase [Tropilaelaps mercedesae]	1	1	1	1	0	1	1	0	1	1	0	1	1	4.9	4.9	4.9	33.791	304	304	0	27.456	0	4.9	4.9	122740000	0	2	1	3				766	1618	TRUE	1694	3278;3279	4155;4156;4157	4155			-1
OQR71374.1	OQR71374.1	2	2	2	OQR71374.1 myophilin-like [Tropilaelaps mercedesae]	1	2	2	2	0	2	2	0	2	2	0	2	2	9.6	9.6	9.6	26.431	239	239	0	41.328	0	9.6	9.6	1184300000	0	2	2	4				767	163;2379	True;True	170;2479	338;339;4808;4809	456;457;6100;6101	457;6101			-1
OQR71400.1	OQR71400.1	2	2	2	OQR71400.1 disks large 1 tumor suppressor protein-like [Tropilaelaps mercedesae]	1	2	2	2	0	2	2	0	2	2	0	2	2	8.9	8.9	8.9	43.67	394	394	0	13.095	0	8.9	8.9	381550000	0	2	2	4				768	1633;3813	True;True	1709;3981	3301;3302;7919;7920	4181;4182;10177;10178	4182;10177			-1
OQR71401.1	OQR71401.1	4	4	1	OQR71401.1 cuticle protein 14-like, partial [Tropilaelaps mercedesae]	1	4	4	1	0	4	3	0	4	3	0	1	1	48.2	48.2	15.1	13.979	139	139	0	219.5	0	48.2	42.4	33547000000	0	6	9	15				769	2327;4965;5545;6258	True;True;True;True	2425;5221;5832;6562	4687;10315;10316;10317;10318;10319;10320;11572;11573;12952;12953;12954;12955	5929;13234;13235;13236;13237;13238;13239;13240;13241;14870;14871;14872;16622;16623;16624;16625;16626	5929;13234;14871;16624			-1
OQR71418.1	OQR71418.1	2	2	2	OQR71418.1 electroneutral sodium bicarbonate exchanger 1-like [Tropilaelaps mercedesae]	1	2	2	2	0	2	1	0	2	1	0	2	1	3.5	3.5	3.5	109.65	992	992	0	16.144	0	3.5	1.8	264090000	0	2	1	3				770	196;3770	True;True	204;3934	401;7826;7827	543;10051;10052	543;10051			-1
OQR71419.1	OQR71419.1	7	7	7	OQR71419.1 alanine--tRNA ligase, partial [Tropilaelaps mercedesae]	1	7	7	7	1	5	5	1	5	5	1	5	5	13.7	13.7	13.7	75.74	681	681	0	108.84	1.5	11	10.3	1053300000	1	6	5	12				771	894;3223;3364;4013;4061;4593;5513	True;True;True;True;True;True;True	934;3360;3508;4191;4239;4838;5797	1851;1852;6673;6977;8342;8436;8437;9589;9590;11497;11498;11499	2374;2375;8559;8979;8980;10710;10830;10831;12284;12285;14772;14773;14774	2374;8559;8980;10710;10831;12284;14772			-1
OQR71434.1	OQR71434.1	1	1	1	OQR71434.1 catenin alpha-like [Tropilaelaps mercedesae]	1	1	1	1	0	1	1	0	1	1	0	1	1	1.3	1.3	1.3	103.97	945	945	0.0040984	6.2279	0	1.3	1.3	0	0	1	1	2				772	3675	TRUE	3829	7617;7618	9797;9798	9798			-1
OQR71439.1	OQR71439.1	1	1	1	OQR71439.1 trafficking protein particle complex subunit 1-like [Tropilaelaps mercedesae]	1	1	1	1	0	0	1	0	0	1	0	0	1	9.3	9.3	9.3	16.505	140	140	0.00083472	9.0287	0	0	9.3	0	0	0	1	1				773	3907	TRUE	4080	8127	10441	10441			-1
OQR71444.1	OQR71444.1	8	8	8	OQR71444.1 troponin C isoform 1 [Tropilaelaps mercedesae]	1	8	8	8	0	8	6	0	8	6	0	8	6	47.5	47.5	47.5	16.201	141	141	0	188.1	0	47.5	44	26785000000	0	17	10	27				774	114;1196;1729;1730;1976;3057;4044;5484	True;True;True;True;True;True;True;True	118;1253;1807;1808;1809;2058;3190;4222;5767	237;238;239;2440;2441;3477;3478;3479;3480;3481;3482;3483;3484;3944;3945;6281;8406;8407;11437;11438	310;311;312;3097;3098;4379;4380;4381;4382;4383;4384;4385;4386;4387;4388;4389;4390;4391;4392;4393;4394;4395;4990;4991;4992;8056;10789;10790;10791;14695;14696;14697	312;3097;4387;4395;4990;8056;10791;14697	266	74	-1
OQR71450.1	OQR71450.1	3	3	3	OQR71450.1 60S ribosomal protein L13 isoform 1 [Tropilaelaps mercedesae]	1	3	3	3	1	3	3	1	3	3	1	3	3	18.6	18.6	18.6	18.023	156	156	0	20.984	5.1	18.6	18.6	3551100000	1	2	2	5				775	226;5702;6267	True;True;True	235;5994;6571	456;457;11884;11885;11886;12974;12975	614;615;15252;15253;15254;16648;16649	615;15252;16649			-1
OQR71460.1	OQR71460.1	6	6	5	OQR71460.1 putative citrate synthase 1 [Tropilaelaps mercedesae]	1	6	6	5	0	6	4	0	6	4	0	5	3	25.3	25.3	17.9	30.439	273	273	0	114.11	0	25.3	18.7	39345000000	0	16	11	27				776	261;266;1000;2418;3806;4490	True;True;True;True;True;True	272;277;1045;2518;3974;4731;4732	539;540;541;549;550;2059;4887;4888;4889;7905;9377;9378;9379;9380;9381	714;715;716;717;718;726;727;728;2631;6204;6205;6206;6207;10159;10160;10161;12014;12015;12016;12017;12018;12019;12020;12021;12022;12023;12024;12025	717;728;2631;6204;10161;12025	151	223	-1
OQR71484.1	OQR71484.1	10	2	2	OQR71484.1 hypothetical protein BIW11_03965 [Tropilaelaps mercedesae]	1	10	2	2	0	7	8	0	2	1	0	2	1	35.9	5.9	5.9	33.516	306	306	0	12.915	0	27.5	29.4	12443000000	0	3	1	4				777	40;1167;1168;1882;2140;2221;3120;3690;6434;6447	False;False;False;False;False;False;True;True;False;False	41;1221;1222;1961;2230;2311;3255;3844;6743;6756	86;2383;2384;2385;2386;3757;3758;4312;4313;4461;6431;7644;7645;7646;13298;13299;13300;13301;13302;13303;13304;13305;13306;13323;13324;13325	100;101;102;3027;3028;3029;3030;3031;3032;3033;4758;4759;4760;4761;5468;5469;5470;5471;5648;8259;9825;9826;9827;9828;9829;17065;17066;17067;17068;17069;17070;17071;17072;17073;17074;17075;17076;17077;17078;17079;17080;17081;17082;17100;17101;17102	100;3027;3031;4761;5469;5648;8259;9829;17074;17101			-1
OQR71485.1	OQR71485.1	3	3	3	OQR71485.1 transportin-1 isoform 1-like [Tropilaelaps mercedesae]	1	3	3	3	0	1	3	0	1	3	0	1	3	3.7	3.7	3.7	102.65	916	916	0	17.696	0	1.2	3.7	149760000	0	1	3	4				778	1452;1816;4523	True;True;True	1523;1895;4766	2957;3639;9448;9449	3732;4614;12102;12103	3732;4614;12103			-1
OQR71488.1	OQR71488.1	2	2	2	OQR71488.1 septin-2-like [Tropilaelaps mercedesae]	1	2	2	2	0	2	1	0	2	1	0	2	1	6.8	6.8	6.8	42.207	370	370	0	12.771	0	6.8	3.5	159160000	0	2	1	3				779	3969;5445	True;True	4146;5727	8246;11364;11365	10582;14592;14593	10582;14593			-1
OQR71533.1	OQR71533.1	2	2	2	OQR71533.1 putative hydroxyacid-oxoacid transhydrogenase [Tropilaelaps mercedesae]	1	2	2	2	0	2	2	0	2	2	0	2	2	3.5	3.5	3.5	76.714	682	682	0	35.022	0	3.5	3.5	2606000000	0	1	3	4				782	3214;4883	True;True	3351;5137	6654;6655;10161;10162;10163	8537;8538;13039;13040;13041	8537;13039			-1
OQR71538.1	OQR71538.1	1	1	1	OQR71538.1 hypothetical protein BIW11_10927 [Tropilaelaps mercedesae]	1	1	1	1	0	1	0	0	1	0	0	1	0	2.8	2.8	2.8	55.942	502	502	0.00083542	9.066	0	2.8	0	0	0	1	0	1				783	581	TRUE	608	1215	1562	1562			-1
OQR71557.1	OQR71557.1	7	7	7	OQR71557.1 succinyl-CoA ligase-like [Tropilaelaps mercedesae]	1	7	7	7	0	6	7	0	6	7	0	6	7	26	26	26	35.758	327	327	0	263.75	0	22.9	26	9092700000	0	8	10	18				784	521;1535;1565;2699;3537;3833;3900	True;True;True;True;True;True;True	542;1609;1640;2810;3686;4002;4073	1077;3131;3132;3187;3188;5507;5508;7334;7335;7336;7959;7960;8115;8116	1386;3955;3956;4030;4031;7021;7022;9429;9430;9431;9432;9433;9434;10225;10226;10425;10426;10427	1386;3955;4031;7022;9434;10226;10425			-1
OQR71570.1	OQR71570.1	2	2	2	OQR71570.1 rho GDP-dissociation inhibitor 1-like [Tropilaelaps mercedesae]	1	2	2	2	0	2	1	0	2	1	0	2	1	8.9	8.9	8.9	31.731	282	282	0	27.005	0	8.9	6	313770000	0	2	1	3				785	1184;5506	True;True	1238;5790	2413;11487;11488	3065;14760;14761	3065;14761			-1
OQR71571.1	OQR71571.1	1	1	1	OQR71571.1 NADPH:adrenodoxin oxidoreductase [Tropilaelaps mercedesae]	1	1	1	1	0	0	1	0	0	1	0	0	1	4.2	4.2	4.2	51.948	477	477	0.00082034	8.2232	0	0	4.2	52596000	0	0	1	1				786	5162	TRUE	5429	10740	13765	13765			-1
OQR71591.1	OQR71591.1	5	5	5	OQR71591.1 hypothetical protein BIW11_10905 [Tropilaelaps mercedesae]	1	5	5	5	0	5	5	0	5	5	0	5	5	32.3	32.3	32.3	21.428	189	189	0	259.6	0	32.3	32.3	1804700000	0	6	6	12				787	37;1454;2087;3289;5516	True;True;True;True;True	38;1525;2175;3428;5800	76;77;78;79;2960;2961;4189;4190;6796;6797;11502;11503	87;88;89;90;3736;3737;5302;5303;8723;8724;14777;14778	90;3736;5302;8723;14778			-1
OQR71598.1	OQR71598.1	2	2	2	OQR71598.1 SWI/SNF-related matrix-associated actin-dependent regulator of chromatin subfamily A member 5-like [Tropilaelaps mercedesae]	1	2	2	2	0	2	0	0	2	0	0	2	0	1.8	1.8	1.8	122.82	1062	1062	0	12.846	0	1.8	0	94313000	0	2	0	2				788	1843;5335	True;True	1922;5609	3686;11117	4670;14259	4670;14259			-1
OQR71630.1	OQR71630.1	2	2	2	OQR71630.1 actin-related protein 2/3 complex subunit 4-like [Tropilaelaps mercedesae]	1	2	2	2	0	2	0	0	2	0	0	2	0	11.7	11.7	11.7	27.211	230	230	0	95.995	0	11.7	0	128220000	0	2	0	2				789	2914;4793	True;True	3039;5045	5972;10002	7632;12845	7632;12845			-1
OQR71634.1	OQR71634.1	9	8	5	OQR71634.1 26S protease regulatory subunit 6A-like [Tropilaelaps mercedesae]	1	9	8	5	0	7	8	0	6	7	0	4	5	30.3	27.4	16.1	47.263	423	423	0	81.388	0	25.3	25.5	2442700000	0	7	7	14				790	301;450;960;986;2263;2931;3259;4798;5533	True;True;True;True;False;True;True;True;True	312;465;1004;1031;2358;3058;3397;5050;5819	627;931;1983;1984;2035;2036;4551;4552;6013;6738;6739;10010;10011;11538;11539	830;1208;2542;2543;2604;2605;2606;5765;5766;7681;8642;8643;12853;12854;12855;14823;14824	830;1208;2542;2605;5765;7681;8643;12854;14823			-1
OQR71643.1	OQR71643.1	1	1	1	OQR71643.1 glycerol-3-phosphate dehydrogenase-like, partial [Tropilaelaps mercedesae]	1	1	1	1	0	1	1	0	1	1	0	1	1	14.8	14.8	14.8	11.816	108	108	0	12.592	0	14.8	14.8	2507400000	0	1	1	2				791	3791	TRUE	3957	7870;7871;7872	10109;10110;10111	10110			-1
OQR71690.1	OQR71690.1	2	2	2	OQR71690.1 surfeit locus protein 4isoform 1-like [Tropilaelaps mercedesae]	1	2	2	2	0	1	2	0	1	2	0	1	2	8.1	8.1	8.1	31.035	270	270	0	11.901	0	3.3	8.1	234070000	0	1	2	3				792	1558;4254	True;True	1633;4479	3176;8870;8871	4019;11372;11373	4019;11373			-1
OQR71707.1	OQR71707.1	1	1	1	OQR71707.1 papilin-like, partial [Tropilaelaps mercedesae]	1	1	1	1	0	1	1	0	1	1	0	1	1	0.5	0.5	0.5	210.45	1921	1921	0.008275	5.9206	0	0.5	0.5	286900000	0	1	1	2				793	1850	TRUE	1929	3698;3699	4683;4684	4683			-1
OQR71708.1	OQR71708.1	59	59	57	OQR71708.1 twitchin-like [Tropilaelaps mercedesae]	1	59	59	57	1	47	49	1	47	49	1	45	48	9.2	9.2	8.9	907.43	8135	8135	0	323.31	0.1	7.6	7.6	37087000000	1	67	71	139				794	102;158;159;166;327;384;474;522;577;665;801;811;826;969;1012;1021;1086;1137;1200;1205;1223;1510;1593;1783;1822;1948;2148;2705;2888;2889;2942;3037;3106;3372;3566;3865;3963;4227;4229;4375;4477;4478;4864;4915;5164;5470;5501;5778;5800;5805;5886;5906;5938;6083;6157;6203;6220;6332;6573	True;True;True;True;True;True;True;True;True;True;True;True;True;True;True;True;True;True;True;True;True;True;True;True;True;True;True;True;True;True;True;True;True;True;True;True;True;True;True;True;True;True;True;True;True;True;True;True;True;True;True;True;True;True;True;True;True;True;True	106;165;166;173;340;397;491;543;604;695;835;845;860;1014;1058;1067;1135;1188;1189;1257;1262;1280;1583;1668;1862;1901;2027;2238;2816;3013;3014;3069;3169;3241;3516;3715;4036;4139;4447;4449;4605;4717;4718;5118;5171;5431;5753;5785;6072;6094;6099;6180;6201;6233;6383;6458;6507;6524;6637;6888	213;329;330;331;344;345;687;688;801;802;982;1078;1206;1207;1208;1382;1668;1687;1688;1721;1722;2003;2085;2086;2101;2102;2103;2228;2229;2323;2324;2325;2326;2446;2447;2456;2457;2494;2495;2496;2497;3078;3079;3080;3081;3237;3238;3585;3647;3648;3886;3887;4328;4329;4330;4331;5521;5522;5921;5922;5923;6036;6237;6238;6408;6990;6991;7393;7394;7395;7396;8036;8037;8038;8039;8040;8228;8229;8813;8814;8815;8820;…	280;445;446;447;462;463;464;465;910;911;1045;1046;1264;1387;1548;1549;1550;1551;1552;1553;1775;1776;2145;2169;2170;2209;2210;2565;2659;2660;2676;2677;2678;2679;2828;2829;2830;2943;2944;2945;2946;3103;3104;3113;3114;3164;3165;3166;3167;3883;3884;3885;3886;4106;4107;4549;4624;4625;4626;4627;4628;4629;4917;4918;4919;4920;5489;5490;5491;5492;5493;7039;7040;7041;7563;7564;7565;7566;7713;8003;8004;8231…	280;446;447;463;911;1046;1264;1387;1551;1775;2145;2170;2209;2565;2659;2678;2828;2946;3103;3114;3165;3884;4106;4549;4628;4920;5493;7040;7564;7566;7713;8003;8231;8995;9505;10322;10563;11304;11311;11658;11980;11981;12986;13125;13774;14660;14751;15405;15445;15459;15644;15707;15786;16187;16358;16501;16535;16799;17412	269	7567	-1
OQR71714.1	OQR71714.1	2	2	2	OQR71714.1 leucine-rich repeat serine/threonine-protein kinase 1-like [Tropilaelaps mercedesae]	1	2	2	2	0	1	1	0	1	1	0	1	1	2.3	2.3	2.3	149.23	1323	1323	0	13.412	0	1.4	0.9	109450000	0	1	1	2				795	2747;2852	True;True	2858;2976	5605;5846	7141;7466	7141;7466			-1
OQR71720.1	OQR71720.1	5	3	3	OQR71720.1 pyruvate carboxylase [Tropilaelaps mercedesae]	1	5	3	3	0	5	4	0	3	3	0	3	3	5.6	3.7	3.7	124.95	1126	1126	0	105.59	0	5.6	4.7	1538300000	0	4	7	11				796	626;875;1485;1894;6238	False;True;False;True;True	655;911;1558;1973;6542	1305;1813;1814;3032;3033;3780;3781;12915;12916;12917;12918	1687;2329;2330;2331;3823;3824;3825;4789;4790;4791;16580;16581;16582;16583;16584;16585	1687;2330;3823;4790;16581			-1
OQR71721.1	OQR71721.1	1	1	1	OQR71721.1 amidophosphoribosyltransferase-like [Tropilaelaps mercedesae]	1	1	1	1	0	1	0	0	1	0	0	1	0	53.6	53.6	53.6	7.4925	69	69	0	14.881	0	53.6	0	115410000	0	1	0	1				797	6579	TRUE	6894	13581	17431	17431			-1
OQR71724.1	OQR71724.1	1	1	1	OQR71724.1 39S ribosomal protein L15 [Tropilaelaps mercedesae]	1	1	1	1	0	1	0	0	1	0	0	1	0	3.1	3.1	3.1	33.957	291	291	0.0083979	5.9575	0	3.1	0	0	0	1	0	1				798	3763	TRUE	3926	7810	10030	10030			-1
OQR71738.1	OQR71738.1	5	5	5	OQR71738.1 protein prickle-like [Tropilaelaps mercedesae]	1	5	5	5	0	5	5	0	5	5	0	5	5	47.7	47.7	47.7	17.529	155	155	0	323.31	0	47.7	47.7	18212000000	0	10	8	18				799	567;680;1098;1977;4561	True;True;True;True;True	590;710;1147;2059;4805	1169;1170;1171;1172;1407;1408;1409;2250;2251;2252;2253;3946;3947;3948;9528;9529	1508;1509;1510;1511;1512;1816;1817;1818;2857;2858;2859;2860;4993;4994;4995;4996;12206;12207;12208;12209	1511;1816;2857;4993;12207			-1
OQR71752.1	OQR71752.1	10	10	10	OQR71752.1 U5 small nuclear ribonucleoprotein 200 kDa helicase-like [Tropilaelaps mercedesae]	1	10	10	10	0	4	9	0	4	9	0	4	9	6.3	6.3	6.3	249.96	2207	2207	0	60.712	0	2.4	5.7	370700000	0	4	10	14				800	1064;2095;2698;2978;3407;3986;4854;6223;6327;6350	True;True;True;True;True;True;True;True;True;True	1111;2183;2809;3109;3552;4163;5108;6527;6632;6655	2182;4205;5506;6115;7071;7072;8281;8282;10106;12886;13092;13093;13127	2772;5318;7019;7020;7811;9094;9095;10628;10629;12970;16539;16792;16793;16836	2772;5318;7019;7811;9095;10628;12970;16539;16793;16836			-1
OQR71763.1	OQR71763.1	2	2	1	OQR71763.1 serine/threonine-protein phosphatase PP1-beta catalytic subunit isoform 2 [Tropilaelaps mercedesae]	1	2	2	1	0	1	2	0	1	2	0	1	1	30.4	30.4	16.7	11.364	102	102	0	16.301	0	16.7	30.4	176380000	0	1	2	3				801	1289;2549	True;True	1350;2658	2631;2632;5209	3333;3334;6633	3333;6633			-1
OQR71772.1	OQR71772.1	4	4	4	OQR71772.1 aldehyde dehydrogenase, partial [Tropilaelaps mercedesae]	1	4	4	4	0	3	4	0	3	4	0	3	4	15.8	15.8	15.8	44.965	412	412	0	246.38	0	13.8	15.8	4746400000	0	4	7	11				802	1294;3033;5163;6624	True;True;True;True	1355;3165;5430;6941	2639;2640;6231;6232;10741;10742;10743;13678	3344;3345;3346;3347;7994;7995;7996;7997;13766;13767;13768;17559	3346;7997;13766;17559			-1
OQR71779.1	OQR71779.1	1	1	1	OQR71779.1 transcription elongation factor SPT5-like [Tropilaelaps mercedesae]	1	1	1	1	0	1	0	0	1	0	0	1	0	5.1	5.1	5.1	31.244	292	292	0.0014815	6.6081	0	5.1	0	43785000	0	1	0	1				803	5979	TRUE	6278	12411	15912	15912			-1
OQR71801.1	OQR71801.1	1	1	1	OQR71801.1 diphthine synthase-like [Tropilaelaps mercedesae]	1	1	1	1	0	1	1	0	1	1	0	1	1	4.1	4.1	4.1	32.538	292	292	0.0028229	6.3713	0	4.1	4.1	40781000	0	1	1	2				804	153	TRUE	160	316;317	431;432	432			-1
OQR71802.1;OQR69494.1	OQR71802.1;OQR69494.1	2;1	1;0	1;0	OQR71802.1 Histone H2A-like [Tropilaelaps mercedesae];OQR69494.1 histone H2A-like, partial [Tropilaelaps mercedesae]	2	2	1	1	0	2	1	0	1	1	0	1	1	35.6	15.8	15.8	15.515	146	146;97	0	15.105	0	35.6	15.8	258530000	0	1	1	2				805	3714;5877	True;False	3871;6171	7697;7698;12192;12193	9890;9891;15615;15616	9891;15615			-1;-1
OQR71813.1;gi|571506173|ref|XP_006570768.1|	OQR71813.1	7;3	7;3	7;3	OQR71813.1 dynamin-1 protein [Tropilaelaps mercedesae]	2	7	7	7	0	5	5	0	5	5	0	5	5	14.2	14.2	14.2	70.404	633	633;739	0	51.922	0	9.3	11.1	1007800000	0	5	5	10				806	900;1548;2556;3344;3504;4364;6254	True;True;True;True;True;True;True	941;1623;2665;3486;3651;4594;6558	1868;1869;3159;3160;5223;6939;7256;9080;9081;12946	2397;2398;3999;4000;6647;8928;9321;11627;11628;16616	2397;3999;6647;8928;9321;11627;16616			-1;-1
OQR71814.1	OQR71814.1	2	2	2	OQR71814.1 cytosolic non-specific dipeptidase-like [Tropilaelaps mercedesae]	1	2	2	2	0	1	2	0	1	2	0	1	2	7.9	7.9	7.9	41.196	369	369	0	17.315	0	5.4	7.9	1496300000	0	2	5	7				807	3999;4546	True;True	4176;4789;4790	8309;9495;9496;9497;9498	10669;10670;12170;12171;12172;12173;12174	10670;12172	270	335	-1
OQR71820.1	OQR71820.1	2	2	2	OQR71820.1 nucleoporin seh1-A-like [Tropilaelaps mercedesae]	1	2	2	2	0	1	1	0	1	1	0	1	1	10.1	10.1	10.1	36.193	328	328	0	11.716	0	6.1	4	155530000	0	1	1	2				808	5277;5432	True;True	5549;5714	10994;11339	14096;14561	14096;14561			-1
OQR71857.1	OQR71857.1	1	1	1	OQR71857.1 mannosyl-oligosaccharide glucosidase-like [Tropilaelaps mercedesae]	1	1	1	1	0	1	0	0	1	0	0	1	0	1.3	1.3	1.3	95.1	824	824	0.0083817	5.9477	0	1.3	0	41852000	0	1	0	1				809	5474	TRUE	5757	11422	14673	14673			-1
OQR71859.1	OQR71859.1	1	1	1	OQR71859.1 alpha-centractin-like [Tropilaelaps mercedesae]	1	1	1	1	0	1	1	0	1	1	0	1	1	4.3	4.3	4.3	42.631	376	376	0.00081566	7.9937	0	4.3	4.3	173420000	0	1	2	3				810	6065	TRUE	6364	12579;12580	16142;16143;16144	16144			-1
OQR71874.1	OQR71874.1	1	1	1	OQR71874.1 glutathione S-transferase Mu 1-like [Tropilaelaps mercedesae]	1	1	1	1	0	1	1	0	1	1	0	1	1	5.9	5.9	5.9	28.185	238	238	0	20.891	0	5.9	5.9	565810000	0	1	1	2				811	1813	TRUE	1892	3634;3635	4607;4608	4608			-1
OQR71876.1	OQR71876.1	4	4	4	OQR71876.1 protein extra bases-like [Tropilaelaps mercedesae]	1	4	4	4	0	3	3	0	3	3	0	3	3	16.7	16.7	16.7	48.291	426	426	0	38.294	0	6.8	15.5	710950000	0	2	3	5				812	216;609;3294;6349	True;True;True;True	225;637;3433;6654	442;443;1272;1273;6804;13126	597;598;599;1646;1647;8731;16835	597;1646;8731;16835			-1
OQR71900.1	OQR71900.1	2	2	2	OQR71900.1 septin-2-like [Tropilaelaps mercedesae]	1	2	2	2	0	1	2	0	1	2	0	1	2	5.6	5.6	5.6	65.773	572	572	0	27.614	0	3.3	5.6	103260000	0	2	1	3				814	1604;3557	True;True	1680;3706	3258;7376;7377	4131;9480;9481;9482	4131;9482			-1
OQR71903.1;gi|66554156|ref|XP_625078.1|	OQR71903.1	7;2	7;2	7;2	OQR71903.1 ATP synthase subunit gamma [Tropilaelaps mercedesae]	2	7	7	7	0	6	6	0	6	6	0	6	6	26	26	26	32.077	292	292;296	0	171.6	0	21.9	26	16271000000	0	9	10	19				815	1303;1362;2076;3942;4266;5229;5271	True;True;True;True;True;True;True	1364;1428;2164;4116;4493;5500;5543	2659;2778;2779;4162;4163;4164;4165;8189;8899;8900;10892;10893;10985;10986	3369;3516;3517;3518;5264;5265;5266;5267;10515;11406;11407;13964;13965;13966;13967;13968;13969;14082;14083;14084	3369;3516;5267;10515;11407;13965;14082			-1;-1
OQR71936.1	OQR71936.1	3	3	3	OQR71936.1 6-phosphogluconate dehydrogenase [Tropilaelaps mercedesae]	1	3	3	3	0	3	3	0	3	3	0	3	3	8.1	8.1	8.1	55.449	505	505	0	195.93	0	8.1	8.1	2628100000	0	2	4	6				816	164;1831;6161	True;True;True	171;1910;6462	340;341;3665;3666;12756;12757	458;459;4648;4649;16368;16369;16370	458;4649;16369			-1
OQR71937.1;gi|571558776|ref|XP_006564452.1|;gi|571558772|ref|XP_006564451.1|;gi|571558766|ref|XP_006564450.1|;gi|1032005511|ref|XP_016770529.1|;OQR75849.1	OQR71937.1;gi|571558776|ref|XP_006564452.1|;gi|571558772|ref|XP_006564451.1|;gi|571558766|ref|XP_006564450.1|;gi|1032005511|ref|XP_016770529.1|	14;9;9;9;9;4	14;9;9;9;9;4	13;8;8;8;8;3	OQR71937.1 26S protease regulatory subunit 8-like [Tropilaelaps mercedesae];gi|571558776|ref|XP_006564452.1| 26S proteasome regulatory subunit 8 [Apis mellifera];gi|571558772|ref|XP_006564451.1| 26S proteasome regulatory subunit 8 [Apis mellifera];gi|57155	6	14	14	13	0	12	13	0	12	13	0	11	12	44	44	41	45.191	400	400;405;405;405;405;406	0	323.31	0	38	38.5	4437700000	0	15	16	31				817	442;1135;1489;2239;2263;2434;2573;2626;2792;5532;5808;5934;6110;6172	True;True;True;True;True;True;True;True;True;True;True;True;True;True	456;1186;1562;2330;2358;2534;2682;2735;2905;5818;6102;6229;6410;6473	917;2319;3040;3041;4492;4551;4552;4918;4919;4920;4921;5250;5251;5252;5253;5360;5361;5696;5697;11536;11537;12070;12071;12305;12306;12663;12664;12781;12782	1191;2938;3833;3834;5686;5765;5766;6243;6244;6245;6246;6676;6677;6678;6679;6680;6681;6820;6821;7263;7264;14821;14822;15468;15469;15770;15771;15772;15773;16257;16258;16397;16398	1191;2938;3833;5686;5765;6246;6681;6821;7263;14822;15469;15772;16257;16397			-1;-1;-1;-1;-1;-1
OQR71960.1	OQR71960.1	2	2	2	OQR71960.1 TAR DNA-binding protein 43-like, partial [Tropilaelaps mercedesae]	1	2	2	2	0	2	2	0	2	2	0	2	2	15.8	15.8	15.8	20.918	184	184	0	14.223	0	15.8	15.8	583060000	0	2	2	4				818	1635;4830	True;True	1711;5083	3306;3307;10068;10069	4186;4187;12920;12921	4187;12920			-1
OQR71968.1	OQR71968.1	2	2	2	OQR71968.1 hypothetical protein BIW11_10669, partial [Tropilaelaps mercedesae]	1	2	2	2	0	2	1	0	2	1	0	2	1	7.2	7.2	7.2	21.686	207	207	0	33.033	0	7.2	7.2	515880000	0	1	2	3				819	3195;4630	True;True	3332;4876	6608;6609;6610;9656	8480;8481;8482;12372	8482;12372			-1
OQR71971.1	OQR71971.1	1	1	1	OQR71971.1 3-hydroxyisobutyryl-CoA hydrolase [Tropilaelaps mercedesae]	1	1	1	1	0	1	0	0	1	0	0	1	0	3.7	3.7	3.7	41.147	375	375	0	14.076	0	3.7	0	650950000	0	1	0	1				820	891	TRUE	931	1845	2368	2368			-1
OQR71972.1	OQR71972.1	1	1	1	OQR71972.1 ubiquitin-conjugating enzyme E2 S-like [Tropilaelaps mercedesae]	1	1	1	1	0	1	0	0	1	0	0	1	0	6.9	6.9	6.9	24.086	216	216	0.0034941	6.338	0	6.9	0	0	0	1	0	1				821	382	TRUE	395	798	1042	1042			-1
OQR71977.1	OQR71977.1	1	1	1	OQR71977.1 hepatocyte growth factor-regulated tyrosine kinase substrate-like [Tropilaelaps mercedesae]	1	1	1	1	0	1	1	0	1	1	0	1	1	2.1	2.1	2.1	40.764	377	377	0.00079491	7.3616	0	2.1	2.1	0	0	1	2	3				822	3850	TRUE	4020	8000;8001;8002	10276;10277;10278	10277			-1
[truncated: 822 more rows]
