# Supplementary material for: Life-history stage determines the diet of ectoparasitic mites on their honey bee hosts
Source: Nat Commun. 2024 Jan 25;15:725. doi: 10.1038/s41467-024-44915-x (PMC10811344; doi:10.1038/s41467-024-44915-x)
Supplement: Supplementary file 7 — Supplementary Data 3 [file 41467_2024_44915_MOESM7_ESM.xlsx]

## Sheet: Sheet1
Index	Formula	Compounds	Class I	Class II	Precursor (g/mol)	Mass (g/mol)	RT (min)	Adduct	error_ppm	MS_level	score	source	CAS	Pubchem CID	HMDB	Metlin	cpd_ID	Pro-1	Pro-2	Pro-3	Pro-4	Pro-5	Pro-6	Deu-1	Deu-2	Deu-3	Deu-4	Deu-5	Deu-6	Fou-1	Fou-2	Fou-3	Fou-4	Fou-5	Fou-6	Dis-1	Dis-2	Dis-3	Dis-4	Dis-5	Dis-6	QC01	QC02	QC03	QC04	kegg_map
MEDP0058	C11H20N2O6	L-Saccharopine	Amino acid and Its metabolites	Amino acids	259.136	276.132	4.4868	M+H-H2O	16.6664	MS2-Search-DB	0.8593	rp	997-68-2	160556	HMDB0000279	383	C00449	6342.73	6657.75	6791.21	6917.37	6821.18	6849.06	6980.02	7019.43	6938.24	7029.52	6690.43	7116	6382.11	5781.4	5904.59	6099.47	5554.28	5623.19	6243.75	5544.62	5378.42	5666.89	5910.08	5289.87	5998.96	6025.03	6065.46	6061.58	ko00310,ko01100,ko01230
MW0124396	C14H16N4	Imiquimod	Heterocyclic compounds	Heterocyclic compounds	258.17	240.137	2.0002	M+NH4	1.91664	MS2-Search-DB	0.7178	rp	99011-02-6	57469	HMDB0014862	-	-	20.9197	187.748	376.329	199.278	72.8029	389.346	45.0179	212.709	278.916	62.5543	183.259	226.978	1749.5	1994.11	1484.62	1169.27	1049.38	1514.24	1156.52	1394.47	1321.87	1457.4	1235.3	1271.67	1787.99	1812.96	1766.44	1797.82	--
MW0144364	C10H14N5Na2O13P3	Adenosine triphosphate disodium	Nucleotide And Its metabolites	Nucleotide and Its metabolites	573.952	550.96	3.3966	M-2H+3Na	6.57129	MS2-Search-DB	0.6971	rp	987-65-5 | 34369-07-8	13803	-	95	-	1077.39	1608.44	757.154	1091.97	889.725	1061.81	646.077	925.028	450.828	626.367	668.617	1093.26	5132.51	5637.49	5656.99	4955.96	4729.82	5717.26	2729.45	4098.81	3943.05	3720.51	4068.43	3786.98	3842.43	3877.11	3905.59	3909.25	--
MW0149468	C32H44O9	Ganoderic acid H	FA	FFA	657.259	572.298	10.6643	M+K+HCOOH	12.9287	MS2-Search-DB	0.5015	rp	98665-19-1	73657194	HMDB0035987	-	-	31076.4	52039.5	52055.5	51896.2	52832.6	48395.1	54855	55203.5	55474	52141.6	58976.8	61198.8	48196.7	46836	52447.8	55143.5	61623.2	63150.7	43590.8	42638.4	47136.5	41078.2	44185.6	38483.5	16408.4	16133.9	16476.2	16452.1	--
MW0157052	C31H52N2O23	Sialyl Lewis X	Carbohydrates and Its metabolites	Carbohydrates and Its metabolites	927.243	820.296	3.9976	M+K+NaCOOH	11.077	MS1	0.5374	rp	98603-84-0	643990	HMDB0006565	-	-	1388.95	1551.38	2191.53	2222.21	2353.5	2033.23	2723.26	2893.7	2039.7	2002.81	2692.44	3262.35	1635.91	1290.69	1534.63	942.333	719.841	1460.25	66.9818	111.308	140.243	59.6557	167.455	117.218	1315.32	1351.75	1352.07	1340.49	--
MW0123886	C24H30ClNO4	Ethaverine hydrochloride	Heterocyclic compounds	Heterocyclic compounds	396.22	431.186	11.2532	M+H	3.29084	MS2-Search-DB	0.7181	rp	985-13-7	5702159	-	44288	-	549.592	708.972	723.146	937.376	534.885	539.538	623.34	886.997	1173.09	956.033	1025.16	938.097	1541.2	1008.31	1308.52	1100.86	1866.59	1778.3	2751.01	2418.89	2985.89	1806.71	1258.14	2311.21	1559.57	1715.56	1782.43	1700.35	--
MW0108710	C8H13NO3	N-Butyrylhomoserine lactone	Aldehyde,Ketones,Esters	Esters	172.097	171.089	1.1331	M+H	0.570234	MS2-Search-DB	0.712	rp	98426-48-3	443433	-	36732	-	5386.34	5970.52	6200.84	6024.83	6750.01	5924.92	2125.68	1906.42	1363.8	1592.82	579.166	1385.1	2069.38	3198.31	2349.14	3455.3	3108.64	2744.12	873.215	703.413	827.167	579.451	781.261	682.402	2079.53	2104.22	2167.67	2101.29	--
MW0127064	C20H33NOSi	Hexahydrosiladifenidol	Heterocyclic compounds	Heterocyclic compounds	370.186	331.233	4.9575	M+K	12.8548	MS1	0.5129	rp	98299-40-2	3602	-	-	-	630.983	694.459	830.899	917.828	708.465	788.504	1000.7	948.63	1056.22	1070.23	1039.55	1027.7	28.9137	123.472	52.75	88.2912	62.3859	63.468	156.228	190.754	67.6752	169.832	237.077	245.053	541.568	547.494	539.442	539.644	--
MW0139257	C47H70O15	Pectenotoxin-1	Heterocyclic compounds	Heterocyclic compounds	897.46	874.471	4.0137	M+Na	0.539641	MS1	0.7367	rp	97564-90-4	6437860	HMDB0033490	-	-	1207.07	1280	1166.12	1548.11	1389.02	1270.88	3697.65	3916.98	3385.49	4187.94	3400.93	3843.3	669.095	465.994	832.754	487.883	391.977	645.918	139.008	179.409	187.021	188.288	155.07	203.935	1373	1343.15	1428.15	1180.45	--
MW0012702	C33H66O2	18-Hydroxy-16-tritriacontanone	FA	Others	477.494	494.506	2.7895	M+H-H2O	19.3287	MS2-Insilico	0.541	rp	97191-42-9	86127863	HMDB0039537	-	-	1700.95	1680.17	1567.95	1529.93	1552.36	1504.32	1140.19	1164.66	1176.64	859.699	789.622	953.766	2479.88	3272.31	2226.42	2317.93	2318.92	2543.98	2221.76	2495.67	2307.67	2187.97	2432.15	2382.93	2643.21	2666.97	2644.19	2616.59	--
MW0142582	C26H55NO6PS+	2-thio PAF	Organic acid And Its derivatives	Phosphoric acids	539.351	540.349	11.2153	M+	21.0442	MS2-Search-DB	0.6301	rp	96801-55-7	14236443	-	63005	-	126067	147231	160989	169302	147047	143371	108911	97908.1	105634	115062	123641	134136	181569	227835	218954	180555	218138	205338	221375	210456	231232	260063	216439	214452	183396	182969	185835	183712	--
MW0009611	C19H25ClN2OS	Pyridaben	Benzene and substituted derivatives	Benzene and substituted derivatives	365.137	364.138	9.1834	M+H	17.8964	MS2-Search-DB	0.8601	rp	96489-71-3	91754	-	72412	C18614	196143	185174	202541	197177	196263	191470	198847	196995	269148	189401	207878	199961	202765	195630	213447	190693	202173	195359	268728	160543	175931	172611	170099	181988	188040	188220	188906	187459	--
MW0014376	C21H40O2	4,8,12,16-Tetramethylheptadecan-4-olide	Aldehyde,Ketones,Esters	Esters	325.322	324.303	6.6051	M+H	32.9232	MS1	0.5964	rp	96168-15-9	567149	-	265038	-	3172.01	3306.24	3467.59	3499.17	3485.96	3428.58	6953.4	6907.57	6270.04	6005.4	4750.18	5855.87	322.522	699.377	265.925	679.611	354.737	102.057	251.335	125.422	181.217	51.2625	7.97074	29.6948	2216.44	2225.91	2226.82	2240.36	--
MW0169323	C15H12O4	Isoliquiritigenin	Flavonoids	Dihydroflavone	257.081	256.074	6.9146	M+H	4.65426	MS2-Search-DB	0.817	rp	961-29-5	638278	HMDB0037316	-	C08650	170.233	100.581	206.065	145.008	223.067	178.093	26.8508	35.3079	21.692	64.6953	16.6722	32.242	285.759	226.697	259.638	287.131	1958.16	219.335	1261.65	3350.55	1369.02	4184.74	1513.55	1892.31	811.194	834.383	769.016	797.252	ko01100
MW0012026	C50H76NO8P	1-Palmitoyl-2-pyrenedecanoylphosphatidylcholine	Heterocyclic compounds	Heterocyclic compounds	849.54	849.531	9.8122	M+	20.2642	MS2-Search-DB	0.6361	rp	95864-17-8	196328	-	63011	-	583.782	566.86	521.441	594.475	915.628	412.572	64.6296	133.752	97.4081	184.463	256.045	183.9	461.69	819.385	352.054	979.078	543.094	392.919	3652.61	4098.29	4571.57	3903	3740.8	4523.16	1568.97	1615.72	1555.93	1582.49	--
MW0055101	C42H66O13	Momordin Ia	Terpenoids	Triterpene Saponin	779.465	778.45	10.4405	M+H	4.69842	MS1	0.6453	rp	95851-46-0	14162560	HMDB0041017	-	-	2465.95	2799.16	2566.87	2485.61	2792.98	2358.71	2734.55	2075.59	2094.31	1969.88	2053.83	1922.29	2726.19	2776.2	2675.85	2638.79	2312.45	2544.47	3461.77	3566.88	3701.51	3892.81	3581.61	3344.56	3554.03	3545.67	3562.93	3471.79	--
MW0009652	C24H33N3O4	Ranolazine	Benzene and substituted derivatives	Phenolics	450.234	427.247	2.0093	M+Na	0.0446052	MS2-Search-DB	0.7471	rp	95635-55-5 | 142387-99-3 | 110445-25-5	56959	HMDB0014388	-	-	4627.36	3580.89	334.71	275.156	1521.96	1448.79	2036.22	2546.85	769.936	1040.09	1310.93	2294.27	2720.03	3923.72	3076.06	3477.41	3389.06	2598.14	1053	1742.28	1304	874.468	1271.65	1528.93	1651.23	1763.36	1802.6	1779.97	--
MW0106183	C39H42N6O18	Corynebactin	Amino acid and Its metabolites	Small Peptide	883.277	882.256	3.3428	M+H	17.9994	MS2-Search-DB	0.5136	rp	95536-41-7 | 95536-04-2	125349	-	-	-	41.8263	48.6316	54.9742	60.6629	65.9979	71.1147	309.123	297.97	294.268	311.061	347.659	336.383	1.22164	2.3187	1.81488	0.418814	0.573115	1.12713	1.18206	1.00699	0.859413	0.835253	0.487149	0.420283	112.432	111.978	111.725	113.259	--
MW0156125	C23H39NO6	N-(1,3-dihydroxypropan-2-yl)-9-oxo-11R,15S-dihydroxy-5Z,13E-prostadienoyl amine	Hormones and hormone related compounds	Hormones and hormone related compounds	408.274	425.278	9.7915	M+H-H2O	1.79702	MS2-Search-DB	0.8306	rp	951209-67-9	24778494	-	45399	-	3121.1	3750.94	3326.95	3791.83	3630.78	3802.22	5244.34	5482.85	5351.06	5358.23	4320.47	5067.47	4333.88	5151	5015.74	5601.5	5320.24	4375.62	1085.56	644.131	539.964	876.443	818.107	290.864	3193.03	3209.87	3212.07	3252.12	--
MW0053905	C30H49N5O6	Nbd-ceramide	Benzene and substituted derivatives	Benzene and substituted derivatives	540.367	575.368	9.745	M+H-2H2O	16.7575	MS2-Search-DB	0.6624	rp	94885-02-6	16219783	-	63013	-	941.658	589.259	128.142	706.639	748.942	951.153	473.775	531.137	265.351	383.976	619.11	696.625	569.156	1093.68	560.717	435.84	1035.76	1095.52	3296.89	4147.39	3051.79	1931.96	3182.94	2806.63	1450.13	1483.6	1393.99	1497.98	--
MW0145223	C22H37NO2	N-(2-hydroxyethyl-1,1,2,2-d4)-5Z,8Z,11Z,14Z-eicosatetraenamide	Alcohol and amines	Amines	352.32	347.282	7.3036	M+H	9.19119	MS2-Search-DB	0.8842	rp	946524-40-9	24762159	-	96417	-	3268.27	7320.89	7882.55	6751.99	7862.04	6581.86	3173.03	10466.7	10352.3	7474.48	8958.85	8722.66	987.467	7170.86	5498.45	7642.96	9971.61	6491.8	825.853	6798.73	7845.41	9667.44	9858.63	9511.47	7687.09	7786.53	7828.51	7965.57	--
MW0111241	C18H35NO2	Palmitoleoyl Ethanolamide	FA	Others	298.275	297.267	6.3267	M+H	2.96482	MS2-Search-DB	0.8804	rp	94421-67-7	9835868	HMDB0013648	-	-	26485.2	25313.2	24539.9	26738.6	25827.4	24158.2	45242.3	43998.2	46322.6	42713.8	37089.2	48189.5	10608.9	11445.3	9446.96	11488	12091.2	10769.7	12119.6	10064.7	11842.1	9477.77	12523.6	12234.1	18248.7	18800.8	18328.1	18412.4	--
MW0063564	C47H93N2O6P	C24:1 Sphingomyelin	SL	SM	830.696	812.677	4.5791	M+NH4	17.8691	MS2-Search-DB	0.5209	rp	94359-13-4	44260126	HMDB0012107	-	C00550	21659.2	29369.7	32464	36415.2	33491.9	36518.6	28509.7	30145	23953	22794.1	28389.6	26338.7	14211.3	20415.1	14107.7	14659.2	14202.2	22188.1	7243.72	14411.4	11286.2	14950.7	4989.45	5337.33	15756.7	15917	16176.1	15525.7	ko00600,ko01100
MW0110920	C24H49NO2	N-(2-Hydroxyethyl)docosanamide	Alcohol and amines	Alcohols	384.385	383.376	10.1519	M+H	0.895016	MS2-Search-DB	0.7979	rp	94109-05-4	3023585	-	3727	-	1792.13	2071.35	1924.71	2001.28	1533.54	2163.99	2635.42	2372.96	2138.3	2199.41	2878.84	2530	1763.51	1697.4	1733.12	1638.69	1113.18	1971.92	4137.93	3985.9	4048.81	3975.45	4126.47	4242.63	3024.74	3087.22	3016.53	3082.69	--
FDATP00271	C23H33NO7S2	Suplatast Tosilate	Others	FDA	527.486	499.17	8.8879	3M+2Na+K	4.31915	MS1	0.6529	rp	94055-76-2	71773	-	-	C77240	1402.9	808.429	421.677	1066.69	1108.2	290.533	1172.73	228.167	1102.02	1239.43	653.34	1231.59	1186.58	792.44	233.819	931.507	736.631	937.088	2811.59	3331.53	240.217	2825	1613.75	1198.52	816.296	975.456	1042.33	974.255	--
MW0006458	C11H14O3	Butylparaben	Benzene and substituted derivatives	Benzene and substituted derivatives	195.102	194.094	7.8674	M+H	0.305293	MS2-Search-DB	0.8065	rp	94-26-8	7184	HMDB0032575	-	-	11807.4	7551.71	10115.2	7976.19	8576.66	8433.84	7005.06	7883.14	7909.47	7711.65	12376.2	9548.73	10902.1	10802	7343.96	7312	8945.6	22726.6	9387.75	9077	8683.11	7468.66	6963.24	6960.99	6777.18	6785.03	6896.26	6787.54	--
MW0130930	C9H6O3	3-Hydroxycoumarin	Benzene and substituted derivatives	Benzene and substituted derivatives	135.044	162.032	5.8011	M+H-CO	0.76475	MS1	0.7312	rp	939-19-5	13650	HMDB0002149	6512	-	6384.08	6114.33	6506.16	6566.98	6543.12	6906.01	6356.33	6732.7	10212.2	6578.23	6491.95	6822.35	6805.94	6660.89	7000.32	6503.99	6732.16	6553.43	10591.6	7071.07	6668.64	6692.89	6803.7	6563.2	6623.91	6707.86	6753.34	6660.06	--
MW0161656	C26H31N3O4	notoamide D	Aldehyde,Ketones,Esters	Ketones	436.229	449.231	2.0069	M+H-CH2	5.46848	MS1	0.6304	rp	937251-98-4	16127841	-	-	-	2626.65	2852.49	2643.73	767.857	2133.65	2493.08	4937.48	4748	4234.44	3758.23	3386.8	4558.22	674.593	815.359	714.633	474.378	1721.16	228.465	216.184	422.294	346.877	102.196	150.347	281.422	1460.59	1545.12	1493.89	1526.57	--
MW0169224	C24H34N4O5S	Glimepiride	Amino acid and Its metabolites	polypeptide	491.235	490.225	12.0179	M+H	5.87689	MS2-Search-DB	0.7363	rp	93479-97-1	3476	HMDB0014367	-	C07669	104609	112770	113157	107800	108697	106789	83917.4	85917.8	83696.8	81171.7	86692.9	85191.9	118994	112753	120331	122062	121623	122000	135220	140468	127858	129233	132374	123900	111335	111169	112247	110436	--
MW0062212	C22H36O4	Prostaglandin A1 ethyl ester	Hormones and hormone related compounds	Hormones and hormone related compounds	382.303	364.261	11.8991	M+NH4	13.1787	MS2-Search-DB	0.6869	rp	93464-24-5	12149511	-	45366	-	5351.57	5510.57	6138.33	4861.35	5472.34	5497.09	3604.58	3969.06	3596.24	3576.6	4535.37	4023.28	3589.62	4324.89	4114.01	4473.86	3944.58	4808.05	3801.77	4619.75	4726.26	4913.46	3401.32	4243.76	3350.44	3459.07	3561.55	3494.08	--
MW0154132	C27H31N3O5	SAHA-BPyne	Benzene and substituted derivatives	Benzene and substituted derivatives	478.234	477.226	2.2265	M+H	4.93295	MS2-Search-DB	0.713	rp	930772-88-6	90276494	-	96437	-	909.157	3888.83	7772.6	2661.75	3004.52	2469.85	8254.41	5629.39	5355.25	5623.13	7824.48	5935.36	5935.5	4290.03	5452.78	4030.21	5069.57	5467.39	3006.82	2551.19	4406.61	3296.18	2846.37	3258.23	2684	3128.71	3128.53	3051.09	--
MW0104300	C9H10O	1-Phenyl-1-propanone	Aldehyde,Ketones,Esters	Ketones	307.108	134.073	4.1383	2M+K	1.7079	MS2-Search-DB	0.7212	rp	93-55-0	7148	HMDB0032623	-	-	3604.33	3303.47	3501.07	3629.14	3657.02	3754.47	3550.84	3711.55	3816.87	3894.4	3751.36	3519.26	4003.25	3854.69	4290.24	4053.45	3693.14	4215.47	4126.01	3821.83	4422.57	3980.76	4276.05	3951.56	3802.4	3870.72	3817.6	3870.68	--
MW0005951	C12H14O3	Acetyleugenol	Benzene and substituted derivatives	Phenolics	206.1	206.094	2.3525	M+	14.5119	MS2-Search-DB	0.7256	rp	93-28-7	7136	HMDB0034122	-	C14567	3109.82	3392.39	3556.67	3870.15	4231.42	3930.97	5281.86	5135.01	4748.46	5409.23	4341.12	4960.89	743.882	949.586	856.476	782.504	951.419	126.147	293.394	266.268	318.157	360.132	287.814	108.048	1887.36	1909	1940.69	1903.62	--
MW0014227	C50H95NO11S	3-O-Sulfogalactosylceramide (d18:1/26:1(17Z))	SL	Cer	918.67	917.663	3.474	M+H	0.453325	MS1	0.7388	rp	928346-40-1	53481404	HMDB0012319	-	C06125	59.5761	77.7244	92.6429	74.6422	94.9259	131.215	433.415	452.308	427.857	510.682	553.515	514.185	3.27199	6.738	2.50949	6.23193	6.78192	3.09504	2.22581	2.89094	2.32128	0.718629	2.65003	0.860398	148.148	150.357	148.652	149.74	ko00600,ko01100
MW0014042	C6H12O	cis-3-Hexen-1-ol	Organic acid And Its derivatives	Organic acid And Its derivatives	218.212	100.089	4.0621	2M+NH4	2.72718	MS2-Search-DB	0.7199	rp	928-96-1	5281167	HMDB0030003	-	C08492	337.947	1295.48	3989.95	3277.45	3151.56	3273.99	1006.26	4997.7	1014.98	1958.67	2064.87	2611.32	360.972	3238.39	2450.91	2324.79	2257.06	708.75	832.203	3415.68	4113.26	4005.04	3014	3032.55	2234.47	2289.47	2280.56	2354.17	ko00592
MW0006232	C12H12N2	Benzidine	Benzene and substituted derivatives	Benzene and substituted derivatives	185.116	184.1	9.1025	M+H	21.4686	MS2-Search-DB	0.757	rp	92-87-5	7111	HMDB0041835	-	C16444	362067	151542	128736	136537	131657	178554	131645	126194	164172	209435	183136	162140	217297	144572	160854	147061	140264	169217	134566	123303	137053	147717	134767	141092	185189	197030	204703	207034	--
MW0106594	C33H57N3O9	Enniatin B	Heterocyclic compounds	Heterocyclic compounds	724.38	639.409	10.1522	M+K+HCOOH	0.658149	MS2-Search-DB	0.7082	rp	917-13-5	164754	-	-	-	9474.7	10066.6	10798	10310.4	10048.2	10094.6	11289.2	5546.8	9628.86	9299	12001.7	11883.4	7831.61	8379.83	8745.59	8695.39	7546.76	7907.25	17115	14791.6	13848.3	14864.8	13742.9	14508.5	12768.3	12693.8	12799.6	12753	--
MW0054942	C26H55N2O7P	methylcarbamyl PAF	GP	PC	561.372	538.375	10.1426	M+Na	13.6105	MS2-Search-DB	0.8822	rp	91575-58-5	124663	-	43418	-	120630	134401	42115.2	132159	134194	127513	147596	125177	121600	126122	160109	158139	108424	118166	101811	98274.8	101835	102662	210302	224216	206910	227377	234997	208211	174330	173117	174749	175317	--
MEDP1315	C9H7N	Quinoline	Heterocyclic compounds	Heterocyclic compounds	130.065	129.058	2.3572	M+H	0.827583	MS2-Search-Local	0.806	rp	91-22-5	7047	HMDB0033731	-	C06413	9372.16	9437.93	9664.44	10353	10382.9	10506.2	11520.9	10966.2	11490.5	11230.2	11015.1	11197.7	3876.31	5009.97	4584.83	4551.59	4962.82	3910.93	2374.6	2660.09	2685.78	2538.27	2518.45	2650.44	7936.82	7952.04	8042.01	7953.71	--
MW0006231	C13H12O	Diphenylmethanol	Benzene and substituted derivatives	Benzene and substituted derivatives	207.079	184.089	3.0883	M+Na	10.4622	MS1	0.5463	rp	91-01-0	7037	-	-	-	1545.4	2031.19	1826.54	1733.29	1960.35	1851.27	1346.54	1842.14	1798.69	1728.9	1534.17	1454.69	2038.61	2204.82	2427.11	2222.99	1972.91	2325.71	2524.13	2436.46	1723.96	2329.95	2216.02	2044.03	1852.51	1850.77	1854.26	1805.78	--
MW0063341	C35H47NO9	Rhizoxin	Heterocyclic compounds	Heterocyclic compounds	626.343	625.325	8.6839	M+H	15.7137	MS2-Search-DB	0.6793	rp	90996-54-6	6437358	-	85113	-	97500.8	93261.7	94778.1	101350	95142.6	99167.1	115395	118795	57797.8	92139.7	64160.8	46718.1	68113.2	79749.9	71540.8	48024.3	84196.2	17035.4	41599.3	107620	97260.8	2513.66	60307.1	97784.9	111684	113933	112942	113198	--
MW0124528	C37H49NO6	CID 10348646	Heterocyclic compounds	Heterocyclic compounds	568.339	603.356	9.7903	M+H-2H2O	4.49937	MS2-Insilico	0.649	rp	90986-50-8	10348646	HMDB0030529	-	-	3661.69	3745.76	3906.52	4171.58	3546.79	4175.15	2768.78	2545.01	2556.27	2214.02	2396.07	3400.76	3812.5	3491.9	3903.34	4455.27	4993.21	3992.6	5817.11	11480.3	5951.25	6124.52	6295.78	7702.02	5772.89	5692.65	5771.47	5973.88	--
MW0053769	C26H44O8	Goshonoside F2	Benzene and substituted derivatives	Benzene and substituted derivatives	449.289	484.304	9.137	M+H-2H2O	2.68777	MS2-Search-DB	0.7898	rp	90851-25-5	13855763	HMDB0038540	-	-	2553.34	2458.73	3085.61	3045.82	2763.91	3202.7	3356.28	2528.08	3703.66	2203.75	3576.04	2636.67	3551.07	3419.35	3648.96	3151.64	2784.09	2893.52	3939.47	3321.54	3245.06	2489.43	3781.51	3369.76	2957.84	3018.91	3039.54	3100.92	--
MW0015198	C22H32O3	7-HDoHE	FA	Oxidized lipids	689.476	344.235	12.0633	2M+H	3.7989	MS2-Search-DB	0.7142	rp	90780-55-5	16061142	-	-	-	3608.3	2262.68	3842.78	3845.52	3388.46	3356.01	6817.02	7232.37	4054.84	6181.48	6022.71	6325.65	2607.05	2801.68	3226.56	2642.76	3702.04	2876.2	609.548	893.268	442.988	276.78	487.392	543.379	2773.09	2811.64	2738.15	2910.27	--
MW0103467	C10H14N5O10PSe	Adenylylselenate	Nucleotide And Its metabolites	Nucleotide and Its metabolites	513.923	474.964	2.3695	M+K	8.77492	MS2-Insilico	0.634	rp	90120-86-8	440758	HMDB0004112	-	C05686	68.7945	153.775	143.142	193.392	190.239	191.615	974.109	908.932	958.85	942.583	1099.85	1112.96	40.5885	11.5284	28.5226	9.85571	4.49754	22.802	37.4676	69.2348	17.8232	27.0958	43.1977	21.8209	388.533	401.1	392.893	391.603	ko00450
MW0114442	C8H18O3	Poloxamer-188	Alcohol and amines	Alcohols	185.116	162.126	8.742	M+Na	8.51375	MS1	0.8267	rp	9003-11-6	22895896	HMDB0032263	-	-	251881	156938	170336	170132	189316	231098	203312	240883	218352	265909	172983	178244	339254	200689	246250	206647	221876	270048	154572	129053	161824	157185	161878	137522	143979	147312	154320	153518	--
MW0007815	C17H20N2O	Michler's ketone	Benzene and substituted derivatives	Benzene and substituted derivatives	537.325	268.158	3.4409	2M+H	7.57209	MS2-Search-DB	0.7072	rp	90-94-8	7031	-	-	C19266	33.9771	24.4518	24.1257	24.1295	36.4594	27.806	354.201	455.15	371.084	228.097	291.001	266.828	0.460443	4.01306	0.211036	0.562763	4.36313	0.675319	0.533148	1.2854	2.59516	0.177714	0.959253	0.773802	96.4075	97.5985	99.828	97.352	--
MW0132537	C12H14O5	3,4,5-Trimethoxycinnamic acid	Organic acid And Its derivatives	Organic acid And Its derivatives	239.09	238.084	9.3437	M+H	2.52617	MS2-Search-DB	0.9266	rp	90-50-6	735755	HMDB0002511	6705	-	171931	210118	204801	202031	207542	84943.2	205292	64632.8	91294.4	248226	55372.8	214336	211894	78922.7	208989	192256	83208.8	229322	187704	154713	149093	173744	185046	136251	218764	223599	222253	222126	--
MW0126229	C15H21N3O	Primaquine	Heterocyclic compounds	Heterocyclic compounds	536.373	259.168	9.4397	2M+NH4	1.93441	MS2-Search-DB	0.5712	rp	90-34-6	4908	HMDB0015219	-	C07627	463.336	590.783	657.222	916.456	597.851	686.664	485.86	697.256	676.772	565.799	682.283	618.626	645.862	1495.61	581.574	919.416	924.223	740.878	12205	8382.75	13870.3	7263.56	6192.95	6529.75	3462.32	3030.72	3462.35	3420.38	--
MW0141038	C17H24ClNO2	1-(p-Methoxyphenyl)-5-piperidino-1-penten-3-one hydrochloride	Others	Others	378.151	309.15	2.3506	M+Na+HCOOH	1.108	MS1	0.7231	rp	896-22-0	6444496	-	96375	-	1456.13	1587.94	553.263	1402.46	1392.96	1270.89	1292.05	1981.58	1499.99	1446.84	1598.35	1642.79	573.785	573.105	268.621	478.293	578.904	381.137	52.3406	277.997	6.69103	182.097	172.379	91.6521	1011.42	1060.81	1030.91	1039.3	--
MW0054321	C23H40N2O3	Leukotriene B4-3-aminopropylamide	FA	Oxidized lipids	375.308	392.304	10.5205	M+H-H2O	14.6815	MS2-Search-DB	0.8555	rp	89596-43-0	14280302	-	63034	-	540.866	54.3917	163.984	384.889	462.366	430.047	464.617	198.349	306.136	151.088	433.529	282.968	199.669	205.477	109.223	376.485	2118.88	1273.19	304.683	694.448	12432.3	1633.05	4029.44	4205.57	759.693	823.378	836.811	830.172	--
MEDN0362	C23H46NO7P	LPE(18:1/ 0:0)	GP	LPE	480.31	479.301	8.7904	M+H	4.94438	MS2-Search-Local	0.8946	rp	89576-29-4	9547071	HMDB0011506	-	-	1.8798e+06	2.41282e+06	2.61296e+06	2.02179e+06	2.03812e+06	2.02516e+06	2.10193e+06	1.50282e+06	1.5153e+06	1.59651e+06	1.69007e+06	1.73839e+06	1.92516e+06	2.39791e+06	2.21848e+06	2.23275e+06	2.00164e+06	1.87923e+06	3.24076e+06	3.2975e+06	3.24907e+06	3.50112e+06	3.26093e+06	3.25343e+06	2.41929e+06	2.44154e+06	2.42005e+06	2.43143e+06	--
MW0009714	C25H37NO4	Salmeterol	Benzene and substituted derivatives	Benzene and substituted derivatives	433.306	415.272	9.7775	M+NH4	5.96424	MS2-Search-DB	0.6985	rp	89365-50-4	5152	HMDB0015073	-	C07241	3202.39	3017.9	3286.18	3375.15	2758.7	2078.95	889.146	1788.69	2795.24	2303.41	1332.56	1752.17	3835	3791.33	3777.38	3635.53	3747.17	3620.94	5294.82	4421.62	3547.62	3318.37	4737.7	5066.49	3251.94	3354.88	3306.28	3322.17	--
MW0007592	C7H7NO3	Mesalazine	Organic acid And Its derivatives	Organic acid And Its derivatives	329.081	153.043	1.5005	2M+Na	16.3324	MS2-Search-Local	0.6666	rp	89-57-6	4075	HMDB0014389	-	-	1375.44	1284.2	1175.28	1317.99	1457.88	1360.81	3413.53	2769.94	2706.9	2839.86	2752.18	2753.36	402.34	470.446	366.984	178.126	329.17	202.956	194.247	387.981	321.47	260.255	177.449	289.223	1334.18	1351.88	1309.03	1323.35	--
MW0115115	C20H30O10	Phenethyl rutinoside	Benzene and substituted derivatives	Benzene and substituted derivatives	453.168	430.184	7.5793	M+Na	13.0696	MS2-Search-DB	0.875	rp	88510-08-1	14312558	HMDB0032622	-	-	95523.5	82140.5	105748	100821	100969	102415	100989	111679	90912.4	109456	117245	112618	110164	112129	113484	110014	164785	100332	91587.2	101929	117079	139329	107494	106062	70214.9	70751.5	70358.5	70336.5	--
MW0115374	C16H22N4O3	Tomelukast	Heterocyclic compounds	Heterocyclic compounds	654.371	318.169	3.5714	2M+NH4	0.1582	MS2-Search-DB	0.5919	rp	88107-10-2	3969	-	43454	-	925.919	288.112	516.175	586.042	817.229	964.813	357.828	1503.4	1028.39	265.41	486.885	565.65	7329.67	6603.6	7411.71	7094.87	6441.97	7144.52	5324.56	6368.64	6176.28	4742.99	5645.88	5999.84	5068.22	5097.51	4971.88	4941.19	--
MW0124409	C10H10N2O	Indole-3-acetamide	Heterocyclic compounds	Indole and Its derivatives	175.087	174.079	2.3513	M+H	0.682894	MS2-Search-Local	0.8061	rp	879-37-8	397	HMDB0029739	-	C02693	2474.46	2513.55	2382.02	2626.33	2703.31	2658.85	3031.1	3166.53	3032.42	2993.47	3104.45	2923.27	1260.16	1526.39	1225.71	1388.42	1377.87	1349.33	658.742	834.171	773.65	915.452	582.743	880.165	2204.54	2215.22	2227.99	2212.53	ko00380,ko01100
MW0106072	C22H41NO4	Butanoic acid, 4-((1,2-dioxohexadecyl)amino)-, ethyl ester	Organic acid And Its derivatives	Organic acid And Its derivatives	384.31	383.304	5.8487	M+H	4.04461	MS2-Search-DB	0.9007	rp	873079-69-7	15950454	-	64840	-	12774.6	3020.65	4552.96	3998.36	4117.84	4045.68	9029.41	3417.06	2322.63	2820.21	3140.4	3706.5	11112.1	4203.18	4195.01	4262.95	3965.94	2713.19	13203.3	6828.51	10453.1	10885.1	7563.02	7744.07	7505.6	7615.33	7739.52	7577.15	--
MW0169545	C20H37NO3	N-[(3S)-Tetrahydro-2-oxo-3-furanyl]hexadecanamide	Amino acid and Its metabolites	Amino acid derivatives	340.283	339.277	5.8039	M+H	4.6026	MS2-Search-DB	0.9411	rp	87206-01-7	11609787	-	45449	-	36871.2	11265	16513.9	14636.3	14137.5	14464.6	29064.9	13157.1	6799.39	9553.32	10378.6	12369.4	32056.6	13435.4	13421.2	11737.2	12000.8	8050.06	35402.9	22157.4	32064	35910.3	25120.2	24334.4	24733.3	24982.3	25073.7	24784	--
MW0124410	C10H9NO2	Indoleacetic acid	Organic acid And Its derivatives	Organic acid And Its derivatives	158.061	175.063	2.3562	M+H-H2O	2.3328	MS2-Search-DB	0.9206	rp	87-51-4	802	HMDB0000197	-	C00954	3036.23	2907.51	2626.27	3229.88	3081.99	3247.9	3316.45	3318.9	3298.65	3642.54	3506.01	3557.18	1158.6	1627.95	1452.07	1165.98	1495.87	1217.76	652.7	846.724	185.156	815.748	711.682	580.411	2333.36	2281.48	2331.58	2305.86	ko00380,ko01100
MW0007399	C11H14O3	Isobutyl salicylate	Benzene and substituted derivatives	Benzene and substituted derivatives	167.071	194.094	7.8679	M+H-C2H4	1.764	MS1	0.7078	rp	87-19-4	6873	HMDB0036432	-	-	12831.4	8214	10772.1	8651.79	9519.99	9138.89	7300.11	8669.06	8531.87	8034.53	13756.1	9890.52	11796.4	11928.9	7440.85	8024.78	10023	25999.7	9899.92	9500.88	9059.16	7616.74	7054.54	6870.87	7197.48	7340.59	7214.64	7312.78	--
MW0009002	C25H41NO3	N-cyclopropyl-11-(3-hydroxy-5-pentylphenoxy)undecanamide	Benzene and substituted derivatives	Phenolics	404.316	403.309	11.35	M+H	7.13816	MS2-Search-DB	0.9152	rp	869376-63-6	11654304	-	45213	-	3648.51	3527.52	3601.47	3300.43	2960.44	3002.61	1992.53	2051.94	2204.79	1788.78	1404.21	1854.47	278.215	644.777	627.236	309.159	454.677	393.313	381.978	368.61	601.564	372.76	219.358	476.01	1478.85	1504.72	1508.01	1521.99	--
MW0107141	C8H16N2O3	Glycyl-L-leucine	Amino acid and Its metabolites	Amino acid derivatives	189.124	188.116	1.855	M+H	0.797599	MS2-Search-Local	0.9387	rp	869-19-2	92843	HMDB0000759	5727	C02155	275.603	403.799	441.215	375.16	335.255	556.306	695.135	1059.43	1091.8	1366.13	1348.24	1511.36	263.019	182.154	207.651	190.191	326.303	224.68	263.465	142.699	102.629	67.8612	112.171	91.3001	455.812	458.495	456.359	410.861	--
MW0012936	C23H42O5	1-Oleoyl-2-acetyl-sn-glycerol	GL	DG	381.299	398.303	12.1886	M+H-H2O	5.82522	MS2-Search-DB	0.9371	rp	86390-77-4 | 92282-11-6	6437055	-	424	-	319549	253415	352415	246443	239137	227375	198132	202425	222487	259676	397019	367911	144685	208171	279223	298817	293872	274236	179839	282402	213566	293786	286567	226633	183693	183554	179796	185206	--
MW0140372	C46H66O7	Myxol 2'-fucoside	Terpenoids	Terpene	713.474	730.481	11.8449	M+H-H2O	6.96456	MS2-Insilico	0.6472	rp	863126-98-1	23724612	-	-	C15941	30875.1	31764.8	30116.1	30677.3	30610.9	29744.3	49757.6	23443.6	30461.3	55104.4	25145.3	26460.1	45304.3	71978.2	80072.3	34753.6	72731.6	41115.4	69624.2	70040.9	40376.8	30623.7	70445.9	37861	47316.7	46609.3	43729.8	48097.1	--
MW0000898	C25H25NO3	2-{4-[(N-phenylpentanamido)methyl]phenyl}benzoic acid	Benzene and substituted derivatives	Benzene and substituted derivatives	792.403	387.183	4.0148	2M+NH4	2.08278	MS2-Search-DB	0.5457	rp	862891-27-8	51529932	-	45347	-	2868.48	2980.51	2972.22	2499	3363.69	3572.36	8472.62	7654.29	7645.55	8278.42	7879.21	7629.16	1003.58	1792.76	1342.18	1853.42	2313.49	991.395	128.223	239.701	330.334	226.909	113.246	193.069	3146.45	3213.42	3189.13	3223.51	--
MW0015859	C20H33NO	Arachidonamide	FA	Others	304.262	303.256	10.9703	M+H	3.49352	MS2-Search-DB	0.9077	rp	85146-53-8	5283393	-	36680	-	29563.6	1497.55	1823.87	12151	10958.3	10817.8	16267.2	16542.1	18041.9	17278.3	24995.4	13437.4	11909.4	8197.21	7787.09	21138.6	64985.4	47324.7	8144.75	27107.2	12648.3	13562.9	25815.6	24161.9	8151.57	8051.06	8133.5	8267.16	--
MW0108984	C20H38NO-	Oleoyl Ethyl Amide	Alcohol and amines	Amines	327.338	308.295	7.12	M+NH4	2.50877	MS2-Search-DB	0.8337	rp	85075-82-7	53442596	-	44905	-	5825.13	5355.35	5090.39	4684.72	5672.83	4494.58	11682	12403.5	10910.2	9475.04	7414.3	9053.16	955.917	1385.67	1007.86	1400.56	1521.22	724.826	765.371	910.074	972.642	803.281	335.434	845.53	4156.06	4246.36	4279.91	4328.91	--
MEDP1904	C23H44NO7P	1-(9Z,12Z-octadecadienoyl)-glycero-3-phosphoethanolamine	GP	LPE	478.294	477.286	8.1329	M+H	4.28374	MS2-Search-Local	0.9577	rp	85046-18-0	52925130	HMDB0011507	-	-	17912.9	19721.2	23610	20114.6	19666.9	21426.5	11628	10757.8	11149.5	11895.2	12576.8	17035.8	34736.9	45106.8	33656.6	36486.4	26367.2	30045.7	126895	138523	131342	133405	132142	136886	58166	58212.7	58771.9	57270.9	--
MW0169728	C8H12N2O2	Pyridoxamine	Heterocyclic compounds	Heterocyclic compounds	210.129	168.09	2.3353	M+CH3CN+H	12.3587	MS2-Search-Local	0.5023	rp	85-87-0	1052	HMDB0001431	238	C00534	2031.65	2314.46	2297.84	2408.53	2612.64	2616.42	2713.92	2404.48	2373.03	2559.48	2378	2526.26	1857.09	2012	1868.84	1953.91	1909.77	1807.85	1515.95	1592.95	1627.32	1521.69	1633.06	1485.54	1850.75	1863.38	1873.32	1861.43	ko00750,ko01100
MW0123613	C20H29N3O2	Dibucaine	Heterocyclic compounds	Heterocyclic compounds	458.217	343.226	2.082	M+H+CF3COOH	9.94325	MS1	0.5541	rp	85-79-0	3025	HMDB0014668	-	C07879	107.573	95.4152	208.593	155.1	164.891	198.393	154.975	206.059	81.4086	208.289	158.821	197.62	283.108	950.296	343.23	155.817	281.786	541.564	241.007	357.587	517.197	188.714	132.618	455.802	453.341	428.02	453.69	375.449	--
MW0126123	C8H4O3	Phthalic anhydride	Heterocyclic compounds	Heterocyclic compounds	54.0091	148.016	12.6033	M+2H-COCH2	0.11	MS1	0.7473	rp	85-44-9	6811	-	-	-	215459	217805	230996	269018	236365	208613	288766	220401	295182	217203	283825	226157	277871	229435	250757	258253	251123	240933	247598	284705	260124	319666	258297	260051	238739	241804	242770	241120	--
MW0105899	C9H15N3O5	Asparaginyl-Hydroxyproline	Amino acid and Its metabolites	Small Peptide	812.248	245.101	2.3937	3M+2K-H	5.42675	MS1	0.6312	rp	844640-50-2	61157688	HMDB0028732	-	-	1784.13	2062.44	1998.08	2303.22	2371.01	2406.04	2846.38	3050.13	2591.14	2671.16	2437.04	2684.78	723.996	864.297	964.408	1244.29	1091.97	706.454	111.946	53.1202	215.761	118.532	20.8528	44.9982	1072.06	1113.66	1134.54	1101.53	--
MW0122700	C21H21FN2O4S	2-[3-[(4-Fluorophenyl)sulfonyl-methylamino]-1,2,3,4-tetrahydrocarbazol-9-yl]acetic acid	Organic acid And Its derivatives	Organic acid And Its derivatives	833.254	416.121	2.4178	2M+H	3.61826	MS2-Search-DB	0.5188	rp	844639-57-2 | 627865-18-3	11384493	-	44947	-	1647.27	1873.61	2018.34	2635.36	2475.09	2754.56	4248.09	4515.85	3523.96	4046.37	4309.68	4395.49	740.468	824.637	600.577	793.98	1526.5	972.495	97.7549	140.172	322.198	341.3	59.1198	7.58442	1626.45	1687.32	1662.14	1733.07	--
MW0058935	C53H106NO8P	GPEtn(48:0)	GP	PE	933.795	915.766	3.0072	M+NH4	6.89153	MS2-Insilico	0.641	rp	84413-81-0	53480011	HMDB0002451	-	-	3068.19	3861.13	4105.64	4636.29	5037.01	5288.48	3633.57	3166.6	2526.69	2698.16	3035.68	2886.8	2103.72	2764.05	1679.05	1147.87	2763.96	2624.37	155.856	60.02	45.974	83.9919	42.014	13.9264	1822.04	1916.64	1906.49	1841.51	--
MEDL01942	C16H22O4	Dibutyl phthalate	Benzene and substituted derivatives	Benzene and substituted derivatives	301.142	278.152	0.6159	M+Na	0.47675	MS1	0.7382	rp	84-74-2	3026	HMDB0033244	-	C14214	2629.97	2067.43	2251.66	2315.45	2241.16	2561.9	2182.33	2301.9	2526.74	2370.96	2134.49	2430.07	3773.22	3408.66	3631.22	3531.02	3206.39	2825.06	4069.61	3873.53	3728.95	3841.1	3554.87	3690.5	3254.84	3196.79	3212.35	3315.37	--
MW0055405	C18H37NO4S	N-Palmitoyl Taurine	FA	FFA	402.21	363.244	3.8052	M+K	4.89973	MS2-Search-DB	0.7061	rp	83982-06-3	14504290	HMDB0240594	-	-	4664.65	4958.13	5939.88	6453.21	6739.14	6373.58	12552.1	16791.6	15371.6	15951.8	18738.4	20907.6	12440.7	15889.6	12926.9	10512.7	9648.11	14679.1	5567.4	9933.74	14923.2	6435.31	7102.13	7663.76	10065.2	10070.7	10034.7	10128.1	--
MW0106041	C46H56N10O10	Biphalin	Benzene and substituted derivatives	Phenolics	931.414	908.418	4.3624	M+Na	16.4147	MS1	0.7201	rp	83916-01-2	5487663	-	-	-	9139.82	7878.06	3420.76	6913.24	6210.11	6430.67	5336.26	5365.09	4164.84	4220.6	3334.25	3689.15	35595.8	22023.9	35593.6	43325.9	43860.6	31744.3	45727.3	45988.1	31892.8	36428.2	39915.2	32922.9	24418.4	21841.8	23976	22603.9	--
MW0006519	C21H25ClN2O3	Cetirizine	Benzene and substituted derivatives	Benzene and substituted derivatives	815.265	388.155	4.0145	2M+K	10.2877	MS2-Search-DB	0.5229	rp	83881-51-0	2678	HMDB0005032	-	C07778	3235.67	3595.49	3027.47	4055.81	3793.15	3667.57	9942.52	9629.01	8393.48	9507.42	8712.93	9060.98	1509.36	2586.37	1769.45	2577.24	2553.34	1893.41	365.19	421.707	577.807	393.257	116.118	265.975	3705.14	3762.84	3778.94	3780.85	--
MW0004446	C15H18N2	4,4'-Methylenebis(2-methylaniline)	Benzene and substituted derivatives	Benzene and substituted derivatives	144.048	226.147	0.735	M+Na+K	2.4965	MS1	0.6913	rp	838-88-0	13283	-	-	C19260	854.786	1224.29	818.876	859.371	1100.15	1042.9	1459.01	1508.4	1577.46	1518.01	1692.22	1574.09	703.598	864.415	1383.73	149.758	1343.85	812.972	185.548	536.264	364.448	387.856	386.33	184.648	737.457	770.398	814.027	769.206	--
MW0007147	C32H39NO4	Fexofenadine	Heterocyclic compounds	Heterocyclic compounds	502.294	501.288	8.0517	M+H	1.9297	MS2-Search-DB	0.8119	rp	83799-24-0 | 138452-21-8	3348	HMDB0005030	2766	C06999	27781.5	27895.2	31543.6	40017.9	25816.1	26245.7	16863.6	16049.5	15733.6	26838.8	15452.8	18470.9	26823.8	43476.5	30990.8	31627.5	27160.3	21995.4	80295.1	87641.1	91671.9	84141.5	82566.5	88477	46071.7	47257.7	46320.5	46352	--
MEDL00917	C28H50NO7P	LPE(0:0/20:4)	GP	LPE	566.324	543.332	8.1066	M+Na	0.603912	MS2-Search-Local	0.726	rp	83799-24-0	53480936	HMDB0011487	-	-	11666.2	14533.2	12580	12342.4	13827.4	12697.4	8194.97	7725.37	7743.16	7442.49	6253.12	5430.29	17745.3	24996.3	17834.8	20966.7	15697	17555.4	83193.8	82850.8	88632.2	88436.2	83383.8	88090.4	40117	40199.1	40452.4	40216.7	--
MW0151894	C19H37N5O6	Istamycin C1	Heterocyclic compounds	Heterocyclic compounds	432.278	431.274	2.9654	M+H	7.84681	MS1	0.5877	rp	83728-95-4	46174030	-	-	C17996	3810.94	3801.4	3700.18	3344.6	3287.18	3864.17	2202.83	2509.31	2031.22	1962.52	1956.98	2684.95	8591.45	10821	7135.21	6338.56	6106.47	7591.41	8313.31	9015.81	8334.45	8047.98	8519.34	8686.21	9283.03	9220.71	9292.53	9215.79	--
MEDP0250	C17H20N4O6	Riboflavin	CoEnzyme and vitamins	CoEnzyme and vitamins	377.146	376.138	3.1038	M+H	2.86568	MS2-Search-Local	0.9428	rp	83-88-5	493570	HMDB0000244	-	C00255	46607.8	51445.5	52972.4	56024.7	56570.1	56491.9	50325.7	46749.3	47601	47412.6	46094.5	52571.1	36820.9	46460.7	45608.9	45618.5	37496.7	37063.7	31560.3	33043.3	35774.7	33485.1	31248	30027.1	44469.2	44629.5	44485.2	44910.2	ko00740,ko01100,ko01240,ko02010
Lmrn003000	C9H10O3	DL-3-Phenyllactic acid	Organic acid And Its derivatives	Organic acid And Its derivatives	149.059	166.063	1.9175	M+H-H2O	0.570879	MS2-Search-DB	0.8998	rp	828-01-3	3848	HMDB0000779	5745	C01479	7416.54	7934.63	7750.66	7419.11	8112.83	7733.33	10335.4	9717.43	8935.98	9788.81	8388.03	8860.57	2506.27	3597.46	3573.31	2929.08	3221.57	2856.98	1884.29	2045.1	2284.17	2111.18	2076.12	2132.62	4130.82	4164.18	4224.76	4162.4	--
MW0109512	C23H26N2O5	Quinaprilat	Organic acid And Its derivatives	Organic acid And Its derivatives	411.192	410.184	4.7551	M+H	2.21027	MS2-Search-DB	0.8152	rp	82768-85-2	107994	HMDB0042005	-	D03773	147.832	295.664	331.551	815.214	543.831	887.07	127.483	2.52943	55.015	55.535	60.9314	26.559	4712.06	2396.53	5888.82	4274.9	40579.2	4271.78	1099.15	2356.09	2280.83	3967.13	2585.34	2494.37	2938.99	3014.63	3016.72	2949.37	--
FDATP01604	C11H22ClN	Mecamylamine hydrochloride	Others	FDA	189.136	203.144	0.7277	M+H-CH3	7.30625	MS1	0.597	rp	826-39-1	13221	-	-	-	2470.96	4042.57	1979.14	2793.05	2875.73	4230.71	3716.95	3548.17	4115.72	2623.52	1936.87	4542.72	1172.93	677.428	809.524	1421.34	1002.09	918.109	1021.52	928.608	1296.26	711.763	269.371	456.819	1662.02	1695.31	1660.7	1697.86	--
MW0055235	C14H25NO11	Poly-N-acetyllactosamine	FA	Oxidized lipids	366.14	383.143	9.1832	M+H-H2O	1.29897	MS2-Search-DB	0.9417	rp	82441-98-3	119547	HMDB0006583	4231	-	30157.9	29206.5	31195.1	31727.2	30499.5	28904.4	30537.7	29583.6	45481.6	29075.9	33070.8	31824.2	30369.7	31946.4	33479.7	30346.2	31455.7	30849.9	43449.9	25024	26612.3	27015.9	26564.3	27548.7	28545.1	28241.6	28722	28379.2	--
ZINC15274386	C18H19NO7	Glyfoline	Heterocyclic compounds	Heterocyclic compounds	384.102	361.116	0.6686	M+Na	7.88025	MS1	0.5872	rp	82354-35-6	5480208	-	-	-	1226.4	1023.82	1029.8	1266.54	934.454	1185.62	726.114	1048.05	769.434	1143.94	1157.01	1316.85	191.31	499.48	537.91	630.607	448.953	399.988	229.774	314.476	138.842	358.588	227.793	130.732	761.13	781.914	792.404	779.445	--
MW0114484	C6H4O3	Furan-2,5-dicarbaldehyde	Heterocyclic compounds	Heterocyclic compounds	124.025	124.016	0.5708	M+	23.1768	MS2-Search-DB	0.5119	rp	823-82-5 | 163857-09-8	69980	-	263632	C20899	181488	188922	213876	211290	195619	215835	194131	195811	186623	204832	181625	197709	225915	212635	215023	211491	233795	231574	256976	289836	268607	314684	284065	262519	213178	215146	213525	213798	--
MW0123535	C6H10O2	delta-Hexanolactone	Aldehyde,Ketones,Esters	Esters	115.075	114.068	3.4505	M+H	1.74594	MS2-Search-Local	0.9123	rp	823-22-3	13204	HMDB0000453	5442	-	2336.4	2086.14	2313.29	2239.5	3380.67	2731.66	2359.08	2627.5	2089.45	2553.27	2304.73	2715.09	2838.13	2702.47	3958.44	2951.54	4199.54	2306.9	1431.9	894.725	792.295	987.995	834.804	808.173	1418.91	1445.68	1420.1	1406.21	--
MW0053895	C28H56O2	Hexacosyl acetate	Aldehyde,Ketones,Esters	Esters	871.851	424.428	4.3617	2M+Na	6.60165	MS2-Search-DB	0.564	rp	822-32-2	3083648	-	265062	-	3836.34	3482.21	3478.82	2953.42	2432.7	2266.15	2561.83	2700.58	2140.21	1508.82	2111.87	1702.7	15013	34278.7	28745.6	38676.3	34025	22518	34804.9	40979.9	35616.8	40296.7	40277.7	28654.8	13042	10763	11789.5	12738.2	--
MW0168667	C20H32O2	8,11-eicosadiynoic acid	FA	Others	327.221	304.24	11.0425	M+Na	24.2771	MS2-Search-DB	0.7536	rp	82073-91-4	1899	-	24087	-	3476.53	3256.46	3562.2	3157.55	3504.4	2945.06	1207.44	2728.07	2857.52	2736.95	2308.22	2684.13	4132.84	4195.55	4249.69	4302.89	3973.47	4738.41	8974.84	8077.24	7949.67	7648.09	8565.51	7836.81	5808.12	5719.91	5807.95	5806.02	--
MW0009479	C21H25NO2	Piperidolate	Benzene and substituted derivatives	Benzene and substituted derivatives	324.197	323.188	5.6829	M+H	3.02807	MS2-Search-DB	0.7152	rp	82-98-4	4839	-	44172	-	127.113	495.179	309.144	1026.9	670.058	978.232	960.707	1299.71	1566.36	1471.87	1450.28	1880.91	590.271	472.955	391.789	366.827	275.766	246.739	624.236	581.855	452.881	168.25	517.141	288.086	817.214	796.401	793.743	820.123	--
MW0006534	C18H21ClN2	Chlorcyclizine	Benzene and substituted derivatives	Benzene and substituted derivatives	301.142	300.139	11.1348	M+H	1.68375	MS1	0.7096	rp	82-93-9	2710	HMDB0240224	-	-	1.35031e+06	1.48117e+06	975818	1.38741e+06	1.41627e+06	1.32603e+06	1.19098e+06	1.45508e+06	1.00122e+06	1.3627e+06	1.36081e+06	1.34472e+06	1.46022e+06	981007	1.50849e+06	1.25107e+06	1.56218e+06	1.4794e+06	956662	908863	456648	924647	1.39916e+06	1.41392e+06	1.19987e+06	1.18825e+06	1.16355e+06	1.18738e+06	--
MW0153220	C16H16N2O2	Lysergic acid	Amino acid and Its metabolites	Small Peptide	135.068	268.121	1.1774	M+2H	2.0555	MS1	0.7012	rp	82-58-6	6717	-	-	-	1487	1251.05	1387.29	1468.56	1422.47	1217.72	2444.36	2550.3	2311.61	2997.2	2155.64	2371.94	942.202	998.057	1099.94	871.092	706.107	875.789	494.775	743.824	694.067	475.001	182.387	374.334	1817.4	1825.6	1815.47	1789.71	--
MW0168254	C22H30O4	Cafestol acetate	Heterocyclic compounds	Heterocyclic compounds	397.177	358.214	10.7814	M+K	3.524	MS1	0.6692	rp	81760-48-7	2517	-	44375	-	1195.76	1093.54	1309.78	893.952	1419.04	1318.99	953.237	1839.27	1614.9	1616.14	1905.11	1809.54	1088.36	950.337	874.598	1062.19	1047.08	902.637	619.92	531.196	569.155	441.548	699.457	544.691	1276.9	1288.71	1326.18	1204.42	--
MW0000158	C26H37N5O2	Cabergoline	Alkaloids	Alkaloids	566.158	451.295	4.1255	M-2H+3K	7.00703	MS2-Search-DB	0.6103	rp	81409-90-7	54746	HMDB0014393	-	C08187	2519.14	2532.78	2704.84	2648.18	2940.22	2888.04	2923.35	3053.4	2535.74	2994.85	2772.59	2578.63	3075.26	2893.34	2948.35	2759.42	2803.76	2408.28	2904.08	2864.3	2923.5	2915.7	2694.62	2486.7	2398.14	2389.54	2459.47	2469.46	--
MW0141666	C20H36O6	19R-hydroxy-PGF1alpha	Hormones and hormone related compounds	Hormones and hormone related compounds	436.276	372.251	11.0124	M+CH3CN+Na	19.6893	MS2-Search-DB	0.565	rp	81371-59-7	5283045	-	36115	-	3409.68	3030.2	2866.06	3182.8	2636.35	2782.34	2351.37	2817.38	2924.88	2735.74	3771.04	3180.54	3373.7	2012.3	3587.31	3518.69	2017.13	3582.29	1529.19	1233.13	1256.03	2092.79	1999.95	1346.9	1964.93	2094.17	2155.42	2132.33	--
MW0143525	C20H32O3	5,6-epoxy-8Z,11Z,14Z-eicosatrienoic acid	Organic acid And Its derivatives	Organic acid And Its derivatives	321.241	320.235	11.7651	M+H	6.08757	MS2-Search-DB	0.9229	rp	81246-84-6	5283202	HMDB0002190	-	C14768	6253.27	6416.85	6269.31	6428.71	6782.71	5946.07	5990.13	5894	3761.15	4188.86	4220.36	5470.6	5619.55	8324.81	9050.59	8779.48	8172.74	6481.97	11560.7	10841.2	10789.6	10734.4	10246.6	11106.8	7906.26	7737.72	7860.42	7992.96	ko00590,ko01100
MW0168952	C38H69NO13	Clarithromycin	Heterocyclic compounds	Heterocyclic compounds	814.427	747.477	4.3536	M-2H+3Na	3.53306	MS2-Search-DB	0.7167	rp	81103-11-9	84029	HMDB0015342	-	C06912	183018	30411.9	62518.3	25050.9	48927.7	19072.9	21736.3	22408.4	7792.59	12532.2	8724.32	7780.81	244727	302304	352196	353261	303351	401520	380238	305862	656786	471187	423048	188558	209137	227186	251031	242070	--
MW0007090	C16H15Cl2NO3	Etobenzanid	Benzene and substituted derivatives	Benzene and substituted derivatives	378.016	339.043	5.574	M+K	24.0564	MS2-Search-DB	0.6084	rp	79540-50-4	12771065	-	-	C18500	3079.28	3501.24	3649.16	3342.23	3923.79	3749.24	3441.46	3484.27	3701.55	3480.33	3133.55	3046.11	3678.58	3297.25	3784.12	4035.25	3038.61	3683.45	3679.6	4319.44	4017.26	3930.61	3561.27	4018.31	3446.62	3459.3	3524.06	3531.91	--
MW0154204	C17H18N2O2	4-(acetylamino)-N-(2,6-dimethylphenyl)benzamide	Benzene and substituted derivatives	Benzene and substituted derivatives	283.141	282.137	1.9031	M+H	7.95136	MS2-Search-DB	0.7088	rp	794-98-9	443227	HMDB0001890	-	-	7909.52	9023.93	7912.97	7844.58	7266.29	8470.32	4808.84	4899.75	4952.7	4364.35	5406.18	5216.86	222991	226545	217313	222787	152591	160153	281227	243054	244129	208292	211960	218605	145296	146483	144950	146071	--
MW0109041	C9H17NO5	Pantothenic acid	CoEnzyme and vitamins	CoEnzyme and vitamins	220.119	219.111	2.1442	M+H	2.01405	MS2-Search-Local	0.901	rp	79-83-4	6613	HMDB0000210	-	C00864	77784.6	85232.1	85270	87543.5	85599.9	83625	67129.3	68308.5	61651.6	62671.2	56443.7	62913.5	50645.3	54568.9	54862.7	57641.3	54826.3	52399.4	51443.7	55091.4	56339.4	53854.2	56022.8	53710.3	56760.2	57061.9	56906	57316.2	ko00410,ko00770,ko01100,ko01240
MEDP1740	C3H5NO	Acrylamide	Alcohol and amines	Amines	72.0811	71.0371	0.8516	M+H	15.6754	MS2-Search-Local	0.8141	rp	79-06-1	6579	HMDB0004296	-	C01659	48132.4	50231.7	50636.5	51319.3	51686.6	53140.9	54673.6	52550.2	50785	52633.9	47320.5	51051.9	10287.8	12792.3	12568	10677.4	12813.1	10858.6	6660.2	7250.42	7755.72	7588.69	7183.14	7024.16	26800.3	26997.1	26913	27190.7	--
MW0013611	C26H56NO6P	1-O-Hexadecyl-2-O-ethyl-SN-glycero-3-phosphorylcholine	GP	PC	548.36	509.385	9.5059	M+K	22.83	MS2-Search-DB	0.7898	rp	78858-42-1	24779410	-	62939	-	1663.57	2169.14	1592.76	1810.74	2433.33	2140.08	1089.1	1352.87	1182.27	1090	994.348	1518.06	1313.22	2155.1	1657.81	2622.54	1825.21	1914.99	9986.99	11568.3	11424	9252.68	10648.2	11082.1	4540.51	4708.17	4597.86	4743.57	--
MW0010938	C36H62O8	(20R)-Ginsenoside Rh2	Terpenoids	Terpene	605.452	622.444	11.6871	M+H-H2O	16.4075	MS2-Insilico	0.5185	rp	78214-33-2	14081290	HMDB0039544	-	-	20611.7	18725.7	22141.3	21854.5	21825.4	19564.8	21294.9	19856.5	21385.5	22128.6	22420	21554.6	27424.2	26012.1	24912.4	23261.8	22393	22259.3	22153.3	19838	20642.6	19356.3	21755.6	19201.1	23542.9	23519.3	23414.5	23612.7	--
MW0154984	C37H45NO6	Penitrem E	Heterocyclic compounds	Heterocyclic compounds	600.328	599.325	8.3524	M+H	8.08173	MS2-Insilico	0.6338	rp	78213-66-8	3086087	-	-	C20597	5794.85	4955.23	6401.78	6330.53	6361.03	6435.73	5512.87	4236.43	4150.42	4707.43	5710.84	5933.33	3433.25	4410.29	3533.21	4624.92	4270.6	3142.86	13928.4	14784.7	10163.3	5577.56	6752.01	5128.29	10501.1	10593.7	10771.9	10702.5	--
MW0154715	C44H68O13	Okadaic acid	Organic acid And Its derivatives	Organic acid And Its derivatives	889.438	804.466	2.8445	M+K+HCOOH	6.37029	MS2-Search-DB	0.656	rp	78111-17-8	446512	HMDB0030441	-	-	3562.39	3392.64	4073.16	4007.54	4467.35	4603.82	2605.93	2539.05	2738.33	2831.64	2334.5	3037.3	1474.63	1360.78	1126.44	733.33	751.155	1257.58	70.5879	144.384	240.639	56.6838	245.561	144.384	1643.76	1702.4	1702.54	1710.27	--
MW0118143	C17H16N2O5	2-[3-[(4-ethoxycarbonylphenyl)hydrazinylidene]-6-oxo-1-cyclohexa-1,4-dienyl]acetic Acid	Organic acid And Its derivatives	Organic acid And Its derivatives	329.118	328.106	2.5013	M+H	6.89245	MS2-Search-DB	0.7238	rp	78028-01-0	2601	-	63042	-	320.164	376.249	361.059	419.588	486.244	677.201	2527.93	2303.37	2289.67	2194.04	1683.23	2023.17	259.767	93.4249	281.474	166.262	146.96	134.738	232.335	204.094	241.434	145.301	259.879	225.764	517.363	512.729	535.952	477.949	--
MW0139894	C27H32ClNO2	Triparanol	Heterocyclic compounds	Heterocyclic compounds	420.198	437.212	0.8521	M+H-H2O	2.64655	MS1	0.688	rp	78-41-1	6536	-	6203	-	2945.08	2754.12	3382.33	3281.22	3146.68	3468.05	4578.09	3025.3	4587.35	1979.89	2764.56	4224.29	1009.15	1364.09	1297.41	1075.43	1113.14	1335.65	11.6981	218.056	265.332	240.685	181.225	166.976	1620.5	1642.92	1634.08	1652.32	--
MW0123716	C21H28N6O2	Dinaciclib	Heterocyclic compounds	Heterocyclic compounds	397.231	396.227	12.0657	M+H	8.92384	MS2-Search-DB	0.7099	rp	779353-01-4	46926350	-	-	-	51847.4	51171.6	55013.5	56533.5	56510.8	52958	89674.4	89156.9	81623.4	84088.9	76399	88034.8	42832	47208.2	46071	51374.9	48747.6	45799	28619.2	26177.9	24709.8	25445.3	26338.4	23505.3	49747.5	49756.5	50053.6	49729.4	--
MEDP1152	C9H10O2	2-Methoxy-4-vinylphenol	Benzene and substituted derivatives	Benzene and substituted derivatives	192.096	150.068	2.3352	M+CH3CN+H	17.1615	MS2-Search-Local	0.6755	rp	7786-61-0	332	HMDB0013744	-	C17883	4000.91	4742.26	4646.61	5488.67	5415.27	5307.78	4702.02	4889.23	4384.54	4740.56	4344.11	4721.13	3342.49	3840.69	3687.2	3683.9	3539.51	3477.13	2516.5	2792.35	3147.16	2832.93	2710.54	2935.46	3698.82	3750	3748.4	3723.93	--
MEDN0494	C20H32O4	8,15-DiHETE	FA	FFA	359.219	336.23	11.7651	M+Na	4.19845	MS2-Search-DB	0.9324	rp	77667-08-4	53480358	HMDB0010219	-	-	9346.29	9204.09	9505.21	10103	9450.86	10536.6	8968.04	8981.22	7753.78	8430.76	7534.76	8517.2	8753.04	12849.4	13352.2	12416.1	11458.6	11354.5	15440.2	15088.7	15260.4	14627.2	14151.4	15314.2	12349.6	12418.6	12439.4	12505.9	--
MW0003626	C8H8O5	3,4-Dihydroxymandelic acid	Benzene and substituted derivatives	Phenolics	149.024	184.037	9.4895	M+H-2H2O	1.30371	MS2-Search-DB	0.9442	rp	775-01-9	85782	HMDB0001866	696	C05580	133478	126619	130006	128934	130273	127082	133669	137645	168129	132908	125549	125777	137415	136294	135030	135579	128680	130123	162131	116427	130257	125756	121143	126541	126318	124254	126046	128016	ko00350,ko01100
MW0103654	C15H21N5O4	Riboprine	Nucleotide And Its metabolites	Nucleotide and Its metabolites	336.168	335.159	4.2931	M+H	0.488119	MS2-Search-Local	0.9309	rp	7724-76-7	24405	-	-	-	3927.73	4589.02	4549.95	4680.06	4621.21	4770.51	2099.38	2001.71	2004.11	1771.37	1172.05	1961.75	1394.4	1554.62	1455.05	1018.7	1777.49	1202.24	1534.83	885.508	867.964	1132.24	1652.45	1542.8	1801.33	1849.35	1851.23	1895.43	--
MW0053902	C21H42O4	1-O-Hexadecyl-2-acetyl-sn-glycerol	GL	DG	341.304	358.308	11.9131	M+H-H2O	3.74276	MS2-Search-DB	0.7264	rp	77133-35-8	11024766	-	43452	-	2636.06	789.396	70.8776	475.234	876.839	412.302	1077.68	1214.67	898.992	529.826	922.585	851.564	1061.59	2333.79	1336.23	1005.06	1695.28	1260.07	1033.53	1374.98	898.316	1130.92	1423.84	1539.51	1692.3	1779.56	1760.95	1760.4	--
MW0119640	C10H8N2	3-Indoleacetonitrile	Heterocyclic compounds	Indole and Its derivatives	203.082	156.069	2.3544	M+HCOO+2H	0.568319	MS2-Search-Local	0.675	rp	771-51-7	351795	HMDB0006524	-	C02938	3527.77	3854.48	3745.27	4098.24	4103.59	4250.58	4883.75	4767.2	4834.63	4907.99	4649.25	5048.66	952.441	1365.59	1069.79	1182.94	1385.59	992.058	508.836	324.892	499.802	212.639	507.04	245.147	2678.32	2681.76	2713.51	2698.51	ko00380,ko01100
MW0111265	C19H29NO	Procyclidine	Heterocyclic compounds	Heterocyclic compounds	597.444	287.225	2.3402	2M+Na	6.09485	MS2-Search-DB	0.6912	rp	77-37-2	4919	HMDB0014531	-	C07378	44.5418	46.9479	40.259	42.0914	54.0058	57.6819	242.346	239.92	244.689	234.452	253.694	254.055	2.15882	0.432757	0.115005	1.49286	2.02279	1.65811	0.107193	0.214386	0.107188	1.05177	1.28208	0.461739	78.5178	80.6057	77.7946	79.283	--
MW0000166	C20H16N2O4	Camptothecin	Others	Others	349.119	348.111	4.1249	M+H	1.62751	MS2-Search-DB	0.7989	rp	7689-03-4 | 251316-95-7	24360	-	3491	C01897	8895.79	9491.45	9205.24	9685.34	9765.82	10171.8	9560.84	9244.99	9786.68	9539.01	9198.86	9225.19	10376.7	10128.3	10406.6	10190.3	9287.9	10198.1	9937.38	9044.14	10328.7	9895.29	9909.99	9303.92	9165.85	9214.43	9280.14	9186.85	--
MW0007422	C11H17NO3	Isoproterenol	Hormones and hormone related compounds	Hormones and hormone related compounds	194.118	211.121	0.0556	M+H-H2O	0.400268	MS2-Search-Local	0.6418	rp	7683-59-2	3779	HMDB0015197	-	C07056	1029.59	1623.66	1759.1	1714.42	1394.1	1653.89	1112.58	1515.13	102.731	1609.3	1253.68	1431.76	1450.95	1414.66	1505.38	1550.4	1539.24	1506.07	38.7747	1738.21	1547.77	1789.51	1469.82	1594.89	1064.57	1115.82	1148.29	1096.46	--
MEDP1348	C24H48NO7P	1-(9Z-hexadecenoyl)-sn-glycero-3-phosphocholine	GP	LPC	494.326	493.317	7.8418	M+	1.90353	MS2-Search-Local	0.8392	rp	76790-27-7	24779461	HMDB0010383	-	C04230	279691	285357	343337	345449	350956	352384	325164	233990	267737	261442	410675	369969	110495	194717	144038	143455	114142	91522.4	546114	629982	672403	728128	638004	615037	515377	518125	515759	518344	ko00564
MW0117367	C11H15N3S	2-((1H-benzo[d]imidazol-2-yl)thio)-N,N-dimethylethanamine	Benzene and substituted derivatives	Benzene and substituted derivatives	244.091	221.099	0.8102	M+Na	6.6705	MS1	0.6082	rp	7673-89-4	30184	-	-	-	493.789	495.885	553.81	647.211	739.967	639.75	1270	934.948	1142.69	908.942	1036.94	913.432	101.414	295.743	340.81	230.603	335.586	249.608	186.331	277.389	169.619	182.761	246.537	67.8472	513.439	502.267	517.561	500.532	--
MW0159784	H3PO4	Orthophosphate	Organic acid And Its derivatives	Organic acid And Its derivatives	98.984	97.9769	0.8206	M+H	0.75634	MS2-Insilico	0.7612	rp	7664-38-2	-	HMDB02142	-	C00009	21623.4	13381.6	10932	12584.6	11744.7	19155.9	18847.6	11487.3	9431.62	13437.5	12131.7	13647.6	22618.4	30330.4	23223.1	22799.6	33752.5	34126.8	28521	31720.5	38700.4	30816.6	27146.7	28835.9	21818.5	21812.4	21643.1	20898.7	ko00190,ko02010
MEDL02656	C39H36O9	Chalcomoracin	Others	Others	733.216	648.236	10.4483	M+K+HCOOH	14.934	MS2-Insilico	0.5553	rp	76472-89-4	434768	HMDB0030069	-	-	9017.63	9183.89	9183.81	9891.19	10501.7	9263.61	10154.7	9805.53	11068	10147.3	9795.26	10298	9085.69	10017.4	10620.7	10537.5	10572.5	11195.6	7113.53	6787.53	6729.67	6765.15	3732.93	6014.71	12043.4	12101.9	12125	12003.9	--
MW0111287	C18H39NO2	Sphinganine	SL	SPH	302.307	301.298	6.5237	M+H	2.28547	MS2-Search-Local	0.8193	rp	764-22-7	91486	HMDB0000269	-	C00836	10737.5	27625.5	47409.8	36231.7	34933.3	36452.7	9403.93	52542.5	31442.5	30767.2	34194.6	39619.1	5629	36207.5	24929.4	29996.7	28754.6	19008.2	6922.98	41812.6	59695.4	51410.2	51186.8	52743.8	30771.7	31405.5	30796.8	31249.6	ko00600,ko01100
MW0152148	C22H31NO5S	Latrunculin a	Heterocyclic compounds	Heterocyclic compounds	468.195	421.192	11.582	M+HCOO+2H	24.5688	MS2-Search-DB	0.5918	rp	76343-93-6	445420	-	64706	-	11006.8	10281.9	11035.8	11302.5	11977.5	11444.6	11591.4	10050.1	11324	10660.5	11865.6	11657.7	12333.6	11542.2	11841.3	11414.8	12565.6	11706	10740.5	10953.4	10691.6	10361.6	10736.6	10891.4	12491.8	12620.6	12584.6	12653.5	--
MW0140540	C30H42N7O17P3S	Cinnamoyl-coa	CoEnzyme and vitamins	CoEnzyme and vitamins	942.13	897.157	4.3694	M-H+2Na	2.11115	MS2-Insilico	0.58	rp	76109-04-1	6444037	-	-	C00540	9052.53	4481.02	5310.91	1950.34	3930.89	3236.1	2278.7	1278.57	2270.93	1844.27	1892.27	1398.9	33546	75081	83749	86606.1	85441.7	81999.1	85438.9	68222.5	78774.6	85848.3	91701.3	76022.4	31060.4	36509.7	35621.1	33841.5	ko01100
MW0015654	C35H60O7P2	All-trans-heptaprenyl diphosphate	Organic acid And Its derivatives	Phosphoric acids	655.395	654.381	10.5425	M+H	7.46852	MS2-Insilico	0.5991	rp	76078-18-7	5280658	HMDB0012187	-	C04216	762.695	904.039	958.122	1205.05	995.415	1188.9	942.579	915.236	891.987	1086.45	669.322	936.046	928.929	1818.74	1430.82	1388.5	1290.36	1060.11	1092.78	1413.33	1269.94	1421.46	1165.49	833.104	2133.1	2128.76	2163.31	2163.83	ko00900
MW0017092	C30H48O11	Cholic acid glucuronide	Organic acid And Its derivatives	Organic acid And Its derivatives	648.328	584.32	8.1021	M+CH3CN+Na	12.2206	MS2-Insilico	0.5548	rp	76060-22-5	21252309	HMDB0002577	6714	-	1978.36	3596.35	1472.64	4415.03	2856.14	3116.48	893.267	1325.7	1282.3	1137.75	1183.41	1018.02	3568.9	4380.64	3650.66	3988.32	5103.96	3472.15	10095.2	9457.89	10471.4	10254.1	9453.92	10080.1	6541.45	6542.66	6376.12	6334.32	--
MW0102919	C24H31FO6	Triamcinolone acetonide	Hormones and hormone related compounds	Hormones and hormone related compounds	519.193	434.211	10.5675	M+K+HCOOH	22.4525	MS2-Search-DB	0.7279	rp	76-25-5	6436	-	2903	C08183	1163.02	1301.37	1609.41	1534.67	1828.72	1596.55	1956.31	2134.6	2199.71	2263.49	2086.8	2015.52	1451.42	2321.45	1912.58	1822.99	2135.86	1966.46	640.709	1068	683.636	900.68	975.226	440.549	3893.7	3893.23	3893.81	3883.13	--
MEDP1100	C5H7N3	2-Pyrimidinemethanamine	Nucleotide And Its metabolites	Nucleotide and Its metabolites	110.071	109.064	0.6555	M+H	0.144023	MS2-Search-Local	0.9221	rp	75985-45-4 | 60348-81-4	4658047	-	-	-	65507.9	66713.4	66534.9	67335.9	67163.9	68348.5	70204.7	69919.1	69408.2	71053.3	69861.8	71774.1	22750.9	26963.7	24800	27819.1	24855.1	23137.1	15188.9	15651.6	15814.5	15904.2	15525.3	15076.4	44015.7	44141.3	44154.5	44517.8	--
MW0129892	C31H43N3O8	Tanespimycin	Others	Others	410.291	585.305	9.3676	M+H-C6H8O6	6.80734	MS1	0.6058	rp	75747-14-7	6505803	-	-	-	978.766	1327.67	1350.41	2000.43	1924.54	1857.1	1392.61	1026.4	1196.35	1729.94	1535.05	1779.79	2392.61	2436.99	2145.08	2739.77	2076.49	2698.47	2072.95	1073.98	2515.42	1399.52	1395.58	1289.91	1388.12	1473.52	1537.92	1480.2	--
MW0169283	C8H11NO	2-Amino-1-phenylethanol	Alcohol and amines	Alcohols	120.081	137.084	1.9176	M+H-H2O	1.80635	MS2-Search-Local	0.9551	rp	7568-93-6	1000	HMDB0001065	59	C02735	457206	462265	450209	476119	493157	490079	613792	573727	537323	583514	513744	544353	188706	250889	242426	204936	234038	207509	130223	141644	139426	132208	125482	119202	313036	315040	317171	314640	--
MW0013684	C32H58N2O7S	Chaps	Aldehyde,Ketones,Esters	Esters	637.398	614.396	11.5798	M+Na	14.5405	MS2-Search-DB	0.7928	rp	75621-03-3	107670	-	-	-	1933.27	1942.69	1583.01	3287.78	2000.45	2677.21	2314.34	2085.62	3092.6	2984.6	3223.32	3045.01	3904.64	2926.52	3763.1	3404.03	2691.29	2941.88	3103.35	3019.16	3025.76	1730.05	3335.88	2580.63	2307.57	2566.35	2623.3	2512.38	--
MW0142474	C6H16NO+	2-Methylcholine	Alcohol and amines	Alcohols	157.084	118.123	12.1084	M+K	12.973	MS1	0.5114	rp	7562-87-0	16942	-	-	C02224	196.389	181.646	138.823	207.657	254.193	288.962	163.197	184.136	168.926	233.239	218.793	183.936	188.295	212.088	164.696	182.691	167.996	208.031	2008.38	1976.06	1075.62	1107.93	1878.62	2553.55	649.683	958.583	1001.49	1069.7	--
MW0009040	C15H23NO2	rac N-Desmethyl Tramadol	Benzene and substituted derivatives	Phenolics	250.179	249.173	11.5486	M+H	4.01659	MS2-Search-DB	0.8892	rp	75377-45-6	12149038	HMDB0061007	-	-	21047.7	7086.26	7072.9	12272.1	12344.8	11294.7	9477.88	7172.94	4969.31	6666.93	15689.4	10773.9	10870.9	9288.1	6107.91	10424.6	11280.9	22968.7	8804.62	14745	11670	8136.5	8112.25	9466.04	7249.86	7165.52	7208.26	7357.34	--
MW0114952	C8H15NO6	N-Acetyl-D-glucosamine	Carbohydrates and Its metabolites	Sugar derivatives	222.097	221.09	0.7974	M+H	1.59284	MS2-Search-Local	0.8968	rp	7512-17-6	439174	HMDB0000215	3356	C00140	3483.33	3016.9	3117.59	3098.81	3257.02	3177.84	9149.4	8195.49	8974.73	9040.52	8919.38	8439.34	2528.86	2466.21	2482.57	2045.45	2553.23	2532.22	1679.91	2097.89	1395.62	1178.28	1052.98	1285.8	3504.44	3532.7	3525.89	3543.19	ko00520,ko01100,ko01250,ko02010
MW0154673	C26H30O7	Obacunone	Terpenoids	Triterpene	437.195	454.199	7.5793	M+H-H2O	5.29622	MS2-Search-DB	0.7286	rp	751-03-1	119041	HMDB0035858	-	C08775	558617	518651	681689	649024	636923	622218	597936	710308	567815	708389	718951	738951	639752	709315	733249	690618	1.00938e+06	611311	566858	675201	778045	914591	721832	697555	398611	401866	399904	404339	--
MW0054684	C25H36O5	Manoalide	Terpenoids	Ditepenoids	399.261	416.256	2.8931	M+H-H2O	20.6934	MS2-Search-DB	0.6953	rp	75088-80-1	6437368	-	-	C17156	1048.26	1046.45	1148.24	1214.1	1198.1	1399.45	1178.71	1530.02	1529.79	1870.71	1506.4	1822.63	64.4183	95.8564	124.143	113.925	92.2361	28.9345	52.8938	19.2225	78.7484	57.4112	30.3075	52.8618	516.476	502.735	515.402	501.174	--
MW0142470	C3H7N	2-Methylaziridine	Heterocyclic compounds	Heterocyclic compounds	194.032	57.0578	0.6949	M+Na+CF3COOH	4.87312	MS1	0.6419	rp	75-55-8	6377	-	-	C19257	2288.7	2586.76	2551.91	2539.2	2850.34	2663.16	2631.52	2615.72	2366.83	2409.02	2493.76	2656.33	662.589	835.831	698.595	1055.71	614.249	773.134	454.901	408.023	365.954	525.84	96.7922	290.065	1277.74	1264.48	1308.84	1294.37	--
MW0007425	C23H33N2O+	Isopropamide	Benzene and substituted derivatives	Benzene and substituted derivatives	353.267	353.259	9.6703	M+H	21.6574	MS2-Search-DB	0.7939	rp	7492-32-2	3775	HMDB0015562	-	C07055	3022.64	5577.19	1385.47	4381.43	4627.87	1716.87	3505.73	3074.2	6736.22	4445.69	4910.25	3245.67	4859.55	4017.47	5271.21	3034.39	5772.98	5919.29	3428.73	2876.41	2505.83	2213.17	3209	3132.53	3062.64	2977.49	2671.44	3207.1	--
MW0001477	C12H20N2O	1-[(4-Dimethylaminophenyl)methylamino]propan-2-ol	Benzene and substituted derivatives	Benzene and substituted derivatives	335.219	208.158	2.1886	3M+2Na	11.0918	MS1	0.5372	rp	7467-44-9	344187	-	-	-	300.172	383.24	406.578	402.508	437.004	392.1	423.046	396.028	437.915	363.541	403.385	465.447	3.68279	4.4405	4.80891	1.78773	8.07364	11.9759	0.461348	5.9399	1.76532	5.9399	3.80613	7.55458	164.931	169.082	173.164	171.506	--
MEDP1684	C21H33N3O4	H-Leu-leu-phe-OH	Amino acid and Its metabolites	Small Peptide	374.248	391.247	2.861	M+H-H2O	7.2549	MS2-Search-Local	0.6023	rp	74479-02-0	7408573	-	-	-	5981.4	5856.74	5696.8	4925.66	4987.34	5150.14	3107.53	2924.85	2551.16	2591.21	2816.26	3308.83	12539.2	17535.9	10047.1	9027.02	8580.6	11309.4	12617.7	13534.2	12318.4	11969.3	12645.3	12281.2	14041.1	14114	14151.2	14208	--
MEDP1146	C26H56NO6P	LPC(O-18:0/0:0)	GP	LPC	510.393	509.385	10.2524	M+H	3.57977	MS2-Search-Local	0.936	rp	74430-89-0	3985	-	-	-	117.703	99.1542	167.987	70.0337	64.5792	104.446	168.288	122.957	96.9233	52.2046	91.6125	57.0573	38.3968	78.7307	109	129.222	72.4127	70.9273	2312.69	2694.17	2499.25	2907.23	2675.03	1544.92	729.959	817.577	771.999	804.983	--
MW0056728	C28H58NO7P	Platelet activating factor-acether	GP	PC	574.387	551.395	10.5801	M+Na	7.06281	MS2-Search-DB	0.8814	rp	74389-69-8	2733535	-	43410	-	4124.64	3144.24	3805.68	4765.38	2177.92	4315.11	4646.56	5510.46	4123.99	4694.65	4634.33	4184.76	4034.74	4838.92	4294.15	4226.67	3949.56	4338.68	18462.2	16688	15425.6	19863.7	18259.9	30348.6	6379.8	6411.79	6388.04	6434.64	--
MW0013385	C26H54NO7P	Platelet activating factor	GP	PC	546.354	523.364	9.5051	M+Na	3.13554	MS2-Search-DB	0.9584	rp	74389-68-7	108156	HMDB0062195	-	-	67874	72388.1	74588.9	69069.9	72235.5	76960.7	35058.8	122.255	27574	27321.7	40512.7	39294.5	49539.8	66054.9	52080.8	65464.7	54163.6	47378	288101	308188	304561	314430	288537	291602	147373	145824	147024	147463	--
MEDN0024	C9H10ClNO3	3-Chloro-L-tyrosine	Amino acid and Its metabolites	Amino acid derivatives	216.043	215.035	1.887	M+H	0.508054	MS2-Search-Local	0.9323	rp	7423-93-0	110992	HMDB0001885	6369	-	2164.3	2431.39	2363.22	2332.16	2590.16	2580.5	2861.71	2900.76	2631.63	2823.56	2740.4	3227.78	2.35045	26.9521	409.724	313.529	0.940197	317.473	168.774	174.159	238.003	206.982	6.58124	201.48	952.838	995.574	980.501	979.923	--
MW0123761	C23H25N5O5	Doxazosin	Heterocyclic compounds	Heterocyclic compounds	941.353	451.186	3.151	2M+K	13.7701	MS2-Search-DB	0.6781	rp	74191-85-8 | 137888-77-8	3157	HMDB0014728	2453	C06970	3307.63	4510.19	4549.93	6167.22	6785.54	6340.88	4164.96	4012.64	3054.12	3352.49	3626.04	4148.55	2927.61	2394.03	3235.12	2213.98	2656.61	3513.71	84.6463	62.9695	113.944	87.7175	72.7648	54.9607	2234.4	2459.04	2411.9	2287.6	--
MW0008569	C14H21NO2	2-Aminomethyl-1-(m-methoxyphenyl)cyclohexanol	Benzene and substituted derivatives	Benzene and substituted derivatives	236.163	235.157	11.5487	M+H	3.8521	MS2-Insilico	0.6562	rp	73806-40-3 | 931115-27-4	3056578	HMDB0060849	-	-	11609.4	3296.95	3980.68	6698.76	6231.28	6049.77	5710.08	3787.18	1556.22	2990	8457.97	5681.42	6094.06	5546.65	1763.92	5372.03	6338.75	12423	5548.16	7837.2	6714.19	3002.15	5534.38	3467.73	3122.09	3223.25	3146.42	3213.89	--
MEDL00575	C6H13NO2	L-Isoleucine	Amino acid and Its metabolites	Amino acids	216.064	131.095	0.7595	M+K+HCOOH	1.05013	MS2-Search-DB	0.7749	rp	73-32-5	6306	HMDB0000172	5193	C00407	11693.8	10913.1	10662.5	10044.7	11529.4	10392.6	8311.97	8645.79	8273.34	7341.21	7858.36	7313.88	17755	18874.7	18346.3	18556.6	17444.3	16975.8	36655.1	33504.9	31640	34127.4	35022.3	36170.3	20037.2	20282.4	20512.2	20190.6	ko00280,ko00290,ko00970,ko01100,ko01210,ko01230,ko02010
MW0139584	C46H62N4O11	Rifabutin	Benzene and substituted derivatives	Benzene and substituted derivatives	869.419	846.442	10.4483	M+Na	21.2528	MS2-Search-DB	0.611	rp	72559-06-9	135398743	HMDB0014753	-	C07235	6893.16	7042.04	7980.81	7967.6	8452.21	7018.19	6209.13	5735.46	5721.18	5549.3	5051	5326.04	6254.27	9005.11	8209.14	8373.36	8427.81	7841.43	8017.3	8908.71	8388.56	8290.63	7628.48	7404.87	9746.66	9677.65	9662.75	9562.77	--
MW0054561	C26H56NO6P	Lyso-PAF c-18	GP	LPC-O	548.368	509.385	9.175	M+K	16.2814	MS2-Search-DB	0.5758	rp	72490-82-5 | 74430-89-0 | 34240-68-1	3985	HMDB0011149	43411	-	138.71	81.5692	157.424	142.207	283.438	110.01	120.671	127.238	194.304	221.488	229.931	150.569	496.823	1263.31	105.425	476.016	251.896	704.635	11122.6	9043.48	6901.17	7416.56	10653.9	8854.76	1663.99	1796.6	1854.02	1780.1	--
MW0016093	C40H56	beta-Carotene	Terpenoids	Triterpene	536.433	536.438	7.4232	M+	7.61389	MS2-Search-DB	0.895	rp	7235-40-7	5280489	HMDB0000561	-	C02094	1500.57	1368.16	1509.33	1692.19	1684.56	1577.11	801.077	805.7	729.34	880.143	971.383	865.571	4682.33	2846.68	3724.89	4945.12	3204.07	3400.68	12332.9	11367.2	12270.2	10367.5	12835.1	11730.8	3220.51	3248.59	3228.02	3302.81	ko00830,ko01100,ko01240
MW0137280	C17H14O6	Aflatoxin B2 alpha	Heterocyclic compounds	Heterocyclic compounds	315.087	314.079	7.0064	M+H	5.29325	MS2-Search-DB	0.7145	rp	7220-81-7	23648	HMDB0035208	-	C16753	157.214	101.199	144.961	202.518	237.649	225.935	8.69618	9.61147	12.5689	11.4805	16.2195	7.86399	130.121	108.482	111.434	188.682	2110.01	50.0156	640.45	4006.74	996.263	2800.97	1282.92	1161.37	436.774	473.66	503.769	507.98	ko01100
MW0015534	C23H38N7O17P3S	Acetyl coenzyme A	CoEnzyme and vitamins	CoEnzyme and vitamins	809.144	809.126	3.136	M+	23.1985	MS2-Search-DB	0.6144	rp	72-89-9	444493	HMDB0001206	6082	C00024	3171.88	3962.8	3854.5	4786.07	4677.81	4814.53	4561.06	4251.5	3862.73	4385.15	4552.48	4683.55	1529.66	1630	1359.45	2209.88	2229.36	2632.29	27.4466	148.016	1305.19	163.7	24.0484	69.5969	2382.73	2484.23	2400.7	2472.81	ko00010,ko00020,ko00061,ko00062,ko00071,ko00280,ko00290,ko00310,ko00360,ko00380,ko00410,ko00430,ko00480,ko00562,ko00620,ko00630,ko00640,ko00650,ko00900,ko01100,ko01200,ko01212,ko01240
MW0010027	C5H11NO2	L-Valine	Amino acid and Its metabolites	Amino acids	118.086	117.079	0.8516	M+H	0.420212	MS2-Search-Local	0.9592	rp	72-18-4	6287	HMDB0000883	5842	C00183	70944.2	75014.4	75897.7	76437.8	76798.4	78224.1	80556.1	78765	74156.2	75915.8	69870.3	75726.9	17428.7	20812	19819.1	18398.7	19918.4	17664.9	11948.1	12467.6	13586.5	12423.4	13348.9	11409.6	40538.8	40736	40647.6	41180.8	ko00280,ko00290,ko00770,ko00970,ko01100,ko01210,ko01230,ko01240,ko02010
MW0125578	C19H31N5O2	N-(6,6-dimethyl-5-(1-methylpiperidine-4-carbonyl)-1,4,5,6-tetrahydropyrrolo[3,4-c]pyrazol-3-yl)-3-methylbutanamide	Alcohol and amines	Amines	384.238	361.248	2.8442	M+Na	6.9385	MS1	0.6034	rp	718630-59-2	46191454	-	-	C76289	147.122	78.5135	92.4194	113.751	135.856	100.165	433.909	500.463	487.461	373.809	254.169	392.109	11.4771	10.7965	2.97455	8.76249	4.11437	5.33375	11.4831	1.71439	2.35914	8.39231	1.90489	12.6675	128.645	137.205	132.776	132.383	--
MW0105879	C15H17N3O5	Asp-Trp	Amino acid and Its metabolites	Small Peptide	428.114	319.117	1.3764	M+H	8.68819	MS2-Search-DB	0.6502	rp	71835-79-5	7020001	HMDB0028764	65038	-	1130.42	1287.25	1481.55	1809.16	1656.93	1604.74	1680.97	1446.67	1758.78	1970.57	1614.91	1613.83	65.5633	39.6953	66.7768	13.8691	10.1924	26.0105	34.0565	67.519	104.087	83.8418	68.295	71.1177	666.032	704.778	742.87	709.39	--
MW0014839	C20H32O4	5(S)-Hydroperoxyeicosatetraenoic acid	FA	Oxidized lipids	319.226	336.23	11.7673	M+H-H2O	0.687407	MS2-Search-DB	0.9442	rp	71774-08-8	5280778	HMDB0001193	6070	C05356	8092.58	8303.11	7990.47	8506.6	8368.78	8098.85	8167.01	6154.27	6321.1	6848.3	6147.71	7069.54	10237.7	10907.7	11428.7	11898.7	10558.9	9978.85	15392.2	15344.1	14834.8	15063.7	13877.9	15031.5	10537.7	10620.9	10764.5	10619.7	ko00590,ko01100
MW0000485	C45H54N4O8	Vinorelbine Ditartarate	Alkaloids	Alkaloids	779.398	778.394	2.6816	M+H	0.228022	MS2-Insilico	0.6728	rp	71486-22-1	44424639	HMDB0014505	-	-	737.969	943.953	1050.79	1014.63	984.561	973.782	1168.8	1141.74	1025.6	1108.51	1147.81	1254.4	60.5979	84.157	75.2729	8.98677	38.6615	55.2619	20.1498	31.8029	0.936114	32.7348	24.1517	27.0847	503.405	508.247	517.868	508.318	--
MW0012455	C20H32O3	15-hydroxy-5Z,8Z,11Z,13E-eicosatetraenoic acid	FA	Oxidized lipids	658.507	320.235	11.7767	2M+NH4	1.38306	MS2-Search-DB	0.7208	rp	71030-36-9 | 73836-87-0	9966861	-	3836	-	3783.66	3325.24	3154.57	3568.23	3947.37	3157.56	3786.03	3003.4	1894.05	1846.31	1500.88	2303.57	3833.42	3112.24	4101.87	3886.03	4858.57	4178.08	7488.6	7760.4	5473.73	5429.86	6999	6155.57	4763.58	4801.31	4797.31	4848.55	--
FDATP01494	C8H20BrN	Tetraethylammonium bromide	Others	FDA	279.151	209.078	2.0322	M+Na+HCOOH	11.3412	MS2-Search-Local	0.6863	rp	71-91-0	6285	-	-	-	3317.42	2834.17	2494.6	2367.92	2412.24	3110.94	3862.15	2716.73	5978.5	1465.25	1692.9	4483.96	3516.18	1223.21	2532.53	2727.26	4009.96	3480.5	1332.6	2701.61	2553.84	2406.82	2422.26	3460.96	3087.82	2734.71	2421.98	2917.37	--
MW0052352	C41H64O13	Digitoxin	Steroids	Steroid	787.415	764.435	10.445	M+Na	12.4995	MS2-Search-DB	0.7123	rp	71-63-6	441207	HMDB0015468	-	C06955	10272.4	10369.1	11355.8	11585	11867.3	11482.8	7895.35	6766.5	7000.86	6917.86	6553.11	6283.5	9416.86	12649.5	10922.2	12441	11634.2	11258.7	15959.2	17653.2	16123	16216	14753.9	14378.9	14253.8	14257.3	14232.3	14142.9	--
MW0054716	C24H34O4	Medroxyprogesterone acetate	Hormones and hormone related compounds	Hormones and hormone related compounds	431.216	386.246	10.8277	M-H+2Na	2.80627	MS2-Search-DB	0.9195	rp	71-58-9	6279	-	-	C08150 | C76275	34664	40928.8	38322.9	36799.9	39112.1	35109.9	21090.6	18561.5	18912.8	16467.2	19618.1	18896.6	55225.6	53618.6	53338.6	63344.3	59680.9	59565.4	99483.3	93379.1	89259.3	86537.9	90936.9	87696.3	87293.6	87346.9	87205.4	87167.4	--
MW0115593	C2H3Cl3	1,1,1-Trichloroethane	Others	Hydrocarbon derivatives	173.962	131.93	12.9919	M+CH3CN+H	5.36961	MS2-Insilico	0.7179	rp	71-55-6	6278	HMDB0041791	-	C18246	106060	106695	137165	146553	94809.9	119046	121042	91681.9	120485	123345	105931	149564	150058	111432	141190	148188	135152	183206	154374	159567	117271	140992	150857	130286	159034	153942	149370	152831	--
MW0006171	C6H6	Benzene	Benzene and substituted derivatives	Benzene and substituted derivatives	79.054	78.047	1.9088	M+H	0.960675	MS2-Insilico	0.7241	rp	71-43-2	241	HMDB0001505	6285	C01407	1690.5	1710.95	1571.65	1754.42	1690	1785.71	2041.85	2057.82	1995.63	1665.71	1873.64	2011.52	499.866	793.025	463.985	649.878	593.187	824.775	328.666	253.151	287.26	514.396	245.695	217.802	881.945	878.603	806.223	843.915	ko01100
MW0107334	C6H9N3O2	L-Histidine	Amino acid and Its metabolites	Amino acids	156.077	155.07	0.6612	M+H	0.950632	MS2-Search-Local	0.9833	rp	71-00-1	6274	HMDB0000177	21	C00135	111811	113439	113778	114969	115339	116633	119301	119669	118811	120783	118802	122387	39236.8	46510.3	43258	47927.1	42809.1	39893.1	26422.7	26934.4	26660.4	27702.5	26813.1	26404.8	75545.1	75950.8	75900	76398.5	ko00340,ko00410,ko00470,ko00970,ko01100,ko01230,ko02010
MW0105195	C5H10FNO2	4-Amino-5-fluoropentanoic acid	Organic acid And Its derivatives	Organic acid And Its derivatives	119.048	135.07	1.1773	M+H-NH3	6.108	MS1	0.8684	rp	70960-97-3	130363	-	-	-	5839.33	6259.14	6206.88	6588.54	5174.35	4993.77	11683.5	12301	10440.9	14429.5	10152	10417.7	128.96	744.111	319.138	194.831	516.246	110.76	45.0658	57.1778	12.3452	71.9091	1382.95	8.64079	5736.47	5402.73	5729.5	5696.98	--
MW0169568	C16H18FN3O3	Norfloxacin	Others	Medicine	366.146	319.133	2.3582	M+HCOO+2H	3.42026	MS2-Search-DB	0.706	rp	70458-96-7	4539	HMDB0015192	-	C06687	3501.81	3317.06	3271.35	3593.26	3645.99	3892.82	4060.52	3808.81	4294.25	4114.78	4373.18	3745.62	2633.96	3150.23	2973.47	2864.22	3179.51	2338.42	1703	2027.76	1862.64	1814.76	1689.54	1659.52	3902.54	3855.27	3914.84	3878.7	ko02010
MEDN0040	C7H12N2O3	Glyc-Pro	Amino acid and Its metabolites	Small Peptide	173.092	172.085	0.7981	M+H	1.69604	MS2-Search-Local	0.9102	rp	704-15-4	79101	HMDB0000721	-	-	3714.62	3777.45	4312.24	3261.05	4140.69	3775.74	3302.48	3666.66	4388.01	3446.54	3008.53	3607.15	2504.69	3695.44	2778.8	3290.18	3270.49	2882.79	1382.65	1721.99	1659.45	936.185	1525.3	1420.18	3271.77	3342.78	3307.73	3306.63	--
MW0106371	C25H48N6O8	Deferoxamine	Amino acid and Its metabolites	Small Peptide	561.374	560.353	10.4325	M+H	22.2073	MS2-Search-DB	0.6663	rp	70-51-9	2973	HMDB0014884	-	C06940	404010	368123	658682	350079	397162	461443	528303	485242	471544	452365	456868	485527	328733	460151	511617	494914	484645	475916	452696	430984	448517	483704	474363	479038	516929	518631	520430	518375	--
MEDP0514	C12H17N4OS+	Thiamine	Heterocyclic compounds	Heterocyclic compounds	569.187	265.112	4.1259	2M+K	6.17545	MS2-Search-DB	0.6774	rp	70-16-6	1130	HMDB0000235	-	C00378	3074	3421.41	3719.02	2747.28	3826.91	4329.75	4137.05	3283.97	4309.52	4313.43	2431.9	4171.34	4939.03	5877.44	5990.8	5356.11	4775.66	5567.94	4366.54	4030.98	5281.27	4650.22	4886.04	4844.71	4130.47	4237.98	4336.44	4245.77	ko00730,ko01100,ko01240,ko02010,ko04122
MW0115436	C37H41N2O6+	Tubocurarine chloride	Heterocyclic compounds	Heterocyclic compounds	608.294	609.297	9.4091	M+	9.24176	MS2-Search-DB	0.7065	rp	6989-98-6	6000	HMDB0015330	-	C07547	5811.4	5725.32	6950.32	6595.71	5549.82	6189.27	5132.26	4528.99	3870.83	4442.66	5849.81	5135.16	5203.25	7054.64	5501.53	6164.82	6434.78	5601.79	12325.6	13611.4	11530.5	14324.6	11996.4	13871.2	9833.99	9862.47	9931.08	9934.63	--
MW0141536	C23H39NO3	17beta-[Bis(2-hydroxyethyl)amino]androst-5-en-3beta-ol	Alcohol and amines	Alcohols	588.947	377.293	3.1041	3M+2Na	2.51425	MS1	0.6909	rp	6956-93-0	250208	-	-	-	18.7684	50.5683	7.29459	43.1597	36.6629	55.3564	426.409	517.426	489.636	479.647	507.608	375.61	5.35273	7.80746	1.0258	8.36731	14.303	4.78706	3.44466	14.2852	5.25636	6.28142	3.64728	0.767848	132.076	134.025	133.609	127.456	--
MEDN1520	C16H32O5	Aleuritic acid	FA	Oxidized lipids	368.245	304.225	7.6648	M+CH3CN+Na	6.83348	MS2-Search-DB	0.6319	rp	6949-98-0 | 533-87-9 | 18951-77-4	10790	-	35478	-	1970.64	2684.74	2304.24	2698.19	2731.99	2638.08	265.151	397.527	371.388	360.573	319.006	408.835	32.8894	67.4005	60.9422	21.6019	60.9799	50.1918	37.4384	39.1006	41.3758	28.7108	20.6792	17.4267	476.075	476.802	480.705	487.344	--
MW0146738	C10H17N3O2S	Biotin amide	Alcohol and amines	Amines	266.103	243.104	3.6014	M+Na	23.6338	MS2-Search-Local	0.5747	rp	6929-42-6	83831	HMDB0001458	-	C01893	5457.27	5915.54	5847.72	6223.21	6250.08	6008.69	15024.3	13871.9	14079.7	13959.7	12436.9	14563.4	1076.06	1860.96	1747.93	977.611	1830.29	1791.97	3530.32	4093.58	5777.22	3334.14	3967.23	3476.69	6288.8	6359.62	6340.55	6342.65	--
MW0124142	C22H26F3N3OS	Fluphenazine	Heterocyclic compounds	Heterocyclic compounds	438.192	437.175	10.5712	M+H	19.2872	MS2-Search-DB	0.6889	rp	69-23-8	3372	HMDB0014761	-	C07010	833.338	1099.09	1402.53	1405.49	1520.62	1481.69	1988.52	1696.07	1798.95	1924.07	1719.81	1627.63	1305.6	2025.49	1798.6	1664.41	1788.13	1689.47	757.326	987.952	637.466	912.47	538.315	667.363	2755.72	2795.55	2797.68	2820.54	--
MW0000474	C22H33NO4	Tuberostemonine	Heterocyclic compounds	Heterocyclic compounds	376.248	375.241	11.7618	M+H	1.98452	MS2-Search-DB	0.934	rp	6879-01-2	100781	-	84994	-	14088.6	13314.5	12776.6	13403.1	14078.8	11378.1	12759.6	11210.5	10734.8	7051.59	9248.68	11546.6	15742.2	16247.7	17809.2	19288.3	17818	16895.8	24441.6	24960.4	24687.6	24429.4	22971.1	22990.9	17368.2	17059.3	17144.6	17461.1	--
MW0002066	C12H4Br6O	2,2',4,4',5,5'-Hexabromodiphenyl ether	Benzene and substituted derivatives	Benzene and substituted derivatives	638.551	643.53	11.5792	M+H	1.78408	MS2-Insilico	0.7246	rp	68631-49-2	155166	HMDB0037525	-	C18137	2241.33	3062.98	971.354	1148.92	2052.87	2025.21	2951.39	2620.25	1920.94	1162.64	2181.87	3284.43	3796.76	3171.54	2850.05	1259.94	2169.61	5845	3392.35	2058.2	3910.77	6415.5	1829.36	3709.51	1987.23	2014.88	1950.4	1941.38	--
MW0111078	C20H37NO2	Linoleoyl ethanolamide	Alcohol and amines	Amines	324.288	323.282	6.5157	M+H	6.69502	MS2-Search-DB	0.8715	rp	68171-52-8	5283446	HMDB0012252	-	-	2879.53	5278.02	8446.58	6831.54	6574.08	6834.48	2553.64	9716.08	6139.89	5980.77	6953.51	7444.3	834.871	6959.8	5367.83	6477.95	5806.94	4083.82	1215.68	8012.02	10828.7	9821.42	10450.2	8962.9	5766.54	5888.68	5873.34	5988.56	--
MW0159863	C5H4N4O	Hypoxanthine	Nucleotide And Its metabolites	Nucleotide and Its metabolites	273.085	136.038	1.1606	2M+H	0.622577	MS2-Search-Local	0.9816	rp	68-94-0	790	HMDB0000157	83	C00262	1696.38	1959.39	2134.36	2384.79	1981.34	2155.68	613.899	861.257	498.501	1371.53	852.506	663.009	4850.34	5518.69	4746.46	4277.77	4168.87	5200.92	4935.22	4969.28	5502.26	5334.22	5689.84	5866.49	2174.13	2075.41	2207.35	2208.65	ko00230,ko01100,ko01232
MW0055368	C20H26O2	Norethindrone	Hormones and hormone related compounds	Hormones and hormone related compounds	299.197	298.193	10.7823	M+H	9.11117	MS2-Search-DB	0.9194	rp	68-22-4	6230	HMDB0014855	-	C05028	409068	424475	440875	445101	476026	436789	553573	548485	541017	489057	497283	528816	308459	358514	372726	371866	364964	340403	175371	180341	170421	186856	160339	165141	360850	358368	360623	359718	--
MW0105602	C21H38N4O8	Amastatin	Amino acid and Its metabolites	Amino acid derivatives	987.521	474.269	3.9794	2M+K	18.9192	MS2-Search-DB	0.6301	rp	67655-94-1	439518	-	-	C01552	93.3307	133.835	124.627	203.965	142.798	94.7706	770.842	777.442	740.222	832.948	909.056	897.231	24.9103	5.66003	10.9638	24.0883	16.3545	8.88479	24.7206	2.82653	1.89541	1.22851	1.91204	3.25194	302.348	307.604	307.581	302.671	--
MW0108511	C8H13NO3	N-[(3s)-2-Oxotetrahydrofuran-3-Yl]butanamide	Heterocyclic compounds	Heterocyclic compounds	172.097	171.089	0.8574	M+H	2.66036	MS2-Search-DB	0.7051	rp	67605-85-0	10130163	-	36732	-	5075.32	5076.59	5548.98	5563.34	5547.36	5761.41	2225.94	1814.32	1645.67	1180.44	471.059	1633.16	1352.83	2176.3	1798.76	2740.89	2257.36	1822.01	595.307	561.86	722.044	541.691	336.747	510.185	2083.37	2040.5	2035.09	2079.37	--
MEDP1333	C28H50NO7P	LPC(0:0/20:4)	GP	LPC	545.344	543.332	8.0995	M+H	10.27	MS2-Search-Local	0.7866	rp	67341-29-1	52924038	HMDB0061699	-	-	1018.13	2127.9	2463.09	3308.61	3721.92	2234.93	1011.34	469.245	728.982	328.741	1311.91	235.689	3790.38	13229.3	9620.27	11198.5	5835	5030.42	74092.5	78493.9	46952.5	63988.4	62191	83946.9	7247.3	10384.3	10622.7	10182.6	--
FDATN01519	C9H11NO2	D-phenylalanine	Amino acid and Its metabolites	Amino acids	166.087	165.079	1.9175	M+H	2.1888	MS2-Search-Local	0.9851	rp	673-06-3	71567	-	-	C02265	229855	240146	233365	243485	255534	251303	323066	300248	284927	299953	268622	286792	74866.8	108704	104286	82674.5	100979	87099.1	50110.2	55492.4	54027.7	51139	48107.7	48503.2	143635	144827	144933	143894	ko00360,ko00470,ko01100
MW0170053	C7H12N2O5	gamma-D-Glutamylglycine	Amino acid and Its metabolites	Small Peptide	205.083	204.075	0.7885	M+H	1.75383	MS2-Search-DB	0.9251	rp	6729-55-1	6604701	-	24059	-	20354.3	22790.7	18957.1	22720.3	23868.3	23203	17089.8	18558.9	14838	15767.4	19606	33302.8	11092.7	11192.3	11546.7	14481.8	10492.2	8683.68	2348.53	1197.67	2396.32	2730.9	2265.33	2063.96	9867.86	10072.1	10082.2	10012.3	--
MEDP0322	C4H9NO3	L-Homoserine	Amino acid and Its metabolites	Amino acids	84.0444	119.058	0.7624	M+H-2H2O	0.504782	MS2-Search-Local	0.8442	rp	672-15-1	12647	HMDB0000719	5687	C00263	21486.3	21179.5	21085.8	21493.3	22666.7	22014.8	25385.4	25022.1	24921.8	24631.1	26096.4	24912.2	11592.3	13088.6	11782	12470.2	12840.9	12620.1	6479.2	6471.09	6252.48	6471.57	6471.15	6165.92	15862.2	15917.8	16089.8	15925.9	ko00260,ko00270,ko00920,ko01100,ko01230
MW0127456	C2H6OS	Dimethyl sulfoxide	Others	Others	79.0215	78.0139	1.0849	M+H	0.395772	MS2-Search-DB	0.9411	rp	67-68-5	679	HMDB0002151	3985	C11143	305977	321547	348079	358218	352606	337355	333163	343397	335607	361422	347343	332962	291626	356190	353904	367610	340444	360161	362193	371207	366980	367685	299710	391022	344966	341028	344828	347957	ko00920,ko01100
FDATN01225	C21H13F3N2O4	Talniflumate	Others	FDA	414.307	414.083	11.2134	M+	9.40776	MS2-Search-Local	0.6184	rp	66898-62-2	48229	-	-	-	4180.49	4866.08	4686.58	4224.75	3714.96	4723.11	3610.73	3670.24	3052.7	2375.58	1865.4	2916.22	1417.62	3401.46	1376.77	1779.32	1118.38	2494.43	3882.24	2392.76	4798.44	1943.21	1982.68	3696.98	2591.39	2662.93	2634.65	2636.84	--
MW0139169	C21H27NO2	Norpropoxyphene	Heterocyclic compounds	Heterocyclic compounds	673.386	325.204	3.6942	2M+Na	2.55419	MS2-Search-DB	0.7005	rp	66796-40-5	18804	HMDB0041962	-	-	33.3788	18.0395	25.8369	71.2937	162.395	27.8642	1215.34	1239.63	1387.34	1209.52	1172.62	1581.88	64.375	39.4944	24.0679	53.6643	14.9311	2.05794	45.4704	39.1277	45.9337	34.8345	35.2788	47.8713	417.278	412.057	423.607	416.883	--
MW0052939	C22H34O7	Forskolin	Heterocyclic compounds	Heterocyclic compounds	479.235	410.231	12.0939	M+Na+HCOOH	19.8651	MS2-Search-DB	0.5168	rp	66575-29-9 | 66428-89-5	47936	-	53589	C09076	45627.4	45229.8	47971.8	48325	49947.1	45736.4	73209.1	74034.5	70040.8	70212.1	64104.9	75224.7	37926.6	37781.4	38224.1	44051.6	40037.8	38359.4	24112.3	23205.5	19902.2	21464.3	21498.3	19525.6	42309.2	42155.2	41990.4	41608	--
MW0151738	C10H16N4O17P4	Inosine tetraphosphate	Organic acid And Its derivatives	Phosphoric acids	920.903	587.946	3.0878	3M+2K	1.85953	MS1	0.7056	rp	66302-64-5	135398694	-	-	C03614	943.584	1268.26	950.137	1645.41	1726.33	1634.07	2459.23	2916.6	1794.2	1753.85	1865.94	2175.44	546.828	303.473	715.482	256.232	626.456	474.462	58.2046	50.1242	21.0198	9.70144	8.56004	54.4292	968.253	927.712	948.44	974.464	ko00230,ko01100
MW0061062	C19H26N2S	Pergolide	Others	Medicine	315.192	314.182	11.58	M+H	6.89043	MS2-Search-DB	0.9242	rp	66104-22-1	47811	HMDB0015317	-	C07425	5039.89	5039.45	5314.03	5354.87	5089.48	5373.91	6129.64	5746.05	5700.19	6318.23	5471.22	6102.9	8156.26	8790.82	8671.84	7227.82	6587.4	7066.03	6674.53	6103.26	6397.9	5372.78	6174.71	6453.8	6987.26	7047.52	7054.89	7154.68	--
MW0123463	C15H23NO4	Cycloheximide	Alcohol and amines	Amines	281.161	281.163	2.2718	M+	1.14429	MS2-Search-DB	0.71	rp	66-81-9 | 1154-57-0	6197	-	44124	C06685	1182.47	2226.03	1564.71	1475.08	2521.61	2153.19	330.738	330.098	915.578	234.395	219.684	1038.79	13805.2	13717.8	10240.7	14403.3	7624.21	8611.33	30381.6	15453.6	16415	26336.1	17129.2	17223.4	8171.73	8205.69	8200.71	8278.23	--
MW0169988	C4H4N2O2	Uracil	Nucleotide And Its metabolites	Nucleotide and Its metabolites	113.034	112.027	1.259	M+H	0.627129	MS2-Search-Local	0.9561	rp	66-22-8	1174	HMDB0000300	258	C00106	15488.8	14403.9	15997.1	17206	16737.1	13828.4	12634.1	12810.6	11211.7	12687	10233.1	10291.9	6476.57	6570.64	6120.43	6215.83	6273.5	6609	5566.52	5803.11	4879.29	6565.89	6924.24	6566.8	9571.85	9730.92	9753.84	9681.75	ko00240,ko00410,ko00770,ko01100,ko01232
MW0149270	C22H33N3O5S	Formylmethionyl-leucyl-phenylalanine methyl ester	Amino acid and Its metabolites	Amino acids	434.209	451.214	2.23	M+H-H2O	2.01234	MS1	0.7021	rp	65929-03-5	122066	HMDB0013243	-	-	463.559	333.316	465.541	400.378	1510.69	566.617	791.179	418.963	915.346	836.355	1064.49	663.142	1240	1114.3	1271.35	1045.55	1373.74	1172.87	360.163	369.841	283.361	291.9	498.587	523.06	730.634	681.302	799.138	775.556	--
MEDL00344	C11H14N2O4	Glycyl-L-tyrosine	Amino acid and Its metabolites	Small Peptide	239.103	238.095	1.3295	M+H	2.11386	MS2-Search-Local	0.9387	rp	658-79-7	92829	HMDB0028853	23813	-	2439.67	2542.3	3076.49	3021.45	3180.89	3093.02	8415.52	8547.19	8161.17	9454.55	9519.09	9740.6	259.661	1203.03	1099.93	816.467	534.348	307.151	177.461	44.0883	153.285	159.269	10.3135	52.2737	2648.1	2706.95	2718.37	2759.6	--
MW0009543	C14H13BrN2O	Tyrphostin AG 1024	Benzene and substituted derivatives	Benzene and substituted derivatives	327.01	304.021	0.5679	M+Na	2.1895	MS1	0.9482	rp	65678-07-1	2044	-	-	C76059	2498.04	2732.59	2150.75	3005.74	3098.12	3041.93	3366.51	3351.52	2880.52	3562.73	3220.38	3733.75	3772.09	3096.89	3364.36	3788.28	3793.98	3738	4996.83	6201.16	5699.29	6882.13	6057.6	5565.94	3805.22	3831.81	3829	3862.19	--
MW0122225	C12H16O3	3,4-Dihydro-6-methoxy-2,2-dimethyl-2H-1-benzopyran-4-ol	Heterocyclic compounds	Heterocyclic compounds	253.083	208.11	2.8297	M-H+2Na	3.86607	MS2-Search-DB	0.7147	rp	65383-71-3	24252761	HMDB0041411	-	-	2774.15	2922.78	2926.88	3135.34	3140.35	3272.2	3338.9	2806.7	2755.56	2530.23	2539.57	2897.67	187.386	334.072	316.527	228.462	267.428	258.159	348.002	440.821	347.596	569.133	153.702	414.708	1377.71	1380.56	1386.93	1400.65	--
MW0168490	C10H14N5O6P	2'-Deoxyadenosine-5'-monophosphate	Nucleotide And Its metabolites	Nucleotide and Its metabolites	685.125	331.068	2.8725	2M+Na	2.01595	MS2-Search-Local	0.7377	rp	653-63-4	12599	HMDB0000905	3461	C00360	76.5791	189.595	262.881	302.612	100.047	123.515	215.121	223.768	168.802	166.333	164.069	303.639	2695.76	3485.4	3039.28	2996.63	3113.05	2547.08	2694.98	2997.68	2471.2	2146.73	2634.52	2496.02	2416.41	2460.27	2471.15	2346.84	ko00230,ko01100,ko01232
FDATN01212	C13H11Cl2NaO4	Ethacrynate sodium	Others	FDA	692.972	323.993	12.22	2M+2Na-H	6.9825	MS1	0.6027	rp	6500-81-8	23668825	-	-	-	2177.45	2045.56	2946.72	3387.31	2268.69	3389.11	3116.83	2987.12	3075.05	3275.68	3276.38	3200.99	3291.57	3061.64	2561.58	3397.86	3457.3	3402.82	2682.98	3301.39	1571.4	2546.77	2605.23	2820.01	2960.57	3030.98	3038.24	3034.09	--
MW0126805	C5H6N2O2	Thymine	Nucleotide And Its metabolites	Nucleotide and Its metabolites	144.081	126.043	2.3506	M+NH4	8.45699	MS2-Search-Local	0.666	rp	65-71-4	1135	HMDB0000262	290	C00178	2580.41	2809.98	2923.17	3252.14	3337.68	3152.78	4046.72	4166.5	3874.07	4025.3	3578.77	3957.53	391.77	805.196	689.013	571.703	729.483	459.489	221.003	267.794	263.135	288.927	262.785	111.665	1456.46	1459.18	1476.45	1473.15	ko00240,ko01100,ko01232
MEDN0243	C8H11NO3	Pyridoxine	Heterocyclic compounds	Heterocyclic compounds	361.141	169.074	1.1608	2M+Na	10.1683	MS2-Search-Local	0.7394	rp	65-23-6	1054	HMDB0000239	-	C00314	5840.79	5774.91	5481.35	5428.68	6150.91	5636.67	15504.4	16171.3	14571.7	19583.8	14450.7	13728.1	3112.96	4263.11	3708.09	3227.28	3504.02	3066.4	3775.96	2951.06	2309.82	2193.87	1836.41	1859.14	8496.83	8520.41	8546.59	8520.24	ko00750,ko01100,ko01240
MW0006336	C24H34N2O	Bepridil	Benzene and substituted derivatives	Benzene and substituted derivatives	367.283	366.267	11.5487	M+H	20.9076	MS2-Search-DB	0.7665	rp	64706-54-3	2351	HMDB0015374	-	C06847	5015.09	5293.75	5045.65	4972.65	4133.67	4558.11	6200.61	6775.45	6489.36	4025.87	8325.74	5329.84	5609.76	6198.61	4852.44	4749	5132.13	5672.53	5110.79	4878.6	5313.5	3456.12	4535.65	4561.78	3340.7	3273.57	3381.42	3301.05	--
MW0054195	C27H44O16	Kanokoside D	Terpenoids	Terpene	709.218	624.263	10.741	M+K+HCOOH	21.1558	MS2-Search-DB	0.5965	rp	64703-88-4	46173908	-	-	C17431	192.116	257.867	294.35	381.256	346.102	315.128	286.307	455.809	456.442	432.118	547.021	445.547	206.177	231.108	228.094	306.004	376.758	352.941	145.173	107.744	156.834	163.747	152.146	98.0523	859.586	785.314	851.309	861.203	--
MW0009302	C15H23NO3	Oxprenolol	Benzene and substituted derivatives	Phenolics	266.174	265.168	11.5488	M+H	4.80964	MS2-Search-DB	0.904	rp	6452-71-7	4631	HMDB0015520	-	-	15018.8	5026.91	5363.68	9018.13	9169.43	8483.74	7306.06	5432.64	4309.61	5168.95	10665.9	8121.58	8017.03	6554.05	4556.98	7970.26	8154.84	15899.2	6489.96	11081.2	8813.14	5768.3	5822.41	6471.86	5794.75	5727.71	5804.82	5732.98	--
MEDP1600	C9H12O	4-Propylphenol	Benzene and substituted derivatives	Benzene and substituted derivatives	205.087	136.089	9.4891	M+Na+HCOOH	9.57602	MS2-Search-Local	0.6017	rp	645-56-7	12580	HMDB0032625	-	C14311	107896	102914	105849	103738	105834	102149	108274	112001	137240	106374	101154	101650	110513	109609	110865	110443	105371	105407	136615	94557.7	107664	103801	99797.7	103846	103322	101281	102458	104104	--
MW0110905	C9H18N6	Altretamine	Alcohol and amines	Amines	228.196	210.159	6.4818	M+NH4	5.54137	MS2-Search-DB	0.7146	rp	645-05-6	2123	HMDB0014631	-	-	3704.46	1973.17	1834.81	2380.78	2628.56	2527	2643.95	2127.28	1896.13	1491.08	3531.18	2582.14	3295.46	2710.41	908.032	2649.92	3728.84	5684.17	4179.17	4687.19	5742.61	1717.21	3667.29	3916.2	1979.61	2155.16	2246.21	2162.43	--
MW0013259	C21H30O4	21-Deoxycortisol	Hormones and hormone related compounds	Hormones and hormone related compounds	369.201	346.214	10.92	M+Na	7.4869	MS2-Search-DB	0.8631	rp	641-77-0	92827	HMDB0004030	-	C05497	2489.72	2241.03	1801.85	1868.73	2127.36	1747.94	3665.78	3102.95	3092.07	2951.12	2759.62	3087.33	1760.78	2239.37	2043.19	2523.92	2401	2168.38	833.214	395.309	656.981	722.336	645.16	536.826	1924.1	1850.82	1950.63	1939.71	--
MW0105409	C2H4O2	Acetic acid	Organic acid And Its derivatives	Organic acid And Its derivatives	98.9757	60.0211	12.5494	M+K	8.5735	MS1	0.5757	rp	64-19-7	176	HMDB0000042	3206	C00033	2557.75	1651.11	2409.56	1084.06	1802.64	1413.4	1954.12	1919.9	4401.47	1777.27	1739.72	1829.6	2002.46	3799	1557.12	2659.91	1990.33	1847.96	1342.41	1716.91	2124.09	2318.17	2042.35	2543.71	1981.96	2204.85	2086.21	2188.23	ko00010,ko00430,ko00440,ko00534,ko00620,ko00630,ko00920,ko01100,ko01200
MW0157034	C33H54N12O15	Nonathymulin	Amino acid and Its metabolites	Small Peptide	897.344	858.383	4.6143	M+K	0.979282	MS1	0.7261	rp	63958-90-7	3085284	-	-	-	136.72	381.993	451.164	462.65	609.274	351.024	605.337	601.007	713.365	1390.82	1904.62	1751.29	277.697	374.294	325.677	233.722	403.804	229.121	391.582	344.702	288.382	75.8471	386.715	358.286	661.255	645.096	656.235	656.601	--
MW0126835	C23H28N8OS	Tozasertib	Heterocyclic compounds	Heterocyclic compounds	465.22	464.211	11.5782	M+H	3.24354	MS2-Search-DB	0.7577	rp	639089-54-6	5494449	-	64824	-	45304.2	31575	41389.4	71437.2	44229.5	35539.2	70009.6	28341.7	32864.6	37902	45423.4	27367.6	37598.1	31658.4	34235.1	24418.6	30408	31554.2	34370.7	33931.9	54127.2	58161.6	56395.1	32231.4	32863	32934.4	34219.4	32462.6	--
MW0108833	C5H9NO4	N-Methyl-D-aspartic acid	Amino acid and Its metabolites	Amino acid derivatives	192.033	147.053	0.8635	M-H+2Na	18.5597	MS2-Search-Local	0.6776	rp	6384-92-5	22880	HMDB0002393	6662	C12269	3913.77	4714.56	4852.3	5578.82	5616.98	5653.86	5264.38	4713.16	5183.01	4927.06	4846.69	5204.95	2742.8	4069.01	3729.81	3324.04	3163.98	2593.83	2832.14	2388.44	2936.25	2906.12	2163.88	2338.26	3263.22	3279.06	3317.41	3374.42	--
MW0169756	C44H70O22	[(3R,4S,5S,6R)-3,4,5-trihydroxy-6-(hydroxymethyl)oxan-2-yl] (1R,5R,9S,13S)-13-[(2S,3R,4S,5R,6R)-5-hydroxy-6-(hydroxymethyl)-4-[(2S,3R,4S,5S,6R)-3,4,5-trihydroxy-6-(hydroxymethyl)oxan-2-yl]oxy-3-[(2R,3S,4S,5S,6R)-3,4,5-trihydroxy-6-methyloxan-2-yl]oxyoxan-2-yl]oxy-5,9-dimethyl-14-methylidenetetracyclo[11.2.1.01,10.04,9]hexadecane-5-carboxylate	Flavonoids	Flavones	951.424	950.436	10.4461	M+H	13.1006	MS2-Search-DB	0.5241	rp	63550-99-2	3085268	HMDB0034947	84999	-	3504.32	3625.2	4110.38	3856.89	4064.73	3808.57	3417.58	3161.08	3081.49	2996.74	3140.48	3395.96	3433.53	4060.03	3975.3	4106.33	4136.33	4053.38	2620.84	3992.33	3729.27	3625.99	3315.17	2696.16	4907.75	4904.43	4966.07	4849.01	--
MW0123265	C16H17N5O7S2	5-Thia-1-azabicyclo[4.2.0]oct-2-ene-2-carboxylic acid, 3-[(acetyloxy)methyl]-7-[[(2Z)-2-(2-amino-4-thiazolyl)-2-(methoxyimino)acetyl]amino]-8-oxo-, (6R,7R)-	Others	Medicine	522.01	455.057	8.8822	M-2H+3Na	11.443	MS2-Search-DB	0.6256	rp	63527-52-6	12971804	HMDB0014636	-	-	1649.62	396.52	208.395	21.1771	232.676	1429.81	436.644	799.664	574.609	661.627	477.649	775.518	1559.03	739.472	517.72	994.863	1404.03	1684.71	1598.85	608.607	3701.5	1939.24	783.68	3026.72	1946.47	2409.92	2670.21	2480.32	--
MW0111420	C14H19NO8	Lithospermoside	Others	Hydrocarbon derivatives	697.184	329.111	2.3343	2M+K	5.4915	MS2-Search-DB	0.6904	rp	63492-69-3	10065132	-	-	C17771	44.4638	47.8474	54.3981	65.9281	58.1186	61.3432	251.096	242.195	215.702	239.229	261.142	237.335	2.13822	2.15808	1.68635	1.28777	2.00318	0.171702	0.515104	0.286169	1.57393	1.64952	0.228935	0.65819	82.899	83.1906	83.0566	82.3808	--
MW0148190	C23H26O6	3,8-Dihydroxy-1-pentanoyl-6-pentyl-11H-dibenzo(b,e)(1,4)dioxepin-11-one	Organic acid And Its derivatives	Organic acid And Its derivatives	399.179	398.173	8.0438	M+H	1.70938	MS2-Search-DB	0.9306	rp	6320-33-8	233380	-	85104	-	979.939	708.741	1373.32	2667.01	565.585	1953.1	181.92	290.338	425.597	331.709	289.398	590.381	8330.62	7624.76	6910.49	8092.88	7355.45	7046.96	6504.8	6495.19	7661.05	6084.67	5539.91	5591.76	4162.75	4176.45	4178.2	4242.91	--
MW0055412	C20H41NO4S	N-Stearoyl Taurine	FA	FFA	414.275	391.276	11.4589	M+Na	23.6102	MS2-Search-DB	0.7865	rp	63155-80-6	168274	HMDB0240595	-	-	11145.9	19460.8	9013.2	16564.4	16692.5	10437.6	16346.6	10134.1	18601.5	20401	18799.4	10034	11480.2	28113.7	11146	10958.4	28719.5	29732.9	30256.4	12554.9	31897.4	24021.2	8567.78	12141.1	19039.2	18329.3	18165.4	16416.4	--
MW0109196	C9H11NO2	L-Phenylalanine	Amino acid and Its metabolites	Amino acids	331.168	165.079	1.9091	2M+H	6.72587	MS2-Search-Local	0.8703	rp	63-91-2	6140	HMDB0000159	28	C00079	3462.35	2305.47	1507.74	3663.44	3003.58	3373.87	5424.95	3256.17	4275.47	5519.9	3733.59	4234.45	3933.66	2765.05	3017.1	555.89	1667.68	1948.2	977.93	544.865	274.684	672.42	863.408	757.903	830.317	884.264	835.97	769.166	ko00360,ko00400,ko00470,ko00970,ko01100,ko01210,ko01230,ko02010
MW0108213	C5H11NO2S	Methionine	Amino acid and Its metabolites	Amino acids	150.058	149.051	0.8854	M+H	0.710718	MS2-Search-Local	0.9643	rp	63-68-3	6137	HMDB0000696	5664	C00073	27052.8	32211.8	14498.5	29469.6	31603.6	27239.7	10670.6	28809.2	36424.2	32825.3	32783.4	37594.8	8981.36	11946.1	11679.3	9976.68	2135.03	9959.23	7198.55	7416.01	2213.71	7849.51	6730.85	5091.89	11501.7	12559.6	12815.2	13078.6	ko00270,ko00470,ko00970,ko01100,ko01210,ko01230,ko01240
MW0108281	C4H8O3	Methyl methoxyacetate	Aldehyde,Ketones,Esters	Esters	104.053	104.047	0.8876	M+	14.6685	MS2-Search-DB	0.6853	rp	6290-49-9 | 115171-85-2	80507	-	-	-	2439.88	2440.24	2415.09	2448.17	2534.48	2785.04	3544.23	3435.44	3495.64	3160.13	2922.98	3413.49	1025.32	804.232	1253.79	1004.37	1302.55	1188.84	881.32	250.162	535.286	853.406	562.54	601.145	1613.41	1596	1524.72	1680.16	--
MEDP0513	C16H33NO	Palmitic amide	FA	Others	256.264	255.256	10.7395	M+H	1.3038	MS2-Search-Local	0.9543	rp	629-54-9	69421	HMDB0012273	-	-	43888	5592.57	5950.28	20992.2	21753.4	23313.4	19754.5	23728.5	22442	25233.5	43569.1	22461	20091.5	14204.9	11743.5	25188.2	71786.3	54502.4	10355.1	31697.2	19680	18977.5	27520.2	27392.6	14142.8	14268.9	14230.4	14370.6	--
MW0127441	C8H18S2	Dibutyl disulfide	Others	Others	217.048	178.085	12.0698	M+K	5.02	MS1	0.639	rp	629-45-8	12386	HMDB0029569	-	-	18144.4	17367	16586	26151.6	17842.8	16098.5	17448	22867.1	17078.5	19512.6	23424.5	8561.5	13648.2	14950.6	21320.5	16123.8	16625.2	23693.2	14149.6	14685.3	11408	15004.4	14182.5	13176.9	17239.8	16579.2	16923.9	17432.6	--
MW0127191	C6H11NS	1-Isothiocyanatopentane	Others	Others	152.057	129.061	1.5938	M+Na	9.44975	MS1	0.5617	rp	629-12-9	69415	HMDB0038433	-	-	2099.5	2784.28	3738.66	5541.4	4675.95	4453.53	5485.42	5116.84	4864.76	6007.83	5341.46	6231.06	8272.32	15321.4	13075.6	13468.4	16216.3	12116.7	12827.3	13126.2	15625	10894.1	14354.7	15140.7	9086.98	8928.08	9075.23	8916.44	--
MW0141455	C37H48N2O7	[4-[(4-acetamidobenzoyl)amino]phenyl] (Z)-7-[(1R,2R,3R)-3-hydroxy-2-[(E,3R)-3-hydroxy-4,4-dimethyloct-1-enyl]-5-oxocyclopentyl]hept-5-enoate	Hormones and hormone related compounds	Hormones and hormone related compounds	615.348	632.346	9.1511	M+H-H2O	6.10555	MS2-Search-DB	0.6937	rp	62873-55-6	6449809	-	45607	-	9001.1	9975.39	9536.41	9630.62	9725.67	9718.9	10655.5	10058.6	9120.85	8656.67	10302	10209.1	9425.61	8990.97	10201.5	9571.36	9495.16	9501.79	10747.7	9802.1	10526.9	9427.96	10367	9749.73	9948.38	10026.3	10023.9	10113.2	--
MW0056748	C39H79N2O6P	N-Palmitoylsphingomyelin	SL	SM	766.578	702.568	4.3772	M+CH3CN+Na	9.12016	MS2-Search-DB	0.6153	rp	6254-89-3	9939941	HMDB0010169	-	-	67913.1	14980	43404.1	61824.8	23165.4	33236	20023.3	3484.2	10962.6	10306.8	13492.2	10780.8	187588	418395	435935	450783	493151	502171	354761	436532	456732	505742	520618	388861	145518	146869	180952	171771	--
MW0103712	C10H15N4O15P3	Xanthosine triphosphate	Nucleotide And Its metabolites	Nucleotide and Its metabolites	562.944	523.975	1.8293	M+K	9.17218	MS2-Insilico	0.6289	rp	6253-56-1	439296	HMDB0000293	-	C00700	3541.37	3764.49	4274.74	5561.64	5760.17	5093.04	5504.26	5495.96	3989.25	4930.77	4929.67	4867.03	1883.76	2591.19	2599.81	1460.83	2211.95	2419.6	51.2912	33.8715	141.615	200.977	103.764	95.8092	2310.24	2455.76	2471.64	2404.21	ko00230,ko01100,ko01232
pmb2826	C5H8O5	(S)-2-Hydroxy-2-methylsuccinic acid	Organic acid And Its derivatives	Organic acid And Its derivatives	149.044	148.037	4.3148	M+H	1.23241	MS2-Search-DB	0.8197	rp	6236-09-5	441696	-	-	C02614	48701.8	47946.3	54625.1	56567.2	58591.7	58139	61569.7	64709.2	65096.1	64468.4	52607.9	62972.6	44800.9	36898.8	32432.8	30505.1	40322.5	26288.5	6415.96	3642.51	1479.48	5055.11	4116.01	3881.18	31184.4	31309.6	31220.1	31241.8	ko01100
MEDL02763	C7H8O2	3-Hydroxybenzyl alcohol	Benzene and substituted derivatives	Phenolic acids	198.076	124.052	1.1514	3M+H+Na	3.92625	MS1	0.6609	rp	620-24-6	102	HMDB0059712	-	C03351	612.829	639.128	682.204	742.808	823.958	774.433	1193.62	1375.3	1324.86	2532.32	1101.86	2182.19	276.362	386.461	293.147	188.135	369.027	311.046	120.611	162.032	154.994	129.747	219.705	153.55	657.286	637.66	654.858	629.522	--
MEDP0125	C5H14NO+	Choline	Tryptamines,Cholines,Pigments	Cholines	104.107	104.108	0.7235	M+	0.38363	MS2-Search-Local	0.9609	rp	62-49-7	305	HMDB0000097	56	C00114	573155	570412	565257	566421	571208	582527	538647	523325	497928	502683	453757	498069	234351	230596	244602	235427	246617	246077	332177	312774	346592	314085	326905	317102	399283	401395	400512	405589	ko00260,ko00564,ko01100,ko02010
MW0006166	C7H8N2	Benzamidine	Benzene and substituted derivatives	Benzene and substituted derivatives	279.102	120.069	1.8395	2M+K	4.50481	MS2-Search-DB	0.7341	rp	618-39-3	2332	HMDB0248970	-	C01784	70753.2	77498.6	84128.6	85114	87095.3	89474.8	61450.3	61974	57743.2	61725.2	62149.4	69774.1	20607.9	24112.3	23268	28112.7	27519	23976	5428.14	6370.93	6631.07	5426.92	4837.92	5074.56	33445.8	33454.1	33145.8	33209.7	--
MEDP0545	C4H7NO	2-Pyrrolidinone	Heterocyclic compounds	Heterocyclic compounds	86.06	85.0528	1.4912	M+H	0.658193	MS2-Search-Local	0.9687	rp	616-45-5	12025	HMDB0002039	6452	C11118	1039.44	1669.04	1372.75	1653.21	1415.12	1377.59	1490.57	1218.43	1452.51	1310.14	1549.35	1407.46	1780.71	2185.92	2283.01	1408.88	2219.59	2064.41	2832.52	2355.94	2345.04	2312.58	2372.71	2524.57	1659.75	1722	1649.5	1715.22	--
MW0016922	C49H88O2	Cholesteryl behenate	ST	CE	731.677	708.678	3.5626	M+Na	12.0895	MS1	0.5232	rp	61510-09-6	16061339	HMDB0006727	-	-	63.4718	61.3547	86.3514	181.345	95.0537	71.4574	487.816	679.418	728.09	546.336	456.668	321.983	1.24666	9.57752	4.2854	11.7543	5.09054	15.3132	5.02259	6.58239	9.49383	2.80499	10.285	7.20082	104.71	104.773	108.636	101.307	--
MW0053857	C19H40O3	Chimyl alcohol	GL	MG	339.291	316.298	8.6247	M+Na	9.11466	MS2-Search-DB	0.6403	rp	6145-69-3 | 53584-29-5	72733	-	24090	-	31595.9	36621.2	36663.9	30379.7	33307	30376.9	42349.1	46945.4	39519.8	43878.3	31038.8	33728.7	22524.8	28595.3	24382.8	23498.2	27550.8	23124.8	20561.4	22902.9	21220.2	21192.5	22563.8	22028.3	30375	30395.7	30575.1	30453.8	--
MW0104770	C9H8O3	2-Hydroxycinnamic acid	Benzene and substituted derivatives	Phenolic acids	165.055	164.047	1.1676	M+H	2.45034	MS2-Search-Local	0.9505	rp	614-60-8	637540	HMDB0002641	6727	C01772	55029.5	56720.6	57659.8	58242	58944.5	51678.7	120745	125281	108262	147591	104289	110327	14809.9	18270.4	14351.3	11187.9	17633.7	14017.4	6295.08	6649.51	8185.54	7878.75	7443.5	7684.49	50382.3	50559.4	51865.9	51295	ko00360,ko01100
MW0143681	C31H51NO10	Mycaminosyltylonolide	Heterocyclic compounds	Heterocyclic compounds	580.342	597.351	8.5915	M+H-H2O	11.8075	MS2-Insilico	0.5405	rp	61257-02-1	6437420	-	-	-	4677.56	5253.74	5924.33	5757.51	5990.07	6049.5	4698.76	5249.95	5509.74	5229.49	5088.89	5419.87	1131.98	1917.01	1203.08	1168.68	1449.34	869.541	171.184	270.735	243.787	235.838	219.162	265.889	2811.67	2811.51	2853.63	2839.05	--
MW0006246	C41H53N4O8PS	Phosphine-biotin	Benzene and substituted derivatives	Benzene and substituted derivatives	869.253	792.332	4.3464	M-H+2K	7.31294	MS2-Search-DB	0.6917	rp	608514-42-7	24859184	-	64823	-	10244.8	7131.52	6398.5	5070.03	5208.06	3564.95	4666.89	5945.36	3610.25	3557.54	2619	3782.98	20756	19106.4	42810.7	32556.5	44019.3	49310.4	55681.7	52217.9	54030.3	44727.7	43945.2	43561	27366.5	33317	32473.2	31486.4	--
MW0110745	C23H48NO5PS	2-Hexadecanoylthio-1-ethylphosphorylcholine	Organic acid And Its derivatives	Phosphoric acids	596.168	481.299	3.5295	M-2H+3K	11.2779	MS2-Search-DB	0.6794	rp	60793-01-3	194114	-	44943	-	3028.35	2956.52	2816.24	2772.18	2734.69	2772.92	2288.26	1196.34	1850.01	1534.42	1063.38	2234.79	3744.05	4569.94	3782.68	4313.63	4163.21	4166.76	3765.83	3518.87	3153.39	3064.04	3428.36	4155.22	3813.94	3825.48	3831.41	3813.59	--
MW0150622	C10H17N7O9S	Gonyautoxin-1	Hormones and hormone related compounds	Hormones and hormone related compounds	412.097	411.081	9.442	M+H	21.5475	MS2-Insilico	0.6266	rp	60748-39-2	135871116	HMDB0033506	-	-	99.7039	79.883	145.418	177.273	161.744	135.573	165.131	125.22	103.641	112.491	163.032	96.9743	153.766	85.6837	156.917	207.696	119.168	125.927	51.7816	97.4815	86.4595	123.204	86.3043	85.5645	791.656	759.598	750.9	799.382	--
MW0054544	C28H50NO7P	1-Arachidonoyl-sn-glycero-3-phosphocholine	GP	LPC	582.3	543.332	8.1088	M+K	8.30019	MS1	0.5802	rp	60701-99-7	24779476	HMDB0010395	-	C04230	571.689	421.46	834.39	473.894	462.054	699.479	335.499	257.68	107.19	306.682	256.196	187.967	944.43	1363.82	1082.15	1224.57	507.02	693.687	2727.38	2574.49	2828.35	2657.59	2618.36	2874.69	1437.01	1585.13	1496.6	1534.33	ko00564
MW0145175	C35H61NO8	(12E)-16-ethyl-6,8,9-trihydroxy-12-(methoxymethyl)-25,27-dimethyl-2-propyl-1-oxa-4-azacyclooctacosa-12,14-diene-3,20,28-trione	Heterocyclic compounds	Heterocyclic compounds	687.454	623.44	11.6877	M+CH3CN+Na	0.772471	MS2-Insilico	0.5788	rp	60616-99-1	6438547	-	-	-	4603.38	4713.65	3844.36	7618.4	9204.48	4511.85	4240.08	2769.81	9060.14	3177.71	7361.31	4002.54	3338.88	4208.54	2760.02	4213.02	4524.09	3490.13	4426.5	4090.27	4362.44	4123.6	4728.48	2975.85	6949.21	6626.97	7123.21	6136.41	--
MW0112899	C11H20O10	3-O-beta-D-Galactopyranosyl-D-arabinose	Carbohydrates and Its metabolites	Carbohydrates and Its metabolites	299.097	312.106	0.5563	M+H-CH2	6.6175	MS1	0.6091	rp	6057-48-3	193417	HMDB0038854	-	-	1949.92	1872.31	1964.82	1518.23	2165.92	1834.1	1485.51	1569.55	1970.16	1935.09	857.645	784.483	2872.48	2643.22	2544.8	2192.1	2997.65	2895.2	3450.12	3562.28	3018.35	3359.58	3203.8	2819.75	2275.84	2316.82	2336.98	2343.68	--
MW0109344	C16H22N2O3	Pro-Air	Aldehyde,Ketones,Esters	Ketones	329.131	290.163	1.8551	M+K	2.60675	MS1	0.6889	rp	60443-17-6 | 72332-33-3	4916	HMDB0015453	44346	-	1420.71	1375.86	1192.68	1681.47	1403.87	1466.98	1668.32	1734.18	1685.37	1280.97	1618.17	1779.26	263.557	403.345	313.716	355.179	616.648	280.715	627.22	311.805	355.352	428.581	359.492	441.554	660.616	613.82	673.452	686.555	--
MW0006728	C23H27NO	Dibenzheptropine	Heterocyclic compounds	Heterocyclic compounds	402.212	333.209	0.5813	M+Na+HCOOH	0.6615	MS1	0.7337	rp	604-51-3	203911	HMDB0240246	-	-	519.212	558	602.437	571.906	625.359	580.837	1021.27	1018.62	960.335	1068.34	926.576	1076.11	60.7054	84.5654	107.562	135.089	39.9534	9.28705	30.4173	61.159	31.8252	87.9741	39.1491	28.5624	429.536	429.995	436.722	435.42	--
MW0114733	C6H12O6	L-Gulose	Carbohydrates and Its metabolites	Sugars	203.054	180.063	0.7287	M+Na	1.52167	MS2-Search-Local	0.7537	rp	6027-89-0	10130220	HMDB0012326	-	C15923	25768.6	27193.9	29190.6	32385.1	29655	29248.2	32106	32149.3	32282.5	31208.8	28376.9	33365.2	36910	34229.7	34500.8	35044.2	35290.3	35423.8	36530.9	33325.7	33898	33254.9	31438.2	26165.2	34116.4	34467.9	34346.3	34686.2	ko00053
MW0151809	C18H23NO2	Isococculidine	Alkaloids	Alkaloids	325.195	285.173	1.8606	M+Na+NH3	2.19775	MS1	0.698	rp	60229-91-6	442300	-	-	C09546	1837.95	1775.11	1601.48	1808.86	805.955	1580.01	1260.96	1114.13	1333.36	1387.64	1549.41	1562.62	474.835	672.243	521.977	344.566	450.452	587.265	899.639	887.907	784.492	814.199	464.829	463.998	1151.45	1152.63	1156.44	1170.51	--
MW0006108	C12H11Cl2N3O2	Azaconazole	Benzene and substituted derivatives	Benzene and substituted derivatives	346.035	299.023	1.6637	M+HCOO+2H	1.05152	MS2-Search-DB	0.72	rp	60207-31-0	43233	-	72479	C18701	5367.42	4512.61	3787.41	16.0729	32.1459	17.0775	3444.34	2962.69	15.18	2751.9	2902.61	2630.48	24726.9	21514.8	23893.2	25676.2	18719.4	22007.3	23667.7	23290.1	24612.4	22258.9	26731.7	26014.8	10122.5	10085	10135.5	10069.4	--
MW0011846	C28H44O3	Ercalcitriol	CoEnzyme and vitamins	CoEnzyme and vitamins	411.324	428.329	9.7885	M+H-H2O	1.23396	MS2-Search-DB	0.7785	rp	60133-18-8	9547243	HMDB0006225	-	-	6800.22	6767.66	6954.01	7251.44	7116.72	7127.47	6202.27	5476.9	5922.42	5350.19	4077.65	5282.03	8008.99	7317.32	8006.28	7866.63	8123.15	7894.57	9510.64	8238.46	7642.33	8008.05	8810.3	8786.95	6389.91	6493.25	6466.7	6621.84	--
MW0000249	C19H23N3O2	Ergonovine	Alkaloids	Alkaloids	668.397	325.179	3.6194	2M+NH4	1.87206	MS2-Search-DB	0.7197	rp	60-79-7	443884	HMDB0015383	-	C07543	189.343	191.11	143.648	103.966	167.819	174.029	469.08	472.262	440.944	379.899	408.778	400.197	2.3733	4.46739	2.92397	3.52116	3.28406	0.604958	2.20631	3.17603	3.25745	3.25745	1.81486	0.648171	176.241	174.555	175.332	178.327	--
MW0106189	C4H7N3O	Creatinine	Organic acid And Its derivatives	Organic acid And Its derivatives	249.108	113.059	0.8353	2M+Na	4.73424	MS2-Search-Local	0.6965	rp	60-27-5	588	HMDB0000562	8	C00791	5106.33	5611.95	5736.55	6024.03	6075.86	6322.82	5317.44	5128.71	5290.74	5656.99	5081.75	5206.6	2182.86	2896.17	2175.92	3023.31	2641.29	2091.06	171.297	441.307	46.6822	326.783	204.221	223.754	3107	3096.24	3078.42	3086.86	ko00330,ko01100
MEDN0006	C9H11NO3	L-Tyrosine	Amino acid and Its metabolites	Amino acids	182.082	181.074	1.1668	M+H	2.44536	MS2-Search-Local	0.9626	rp	60-18-4	6057	HMDB0000158	34	C00082	110366	116015	113136	120716	121574	108050	245548	250207	220537	292847	203876	218802	31931.9	40585	31321.9	24866.1	38066.4	30848.9	14488	15669.7	18485.7	17808.6	17077.7	17436.9	104234	104945	107607	106885	ko00130,ko00350,ko00360,ko00400,ko00730,ko00970,ko01100,ko01210,ko01230,ko01240
MW0117870	C8H6N2S2	2,4-Quinazolinedithiol	Aldehyde,Ketones,Esters	Ketones	604.999	193.997	0.6884	3M+Na	0.599	MS1	0.7352	rp	5993-69-1	695079	-	-	-	212.286	575.393	199.328	499.52	552.256	497.028	561.747	654.892	12.3118	152.859	466.588	475.555	30.0571	5.28237	47.7891	82.8666	85.0161	137.837	61.242	24.4309	4.95221	24.5959	67.0613	77.6671	195.307	204.13	219.378	224.188	--
MW0108782	C21H31N3O5S	N-Formyl-Met-Leu-Phe	Amino acid and Its metabolites	Small Peptide	437.195	437.198	8.3765	M+	7.46635	MS2-Search-DB	0.5675	rp	59880-97-6	443295	-	43541	-	6984.57	9327.24	27876.9	28962.8	27477.5	22157.6	3534.08	27918.5	10516.8	18235.1	22585.5	36262.2	9356.29	32428.1	29726.3	24307.6	29755.3	8741.58	6457.81	20656.2	24944.2	14614.5	23161.9	21273.9	14387.5	15233.1	15159.2	15941.4	--
MW0017202	C5H8O5	Citramalic acid	Organic acid And Its derivatives	Organic acid And Its derivatives	186.996	148.037	10.9329	M+K	10.3568	MS2-Insilico	0.5071	rp	597-44-4	1081	HMDB0000426	5415	C00815	26473.4	64379.9	65102.1	71246.3	73218.5	66021.2	80550.9	73395.9	80899.7	68866.7	89295.4	76353.4	60566.4	50468.9	57667.4	68573.9	60271.7	67061.5	39381.9	5123.19	5579.08	16491.1	16014.5	19225.7	22982.8	40982	44800	41259.8	--
MW0150045	C11H20N2O5	Glu-Leu	Amino acid and Its metabolites	Small Peptide	261.145	260.137	2.4713	M+H	3.72914	MS2-Search-Local	0.9566	rp	5969-52-8	9856500	HMDB0028823	44684	-	112755	119410	128301	132198	135199	133029	124668	125129	122598	127030	114224	121238	31226.2	25238	22224.6	30191.3	41618.1	33851.7	5145.36	4343.48	6551.51	2568.66	2586	2389.46	64786.7	64948.3	64395.4	64376.9	--
MW0003799	C11H9NO2	3-Amino-2-naphthoic acid	Benzene and substituted derivatives	Benzene and substituted derivatives	188.071	187.063	2.3542	M+H	1.63125	MS2-Search-Local	0.5784	rp	5959-52-4	22244	-	34509	-	111803	122864	131035	141981	143696	140210	183024	180562	167181	179954	152313	168578	18688.3	29869.7	23699.6	24236.7	27591.9	19118.2	6988.65	8628.22	9685.91	9047.63	7944.29	8368.46	64233.3	64086.1	64313	63625.5	--
MW0157200	C42H58N2O	Staphidine	Others	Others	606.456	606.455	11.6864	M+	9.73348	MS2-Insilico	0.6482	rp	59588-15-7	431675	-	-	-	5336.23	5344.03	5532.41	5290.15	5735.37	5253.05	6000.16	4531.36	5908.66	6174.72	6891.27	6030.77	7487.39	7280.38	6670.72	6284.35	6198.04	5050.01	6621.85	5324.66	5251.69	5383.03	5789.49	5212.3	6521.51	6466.93	6454.06	6473.24	--
MW0168353	C24H32O4	Megestrol acetate	Hormones and hormone related compounds	Hormones and hormone related compounds	407.216	384.23	11.0631	M+Na	9.0864	MS2-Search-DB	0.8599	rp	595-33-5	11683	-	-	C08151	59610.6	65386.2	64205	61047.6	65008.7	59248.1	53426.3	45231.8	48641.6	43698.6	36955.1	42576	80590	76460.6	77961.2	72216.9	78082.6	77142.4	107793	91224.6	99510.7	97605.9	103147	91193.8	109513	108798	109524	109208	--
MW0117645	C18H18N2O	2-(4-Tert-Butylphenyl)-1,4-Dihydroquinazolin-4-One	Aldehyde,Ketones,Esters	Ketones	261.128	278.142	2.7639	M+H-H2O	4.78325	MS1	0.6436	rp	59455-93-5	135443955	-	-	-	2056.73	2315.04	2445.51	2663.04	2579.87	2293.88	1476.72	1074.38	1563.59	623.452	1868.97	1972.23	1679.06	830.302	1665.98	1008.18	730.001	1757.94	2631.79	2738.04	2933.68	2979.03	2713.56	2975.6	2306.37	2317.25	2360.46	2321.64	--
FDATN01466	C6H12ClN3O3	L-Histidine hydrochloride hydrate	Others	FDA	254.019	209.057	0.7262	M-H+2Na	20.6352	MS2-Search-Local	0.5867	rp	5934-29-2 | 7048-02-4	165377	-	-	-	6125.55	6009.49	5978.53	5475.37	5344.22	5798.38	4260.55	4342.15	3824.9	3888.06	2815.66	3414.9	9557.88	9758.02	9933.69	10380.5	9364.39	10327.7	18033.3	18752.4	18990.7	20833	21803.6	18960.3	10260.8	10361.9	10335.9	10358.5	--
MW0114739	C23H26O11	Lindleyin	Benzene and substituted derivatives	Benzene and substituted derivatives	496.183	478.147	4.1875	M+H+NH3	3.11242	MS1	0.6779	rp	59282-56-3	42994	HMDB0030470	-	-	989.508	826.733	992.187	872.047	1010.38	799.737	505.641	775.282	991.433	1310.81	803.859	801.957	1687.27	2441.81	3458.66	3124.6	2461.6	2449.75	1085.96	1889.33	1542.53	1567.56	1762.58	1626.35	1322.79	1391.57	1383.66	1335.99	--
MEDN1778	C18H36O6	Lauryl glucoside	Carbohydrates and Its metabolites	Carbohydrates and Its metabolites	371.231	348.251	2.2902	M+Na	12.9725	MS1	0.5114	rp	59122-55-3 | 85618-22-0	93321	-	34493	C16041	216.559	664.521	906.255	854.215	904.851	863.241	1163.6	758.858	652.265	1229.46	1288.45	1973.62	31.1297	63.9147	35.7674	72.7462	58.8681	78.3879	27.5395	94.1698	51.2162	76.7007	31.9703	90.742	534.66	513.625	531.47	534.002	--
MW0169547	C6H5NO2	Nicotinic acid	Organic acid And Its derivatives	Organic acid And Its derivatives	124.04	123.032	1.1263	M+H	3.41546	MS2-Search-Local	0.9485	rp	59-67-6	938	HMDB0001488	6272	C00253	23176.6	26523.1	26660.3	27204.6	27115	25011.2	2192.59	3743.9	12768.9	14055.6	2759.33	13533	29458.6	32864	29059.7	26625.7	33683.2	29303.6	30441.5	18964.8	26745.5	24250.2	28556.9	27360.5	21679.9	22086	21903.1	21837.9	ko00760,ko01100,ko01240
MW0010676	C10H7NO4	Xanthurenic acid	Amino acid and Its metabolites	Amino acid derivatives	206.048	205.037	0.925	M+H	8.27938	MS2-Search-DB	0.709	rp	59-00-7	5699	HMDB0000881	5841	C02470	3531.59	4913.34	4940.17	4327.85	4616.64	4443.86	2326.43	3470.99	3468.3	3215.65	4255.62	4183.28	4138.6	5359.45	4485.79	6053.24	3917.36	3892.1	1847.75	1474.94	2273	2123.43	1816.62	1499.71	3457	3509.83	3515.18	3443.66	ko00380
MW0107016	C11H20N2O5	Glu-Ile	Amino acid and Its metabolites	Small Peptide	243.134	260.137	5.0969	M+H-H2O	0.924601	MS2-Search-DB	0.9201	rp	5879-22-1	9813855	HMDB0028822	23727	-	9046.31	10605.4	10380.1	10508.2	11400.2	10738.1	9530.82	10616.8	8855.88	11161.7	9998.27	10862.3	10585.2	10397.2	10980.7	11066.4	10258.4	10569	9810.74	11490.2	11227.7	10030.3	10044.9	10586.3	10077.4	10086.1	10194.6	10235.1	--
MW0126468	C22H23N5O2	Roquefortine	Benzene and substituted derivatives	Benzene and substituted derivatives	801.385	389.185	2.682	2M+Na	7.06225	MS1	0.6012	rp	58735-64-1	5358951	HMDB0030381	-	-	1029.78	1550.6	1493.09	1034.42	1489.23	1827.73	1020.18	806.053	974.671	1213.88	1579.81	1531.19	312.472	251.071	333.215	267.755	197.308	235.683	301.676	184.408	439.504	434.447	335.174	171.343	875.249	873.53	882.93	852.376	--
MW0108964	C4H11O3PS	O,O-Diethyl hydrogen thiophosphate	Aldehyde,Ketones,Esters	Esters	214.988	170.017	12.9785	M-H+2Na	0.351642	MS2-Search-DB	0.8518	rp	5871-17-0	655	HMDB0001460	6256	C06607	20277.2	26711.5	24234.4	34641	24690.7	24144.4	24138.2	22148.4	19203.5	23555.6	21679	28110.5	23300.9	35575.8	28123.9	35539.6	24337.7	37525.7	38006.3	22796.4	26028	29188.2	26793.6	26721.2	30412.3	28897.2	29956.9	30089.1	--
MW0107770	C17H33N3O4	Leu-Val-Leu	Amino acid and Its metabolites	Small Peptide	382.208	343.247	1.9487	M+K	4.82127	MS2-Search-DB	0.7062	rp	58337-01-2	-	-	19415	-	2469.24	2464.08	1244	831.386	477.914	705.21	653.638	836.946	3625.03	513.036	223.115	174.731	7484.58	5633.42	5171.35	4043.25	5385.04	5066.56	5526.73	6172.19	5424.6	4629.1	3849.86	5062.24	6035.48	5976.95	6259.79	6282.38	--
MEDP0285	C7H14N2O4	2,6-Diaminooimelic Acid	Organic acid And Its derivatives	Organic acid And Its derivatives	304.966	190.095	1.1995	M-2H+3K	18.8533	MS2-Search-Local	0.6434	rp	583-93-7	-	HMDB0001370	-	C00666	4303.49	4361.74	4689.33	4476.5	3977.15	4281.73	4692.73	4312.31	2915.06	3904.98	3101.59	4848.61	8279.23	9073.24	9417.12	8193.58	8067.63	6482.84	6854.04	8217.53	8775.36	9183.26	8207.08	8665.11	8202.8	7592.73	8436.71	8038.75	ko00470,ko01100,ko01230
MW0063774	C27H40O3	Testosterone cypionate	Hormones and hormone related compounds	Hormones and hormone related compounds	413.309	412.298	10.0563	M+H	2.90857	MS2-Search-DB	0.7221	rp	58-20-8	441404	-	-	C08156	4019.84	3740.12	3780.74	4700.78	2809.51	4996.35	5485.36	4961.22	4934.58	5306.75	4655.76	5596.59	6020.21	7615.52	6969.13	7580.05	7393.56	5895.68	2689.1	2791.3	3141.66	2830.81	2098.03	2847.21	4681.3	4656.47	4719.8	4622.45	--
MW0052492	C20H32O2	Drostanolone	Aldehyde,Ketones,Esters	Ketones	305.249	304.24	10.8052	M+H	2.64847	MS2-Search-DB	0.8061	rp	58-19-5	6011	HMDB0014996	-	C14605	16181.6	18201.8	17386.4	16617	16083.6	19480.3	8710.33	9360.09	7813.35	8636.78	8810.79	10330.3	30189.7	38030.2	29206.8	33324.5	30859.4	29232.2	75254.1	71408.7	73577.4	66488.8	73574.1	73033.7	43750.6	44190.3	43080.8	44302.3	--
MW0062243	C33H41NO6	Prostaglandin E2 p-benzamidophenyl ester	Hormones and hormone related compounds	Hormones and hormone related compounds	548.298	547.293	12.2355	M+H	4.36367	MS1	0.902	rp	57790-53-1	90473691	-	-	-	261821	100575	106016	97328.1	95078.9	96482.9	119677	114308	108614	111633	98394.7	133350	289203	128829	134879	113327	117545	130854	291861	402914	380883	361679	472055	442544	3161.51	3876.77	2953.55	4106.88	--
MW0062242	C28H39NO6	9-OXO-11alpha,15S-DIHYDROXY-PROSTA-5Z,13E-DIEN-1-OIC ACID, (4-ACETYLAMINO) PHENYL ESTER	Hormones and hormone related compounds	Hormones and hormone related compounds	485.277	485.278	8.51	M+	2.36282	MS2-Search-DB	0.7266	rp	57790-52-0	23424546	-	-	-	2615.77	2124.85	2919.14	2666.76	2708.17	2931.14	2635.51	2333.72	2642.12	1751.8	3332.49	3172.73	2722.8	3680.17	3236.72	3930.1	3581.77	2983.19	6523.72	7494.79	7938.57	6620.43	7569.56	6883.96	3923.78	4128.43	4298.57	4093.68	--
MW0108009	C18H37N5O4	Lys-Leu-Lys	Amino acid and Its metabolites	Small Peptide	775.583	387.285	3.2599	2M+H	5.32793	MS2-Search-DB	0.5968	rp	57625-86-2	444506	-	21846	-	4128.21	4149.34	4525.01	4577.08	4458.67	4390.14	2387.97	1891.13	1081.49	1251.78	404.815	555.12	1196.17	2902.25	2017.51	2134.04	2339.6	3529.11	296.982	14.8985	370.448	88.5678	40.226	11.8312	1617.86	1443.76	1585.14	1569.22	--
MW0116858	C10H9NO	1-Acetylindole	Heterocyclic compounds	Indole and Its derivatives	160.076	159.068	2.3565	M+H	1.63832	MS2-Search-Local	0.8625	rp	576-15-8	68470	-	34502	-	4722.44	4633.19	4775.37	4884.61	5286.81	5353.75	5402.3	5595.57	5470.5	5559.42	5543.29	5317.95	1938.75	2393.1	2090.83	2098.1	2230.25	1747.69	1130.22	1223.68	1245.06	1215.15	1089	1083.45	3588.35	3614.59	3624.02	3621.64	--
MW0016103	C30H42O2	beta-Citraurol	Terpenoids	Triterpene	399.31	434.318	10.7063	M+H-2H2O	10.6485	MS2-Insilico	0.6501	rp	57593-78-9	23426325	HMDB0035685	-	-	2359.65	2078.9	2115.68	2192.79	3359.25	2094.79	1993.59	2919.37	3505.96	1686.08	3411.71	3164.49	2298.9	1861.24	2207.25	2449.11	2611.98	3350.8	3440.19	2185.15	2134.14	2257.43	2025.8	2039.54	2976.75	2751.37	2899.94	2931.41	--
MW0012443	C20H30O3	15d-Prostaglandin A1	Hormones and hormone related compounds	Hormones and hormone related compounds	301.209	318.219	11.5931	M+H-H2O	13.3904	MS2-Search-DB	0.9127	rp	573951-20-9	16061103	-	36218	-	1.18088e+06	1.09676e+06	1.14488e+06	1.14896e+06	1.16335e+06	1.13703e+06	1.35401e+06	1.26101e+06	1.25446e+06	1.20012e+06	1.22561e+06	1.24118e+06	1.65484e+06	1.66753e+06	1.62304e+06	1.41517e+06	1.45288e+06	1.46497e+06	1.29981e+06	1.24097e+06	1.28327e+06	1.07486e+06	1.30351e+06	1.18039e+06	1.4324e+06	1.42558e+06	1.43228e+06	1.42857e+06	--
MW0062186	C21H30O2	Progesterone	Hormones and hormone related compounds	Hormones and hormone related compounds	315.228	314.225	12.0366	M+H	6.85393	MS2-Search-DB	0.9284	rp	57-83-0	5994	HMDB0001830	402	C00410	83656.4	84957.7	91622.4	92782.8	94191	86047	147383	145066	127850	137943	119251	137846	71996.9	81065	78152.8	88670.9	82014.2	77494.7	50436.2	46579.2	46440.9	45629.9	47336.5	44778.4	83499.1	83424.8	83928.8	83502.2	ko01100
MW0115178	C3H8O2	Propylene glycol	Alcohol and amines	Alcohols	121.028	76.0524	2.4292	M-H+2Na	11.8204	MS2-Search-DB	0.7378	rp	57-55-6 | 123120-98-9 | 4254-16-4	1030	HMDB0001881	3220	C00583	165.943	139.863	75.2002	129.718	189.603	163.064	1076.78	1041.42	1080.15	1066.09	973.941	1060.99	63.9789	127.493	101.636	156.081	158.385	116.55	148.96	131.577	127.1	131.313	123.37	148.558	344.854	357.401	347.317	360.211	ko00640,ko01100
MW0126112	C15H12N2O2	Phenytoin	Heterocyclic compounds	Heterocyclic compounds	252.087	252.09	3.2771	M+	2.38506	MS2-Search-DB	0.823	rp	57-41-0	1775	HMDB0014397	-	C07443	1088.35	1216.94	751.566	1005.05	1560.91	1494.84	3992.49	3610.38	4532.7	3561.16	3378.64	3687.72	297.446	446.106	446.827	288.234	412.281	385.185	1657.81	2340.59	1310.57	1811.23	2606.8	2130.2	1175.58	1187.86	1170.38	1117.52	--
MW0140103	C23H31ClO6	(+)-Cloprostenol methyl ester	Hormones and hormone related compounds	Hormones and hormone related compounds	403.164	438.181	4.6955	M+H-2H2O	0.84035	MS2-Search-DB	0.8523	rp	56687-85-5	11732885	-	64695	-	2.1512	83.1682	42.3074	239.951	124.981	215.299	159.5	14.774	25.3271	9.67032	19.8779	189.083	1938.45	1644.14	3768.06	2619.62	8301.34	2404.86	256.325	736.497	533.114	1194.84	765.979	620.127	1093.68	1092.61	1074.9	1120.89	--
MEDL02592	C18H16O5	4',5,7-Trimethoxyflavone	Flavonoids	Flavonoid	313.109	312.1	0.5684	M+H	8.03288	MS2-Search-DB	0.7191	rp	5631-70-9	79730	HMDB0030842	-	-	6201.3	6081.15	7040.95	6800.32	7451.15	7064.22	10200.8	10411.3	9903.32	10041.1	8956.7	10682.1	1456.86	1655.91	1490.87	1927.38	2096.35	1065.95	1746.31	1878.24	2049.07	2070.79	2032.12	1959.25	5410.25	5528.65	5440.03	5444.75	--
MW0061080	C23H40O4	Persin	FA	Others	403.281	380.293	12.1783	M+Na	1.64975	MS1	0.7104	rp	56164-07-9	5283266	HMDB0041103	-	-	5000.4	4515.45	4988.32	3529.92	3840.93	3925.64	3342.26	3426.05	3705.85	4675.13	5898.35	6642.81	2496.09	3572.58	5048.62	4986.23	4307.15	4890.33	2854.22	4073.66	3318.24	4469.22	4893.94	4034.21	3013.17	3019.23	3029.9	3041.18	--
MW0169829	C13H15NO2	Securinine	Heterocyclic compounds	Heterocyclic compounds	240.093	217.11	9.104	M+Na	14.8121	MS2-Search-Local	0.8362	rp	5610-40-2	442872	-	43991	-	4174.53	5474.3	5206.26	4276.17	4957.42	5802.95	5856.4	4204.36	5296.9	6493.6	6405.14	5279.57	5274.82	5827.73	5673.31	5876.16	5463.46	4951.78	3926.2	4902.2	4272.16	3937.48	3584.05	4313.75	4747.31	5081.19	5143.14	5273.54	--
MW0117761	C9H15NO3	Prima-1	Aldehyde,Ketones,Esters	Ketones	232.118	185.105	2.9383	M+HCOO+2H	3.53811	MS2-Search-DB	0.7203	rp	5608-24-2	322968	-	64852	C75635	10988.2	12182.9	12755.3	13476.4	13381.6	13458.6	9659.05	9644.51	9909.01	9422.72	8628.95	9449.54	1613.01	2300.44	1829.12	1741.03	1928.66	1505.19	1003.6	1206.86	1487.66	1445.05	1190.19	1207.61	5275.22	5322.82	5389.37	5322.98	--
MW0105531	C3H7NO2	L-Alanine	Amino acid and Its metabolites	Amino acids	90.0549	89.0477	0.758	M+H	0.114607	MS2-Search-Local	0.9626	rp	56-41-7	5950	HMDB0000161	-	C00041	9095.27	8614.58	8533.61	8122.02	8821.71	9146.7	8810.55	9067.09	8803	8201.08	8180.51	8038.54	8084.65	8366.84	8899.33	8751.18	7934.32	8086.71	7602.75	6970.9	7356.36	7659.62	6898.63	7095.74	8148.09	8185.76	8184.63	8272.06	ko00250,ko00270,ko00430,ko00450,ko00470,ko00970,ko01100,ko01200,ko01230,ko02010,ko04122
MW0125165	C5H6N2OS	Methylthiouracil	Heterocyclic compounds	Heterocyclic compounds	184.046	142.02	0.5697	M+CH3CN+H	19.6687	MS2-Search-DB	0.6494	rp	56-04-2 | 1123-10-0 | 91795-77-6	667493	-	44256	C19265	35982.1	36126.7	38792.2	39979.6	39651.7	38335.2	34881	36781.6	36269.8	35219.5	35571.9	33814.9	42689.7	40037.4	40716.7	38587.9	43583.3	46578.9	50898.7	57317	58299.2	58356.4	59148.3	51378.1	43442.1	43735.9	43813.8	43739	--
MEDL00655	C22H27FN4O2	Sunitinib	Others	Medicine	797.444	398.212	3.6188	2M+H	12.7032	MS2-Search-DB	0.6754	rp	557795-19-4	5329102	HMDB0015397	-	-	333.811	375.899	195.482	406.486	415.095	264.419	919.7	790.714	649.287	602.04	496.995	437.73	12.178	15.3303	8.57176	27.4074	23.6806	12.9857	20.748	14.454	17.0787	12.9959	20.492	7.60525	270.605	261.372	275.189	277.413	--
MW0121790	C9H5F3N2O2	6-(Trifluoromethyl)-1,4-dihydroquinoxaline-2,3-dione	Aldehyde,Ketones,Esters	Ketones	269	230.03	5.5744	M+K	4.21975	MS1	0.6549	rp	55687-31-5	191382	-	-	-	11194.8	9117.5	10194.8	9806.56	10973.8	10406.5	11662.4	11410.1	11703.2	10860	7839.6	11077.9	12403.8	8164.24	9551.47	8999.99	6138.99	5901.37	10026	7752.95	5927.71	5608.26	5631.18	6590.41	7543.24	7949.74	7628.7	7346.57	--
MW0112869	C5H10O	Prenol	Alcohol and amines	Alcohols	104.107	86.0732	9.8195	M+NH4	0.197079	MS2-Search-DB	0.6372	rp	556-82-1	11173	HMDB0030124	-	C01390	34499.8	35056.4	42882.3	37085.8	34736.2	40685.1	27174.6	13950.2	25769.1	24581.8	29287.9	30100.7	34128.3	51060.8	36854.7	44023.3	39673.1	39908	92834.7	58765	29982.2	40967.1	31176.4	32422.9	47838.5	48461.5	48356.1	49189	ko00740
MW0153402	C26H36O11	Mascaroside	Heterocyclic compounds	Heterocyclic compounds	507.224	524.226	10.1435	M+H-H2O	2.12436	MS2-Insilico	0.6235	rp	55465-97-9	442057	HMDB0035603	-	C09132	6315.33	7090.14	5952.92	6364.59	6118	6296.68	5771.62	5656.17	6898.8	5479.44	5762.44	5595.31	6257.33	6097.69	6395.27	5762.53	6468.91	6523.67	7627.82	5252.22	5395.42	5753.36	5345.86	5166.29	6090.6	6161	6093.33	6170.61	--
FDATN00983	C21H29ClN2O5	Trimethobenzamide hydrochloride	Others	FDA	866.401	424.176	4.0146	2M+NH4	15.6041	MS2-Search-Local	0.6149	rp	554-92-7	68385	-	-	C75602	4463.41	5284.71	5810.29	6603.07	6855.22	7038	7810.08	12713	12215.4	12463.1	12290.7	14976.1	12478.2	16366.9	15097.9	9652.27	8938.02	14850.2	5849.22	12478	17023	4847.14	8619.48	9610.56	7588.8	7890.48	7824.96	8109.78	--
MEDP1685	C18H39NO3	Phytosphingosine	SL	SPH	318.302	317.293	5.8037	M+H	2.3586	MS2-Search-Local	0.7447	rp	554-62-1	122121	HMDB0004610	7066	C12144	109595	29577.3	46566.4	40777.3	39238.9	40766.2	82978.2	35441.3	17615.4	25639.8	27911	33219.8	102121	42978.7	38491.7	36689.3	34085.2	23007.8	106783	59158.6	88593.7	98852.9	68583	66324.6	71958.4	71967.5	72423.7	72052.8	ko00600,ko01100
MW0004236	C9H13NO2	3-Methoxytyramine	Benzene and substituted derivatives	Phenolics	234.043	167.095	2.754	M-2H+3Na	14.7736	MS2-Search-Local	0.5063	rp	554-52-9	1669	HMDB0000022	5094	C05587	165.877	246.442	235.244	247.698	103.859	260.371	748.299	645.039	617.289	701.447	615.997	624.996	47.1563	48.4401	34.7839	29.0067	26.0715	34.1833	62.7362	27.561	28.0741	15.5761	44.0931	40.7121	249.456	247.904	233.725	259.751	ko00350,ko01100
MW0157149	C47H76O17	Soyasaponin II	Terpenoids	Triterpene Saponin	935.493	912.508	3.9654	M+Na	13.5198	MS2-Search-DB	0.7328	rp	55319-36-3	443614	HMDB0034650	-	C12081	839.547	735.42	825.407	1131.86	904.893	927.137	2281.06	1465.28	1458.8	1291.04	1333.58	1527.39	162.185	248.854	165.486	67.0729	80.0635	72.894	70.7789	100.409	89.0081	66.9989	42.4267	117.247	684.158	675.873	675.235	685.693	--
MW0150606	C37H42O10	Daphnetoxin, 12-((1-oxo-2,4,6-decatrienyl)oxy)-, (12-beta(2E))-	Benzene and substituted derivatives	Benzene and substituted derivatives	646.28	646.278	9.7674	M+	6.40952	MS2-Insilico	0.5624	rp	55306-10-0	5369749	-	-	-	2942.16	2071.69	2644.23	2917.62	3850.12	2463.86	2136.3	1466.26	2357.79	1520.01	2460.65	1915.83	2943.17	4430.45	2697.1	3870.49	2163.76	2463.74	7755.38	6646.35	6367.2	6524.94	5431.28	5925.28	3697.69	3622.4	3787.01	3867.51	--
MW0102809	C28H47NO4S	Tiamulin	Terpenoids	Ditepenoids	493.32	493.323	9.1298	M+	12.8539	MS2-Search-DB	0.6118	rp	55297-95-5	656958	-	-	-	4382.44	5217.22	6137.65	4834.13	5116.1	6220.57	6274.49	6037.37	5052.84	5017.75	5448.93	4600.52	6384.55	6356.91	5006.99	4675.86	7182.36	6049.56	5192.35	4665.47	5604.33	6799.56	3992.32	6385.92	4162.4	4211.11	4048.26	4413.64	--
MW0107837	C20H38N6O4	Leupeptin	Amino acid and Its metabolites	Small Peptide	427.305	426.296	10.4791	M+H	6.57832	MS2-Search-DB	0.9155	rp	55123-66-5 | 103476-89-7 | 24365-47-7	72429	-	44689	-	4365.72	6322.15	6991.09	8457.7	7869.08	7069.62	4357.98	6616.2	5842.98	5964.45	6587.08	6974.87	4720.25	7772.94	6799.67	12479.1	12266.3	6848.12	5092.57	8127.24	8228.28	7463.83	8415.48	8623.47	6618.02	6599.23	6158.03	6900.76	--
MW0062251	C20H34O5	5-trans-PGF2alpha	Hormones and hormone related compounds	Hormones and hormone related compounds	337.237	354.241	11.7637	M+H-H2O	3.28764	MS2-Search-DB	0.9416	rp	551-11-1	5283078	HMDB0001139	6032	C00639	7912.86	8842.62	7329.53	9182.42	8625.8	9807.45	8175.24	8142.79	7011.44	7848.03	6723.73	7863.58	12384.9	13537.6	13677.4	13407.4	11764.4	11559.6	18421.1	17598.1	17354	16800.3	16733	17002.2	12121.2	12384.3	12139.9	12220.8	ko00590,ko01100,ko04080
MW0125855	C9H7NO2	N-Methylphthalimide	Alcohol and amines	Amines	225.061	161.048	6.5742	M+CH3CN+Na	3.81025	MS2-Search-DB	0.7158	rp	550-44-7	11074	HMDB0004284	-	-	8605.82	7546.03	8051.82	7559.46	7848.8	8161.22	6848.13	7087.71	7136.46	7168.47	9522.69	7909.87	7192.01	7334.66	6037.75	6019.81	7990.34	5941.8	4794.82	4059.49	3389.63	5054.29	4664.87	4684.96	6694.63	6754.28	6786.65	6757.99	--
MW0016248	C6H14O6S2	Busulfan	Organic acid And Its derivatives	Sulfonic acids	264.058	246.023	6.5749	M+NH4	0.0493333	MS2-Search-DB	0.7217	rp	55-98-1	2478	HMDB0015143	-	C06862	2920.01	2664.01	2849.77	2800.27	2665.83	2866.89	2508.37	2483.5	2175.37	2750.48	3517.89	2832.27	2750.52	2608.07	2378.14	1959.81	2867.45	1846.22	1903.86	1770.64	742.861	2052.23	1860.67	1601.19	2518.07	2540.55	2531.21	2557.53	--
MW0061627	C28H32O11	Physalin D	Steroids	Steroid	545.208	544.194	10.7624	M+H	7.93296	MS2-Insilico	0.6032	rp	54980-22-2	431071	HMDB0034353	-	-	7726.23	9089.1	9297.18	9463.34	9703.4	9041.48	11213	11594.2	12465.7	10570.7	13593.1	12635.4	5096.82	6203.18	7020.9	5912.42	8103.7	6414.01	3105.74	2909.76	3190.36	2908.86	2759.16	2536.08	8587.47	8482.38	8568.75	8461.15	--
MW0126537	C19H16N2	Sempervirene	Heterocyclic compounds	Heterocyclic compounds	339.086	272.131	5.1044	M-2H+3Na	3.33862	MS2-Search-DB	0.718	rp	549-92-8	168919	-	-	C09240	2204.77	2172.85	2359.53	2465.33	2607.79	2793.12	2393.61	2102.05	2616.66	2906.14	2467.86	2844.01	3068.6	2696	2684.05	2778.13	1869.65	2863.55	2672.14	2886.05	2954.4	2716.04	2740.72	2731.98	2433.69	2440.92	2468.8	2446.49	--
MW0120912	C19H32O4	5-(Tetradecyloxy)-2-furoic acid	Organic acid And Its derivatives	Organic acid And Its derivatives	325.236	324.23	9.9004	M+H	6.27811	MS2-Search-DB	0.833	rp	54857-86-2	115175	-	34518	-	8971.01	10377.7	10956.3	10042.5	9968.5	9835.6	10309.1	9622.96	10140	11237	14034	11533.9	10195.4	10776.2	10020.3	9356	8784.57	12937.7	8593.17	7382.4	8193.46	7663.6	7352.63	6297.38	5617.6	5778.94	5731.26	5862.18	--
ZINC31154891	C19H30O8	Roseoside	Aldehyde,Ketones,Esters	Ketones	493.153	386.194	10.4673	M+K+NaCOOH	0.17025	MS1	0.7458	rp	54835-70-0	9930064	-	-	-	821.458	1026.23	427.334	946.865	827.666	880.645	501.204	715.096	470.128	625.693	633.552	790.309	928.395	1070.2	690.566	978.938	950.693	1064.3	1998.86	1338.33	1905.61	1683.45	2098.57	2419.27	1597.99	1544.35	1552.27	1597.65	--
MW0004043	C7H7NO3	3-Hydroxyanthranilic acid	Benzene and substituted derivatives	Benzene and substituted derivatives	153.041	153.043	1.8082	M+	3.73569	MS2-Search-DB	0.8447	rp	548-93-6	86	HMDB0001476	3275	C00632	10845.5	11832	11200.6	11306.3	11479.6	11969.4	3432.61	3181.9	3468.64	3291.42	3160.59	3789.29	3757.69	4868.91	4107.91	4295.5	4301.5	3914.37	2837.03	2668.53	2961.12	2813.7	2945.75	2776.25	4223.08	4244.2	4257.83	4279.7	ko00380,ko01100,ko01240
MW0052489	C28H44O2	Doxercalciferol	Alcohol and amines	Alcohols	377.323	412.334	11.1779	M+H-2H2O	13.1785	MS2-Search-DB	0.8304	rp	54573-75-0	5281107	-	-	C08211	3271.69	474.434	246.754	1209.44	1009.52	1055.55	796.309	235.233	678.436	445.132	1074.99	650.139	668.671	626.329	594.745	947.237	4013.16	3265.17	858.778	1439.69	22042	1961.05	7724.03	7623.87	1529.26	1577.81	1524.67	1662.97	--
MW0158075	C6H12N3OP	Triethylenephosphoramide	Heterocyclic compounds	Heterocyclic compounds	174.077	173.072	0.7977	M+H	0.50225	MS1	0.7376	rp	545-55-1 | 27030-72-4	11016	-	-	C19543	981.385	1679.05	1446.24	1688.75	1863.64	1886.34	2366.52	2521.05	1998.46	2067.01	2180.56	2451.48	919.883	1456.17	1495.31	803.223	2124.57	1092.54	382.207	220.902	106.901	334.906	58.1079	61.8897	1129.28	1029.51	1218.46	1197.63	--
MW0103202	C27H43NO7	Zygadenine	Alkaloids	Alkaloids	438.242	493.304	2.442	M+H-C4H8	5.986	MS1	0.6207	rp	545-45-9	442987	-	-	C10831	702.288	1135.78	1113.78	1545.6	1195.18	153.347	3543.76	1448.83	742.327	2071.95	1969.11	1920.66	1983.07	3575.48	2276.56	1687.52	1638.42	2512.02	850.287	1518.51	1670.93	998.209	882.732	1514.09	1740.3	1702.03	1740.9	1733.08	--
MEDL02767	C18H37NO2	Palmitoylethanolamide	FA	Others	282.28	299.282	6.4843	M+H-H2O	3.926	MS1	0.6609	rp	544-31-0	4671	HMDB0002100	-	C16512	1817.58	1774.88	1772.76	2240.82	1928.93	1879.87	1435.61	1084.28	966.005	1432.55	1317.27	1501.4	177.835	136.853	370.728	258.334	269.47	293.883	153.632	346.635	264.572	465.411	168.374	296.208	738.346	764.094	742.207	766.146	ko04080
MEDP1230	C21H38O3	Glycidyl oleate	GL	MG	339.291	338.282	11.0239	M+H	2.84883	MS2-Search-Local	0.7399	rp	5431-33-4	5354568	-	-	C19426	4385.99	5973.07	4896.91	4617.65	4749.96	5989.76	5958.13	6246.51	5803.91	8591.3	5990.65	6625.91	9526.1	10681.8	8567.98	8065.7	7735.79	6831.01	7299.73	6599.27	6589.45	7448.47	7053.68	6752.79	8623.15	8868.93	8732.02	8893.89	--
MW0129900	C14H17NO	1-Cinnamoylpiperidine	Heterocyclic compounds	Heterocyclic compounds	279.149	215.131	2.7618	M+CH3CN+Na	2.7293	MS2-Search-DB	0.6911	rp	5422-81-1	764160	-	263514	-	1573.34	1742.1	1768.69	1723.48	906.794	1033.1	532.236	1060.27	1522.07	1461.7	1441.86	1662.49	1399.25	2044.89	1542.3	1820.92	1851.07	1910.2	2130.98	2484.01	1217.33	2596.47	2687.93	2267.36	1996.25	2588.84	3288.37	2851.32	--
MEDN1412	C19H20N8O5	Aminopterin	Heterocyclic compounds	Heterocyclic compounds	479.109	440.156	2.0007	M+K	20.2076	MS2-Search-Local	0.706	rp	54-62-6	169371	HMDB0001833	-	-	412.377	417.4	386.326	418.391	407.809	425.298	2087.97	2107.45	1440.47	1367.1	1087.55	1221.16	0.921984	5.07091	9.31198	3.31917	5.53194	6.91489	2.85814	3.68796	43.744	0.921982	35.8864	48.894	509.426	508.147	509.754	511.62	--
MW0053602	C36H62O9	Ginsenoside F1	Steroids	Steroid	661.419	638.439	8.895	M+Na	18.252	MS2-Search-DB	0.6736	rp	53963-43-2	9809542	HMDB0039555	-	C20780	5084.93	3471.2	3859.86	4718.97	4692.04	4089.94	5944.37	5435.17	4778.11	2398.41	4823.99	6080.99	5340.38	3645.31	2974.68	4841.35	4618.86	4441.71	2248.74	3065.54	2495.32	3136.46	4566.04	2278.88	4435.61	4134.54	4372.84	4631.79	--
MW0054600	C21H44NO7P	LysoPE 16:0	GP	LPE	454.295	453.286	8.5059	M+H	3.09007	MS2-Search-Local	0.9508	rp	53862-35-4	9547069	HMDB0011503	-	-	1.11532e+06	972392	1.17077e+06	1.15205e+06	1.11767e+06	1.05561e+06	1.02213e+06	883258	957274	913129	1.27544e+06	1.15857e+06	1.24674e+06	1.62449e+06	1.34834e+06	1.4242e+06	1.38547e+06	1.15821e+06	2.90293e+06	3.47569e+06	3.36994e+06	3.15024e+06	3.37535e+06	3.31068e+06	2.15468e+06	2.15486e+06	2.16154e+06	2.15025e+06	--
MW0013397	C23H38O4	MG(0:0/20:4(5Z,8Z,11Z,14Z)/0:0)	GL	MG	379.283	378.277	11.1921	M+H	1.17982	MS2-Search-DB	0.9321	rp	53847-30-6	5282280	HMDB0004666	-	C13856	79147.7	100316	106537	100455	92030.3	99504.7	82552.1	91001	102747	115576	123351	128709	96608.3	112324	105108	99598.9	115603	120777	70725.3	80205.9	68661.2	58113.4	72682.4	55117.8	89654.8	92125.8	92214	89929.5	ko04080
MW0053719	C27H50O6	Glycerol tricaprylate	GL	TG	517.371	470.361	11.2125	M+HCOO+2H	3.44279	MS2-Search-DB	0.6837	rp	538-23-8	10850	HMDB0011187	-	C13044	1597.95	1716.59	2099.52	1824.11	1987.4	1913.19	1351.91	1510.8	1259.69	1581.6	1353.42	1480.09	2370.52	3065.15	2286.68	1595.8	3048.98	1440.13	2956.11	4614.89	1793.5	3608.86	3090.02	3461.7	1950.01	1913.5	1902.78	1861.62	--
MW0143337	C7H10O6	4-Hydroxy-2-oxoheptanedioic acid	Organic acid And Its derivatives	Organic acid And Its derivatives	191.056	190.048	4.3152	M+H	0.65475	MS1	0.7339	rp	53795-98-5	553	-	-	C05601	3544.31	3506.7	4132.68	3848.88	4256.4	4407.24	4510.61	4712.16	4922.94	4872.1	4279.24	4659.14	4139.01	3268.91	2970.42	2374.76	4085.55	3082.87	762.863	111.142	241.479	513.703	304.067	191.372	2613.35	2610.6	2567.29	2597.2	--
MW0000210	C30H39NO5	[(1R,2R,3E,5R,7S,9E,11R,12S,14S,15R,16S)-16-benzyl-5,12-dihydroxy-5,7,14-trimethyl-13-methylidene-18-oxo-17-azatricyclo[9.7.0.01,15]octadeca-3,9-dien-2-yl] acetate	Benzene and substituted derivatives	Benzene and substituted derivatives	458.271	493.283	11.2166	M+H-2H2O	6.32335	MS2-Search-DB	0.7481	rp	53760-19-3	13892272	-	85119	-	2600.36	2650.8	2749.34	2509.43	2477.88	2404.98	2200.45	1853.5	2207.74	1587.87	1417.92	1852.1	883.707	820.314	728.548	724.314	939.961	766.84	874.637	741.852	929.554	434.247	772.383	471.684	1620.69	1606.17	1628.13	1612.34	--
MW0157470	C41H48N2O8	Thalicarpine	Alkaloids	Alkaloids	696.349	696.341	9.1489	M+	10.7519	MS2-Insilico	0.6519	rp	5373-42-2	21470	-	-	C09655	7052.92	7593.24	7389.17	7502.78	7470.67	6992.57	7790.34	7495.52	7454.05	7037.32	7423.27	7468.26	6710.26	6875.59	7163.05	6988.78	7185.74	7433.2	8007.49	7879.33	7607.87	8376.44	7976.31	8294.86	7684.14	7728.41	7790.63	7730.04	--
MW0049025	C30H46O7	Corosin	Organic acid And Its derivatives	Organic acid And Its derivatives	560.371	518.324	10.4321	M+CH3CN+H	24.3914	MS2-Insilico	0.5508	rp	53527-49-4	286498	HMDB0035699	-	-	1.48701e+06	1.34011e+06	1.37631e+06	1.274e+06	1.83993e+06	1.67492e+06	1.92786e+06	1.79411e+06	1.71885e+06	1.66943e+06	1.68258e+06	1.78637e+06	1.20514e+06	1.69558e+06	1.85572e+06	1.81797e+06	1.78154e+06	1.75081e+06	1.6564e+06	1.58076e+06	1.63566e+06	1.77162e+06	1.73424e+06	1.88529e+06	1.89786e+06	1.90756e+06	1.91033e+06	1.90241e+06	--
MW0169955	C7H7NO2	Trigonelline	CoEnzyme and vitamins	CoEnzyme and vitamins	138.055	137.048	0.782	M+H	0.683929	MS2-Search-Local	0.9727	rp	535-83-1	5570	HMDB0000875	273	C01004	15072.2	15715.1	14401.1	15224.6	17290.2	16552.1	18099.2	18080.4	15489.1	17960.6	16180.7	2932	12500.4	14300.4	14983	16664.1	13937.1	13138.2	8687.36	8777.04	8701.21	7345.83	8505.96	8180.87	12695.6	12791.5	12782.8	12979.3	ko00760
MW0000084	C20H24N2O3	3-Hydroxyquinidine	Alkaloids	Alkaloids	341.188	340.179	11.0401	M+H	5.3065	MS2-Search-DB	0.8733	rp	53467-23-5 | 129702-12-1	13217486	-	2228	-	903.281	2001.16	2014.77	1829.04	1480.85	1935.9	646.365	450.874	608.538	987.353	540.554	676.895	2436.52	2409.37	2218.69	2081.59	2447.42	2447.69	5492.07	4763.91	4511.9	4434.51	5157.17	4369.1	3551.82	3521.8	3526.59	3558.16	--
MW0141342	C38H60O9	Croton factor F1	Aldehyde,Ketones,Esters	Esters	625.399	660.424	9.0458	M+H-2H2O	15.9971	MS2-Insilico	0.5611	rp	53202-98-5	334044	-	-	C09153	3711.37	3494.99	3137.02	3120.02	4021.37	3770.53	2973.91	3463.59	3985.36	2562.74	3841.48	3605.31	3706.98	3662.6	4515.58	4083.89	2278.41	3308.95	4846.58	2241.91	2749.36	1984.17	3586.34	3233.04	3546.89	3431.56	3560.12	3372.18	--
MW0122716	C21H18ClNO6	Acemetacin	Heterocyclic compounds	Heterocyclic compounds	869.119	415.082	4.3699	2M+K	9.77025	MS2-Search-DB	0.6981	rp	53164-05-9	1981	-	44207	-	66801.7	54855.3	50448.7	45987.7	24297.1	42273.3	12729.3	24180.4	14415.8	13001.2	12153.3	11210	63558.5	124999	176191	90456.3	89062.2	165412	99991.7	73295.9	102668	124681	157119	91691.9	68614	77714.6	81172.5	73968.8	--
MEDL02562	C30H48O5	Euscaphic acid	Terpenoids	Triterpene	489.356	488.35	11.9609	M+H	2.71863	MS2-Search-DB	0.6934	rp	53155-25-2	471426	HMDB0036651	-	C17890	8955.11	9968.55	9637.19	10101.2	8648.16	11229.1	12212.9	10939.7	9890.83	11995.8	12077.6	9377.02	10210.8	9381.99	9173.59	8654.23	8250.21	11760.3	12676.4	12594.6	8835.09	12496.1	8423	8404.83	9733.46	9930.05	9657.55	9161.77	--
MW0103634	C21H27N7O14P2	Nadide	Nucleotide And Its metabolites	Nucleotide and Its metabolites	702.086	663.109	3.6203	M+K	15.6382	MS2-Search-DB	0.6194	rp	53-84-9	5892	HMDB0000902	-	C00003	1.48402	6.4369	1.50263	2.91602	30.7235	4.31996	201.384	296.61	270.451	223.709	274.86	262.472	4.87964	2.72679	4.15511	6.17701	4.10565	1.63236	3.29869	3.01741	2.91846	3.56393	2.61908	7.28996	95.2807	95.3441	92.5972	94.8565	ko00190,ko00730,ko00760,ko00983,ko01100,ko01240
MW0103629	C21H30N7O17P3	NADPH	CoEnzyme and vitamins	CoEnzyme and vitamins	792.115	745.091	4.0148	M+HCOO+2H	15.1488	MS2-Search-DB	0.6556	rp	53-57-6	5884	HMDB0000221	3691	C00005	1756.5	1944.9	2038.92	2340.32	2089.48	2412.29	5757.77	5607.48	5190.09	5974.97	5200.97	5482.29	686.037	1236.13	731.354	960.04	1567.58	1000.5	9.45736	258.805	126.015	28.8098	80.7201	99.9505	2145.31	2185.19	2179.16	2235.21	ko00480,ko01100
MW0107090	C13H24N4O4	Glycyl-L-prolyl-L-lysine	Amino acid and Its metabolites	Small Peptide	342.211	300.18	11.7767	M+CH3CN+H	0.0927782	MS2-Search-DB	0.722	rp	52766-29-7	24944865	-	20897	-	1887.05	2204.35	1787.74	2100.77	2075.77	1879.56	1570.93	1729.29	1753.18	2172.86	1853.84	2096.94	2288.78	2008.33	2798.12	3166.9	2506.73	2029.96	3614.63	3780.77	3982.5	2863.17	2936.07	2078.6	2345.36	2260.15	2344.17	2394.61	--
MW0113862	C15H17NO4	Actiphenol	Benzene and substituted derivatives	Phenolics	276.12	275.116	1.1248	M+H	0.60475	MS1	0.7351	rp	526-02-3	245940	-	-	-	4308.06	4187.57	4754.42	5772.43	5096	4042.61	3265.12	4088.64	3372.75	4183.85	3185.7	3616.35	3293.58	4043.34	2633.67	3877.07	3289.19	2773.1	1542.79	1250.49	982.072	954.089	1278.24	1401.33	3267.56	3349.96	3400.26	3361.56	--
MW0148472	C41H64O15	Diginatin	Steroids	Steroid	779.444	796.424	3.587	M+H-H2O	21.5112	MS2-Insilico	0.5132	rp	52589-12-5	441855	-	-	C08861	423.092	67.0839	26.4271	44.7226	400.264	134.742	491.704	2711.53	462.505	542.638	329.714	388.644	2974.67	2914.41	1754.89	2805.79	3110.11	3600.88	3886.9	2868.83	3993.09	3594.25	3508.56	3467.13	1700.87	1720.18	1726.11	1557.47	--
MW0006430	C29H41NO4	Buprenorphine	Benzene and substituted derivatives	Benzene and substituted derivatives	468.31	467.304	8.8236	M+H	5.08274	MS2-Search-DB	0.7355	rp	52485-79-7	644073	HMDB0015057	-	C08007	7874.15	9540.57	8671.83	8869.26	8273.38	8756.54	13575.3	11732.2	11449.4	12086.1	13734.8	12213.9	5934.94	6994.52	5289.24	7361.18	6461.18	5902.23	19022.7	11473.1	13193.2	22277.3	6461.88	14283.3	11916.2	11948.2	12190.3	12048.2	--
MW0006905	C19H29NO5	Dipivefrin	Benzene and substituted derivatives	Phenolics	393.242	351.205	8.51	M+CH3CN+H	2.62082	MS2-Search-DB	0.7162	rp	52365-63-6	3105	HMDB0014592	-	C06963	975.018	653.845	693.643	639.109	672.494	583.908	605.54	820.931	494.087	915.058	737.123	485.639	752.185	1658.74	1109.02	1204.02	1319.15	1084.34	2514.58	2282.64	3122.98	3132.44	3082.52	3064.36	1405.41	1458.4	1340.29	1531.66	--
MW0109030	C10H16N2O6	Oxypinnatanine	Amino acid and Its metabolites	Amino acid derivatives	219.098	260.101	0.8553	M+H-COCH2	2.90925	MS1	0.6823	rp	52329-55-2	14779021	HMDB0029403	-	-	8574.28	9262.86	9651.05	12684.7	9962.42	10258.1	6553.97	6505.48	6973.05	6616.27	6132.97	6123.17	2830.68	3836.04	2803.99	3658.22	3185.68	2751.41	664.519	642.795	672.115	654.985	706.056	500.616	4355.69	4450.21	4464.73	4400.62	--
MW0122493	C20H24ClN3OS	7-Hydroxyprochlorperazine	Heterocyclic compounds	Heterocyclic compounds	407.171	389.133	2.3459	M+NH4	7.48124	MS2-Search-DB	0.7243	rp	52172-19-7	12333094	-	2116	-	3778.36	4406.29	4085.69	5310.53	4813.52	4830.81	6410.7	7102.6	6032.56	6290.04	5193.55	7268.77	915.334	1583.43	1233.74	1328.51	993.502	724.164	453.495	270.228	540.616	115.824	445.917	17.2242	2923.7	2932.97	2952.32	2995.81	--
MW0010046	C27H38N2O4	Verapamil	Benzene and substituted derivatives	Benzene and substituted derivatives	455.298	454.283	8.5059	M+H	19.2837	MS2-Search-DB	0.6802	rp	52-53-9	2520	HMDB0001850	3009	C07188	235031	202006	244031	243009	233823	220722	213819	186064	199737	190804	268803	243994	262822	343497	286099	301516	294534	245357	615721	733283	711017	671854	715582	697734	455390	455397	456819	454660	--
MW0168454	C6H11NO2	(2E)-Decenoyl-ACP	Amino acid and Its metabolites	Amino acid derivatives	130.088	129.079	0.6359	M+H	1.84215	MS2-Search-Local	0.9428	rp	52-52-8	2901	HMDB0062225	-	C03969	29924.3	28707.4	29794	29432.9	30256.2	29630.9	33478.9	32518.7	31602.7	29820	28630.9	30819.9	12894	15779.9	15047.1	14688	16471.8	13128	4074.41	4490.93	6469.48	8295.22	7555.33	7670.7	20317.8	20454.2	20358.1	20509.5	--
MW0062152	C23H30O6	Prednisolone acetate	Hormones and hormone related compounds	Hormones and hormone related compounds	466.224	402.204	11.5651	M+CH3CN+Na	5.98051	MS2-Search-DB	0.5428	rp	52-21-1	5834	-	44258	C08180	6295.85	4764.14	5988.88	9189.59	6403.01	5709.02	9818.41	4531.31	6224.38	4054.77	6383.15	5259.5	5762.67	8557.71	5121.01	6324.34	9086.95	5162.95	5510.34	5873.97	4773.76	4744.31	8672.38	4892.39	5560	5616.08	5641.73	5575.89	--
MW0142209	C20H34O2	2alpha-Methyl-5alpha-androstane-3beta,17beta-diol	Hormones and hormone related compounds	Hormones and hormone related compounds	329.244	306.256	10.913	M+Na	0.29875	MS1	0.9926	rp	5197-60-4	230884	-	-	-	1.77537e+06	1.39871e+06	1.17539e+06	113144	1.20005e+06	1.072e+06	864104	1.12583e+06	1.15862e+06	973383	1.08737e+06	1.08275e+06	1.3635e+06	716560	1.3075e+06	1.12793e+06	1.08127e+06	1.17719e+06	853790	867373	709697	835259	722787	842880	104874	105547	108603	105891	--
MW0007535	C13H10O6	Maclurin	Benzene and substituted derivatives	Benzene and substituted derivatives	263.057	262.048	6.5744	M+H	5.61726	MS2-Search-DB	0.8668	rp	519-34-6	68213	HMDB0032644	-	C09951	19263.2	16665.9	18442.2	17061	17636.8	18529.8	15508.9	15481.7	16297.5	16158.8	21177.8	18053.3	16653	15954.4	13447.2	13488.5	17959.7	13130.7	10819.9	8944.53	6841.44	10940.5	10056.5	9804.49	15289	15413.5	15493.2	15594	--
MW0010671	C38H42N2O6	Tetrandrine	Benzene and substituted derivatives	Benzene and substituted derivatives	622.313	622.304	7.676	M+	10.369	MS2-Search-DB	0.6989	rp	518-34-3 | 23495-89-8	73078	HMDB0030174	67862	C09654	2067.6	2100.49	2462.18	2364.26	2533.9	2445.41	2177.04	1167.99	2042.28	2296.11	1683.84	2226.38	1945.58	2289.7	1687.85	1686.43	1793.12	1901.74	9933.37	10580.6	9272	9555.34	9673.2	9535.9	6135.36	6189.28	6278.64	6192.23	--
MW0123238	C16H24N2O3	Carteolol	Others	Medicine	407.172	292.179	10.8246	M+H+CF3COOH	1.73175	MS1	0.7085	rp	51781-06-7	2583	HMDB0014662	-	C06874	714.496	762.393	561.634	347.772	806.439	885.337	408.376	398.114	469.537	528.67	739.553	436.52	2119.09	1409.56	1250.31	1259.1	2148.53	1111.04	3782.67	3220.32	3443.1	3386.4	3642.09	3134.25	2480.33	2491.51	2511.59	2488.99	--
MW0011931	C40H62O	1,2-Epoxy-1,2,7,7',8,8',11,12-octahydro-psi,psi-carotene	Others	Hydrocarbon derivatives	413.426	558.48	2.3732	M+H-C6H10O4	1.91019	MS1	0.7045	rp	51598-36-8	131750917	HMDB0029853	-	-	8.29342	3.49215	4.31125	38.8442	50.4517	31.0182	230.068	305.183	311.026	313.279	342.096	238.149	10.167	12.3413	9.73885	5.03569	7.9972	12.0452	2.1194	3.35684	6.07191	3.68592	12.7165	4.44286	103.363	106.253	103.979	105.709	--
MEDN1387	C5H9NO4	O-acetyl-L-serine	Amino acid and Its metabolites	Amino acid and Its metabolites	147.044	147.053	0.9048	M+	23.1994	MS2-Search-DB	0.7756	rp	5147-00-2	99478	HMDB0003011	3270	C00979	574.854	644.62	634.243	633.104	626.988	688.627	1696.24	2082.06	1753.37	1825.92	1583.23	1941.01	89.9053	82.5598	65.8584	53.2118	109.179	88.9783	57.0873	76.4157	51.1085	10.1715	65.2862	45.9668	519.212	554.934	541.921	531.458	ko00270,ko00920,ko01100,ko01200,ko01230,ko04122
MW0103132	C28H38O6	Withaferin A	Others	Others	493.251	470.267	10.6601	M+Na	12.9224	MS2-Search-DB	0.6504	rp	5119-48-2	265237	-	-	C08841	1.68297e+06	1.62381e+06	1.35174e+06	1.54882e+06	1.56434e+06	1.24267e+06	1.32025e+06	1.23571e+06	1.45795e+06	1.13425e+06	1.38691e+06	1.34023e+06	1.40298e+06	1.34342e+06	1.51117e+06	1.31994e+06	1.35646e+06	1.45006e+06	1.43256e+06	1.27381e+06	1.254e+06	1.26238e+06	1.33431e+06	1.35761e+06	181556	178339	189258	188790	--
MW0000124	C32H41N5O5	alpha-Ergocryptine	Alkaloids	Alkaloids	576.329	575.311	8.9104	M+H	16.2971	MS2-Search-DB	0.7625	rp	511-09-1	134551	-	-	C07545	2619.92	2824.79	2606.84	4991.89	4315.79	5562.45	6791.27	6601.72	6552.22	7980.24	6067.23	6283.62	7001.35	8393.58	3097.19	6558.86	5745.94	6701.89	6845.44	6086.31	6453.39	4885.07	6460.44	5348.74	7361.36	7157.54	7240.48	6988.94	--
MW0169565	C8H11NO3	Norepinephrine	Hormones and hormone related compounds	Hormones and hormone related compounds	356.183	169.074	2.1853	2M+NH4	8.24009	MS2-Search-Local	0.5829	rp	51-41-2	439260	HMDB0000216	5226	C00547	77.6248	587.562	945.541	915.218	1109.11	437.854	1564.12	434.74	932.716	1786.55	1360.69	2020.15	1850.53	2459.56	2574.09	2471.89	2357.2	1690.01	711.567	685.372	596.637	1287.93	1111.18	736.361	657.223	917.548	903.208	990.453	ko00350,ko01100,ko04080
MW0012806	C25H52NO7P	1-Heptadecanoyl-sn-glycero-3-phosphocholine	GP	PC	510.357	509.348	9.1396	M+H	3.72702	MS2-Search-Local	0.9376	rp	50930-23-9	24779463	HMDB0012108	-	C04230	449938	487151	486381	489609	503976	495049	517252	506094	500996	476466	508076	489818	461221	467759	502157	474613	450382	462553	581443	600044	621765	771809	594703	768522	510289	510611	512145	515558	ko00564
MW0107917	C7H15N5O4	L-Name	Aldehyde,Ketones,Esters	Esters	251.151	233.112	2.0916	M+NH4	11.6548	MS2-Search-DB	0.6995	rp	50903-99-6	39836	-	64861	C04337	461.655	616.726	618.199	19034.5	170.663	690.392	92.1514	238.808	185.275	109.52	134.32	192.744	83379.8	89725.8	87094.3	80003.1	70507.9	47531.9	118963	123127	100360	107017	121845	118938	62054	62154.6	62419.1	62144.1	--
MEDP1170	C18H34O	9-Octadecenal	Aldehyde,Ketones,Esters	Aldehydes	284.296	266.261	11.9452	M+NH4	0.217674	MS2-Search-Local	0.6018	rp	5090-41-5	5283381	HMDB0030965	-	-	9268.91	780.996	1915.97	4790.08	4470.58	5193.5	3795.07	4002.58	3475.83	4674.07	9541.11	5731.68	5611.04	3635.98	2890.24	4527.25	13463.1	7880.55	2048.01	6971.65	3765.82	3707.73	4294.22	4359.68	3437.07	3681.66	3611.85	3574.75	--
MW0108107	C17H24N4O3	Lys-Trp	Amino acid and Its metabolites	Small Peptide	441.175	332.185	11.594	M+H	5.03065	MS2-Search-DB	0.7184	rp	50674-18-5	4369395	HMDB0028962	-	-	2188.21	2427.64	1716.6	2545.14	2674.32	1987.19	2315.49	1726.97	2121.86	2800.12	2890.8	3081.41	2621.53	2803.16	2867.99	3002.43	2881.36	2676.05	2147.09	2493.53	1618.06	2151.28	2226.64	1782.91	2692.52	2717.71	2754.63	2647	--
MW0055293	C24H46O2	Nervonic acid	FA	FFA	331.342	366.35	7.3027	M+H-2H2O	13.0498	MS2-Search-DB	0.8456	rp	506-37-6	5281120	HMDB0002368	262	C08323	2076.07	4575.31	5127	4014.81	4836.58	4403.52	2364.6	7460.39	6924.51	4882.46	5910	5584.49	599.894	4474.27	3834.39	5179.46	6783.26	4065.48	271.214	4422.71	5154.35	5744.43	6194.96	6216.52	5458.26	5422.2	5410.34	5476.29	ko01040
MEDL00450	C20H32O2	Arachidonic acid	FA	FFA	327.229	304.24	11.7619	M+Na	1.75514	MS2-Search-DB	0.9993	rp	506-32-1	444899	HMDB0001043	193	C00219	4.09999e+06	4.34962e+06	4.25964e+06	4.20607e+06	4.29095e+06	4.05663e+06	3.94622e+06	3.75745e+06	3.64322e+06	3.69661e+06	3.47161e+06	3.77451e+06	4.96993e+06	5.0028e+06	5.09261e+06	4.98461e+06	4.89027e+06	4.91197e+06	5.81918e+06	3.5682e+06	5.79087e+06	5.39114e+06	5.61372e+06	5.45962e+06	4.87323e+06	4.86965e+06	4.91699e+06	4.87557e+06	ko00590,ko01040,ko01100,ko04745
MW0012560	C16H32O3	16-Hydroxyhexadecanoic acid	FA	FFA	237.222	272.235	10.7725	M+H-2H2O	3.19195	MS2-Search-DB	0.8957	rp	506-13-8	10466	HMDB0006294	-	C18218	6489.78	6545.3	7113.37	7152.43	7283.44	8501.32	8719.68	9889.32	7932.48	9724.82	7714.16	8677.35	5448.6	7729.23	6683.54	6695.19	6388.48	5972.79	3432.47	3535.89	3725.15	3740.93	3575.3	3567.26	6669.23	6803.18	6774.38	6738.38	ko01100
MW0052386	C4H6N2O2	Dihydrouracil	Nucleotide And Its metabolites	Nucleotide and Its metabolites	137.023	114.043	1.9022	M+Na	7.31875	MS1	0.5968	rp	504-07-4	649	HMDB0000076	285	C00429	38.4123	84.97	46.3983	71.546	59.0028	100.702	37.8267	52.3408	43.7763	47.4096	11.7394	67.0808	2637.85	2669.39	1998.88	2484.23	1911.52	1544.92	2590.84	2382.8	2635.17	1428.78	2553.79	2590.74	1754.06	1743.02	1726.9	1698.24	ko00240,ko00410,ko00770,ko01100
MEDP1589	C10H20N2O4	Theonylleucine	Amino acid and Its metabolites	Amino acid and Its metabolites	296.15	232.142	2.2503	M+CH3CN+Na	18.6965	MS2-Search-Local	0.6354	rp	50299-12-2	7021827	HMDB0029065	-	-	90.4862	1739.96	151.629	172.321	126.831	100.11	4003.61	3564.33	3537.67	2595.23	2403.04	3018.19	2620.78	2371.06	3750.74	1462.87	3736.13	3132	9394.79	8701.06	7066.71	10986.7	11107	10558	3674.7	3662.25	3588.52	3754.11	--
MW0133678	C9H8O3	4-Hydroxycinnamic acid	Benzene and substituted derivatives	Phenolic acids	147.044	164.047	1.1676	M+H-H2O	0.440154	MS2-Search-Local	0.8831	rp	501-98-4	637542	HMDB0002035	6450	C00811	7592.97	7809.59	7703.27	8146.4	8319.02	7174.82	17391.8	18310.5	15551.6	21505.1	15166.3	15681.5	1739.17	2144.73	1655.73	1393.79	2077.25	1634.79	802.748	860.736	993.008	963.486	934.756	976.651	7070.62	7108	7346.94	7321.96	ko00130,ko00350,ko01100
MEDN0061	C10H11NO3	Phenylacetylglycine	Amino acid and Its metabolites	Amino acid derivatives	176.071	193.074	4.1102	M+H-H2O	0.641857	MS2-Search-Local	0.7288	rp	500-98-1	68144	HMDB0000821	4237	C05598	6068.93	6371.25	6214.91	6608.1	7139.5	6890.7	6421.22	6442.58	6338.57	7127.35	6107.6	6269.07	7453.1	6484.33	6953.96	6610.3	6115.79	6929.85	6496.3	6254.76	6627.4	6183.83	6250.98	6263.73	6355.7	6366.8	6365.59	6433.76	ko00360
MW0006085	C9H8O4	Aspirin	Organic acid And Its derivatives	Organic acid And Its derivatives	225.01	180.042	0.5684	M-H+2Na	7.09743	MS2-Search-DB	0.709	rp	50-78-2	2244	HMDB0001879	-	C01405	28521.4	31454.4	32397.2	31779.2	33719.2	32986.5	31770.4	33255.9	31341.5	32821.2	30222.3	32986.6	42511.1	37675.8	38714.5	37840	40245.6	44072.3	52906.2	67126.7	65049.6	83608.9	66971.2	57776.4	40924.3	40976.1	41234.1	41282.5	--
MEDN1407	C18H24O3	Estriol	Hormones and hormone related compounds	Hormones and hormone related compounds	577.35	288.173	10.148	2M+H	8.04659	MS2-Search-DB	0.854	rp	50-27-1	5756	HMDB0000153	2581	C05141	3053.45	3443.73	3141.77	3897.24	2934.91	3461.99	3578.81	3249.62	2957.04	3325.45	2721.09	3632.48	3427.7	2898.34	3131.44	2145.62	2098.21	2843.71	3707.69	4303.31	5099.11	4460.83	4240.45	3757.09	3772.94	3846.25	3927.16	3898.73	ko01100
MW0002155	C8H8O	2,3-Dihydrobenzofuran	Benzene and substituted derivatives	Benzene and substituted derivatives	103.054	120.058	1.9175	M+H-H2O	0.00651932	MS2-Search-Local	0.8714	rp	496-16-2	10329	HMDB0013815	-	-	37942.1	39416.5	38665.4	40238.9	41532.9	41380.7	52419.1	49361.5	45669.6	49756.6	43873	46273.6	10904.5	16554.8	15585.2	12063.9	15396.5	12487.4	7732.49	8422.64	8558.83	7846.19	7316.64	7396.48	21567.5	21987.3	22226	21908.6	--
MW0007122	C20H21ClO4	Fenofibrate	Benzene and substituted derivatives	Benzene and substituted derivatives	361.119	360.113	4.1103	M+H	3.85148	MS2-Search-DB	0.7724	rp	49562-28-9	3339	HMDB0015173	-	C07586	2767.1	3236.93	2925.31	3226.26	3109.68	3268.05	3440.71	3165.73	3064.73	3114.93	2960.31	3192.82	3369.52	3033.69	3383.68	3533.24	3124.4	3184.76	3115.95	2794.71	3363.31	3124.96	3248.65	3055.83	2962.06	2994.6	3026.77	2993.89	--
MEDP1186	C6H9NO3	Methyl-2-pyrrolidone-5-carboxylate	Aldehyde,Ketones,Esters	Esters	304.151	143.058	1.6277	2M+NH4	4.43778	MS2-Search-Local	0.7321	rp	4931-66-2	78646	-	-	-	5824.19	4417.53	4077.06	6265.89	4153.15	4070.6	4030.93	3667.64	3485.38	5278.53	2570.5	3924.25	1629.74	2362.74	2273.41	2096.62	2036	1986.98	1592.32	2020.29	1640.33	2024.58	1666.55	1683.21	2594.85	2548.54	2643	2499.82	--
MW0153770	C15H20N2S	Methaphenilene	Benzene and substituted derivatives	Benzene and substituted derivatives	244.119	260.135	2.4731	M+H-NH3	0.7015	MS1	0.7328	rp	493-78-7	10306	-	-	-	1816.99	3281.01	2099.76	2266.31	3358.45	3385.62	3302.58	3365.81	3557.52	3571.98	3371.33	3315.42	762.894	1055.43	1134.71	1042.71	997.93	829.966	103.373	139.121	183.669	95.9212	94.9405	23.9661	1482.62	1476.65	1519.77	1468.72	--
MW0008511	C14H18N2OS	N-(cyclohexylcarbamothioyl)benzamide	Benzene and substituted derivatives	Benzene and substituted derivatives	217.115	262.114	0.8162	M+H-HCOOH	0.04	MS1	0.749	rp	4921-92-0	895546	-	-	-	253.645	395.826	686.523	374.317	607.322	515.334	328.193	780.06	341.29	399.187	358.802	390.097	915.364	1484.6	1005.05	970.675	963.531	1009.76	450.991	365.314	399.984	673.67	664.476	821.861	702.595	815.253	958.748	892.06	--
MW0169364	C10H7NO3	Kynurenic acid	Organic acid And Its derivatives	Organic acid And Its derivatives	236.056	189.043	4.1102	M+HCOO+2H	1.78748	MS2-Search-Local	0.5962	rp	492-27-3	3845	HMDB0000715	5683	C01717	3868.71	3898.49	3696.03	3513.02	3727.11	3446.3	3355.43	3537.48	3646.9	3536.07	4040	3427.31	4172.49	3938.87	4042.92	3957.02	3557.74	4472.05	4151.87	3670.6	3987.3	3569.4	3830.24	3739.47	3749.56	3753.96	3728.23	3748.77	ko00380,ko01100
MEDL01948	C11H16O	Jasmone	Aldehyde,Ketones,Esters	Ketones	165.132	164.12	0.7367	M+H	11.3364	MS2-Search-Local	0.8597	rp	488-10-8	1549018	HMDB0035601	-	C08490	105680	106746	100540	100664	101391	104820	120858	124878	121334	123849	122458	120837	158814	136059	148450	154453	144359	165664	124150	132532	128680	125832	134926	127529	123218	123693	123306	123893	--
MW0168567	C9H7NO	Indole-3-carboxaldehyde	Heterocyclic compounds	Indole and Its derivatives	146.06	145.053	4.1263	M+H	1.11384	MS2-Search-Local	0.7844	rp	487-89-8	10256	HMDB0029737	-	C08493	25446.9	25825.3	26397.7	27332.5	27610.8	27762.4	26179.3	26046.4	26744.5	26390.3	25569.9	25169.9	29179.1	27768.2	29690.5	28522.7	27171.7	30165.9	28638.5	26950.3	29574.9	27850.7	29151.2	27805	26599.3	26772.1	26923.9	26684.2	--
MW0120587	C11H12O3	Isomyristicin	Benzene and substituted derivatives	Benzene and substituted derivatives	268.999	192.079	6.0828	M-H+2K	4.21555	MS2-Search-DB	0.6948	rp	487-62-7	6436484	HMDB0035275	-	-	21811.5	21955.5	22894.9	22438.4	22897.3	24017.7	20945	24283.5	24121.3	26293	24241.3	23467.3	25266.7	23437.3	24066.3	26428.4	24751.4	23419.7	22314.8	23772.8	24184.3	22355.1	21254.4	21452.2	22267.9	22166.9	21610.7	21419.5	--
MW0124722	C6H4N4O2	Lumazine	Heterocyclic compounds	Pteridines and derivatives	165.044	164.033	5.802	M+H	9.08767	MS2-Search-DB	0.7502	rp	487-21-8 | 525-77-9	10250	-	-	C03212	3473.92	3409.61	3586.47	3589.44	3677.55	3877.48	3295.18	3455.66	5496.94	3466.54	3501.97	3616.61	3672.45	3582.76	3755.8	3507.47	3462.31	3499.81	5586.89	3895.04	3593.53	3620.83	3651.72	3758.06	3715.84	3759.73	3769.62	3733.96	--
MW0169318	C11H10O5	Isofraxidin	Heterocyclic compounds	Heterocyclic compounds	223.065	222.053	8.0155	M+H	10.7329	MS2-Search-DB	0.6951	rp	486-21-5	5318565	HMDB0253642	-	C17480	6034.79	4540.12	5865.57	3933.99	5081.98	5628.43	3417.77	3450.57	3448.19	3527.45	5789.14	3689.34	3141.37	2643.77	1768.17	2217.69	3600.9	1930.4	1391.51	634.004	716.143	1361.71	790.769	1280.61	3245.62	3282.02	3299.07	3241.36	--
MW0149238	C23H37FN7O17P3S	Fluoroacetyl-coa	CoEnzyme and vitamins	CoEnzyme and vitamins	866.066	827.116	4.0148	M+K	23.3986	MS1	0.6552	rp	485-13-2	49859653	-	-	C19775	2721.71	3601.16	4187.3	5457.05	5017.86	4838.29	5966.69	9312.89	8766.57	9239.57	9015.97	10520.1	9113.06	11986.9	10229	6450.27	4363.06	8011.57	3157.2	6248.41	4707.68	1641.48	3717.79	3859.4	4796.49	5035.16	5070.04	5022.81	--
MW0007455	C14H21N3O3	Karbutilate	Benzene and substituted derivatives	Benzene and substituted derivatives	302.147	279.158	11.7311	M+Na	4.07785	MS2-Search-DB	0.8248	rp	4849-32-5	312440	-	-	-	13684.9	13657.9	13338.8	17075.9	13440	13126.3	14800.8	14044.4	15885.6	13297.1	12404.4	15513.1	13618.5	10766	12880.8	14101.5	9835.33	11280.4	10356.5	11055	9091.11	10141.9	5284.16	10250.6	12981.5	12569.5	12864.7	12545.4	--
MW0000172	C28H38N2O4	Cephaeline	Benzene and substituted derivatives	Benzene and substituted derivatives	467.302	466.283	10.0471	M+H	23.0946	MS2-Search-DB	0.7901	rp	483-17-0 | 5483-17-0 | 5853-29-2	442195	-	-	C09390	7457.47	3942.53	4310.24	7189.84	3663.61	3814.01	6573.26	3659.73	2587.91	2354.08	1895.01	3169.98	8516.91	13388.7	11276.5	8817.32	7427.63	11487	5305	4093.06	8055.22	3785.2	9400.15	4815.9	5070.41	4772.41	4855.45	5026.99	--
MW0168912	C37H38N2O6	Cepharanthine	Others	Medicine	607.283	606.273	8.7894	M+H	2.60167	MS2-Search-DB	0.7368	rp	481-49-2	10206	-	44097	C09391	3779.7	4148.46	4202.59	4056.01	4066.3	5023.57	3766.91	3284.37	4596.02	3978.33	3874.67	4717.18	6269.62	4921.88	4176.57	4579.53	5033.6	6132.52	4560.29	3809.25	4195.63	4157.13	4624.39	4478.63	4225.6	4318.32	4272.63	4383.79	--
MW0168932	C15H10O4	Chrysin	Flavonoids	Flavonoid	255.065	254.058	6.816	M+H	1.61076	MS2-Search-Local	0.8219	rp	480-40-0	5281607	HMDB0036619	-	C10028	734.048	553.547	799.814	867.822	847.579	707.575	290.181	213.166	120.151	226.055	161.861	208.837	645.755	353.656	1188.94	778.644	5411.54	713.705	3702.04	14891.1	5230.23	11518.1	6023.86	6344.94	1932.32	2012.37	2065.55	2018.15	--
MW0169563	C22H41NO3	N-[(3S)-Tetrahydro-2-oxo-3-furanyl]octadecanamide	Amino acid and Its metabolites	Amino acid derivatives	368.315	367.309	6.56	M+H	1.18074	MS2-Search-DB	0.938	rp	479050-96-9	69757690	-	45493	-	408.313	3064.19	6869.23	5410.92	4957.36	5450.95	448.483	7301.13	2736.25	4579.25	5634.13	6038.88	706.195	7439.74	5218.23	5991.02	5942.45	2769.04	918.03	8058.85	13345.2	12011.4	9645.67	9910.87	5273.69	5296.5	5319.33	5395.65	--
MW0108725	C20H35NO3	N-cis-Hexadec-9Z-enoyl-L-homoserine lactone	Aldehyde,Ketones,Esters	Esters	384.276	337.262	9.0612	M+HCOO+2H	6.65604	MS2-Search-DB	0.7117	rp	479050-94-7	71684635	-	64726	-	11270.3	13207.7	14259.7	15977.5	16479.5	16521.9	23787	23459.2	20474.7	24282.3	20727.1	25415.3	12156.6	16913.6	15485.9	16822.9	14423.7	12352	1362.29	1253.92	4251.64	1553.55	1090.63	944.114	10683.2	10898.7	10713.9	10886.1	--
MW0139160	C21H22O8	Nobiletin	Flavonoids	Flavones	425.115	402.132	10.9039	M+Na	17.4617	MS2-Search-DB	0.6979	rp	478-01-3	72344	HMDB0029540	-	C10112	238.862	284.46	234.048	141.508	324.32	284.515	224.412	279.253	200.706	216.729	207.278	297.696	178.217	177.035	251.744	270.11	158.152	148.192	100.53	56.0013	58.8824	40.1745	61.5107	28.8093	695.883	639.741	659.841	695.018	--
MW0010608	C38H42N2O6	Isosinomenine A	Lignans and Coumarins	Lignans	623.316	622.304	7.6793	M+H	4.89763	MS2-Search-DB	0.7279	rp	477-57-6	5422	HMDB0030174	-	C17060	87.4089	83.4073	230.795	331.364	366.454	552.401	241.719	177.318	142.742	108.041	353.761	192.012	188.313	609.999	273.856	444.054	377.811	474.62	3334.6	3845.95	3617.54	3557.7	4229.81	3783.36	1559.85	1587.7	1609.22	1589.32	--
MW0147726	C27H33NO11	Colchicoside	Heterocyclic compounds	Heterocyclic compounds	393.111	547.205	4.1215	2M+2Na+K	13.4524	MS1	0.5052	rp	477-29-2	92763	-	-	C17963	2521.75	2265.72	2259.96	1381.69	2171.01	2356.27	2319.82	1896.18	1924.59	1026.39	2041.7	2610.43	2706.54	2415.34	2729.27	2276.76	2525.18	2275.43	2680.19	2265.96	2389.59	2258	2396.09	2207.88	2342	2375.82	2291.36	2348.23	--
MW0053754	C26H43NO6	Glycocholic acid	Bile acids	Bile acids	466.322	465.309	9.6515	M+H	5.9307	MS2-Search-DB	0.7326	rp	475-31-0	10140	HMDB0000138	-	C01921	2159.33	2396.31	2239.86	1912.55	2196.05	2133.7	2109.89	1498.2	1477.82	1159.28	2632.1	2267.86	2638.27	2989.23	2831.82	3069.91	3271.26	2464.04	4895.18	5616.09	4722.61	5844.75	5686.71	5130.13	4443.24	4491.17	4461.23	4459.36	ko01100
MW0053757	C26H43NO4	Glycolithocholic acid	Bile acids	Bile acids	456.301	433.319	8.4995	M+Na	14.1341	MS2-Search-DB	0.5783	rp	474-74-8	115245	HMDB0000698	5666	C15557	27604.9	23675.4	28927.8	27819.6	27699.1	26256.3	25256.3	21801	24163.2	22865.4	32163.2	29067.4	31745.7	42611.2	34617.7	35991.8	35518.5	29573.7	72102	90366.4	87298.6	81315.5	87280.3	85063.9	54824.8	54930.3	55191.7	55161.4	--
MW0114094	C10H16O3	Pinonic acid	Organic acid And Its derivatives	Organic acid And Its derivatives	185.116	184.11	11.2008	M+H	7.36125	MS1	0.846	rp	473-72-3 | 61826-55-9	10130	-	-	-	568240	534793	536305	442835	540675	615476	272721	299757	349027	394675	626835	666016	466530	595575	616392	489245	551112	628536	426248	537967	511393	489573	3.12266e+06	492268	357699	364732	340602	312829	--
MW0108971	C10H13NO3	O-benzyl-L-serine	Amino acid and Its metabolites	Amino acid derivatives	178.086	195.089	1.9022	M+H-H2O	1.87015	MS2-Search-Local	0.7451	rp	4726-96-9 | 30916-68-8	78457	-	44267	-	79.815	170.683	169.331	159.138	147.598	139.247	45.4332	75.8857	54.6421	140.227	46.4159	117.881	2667.81	3645.18	3198.12	3543.77	2454.17	1836.12	4239.85	3843.46	3452.07	3260.78	3652.66	3632.23	1879.65	1837.44	1813.75	1762.87	--
MEDL01794	C30H48O3	Betulinic acid	Terpenoids	Triterpene	439.362	456.36	7.5138	M+H-H2O	14.9788	MS2-Search-DB	0.7346	rp	472-15-1	64971	HMDB0030094	-	C08619	31676.3	29190.3	35470.9	29886.9	31854.6	34701	28920.9	27754.6	27614.2	24455.5	24597.4	20350.1	36362.3	33100.5	36620.5	33285.2	34058.8	38381	51096.3	45370	43068.5	26842.8	48601.2	47266.8	33789.4	33491	34030.4	33150.3	--
MW0012715	C30H46O4	Biosone	Organic acid And Its derivatives	Organic acid And Its derivatives	488.359	470.34	9.1067	M+NH4	22.7258	MS2-Search-Local	0.7148	rp	471-53-4	18526330	HMDB0011628	-	C02283	2769.2	2358.42	2942.28	3404.57	2586.87	3151.16	2765.46	3023.42	3754.6	2581.33	3348.73	3021.43	3353.37	3125.94	3577	3473.41	3122.4	2755.08	3687.88	3673.27	3658.02	3104.15	3841.47	4205.85	3325.18	3387.24	3414.91	3331.53	--
MEDL00359	C13H23N3O4	Gly-Pro-Leu	Amino acid and Its metabolites	Small Peptide	286.177	285.169	1.8392	M+H	3.89388	MS2-Search-Local	0.7295	rp	47066-32-0	9900499	-	19134	-	515.772	411.03	540.985	625.645	461.795	593.421	934.46	778.934	978.269	690.6	612.758	941.036	34.9444	53.895	14.374	44.5886	21.5478	21.8911	15.1431	21.768	21.0188	31.7266	28.9663	20.9771	317.882	318.773	322.668	301.519	--
MW0017120	C26H34O6	Cinobufagin	Heterocyclic compounds	Heterocyclic compounds	443.254	442.236	9.6416	M+H	20.6863	MS2-Search-DB	0.8454	rp	470-37-1 | 36121-84-3	11969542	-	-	C16931	1002.11	806.377	1446.61	1336.87	1353.79	1312.04	1015.93	727.771	769.118	1296.79	1264.24	1340.85	1278.17	2082.19	1694.41	2142.1	1686.24	1370.7	1784.13	2825.46	2711.31	2768.13	2429.31	3232.37	2484.46	2563.23	2567.38	2636.07	--
MW0054180	C27H39NO3	Jervine	Heterocyclic compounds	Heterocyclic compounds	426.291	425.293	11.3536	M+H	8.25335	MS2-Search-DB	0.8582	rp	469-59-0	10098	-	-	-	80417.5	81135	543.362	81568.4	83929.9	83615.8	33.0699	767.346	83171.5	83910.8	83844.3	147.842	93158.8	106648	102686	1570.49	104974	100965	140480	146002	66.1392	1199.09	151785	147511	18238.7	18160.7	18846.4	17875	--
MW0055356	C15H22O	Nookatone	Terpenoids	Sesquiterpenoids	265.173	218.167	1.4675	M+H+HCOOH	7.6635	MS1	0.5908	rp	4674-50-4	20797	HMDB0013687	-	-	804.149	809.011	768.135	827.465	789.267	679.963	32.9083	40.6839	69.0653	32.4587	31.8397	14.844	6.26037	6.50655	12.2986	6.18776	2.41237	2.12707	8.23147	19.5066	0.960257	3.58195	25.1962	31.9593	105.737	104.284	105.177	103.059	--
MW0169541	C30H46O8	Neriifolin	Steroids	Steroidal saponins	601.291	534.319	7.8524	M-2H+3Na	21.182	MS2-Search-DB	0.5216	rp	466-07-9	441867	-	43898	C08876	1526.81	2534.79	3005.44	3497.39	2146.28	3251.61	2802.32	1375.14	2639.69	2651.2	3814.97	3530.84	1294.18	2163.55	1214.12	1207.28	468.375	907.673	5394.54	5994.3	5656.96	7149.03	6148.61	5975.03	3826.81	4012.7	4013.82	3776.98	--
MW0016240	C24H34O4	Bufalin	Heterocyclic compounds	Heterocyclic compounds	351.228	386.246	11.3037	M+H-2H2O	9.91994	MS2-Search-DB	0.7146	rp	465-21-4	9547215	-	41800	C16922	42628.2	50416.6	48338	45476.3	44856.9	43974.8	24277.1	18771.4	18743.7	17751.9	17260.1	19459.8	79919.9	90309.9	76910.5	88277.3	79593.4	82971.1	235808	215254	226414	196591	231739	227577	104897	104810	105405	105252	--
MW0123384	C24H34O7	Clerodin	Heterocyclic compounds	Heterocyclic compounds	435.248	434.231	12.0515	M+H	18.8424	MS2-Search-DB	0.6488	rp	464-71-1	442014	-	-	C09075	971.573	649.539	353.753	934.267	916.662	510.15	318.928	607.247	264.432	460.69	278.044	653.787	3417.03	3623.2	3452.81	3389.06	3214.29	3962.18	9824.04	8948.19	8191.25	8190.23	10429.1	10324.7	4258.67	4294.97	4293.44	4329.84	--
MW0114039	C42H67NO16	Carbomycin	Heterocyclic compounds	Heterocyclic compounds	842.466	841.446	3.4932	M+H	13.8879	MS2-Search-DB	0.7419	rp	4564-87-8	5287879	-	85097	-	71.6063	94.0637	104.442	94.5158	97.1567	82.6569	300.772	329.721	279.859	337.189	329.32	334.154	4.06729	6.24663	2.07159	2.19662	7.32112	4.96022	4.4005	4.89938	7.02902	1.60824	1.83575	5.42711	150.271	142.824	144.303	143.952	--
MW0015867	C22H37NO	Arachidonoyl-N,N-dimethyl amide	FA	Others	349.323	331.288	6.5026	M+NH4	0.676322	MS2-Search-DB	0.7656	rp	45280-17-9	5283408	-	36695	-	1487.79	1479.17	1648.49	1362.59	1490.12	1513.92	1910.96	1668.53	1605.28	1506.18	1239.42	1235.96	161.059	167.338	31.3698	162.61	336.296	76.2677	342.928	322.118	368.194	227.586	187.369	375.665	708.649	690.347	734.976	641.827	--
MW0108229	C11H23N3O3S	Met-Lys	Amino acid and Its metabolites	Small Peptide	386.15	277.146	1.1822	M+H	5.37588	MS2-Search-DB	0.7399	rp	45214-88-8	7016112	HMDB0028978	23878	-	822.965	856.016	1032.33	1195.85	1502.19	1184.74	817.203	565.031	490.831	1199.71	878.922	293.151	3331.02	4544.17	2895.05	4602.52	4108.94	3773.57	3437.73	2069.7	4194.37	3572.81	4169.67	4696.37	1428.02	1703.38	1808.84	1681.96	--
MW0111217	C17H37N	N-Methyldioctylamine	Alcohol and amines	Amines	549.557	255.293	2.9012	2M+K	18.0548	MS2-Search-DB	0.6515	rp	4455-26-9	78202	-	103466	-	215.275	248.679	314.432	275.391	274.2	266.582	507.504	464.94	414.015	422.928	496.881	446.795	4.14553	4.70358	7.9722	5.42108	3.3483	15.1756	2.51692	6.61695	4.95982	1.27554	7.15716	10.2355	166.35	166.217	163.912	165.387	--
MW0055423	C22H38ClNO2	Virodhamine hydrochloride	FA	Others	348.289	383.259	10.5554	M+H	1.3914	MS2-Search-DB	0.8903	rp	443129-35-9	16079019	HMDB0013655	64927	-	2489.66	3420.73	3398.76	3703.27	2957.68	3261.91	3148.83	2114.25	2154.57	1865.23	1745.39	1824.09	1313.68	1706.84	1557.93	1936.88	1029.26	1267.72	3810.66	3033.29	4054.01	3722.46	1834.35	2338.64	1953.13	1993.41	1963.17	1964.66	--
MW0169480	C6H9N3O3	Metronidazole	Heterocyclic compounds	Heterocyclic compounds	365.114	171.064	4.1243	2M+Na	10.1137	MS2-Search-Local	0.6313	rp	443-48-1	4173	HMDB0015052	-	C07203	11854.5	12692.1	12158.6	12602	12675.9	13236.5	12373.3	12295.8	12250.1	12202.7	11940.8	11746.2	13949.3	13420.1	14349.2	13654.1	12074.1	13804.7	13477.6	12698.7	13664.7	12989.3	13075.2	12302.9	12665	12677.1	12763.4	12737	--
MW0109260	C2H5O5P	Phosphonoacetate	Organic acid And Its derivatives	Organic acid And Its derivatives	186.996	139.988	12.1735	M+HCOO+2H	8.94472	MS2-Search-DB	0.5651	rp	4408-78-0	546	HMDB0004110	7018	C05682	321394	334704	312434	310737	287847	275993	279261	303868	275625	267256	319444	331181	301215	296470	267199	311964	339105	285882	289345	302148	299660	289674	295537	299397	293825	292144	290838	292297	ko00440,ko01100
MW0001720	C16H22O4	2-(((2-Ethylhexyl)oxy)carbonyl)benzoic acid	Benzene and substituted derivatives	Benzene and substituted derivatives	579.296	278.152	9.4861	2M+Na	2.22123	MS2-Search-DB	0.9064	rp	4376-20-9	20393	HMDB0013248	-	C03343	20111.5	19953.4	20479.3	22340.1	21067.4	18142.9	21504.5	21160.6	27001.4	18564.4	18284.2	19829.9	19677.8	19962	20938.8	20573.6	19961.4	20530.6	26163.9	17771.4	17639.6	16913	16373.9	17595.9	18478	18282.9	18504.3	18736.2	--
MW0103024	C29H42O4	Coenzyme Q4	Heterocyclic compounds	Heterocyclic compounds	477.297	454.308	10.7392	M+Na	2.88351	MS1	0.6829	rp	4370-62-1	5283545	HMDB0006710	-	-	372.266	589.503	426.001	352.961	383.749	456.521	701.848	678.633	639.069	743.188	620.12	461.262	2758.65	1743.42	1646.96	1708.97	1881.04	717.924	4886.96	6461.67	7810.31	8384.22	5782.22	6166.91	1142.16	1190.15	1163.84	1161.54	--
MW0110763	C3H9N3O	1-(2-Hydroxyethyl)guanidine	Heterocyclic compounds	Heterocyclic compounds	142.035	103.075	0.5698	M+K	6.095	MS1	0.6187	rp	4353-52-0	44993	-	-	-	3696.87	4571.7	3902.24	3956.98	4402.09	4011.49	3955.94	4218.89	4026.02	3879.91	3891.8	3903.3	5491.58	4218.85	4446.22	4653.32	4491.8	4567.21	6241.59	6394.41	6075.81	6444.92	5840.77	5720.07	4791.87	4713.43	4790.15	4708.04	--
MW0142255	C7H6N2O2S2	1,3-Benzothiazole-2-sulfonamide	Alcohol and amines	Amines	304.966	213.987	1.7784	M+Na+NaCOOH	10.1722	MS1	0.5507	rp	433-17-0	67944	-	-	-	4855.96	6506.23	5120.41	4550.3	4553.02	3912.47	3924.08	4349.84	4255.79	5213.67	4934.59	4481.58	3041.68	3182.95	3400	2940.43	2840.47	3710.96	3796.94	2761.41	4122.67	4609.75	2796.47	2194.84	3635.75	3481.23	3619.14	3500.62	--
MW0127015	C17H17ClN6O3	Zopiclone	Aldehyde,Ketones,Esters	Ketones	411.096	388.105	9.4544	M+Na	4.38651	MS2-Search-DB	0.9016	rp	43200-80-2	5735	HMDB0015329	-	-	633.653	432.879	653.436	744.562	812.499	620.301	695.335	706.271	642.644	715.418	685.308	612.097	713.958	703.356	730.764	724.97	775.029	600.018	552.521	446.578	302.655	352.767	351.14	433.568	3271.96	3030.26	3207.15	3269.7	--
MW0159749	C53H80O2	Plastoquinone A	FA	Others	787.576	748.616	3.4742	M+K	10.4622	MS1	0.7963	rp	4299-57-4	5375177	HMDB30129	-	-	671.168	726.471	831.206	839.852	945.101	937.576	4965.3	5136.17	4516.33	5917.86	6276.63	6282.9	68.5203	44.7396	30.0838	14.7866	52.854	13.1411	24.2203	8.22728	7.29484	1.40487	4.30212	7.84182	1593.87	1616.25	1571.91	1601.31	--
MW0052925	C22H29FO4	Fluorometholone	Aldehyde,Ketones,Esters	Ketones	399.194	376.205	11.5937	M+Na	9.48359	MS2-Search-DB	0.7508	rp	426-13-1	9878	HMDB0014469	-	-	2858.73	2952.91	2089.93	3055.72	3077.87	2764.92	2637.15	3051.27	1955.13	2778.89	2968.42	2481.62	3617.32	3099.26	3693.98	3346.48	3238.66	3319.38	3201.79	3295.05	3002.05	3791.96	3083.82	2887.26	3580.31	3677.55	3690.25	3676.07	--
MEDL01930	C24H28N2O6	Bis-ferulamidobutane	Alkaloids	Phenolamine	441.203	440.195	4.8234	M+H	0.330366	MS2-Search-Local	0.9208	rp	42369-86-8	5321825	HMDB0033468	-	-	138.84	167.787	263.557	455.412	593.496	384.307	68.3269	35.47	26.9156	81.9989	56.5305	49.8798	3057.94	1963.55	3238.19	2670.49	25867.6	2654.29	1191.25	1958.83	1946.43	3311.6	1857.12	2049.05	2379.63	2459.59	2454.17	2472.3	--
MW0011902	C44H84NO8P	1,2-Dioleoyl-sn-Glycero-3-Phosphocholine	GP	PC	808.59	785.593	11.7992	M+Na	7.94052	MS2-Search-DB	0.8183	rp	4235-95-4	10350317	HMDB0000593	-	-	1510.16	1289.31	1216.89	2127.04	1355.78	1644.3	4048.76	4571.08	5915.1	4947.69	2078.68	3655.78	3346.08	6400.98	10678.9	29034.9	140012	186328	6068.01	5771.39	4043.67	2547.05	3145.27	1439	6233.39	6209	5919.98	4831.96	--
MW0053900	C23H43NO6	O-(15-carboxypentadecanoyl)carnitine	FA	CAR	412.307	429.309	10.0553	M+H-H2O	1.89234	MS2-Insilico	0.5518	rp	42150-38-9	566787	HMDB0000712	5680	-	15514.6	17959	19305.6	20629.4	20657.3	20473.7	22665.9	23003.1	20933.2	22905.2	20216.5	23579.7	26572	36820.9	29911.2	36456.4	33320.5	27243.4	11695.5	10624.7	12484.4	12073.3	10837.5	10464.3	18985.2	19135.1	19083.1	19390.3	--
MW0014696	C25H38O8	5-alpha-Dihydrotestosterone glucuronide	Aldehyde,Ketones,Esters	Ketones	530.272	466.257	2.9884	M+CH3CN+Na	0.974782	MS2-Search-DB	0.716	rp	42037-24-1	44263365	HMDB0006203	-	-	568.048	212.788	258.719	316.641	218.274	1242.39	2139.17	1950.04	1651.12	1950.88	1797.85	430.858	17984.3	20900.5	22056.7	22689.9	18235.5	21090.1	34972.9	38872.8	36354.1	32176.6	36475.7	36224	14613.4	14529.5	14611.3	14527.7	--
MW0010466	C23H30O7	2-(4-Allyl-2,6-dimethoxyphenoxy)-1-(3,4,5-trimethoxyphenyl)-1-propanol	Lignans and Coumarins	Lignans	837.409	418.199	2.7098	2M+H	3.25241	MS2-Search-DB	0.7021	rp	41551-58-0	10477119	HMDB0030828	-	-	2055.38	2353.81	1098.93	2128.02	2297.67	2312.3	564.909	657.371	856.31	1519.93	1260.04	1290.78	5066.56	5068.12	5061.26	5115.3	4774.63	5412.64	4645.8	5056.98	5186.04	5054.63	4959.08	5013.92	3504.24	3667.68	3732.38	3642.27	--
MW0005666	C23H40O2	5-Heptadecyl-1,3-benzenediol	Benzene and substituted derivatives	Phenolics	349.32	348.303	7.1188	M+H	22.233	MS2-Insilico	0.749	rp	41442-57-3	181700	HMDB0038530	-	-	1950.82	2070.19	1931.85	1906.56	1904.53	1744.39	3947.73	3959.26	3818.08	3288.58	2754.32	3268.4	252.637	509.791	164.201	262.549	427.429	200.467	295.694	243.957	223.884	295.181	131.167	254.452	1332.89	1396.92	1382.28	1411.62	--
MW0111775	C7H17NO2	1-Amino-3,3-diethoxypropane	Alcohol and amines	Amines	112.112	147.126	0.5726	M+H-2H2O	0.805793	MS2-Search-DB	0.5439	rp	41365-75-7	521029	-	85016	-	1757.35	1806.62	1823.49	1912.48	2030.28	2006.46	5158.74	4844.16	4618.16	4736.67	4067.37	4594.95	145.089	390.531	305.099	180.934	341.46	220.404	180.322	217.708	62.0971	301.765	113.863	201.419	1566.56	1602.54	1592.84	1628.03	--
MW0148206	C17H20O	Dehydrofalcarinone	Aldehyde,Ketones,Esters	Ketones	241.155	240.151	1.5005	M+H	8.54518	MS2-Insilico	0.858	rp	4117-05-9	5281145	HMDB0033693	-	C08445	11020.8	12763.5	12318.7	11009.9	12524.4	12003.4	21020.4	20686.9	21923	20506.2	18889.4	19591.6	8306.2	10813.6	9987.45	7275.04	9277.41	8924.19	8949.44	5058.66	5554.88	4499.15	4855.28	4957.24	11741.7	12139.9	11917.9	12235.5	--
MW0000337	C23H30N2O4	(e)-2-[(2s,3s)-3-Ethyl-8-methoxy-1,2,3,4,6,7,12,12b-octahydroindolo[3,2-h]quinolizin-2-yl]-3-methoxyprop-2-enoic acid methyl ester	Alkaloids	Alkaloids	399.232	398.221	11.7691	M+H	2.5894	MS2-Search-DB	0.8469	rp	4098-40-2	3032504	HMDB0041933	-	-	909.676	937.303	1247.99	1861.81	1029.41	1375.22	1528.36	1338.47	828.504	898.614	1252.36	1087.63	1952.72	1578.95	1712.86	2847.98	1761.8	1690.08	3062.9	2697.72	2839.68	3579.65	1580.03	2337.8	1602.59	1744.21	1744.81	1639.45	--
MW0015776	C19H26O	Androsta-4,16-dien-3-one	Aldehyde,Ketones,Esters	Ketones	309.166	270.198	0.6452	M+K	11.5862	MS1	0.7801	rp	4075-07-4	92979	-	-	-	4464.66	5292.53	5163.9	5225.32	5056.65	5010.15	6440.24	6574.07	6607.45	6581.15	6202.34	6396.32	11833.4	13995.2	14129	14096.6	12939.7	13596.3	22905.5	19878.4	20523.7	22413.6	20531.1	20581.2	11287.1	11297.5	11346.3	11475.2	--
MW0123113	C10H16N2O5S	Biotin sulfone	Aldehyde,Ketones,Esters	Ketones	570.188	276.078	4.1234	2M+NH4	1.49131	MS2-Search-DB	0.7211	rp	40720-05-6	83863	HMDB0004818	-	C20387	2721.99	2713.68	2701.76	3105.64	3166.69	3047.39	3734.05	3350.04	3534.02	3251.64	2909.63	2742.12	3303.45	3698.72	3377.53	3394.31	2858.69	3700.88	3052.1	2913.45	3581.83	3559.35	3196.81	2962.24	2857.23	2885.48	2900.39	2938.04	ko00780
MW0150408	C11H21N3O5	Gly-Leu-Ser	Amino acid and Its metabolites	Small Peptide	568.338	275.148	8.2789	2M+NH4	16.1753	MS2-Search-DB	0.6418	rp	403703-77-5	9993535	-	20395	-	8397.37	9285.13	8325.02	8526.76	8636.81	8613.05	6906.61	6134.32	4819.36	5251.29	5357.49	5893.72	7885.59	9764.67	8141.97	10065.4	8115.41	6203.89	50477.1	49828.5	49631.7	55295	50042.9	51544.4	22097.6	22328.2	22326.2	22154.4	--
MEDN1480	C23H37NO3	N-Arachidonoyl-L-Alanine	Amino acid and Its metabolites	Amino acid derivatives	376.284	375.277	10.8618	M+H	1.82973	MS2-Search-DB	0.8907	rp	401941-73-9	40846579	-	-	-	9213.59	8445.11	8541.48	7279.06	7704.79	7489.04	4667.71	4265.87	4268.51	3840.36	2496.91	3594.99	5229.44	6222.77	7041.4	6213.55	6534.78	5615.16	10766.6	9920.56	7064.27	8926.74	9832.47	10374.9	5472.48	5390.71	5407.4	5469.56	--
MW0126856	C12H11N7	Triamterene	Heterocyclic compounds	Heterocyclic compounds	254.114	253.108	4.1722	M+H	4.52284	MS2-Search-DB	0.7855	rp	396-01-0	5546	HMDB0001940	2908	D00386	188.5	244.959	256.092	468.53	385.909	403.755	24.8402	181.881	89.4664	179.249	131.673	129.253	1985.16	2768.49	2782.13	3686.31	2668.82	2522.29	1178.61	1483.27	1132.86	1417.47	1323.1	1398.3	1110.39	1076.92	1106.76	1075.48	--
MW0125830	C18H20N2O6	Nitrendipine	Heterocyclic compounds	Heterocyclic compounds	383.123	360.132	4.126	M+Na	0.34125	MS1	0.7415	rp	39562-70-4	4507	HMDB0015187	-	C07713	2354.66	2467.12	2499.25	2891.28	2302.6	2816.94	2759.35	2753.27	2753.59	2726.41	2746.93	2611.38	2065.14	2861.57	2837.75	2803.74	2677.58	3007.18	2708.12	2628.48	3079.28	2597.57	2802.7	2747.21	2591.71	2596.6	2605.95	2628.3	--
MW0002157	C8H8O5	2,3-Dihydroxy-4-methoxybenzoic acid	Benzene and substituted derivatives	Benzene and substituted derivatives	207.033	184.037	6.5742	M+Na	15.8775	MS2-Search-DB	0.7614	rp	3934-81-4	77534	HMDB0140912	-	-	17089.1	14187.2	15927.6	14562	15132.6	15473.3	12869.3	13457.6	13488.2	13693	18473.8	15326.6	13658.3	13427.2	11676.7	11499.6	15039.6	11273.1	9156.37	7178.11	5825.34	9455.12	8450.4	8536.82	12483.4	12679.3	12642.3	12842.3	--
MEDP1605	C10H16N2O7	Glu-glu	Amino acid and Its metabolites	Small Peptide	277.106	276.096	0.852	M+H	4.97505	MS2-Search-Local	0.9264	rp	3929-61-1	439500	HMDB0028818	-	C01425	15536.8	16176.3	15191.8	15390.2	16788.8	15893.9	13370.3	13616.7	11246	13112	12599.9	13208.3	6207.2	8003.81	7454.77	9188.62	8575.82	9335.85	1568.83	2025.36	1120.5	2421.25	1186.58	1748.92	8841.04	8668.79	8649.73	8827.86	--
MW0124420	C11H9NO3	Indolepyruvate	Organic acid And Its derivatives	Organic acid And Its derivatives	279.971	203.058	0.8974	M-H+2K	19.7834	MS2-Search-DB	0.5243	rp	392-12-1	803	HMDB0060484	-	C00331	2716.3	2815.18	3092.44	3208.73	3290.91	3167.66	2645.41	3372.12	2850.83	3476.64	3869.71	3162.22	3049	2819.91	2699.77	1928.8	2207.56	3184.23	1027.39	927.123	1191.46	744.707	1217.69	696.038	2206	2268.45	2318.45	2322.29	ko00380,ko01100
MW0110455	C10H20N2O3	Val-val	Amino acid and Its metabolites	Small Peptide	283.101	216.147	2.5006	M-2H+3Na	15.7454	MS2-Search-Local	0.585	rp	3918-94-3	107475	HMDB0029140	23988	-	55.7671	528.73	59.9265	90.1846	95.5581	200.935	332.027	311.577	578.41	724.286	406.324	2784.07	215.43	280.804	1594.57	134.999	1482.53	221.282	4724.74	4976.86	3780.61	5639.44	5574.39	5344.04	2262.77	2321.8	2295.97	2318.48	--
MW0054196	C22H35NO4	Carmicheline	Alcohol and amines	Amines	378.262	377.257	11.7767	M+H	6.47172	MS2-Search-DB	0.9223	rp	39089-30-0	441742	-	-	C08693	4253.55	3921.03	4298.58	3181.84	3846.6	2943.99	4315.02	3724.18	2793.42	2129.18	3484.83	2680.87	5214.59	5131.41	5468.85	5608.21	5630.23	5512.24	7716.06	7005.26	7319.13	6711.88	4948.98	6807.05	4329.06	4429.79	4493.05	4656.15	--
MW0145140	C31H43NO7	Anopterine	Aldehyde,Ketones,Esters	Esters	514.322	541.304	2.8605	M+H-CO	1.9344	MS1	0.7039	rp	38826-62-9	5281261	-	-	C08658	30.1757	17.0366	39.944	7.83671	11.6712	14.8131	445.51	416.864	468.928	376.091	493.149	447.948	6.77837	7.2045	10.8196	5.74832	6.63338	5.33563	4.80352	5.6805	4.80862	1.59869	6.1774	6.26468	58.8408	63.8292	65.0137	61.675	--
MEDP1390	C25H47NO4	Carnitine C18:1(Acylcarnitine C18:1)	FA	CAR	426.359	425.351	8.1575	M+	3.3696	MS2-Search-Local	0.81	rp	38677-66-6	46907933	HMDB0005065	-	-	32687.2	41797.2	47170.6	39229.9	40252.1	41145.9	20528.7	21235.1	19525.6	19836.3	17657.6	22952.6	168716	147860	176709	167277	142338	177995	351424	322372	330846	319151	333237	333913	139933	139923	140956	139000	--
MW0108024	C23H36N6O4	Lys-Trp-Lys	Amino acid and Its metabolites	Small Peptide	461.287	460.28	11.1999	M+H	4.26229	MS2-Search-DB	0.72	rp	38579-27-0	161970	-	19515	-	9188.5	10793.1	11475.7	11102.5	9567.57	10226.7	8873.52	9733.08	9444.25	10215.7	10370.9	10959.8	9628.16	10616.9	9878.45	9573.53	11197.1	10378.1	5549.14	5965.08	6496.51	6457.64	5314.58	5429.73	8406.61	8224.76	8429.76	8244.76	--
MW0009348	C18H29NO2	(+)-Penbutolol	Benzene and substituted derivatives	Phenolics	292.236	291.22	6.6948	M+H	21.5018	MS2-Search-DB	0.7467	rp	38363-41-6	162302	HMDB0015447	-	-	624435	695691	674352	683614	709580	686951	693528	688240	728864	683511	636917	667243	698502	692972	699807	708498	621163	727785	731883	678088	694449	693100	658391	676147	641623	644913	641722	645949	--
MW0009816	C20H17FO3S	trans-Sulindac	Benzene and substituted derivatives	Benzene and substituted derivatives	713.178	356.088	3.6854	2M+H	12.2016	MS2-Search-DB	0.6016	rp	38194-50-2 | 53933-60-1 | 49627-22-7 | 32004-68-5	1548885	HMDB0014743	-	-	70.6024	56.1966	48.1671	30.4649	35.2359	54.7763	378.114	500.763	583.864	444.041	462.301	599.357	12.2927	9.18223	0.441292	1.69222	4.40352	4.0024	6.50057	1.11552	6.15091	0.538281	7.73774	1.33865	144.48	139.972	147.4	138.47	--
MW0107793	C11H21N3O4	Leu-Gln	Amino acid and Its metabolites	Small Peptide	536.339	259.153	8.8801	2M+NH4	0.154807	MS2-Search-DB	0.7133	rp	38062-69-0	1574950	HMDB0028927	23947	-	12786.3	12511.1	11754.1	12187.6	12270.8	13269	10122.2	13153.4	13993.7	11675	13881	12510.8	13612.4	16649.1	12694.6	13256.1	13592.1	12414.5	29257.9	27532.7	30504	14372.2	31200.5	30814.9	14586.2	15315.5	16235.3	16382.4	--
MW0149024	C11H25ClO6Si	Etacelasil	Heterocyclic compounds	Heterocyclic compounds	317.117	316.111	9.4881	M+H	2.61703	MS2-Insilico	0.5229	rp	37894-46-5	93200	-	-	C19131	15050.8	15029	14811.6	16025.4	15441.3	14100.7	15950.1	15489.9	18030	14176.9	14361.3	14526.3	14848.2	14649	15679.8	15609.7	15035.5	14903.4	15816.6	13292.9	11991.8	12665.9	11760.5	13085	13466.6	13727.9	13668.6	13784.2	--
MW0110546	C7H16N2	Cimemoxin	Alcohol and amines	Polyamines	65.0732	128.131	0.5797	M+2H	0.8715	MS1	0.7287	rp	3788-16-7	71824	-	-	-	276.061	306.119	290.45	262.56	298.219	325.487	776.404	723.021	732.909	678.579	619.13	633.357	9.26032	56.5894	31.2087	36.4692	46.5178	25.8839	32.2244	47.7326	27.474	34.0365	31.6065	25.9706	237.203	244.374	237.181	235.667	--
MW0113837	C18H28N2O4	Acebutolol	Benzene and substituted derivatives	Benzene and substituted derivatives	337.214	336.205	10.8145	M+H	3.54844	MS2-Search-DB	0.8991	rp	37517-30-9	1978	HMDB0015324	-	C06803	3271.59	4249	2885.01	3476.62	3683.8	3417.68	2693.4	2643.24	1703.6	2248.25	1967.01	2473.63	1803.89	1613.85	3155.04	2258.05	2655.73	3038.46	1880.77	1296.86	2136.27	1852.74	3017.78	1324.77	2321.28	2375.02	2396.74	2339.53	--
MW0011802	C23H38O7	prostaglandin E2 1-glyceryl ester	Hormones and hormone related compounds	Hormones and hormone related compounds	409.258	426.262	9.0923	M+H-H2O	0.0741965	MS2-Search-DB	0.8936	rp	37497-47-5	24778489	-	36233	-	5311.72	6239.7	4855.51	4521.06	4987.03	6344.8	4712.82	4307.09	6225.75	5344.77	5190.39	5402.71	4212	4157.53	3803.05	4135.53	4727.55	4432.9	3558.51	2386.36	4694.4	2555.5	1992.9	2150.91	4322.22	4295.98	4326.04	4285.5	--
MW0145213	C21H41N5O11	Apramycin	Heterocyclic compounds	Heterocyclic compounds	578.232	539.28	10.6654	M+K	11.6034	MS1	0.5299	rp	37321-09-8	3081545	-	-	C01555	8504.07	8429.53	7631.47	8243.74	7225.06	7760.48	9008.9	7708.76	8612.82	8820.26	15299.4	15148.3	9536.51	6938.19	10133.9	7854.67	12105.5	13662	8541.47	11097.7	11561	8977.16	8151.53	10324.6	2338.85	2451.6	2518.96	2434.76	--
MW0106169	C6H13N3O3	Citrulline	Amino acid and Its metabolites	Amino acids	368.23	175.096	2.1045	2M+NH4	16.5041	MS2-Search-Local	0.5395	rp	372-75-8	9750	HMDB0000904	16	C00327	847.358	606.943	781.872	607.397	664.563	790.061	541.82	363.411	536.944	119.132	495.994	580.688	4310.75	3249.22	3382.5	3845.75	2570.88	2874.46	4553.17	4899.83	3983.13	4255.36	4954.88	4536.61	2766.06	2815.45	2762.15	2778.9	ko00220,ko01100,ko01230
MEDP1391	C25H45NO4	O-linoleyl-L-carnitine	FA	CAR	424.343	423.335	7.6228	M+	0.751242	MS2-Search-Local	0.7833	rp	36816-10-1	6450015	HMDB0006469	-	-	136.201	76.945	118.071	113.03	40.8605	315.386	41.4535	4.24524	21.7568	27.5939	25.4714	127.356	292.293	599.287	460.874	195.124	426.293	556.875	4470.7	4085.45	4612.54	3934.59	4445.97	4117.88	870.7	908.59	953.128	923.568	--
MW0015937	C31H42O10	Asclepin	Others	Others	651.211	574.278	10.4486	M-H+2K	22.7727	MS2-Search-DB	0.5353	rp	36573-63-4	441844	-	-	C08849	15372.3	16973.2	15711.4	16447.1	17865.1	15731.1	16476.2	15955.4	17380.2	15745.5	16894.7	16269	14915.6	18215.3	17593	18502.1	18673.8	19240.7	12659.1	13970.8	13981.2	12953.8	11346.1	11406.5	20814.5	20787.2	21015.9	20523.8	--
MW0016405	C20H28O4	Carnosic acid	Organic acid And Its derivatives	Organic acid And Its derivatives	529.254	332.199	11.7616	3M+Na+K	6.89875	MS1	0.6041	rp	3650-09-7 | 139236-75-2	65126	HMDB0002358	58123	C21818	45.2664	84.1766	65.5713	75.8637	56.3039	58.8883	112.974	55.7358	99.1763	48.2221	177.844	117.287	560.592	1127.75	842.322	812.143	647.771	578.197	2675.84	3274.09	6644.14	7389.75	6349.74	3923.61	2036.73	2230.99	2192.08	2102.26	--
MW0103676	C10H17N2O14P3	Thymidine-5'-triphosphate	Nucleotide And Its metabolites	Nucleotide and Its metabolites	526.965	481.989	12.2218	M-H+2Na	10.4851	MS2-Search-DB	0.6955	rp	365-08-2	64968	HMDB0001342	-	C00459	16365.3	16586.7	16329.5	15996.4	17027.9	17612.4	17529.3	17096.6	17170.6	18691.5	16758.3	17601.5	16115.6	16697.5	16824.9	16689.1	17770.8	16650.1	14665.6	15510.2	14064.3	13553.5	13163.4	13575	16606.7	16239.7	16416.3	16428.9	ko00240,ko01100,ko01232
MW0005864	C15H13NO2	7-Hydroxy-2-acetamidofluorene	Benzene and substituted derivatives	Benzene and substituted derivatives	240.093	239.095	12.1255	M+H	22.3967	MS2-Search-DB	0.84	rp	363-49-5	9695	-	-	-	13411.5	13122.5	12291.7	12061.7	8901.02	12224.3	13962.1	12815.3	14071.9	10309.9	8666.05	11274.3	13231.6	9865.48	7328.12	13935.9	9248.61	13456.9	11170.7	13263.9	6458.47	11850.8	10392	12790	13789.6	13621.6	13810.4	13609.3	--
MW0111069	C9H12N2O	Kynuramine	Alcohol and amines	Amines	367.152	164.095	1.7914	2M+K	2.22728	MS2-Search-DB	0.7193	rp	363-36-0	9692	HMDB0012246	-	-	3710.52	3979.33	4306.12	4864.6	5111.84	4717.59	7123.04	6967.12	6414.27	7491.29	6227.31	7162.8	1374.29	2155.04	1610.97	1570.27	1670.47	1617.17	309.605	816.998	997.994	332.056	276.354	389.005	2893.85	2889.4	2939.37	2905.5	--
MEDP1667	C14H18N2O5	Phe-Glu	Amino acid and Its metabolites	Small Peptide	295.13	294.122	2.6642	M+H	4.20602	MS2-Search-Local	0.7897	rp	3617-45-6	151134	HMDB0028994	23833	-	72278.6	75578.3	81838	85709.7	86088.2	84290.8	81900.9	79273	82426.3	83459.9	76174.4	82232.9	22258.5	33597.4	28838.2	36885.8	28967.5	22385.4	5209.52	5525.58	5422.82	4275.63	4279.51	4198.54	42870.4	43067.7	43125.5	43048.4	--
MW0111256	C5H15NO4P+	Phosphocholine	Organic acid And Its derivatives	Phosphoric acids	184.073	184.074	0.7597	M+	1.28254	MS2-Search-Local	0.9309	rp	3616-04-4	1014	HMDB0001565	6326	C00588	5042.98	5182.33	6882.86	8296.15	8885.31	8524.39	35396	36243.3	38874.8	43913.4	56702.2	52838.2	4148.72	3074.16	2684.14	3291.59	3945.75	3985.42	4189.58	3848.22	4030.81	3053.04	6613.82	6278.18	13367.3	13427.6	13408.4	13524.2	ko00564,ko01100
MW0169183	C21H16ClFN4O5	Fluoxastrobin	Benzene and substituted derivatives	Benzene and substituted derivatives	207.051	458.079	0.6622	M+2H-HCOOH	3.65503	MS1	0.6665	rp	361377-29-9 | 193740-76-0	11048796	-	263536	-	4660.02	4857.24	4696.6	4761.24	4371.35	5010.24	4371.67	4112.77	3788.87	3810.18	3795.04	3883.63	3598.46	4211.04	4276.26	3827.84	4710.69	3741.37	2549.19	2734.2	2652.31	2803.03	2753.42	2565.38	4132.18	4210.48	4148.12	4197.82	--
MW0017203	C33H44O	Citranaxanthin	Terpenoids	Triterpene	457.351	456.339	11.2326	M+H	9.57021	MS2-Insilico	0.7263	rp	3604-90-8	6436724	HMDB0036883	-	-	4426.46	2881.51	3166.24	3862.32	2821.83	4035.34	3867.18	2769.35	3193.27	3260.24	4743.35	3951.39	5396.18	3907.83	5288.66	3916.73	4189.01	5425.37	7180.47	6119.37	4162.21	3629.01	4692.04	4495.72	3384.7	3533.89	3542.76	3720.35	--
MW0000209	C28H33NO7	Cytochalasin e	Benzene and substituted derivatives	Benzene and substituted derivatives	518.212	495.226	11.3331	M+Na	8.22904	MS2-Search-DB	0.7322	rp	36011-19-5	5458385	-	44249	-	633.839	1531.86	572.302	983.886	542.54	1208.77	454.549	361.27	399.353	319.691	617.429	410.839	1566.79	2212.78	1661	2423.46	1924.21	2297.47	4349.34	4134.56	3893.29	3653.62	4018.9	4017.41	3117.35	3169.13	3166.4	3122.57	--
MW0012476	C20H32O5	15-Keto-PGF2alpha	Hormones and hormone related compounds	Hormones and hormone related compounds	335.221	352.225	11.7767	M+H-H2O	5.94881	MS2-Search-DB	0.9036	rp	35850-13-6	5280887	HMDB0004240	7035	C05960	3753.86	2820.21	3797.32	3333.89	3223.83	2919.43	2921.2	3047.18	2061.62	2046.24	2971.03	2606.85	4374.14	4826.85	3309.52	5157.62	4716.75	4691.96	6092.47	4617.14	4663.43	6616.52	5489.1	5270.01	4509.26	4650.78	4750.5	4657.89	ko00590
MW0052412	C5H12O7P2	Dimethylallyl diphosphate	Organic acid And Its derivatives	Phosphoric acids	284.973	246.006	12.1911	M+K	11.5255	MS2-Insilico	0.5778	rp	358-72-5	647	HMDB0001120	6016	C00235	10858.9	11327.8	10498.2	10930	11785.4	11031.1	11814.8	11143.4	11036.9	10997.3	10788.8	10939.1	11222.6	10786.7	10599.5	11433.4	12456	11916.8	10850.9	10794.3	11082.5	10465.9	10206.7	10814.6	11133	11138.1	11256.1	11204.2	ko00740,ko00900,ko01100
MW0141448	C21H36O5	15-methyl-15S-Prostaglandin E1	Hormones and hormone related compounds	Hormones and hormone related compounds	351.253	368.256	10.1827	M+H-H2O	1.88199	MS2-Search-DB	0.7158	rp	35700-26-6	5283057	-	36127	-	1139.86	2857	2646.73	2952.29	2899.99	2738.6	3624.32	3818.62	3387.46	5616.07	4044.42	5838.57	868.431	1236.47	1136.52	437.71	1226.76	1426.18	531.207	620.552	198.027	521.786	432.036	336.496	1354.92	1467.05	1489.11	1467.04	--
MW0161329	C22H27FN4O3	Sunitinib N-oxide	Alcohol and amines	Amines	867.377	414.207	7.5746	2M+K	1.73609	MS1	0.9584	rp	356068-99-0	10273227	-	-	-	12306.1	9622.5	11188.4	11759.8	12896.1	13746.2	12769.1	15104.2	10108.2	12627.5	13072.1	12393.6	18868.6	15233.9	17526.9	16970.4	29776.1	13370.1	10548.8	11862.5	9898.55	18616.8	11936	12563.2	6721.43	6666.73	6757.77	6759.68	--
MW0121878	C24H22N2O5	6-[[4-(1,3-Dioxoisoindol-2-yl)phenyl]carbamoyl]-3,4-dimethylcyclohex-3-ene-1-carboxylic acid	Organic acid And Its derivatives	Organic acid And Its derivatives	457.121	418.153	0.5797	M+K	2.08513	MS1	0.7005	rp	355821-80-6	3137781	-	-	-	567.355	540.169	503.7	492.958	612.209	623.549	960.371	975.246	971.637	925.451	932.122	949.183	45.3937	60.0721	78.4419	248.148	182.43	121.271	47.4829	46.6418	115.098	88.5079	104.842	167.031	404.321	388.867	377.2	413.041	--
MW0119397	C9H8N2OS2	3-Amino-5-(3-thiophenyl)-2-thiophenecarboxamide	Alcohol and amines	Amines	266.037	224.008	0.5684	M+CH3CN+H	11.1847	MS2-Search-DB	0.7121	rp	354812-17-2	2807869	-	45240	-	18275.2	20654.1	21647.7	21230.1	22198.5	21926.6	21475.2	22881	21958.9	21959.1	20416.2	21135.2	29103.4	25397.4	26296.6	25543.3	30300.8	31482	39571.2	45258.1	45353.6	58257.4	46325.5	40596.3	27206.1	27527.9	27265.8	27385.7	--
MW0012772	C23H38O4	Glyceryl arachidonate	GL	MG	401.268	378.277	10.2577	M+Na	5.30904	MS2-Search-DB	0.8964	rp	35474-99-8	5282281	HMDB0011578	-	-	1797.85	1951.82	1942.14	2064.95	1481.17	1347.71	675.982	437.594	649.199	814.515	621.656	660.688	1668.24	2162.51	1269.66	1668.25	1685.41	1458.19	9224.81	6703.24	4412.32	4921.19	5085.26	7447.82	2773.99	2926.01	2885.6	2868.93	--
MEDP1339	C26H53NO7P	LPC(18:1/0:0)	GP	LPC	522.357	522.356	8.6535	M+H	1.5815	MS2-Search-Local	0.9126	rp	3542-29-8	53480465	HMDB0010385	-	-	1.32942e+06	1.40702e+06	1.48199e+06	1.44306e+06	1.45938e+06	1.51425e+06	1.66267e+06	1.55806e+06	1.58591e+06	1.86514e+06	1.51488e+06	1.64396e+06	832787	1.16841e+06	945871	928357	1.12803e+06	815367	1.93634e+06	2.1731e+06	2.22786e+06	2.03524e+06	2.14114e+06	2.08377e+06	1.8614e+06	1.86433e+06	1.8689e+06	1.87399e+06	--
MW0062275	C20H32O5	Epoprostenol	Hormones and hormone related compounds	Hormones and hormone related compounds	353.237	352.225	11.3354	M+H	6.23301	MS2-Search-DB	0.8492	rp	35121-78-9	5282411	HMDB0001335	778	C01312	917.474	1001.91	771.927	896.175	535.438	735.224	444.416	316.311	331.032	331.925	356.604	548.503	1006.36	1367.2	937.838	1347.77	1014.13	641.864	3852.37	3619.22	3652.19	1745.45	4002.41	4241.3	1381.08	1258.01	1342.71	1310.81	ko00590,ko01100,ko04080
MW0123114	C14H19N3O5S	NHS-Biotin	Heterocyclic compounds	Heterocyclic compounds	683.201	341.104	10.5709	2M+H	14.3863	MS2-Search-DB	0.5042	rp	35013-72-0	6710714	-	64813	-	61.3356	74.1074	135.893	107.5	172.785	91.6531	161.037	331.087	288.24	315.984	291.008	269.358	71.5581	335.541	244.82	156.463	249.016	145.24	12.9469	51.5626	42.4399	72.3574	25.3439	4.49891	903.886	883.729	896.62	894.087	--
MW0016247	C13H18ClNO	Bupropion	Benzene and substituted derivatives	Benzene and substituted derivatives	204.086	239.108	2.3459	M+H-2H2O	20.6107	MS2-Search-DB	0.7532	rp	34841-39-9	444	HMDB0001510	-	C06860	1487.76	1597.9	1629.96	1672.69	1655.43	1614.47	1717.96	1745.17	1569.94	1677.45	1654.97	1741.87	450.281	861.7	728.322	517.481	697.001	581.79	445.226	390.478	353.071	418.163	391.527	322.796	1776.41	2069.74	2129.69	2092.03	--
MW0014806	C11H11NO3	5-Methoxyindoleacetate	Heterocyclic compounds	Indole and Its derivatives	206.083	205.074	4.1215	M+H	2.97842	MS2-Search-Local	0.9399	rp	3471-31-6	18986	HMDB0004096	7016	C05660	1817.96	2807.32	2897.26	3366.4	3349.2	3406.21	3731.54	3216.82	3083.24	3361.11	2243.03	3429.55	2210.66	2786.33	2873.89	2860.62	3174.37	3252.77	1419.09	2846.44	3492.31	2823.44	3158.43	3037.37	2182.19	2404.39	2275.63	2386.9	ko00380
MW0120569	C6H6N2O2	Urocanic acid	Organic acid And Its derivatives	Organic acid And Its derivatives	139.049	138.043	1.1572	M+H	0.284697	MS2-Search-Local	0.8944	rp	3465-72-3	736715	HMDB0000301	298	C00785	1087.9	1463.89	1605.77	2297.27	1438.06	1449.2	649.041	348.363	443.534	720.455	585.466	1273.69	1804.55	2357.93	1987.39	1894.17	1991.95	2003.49	1721.37	1764.76	2162.46	1949.93	2299.82	2220.64	1579.56	1606.47	1568.56	1609.15	ko00340,ko01100
MW0112272	C3H7O7P	2-Phospho-D-Glyceric Acid	Organic acid And Its derivatives	Phosphoric acids	186.996	185.993	11.1868	M+H	9.82343	MS2-Search-DB	0.657	rp	3443-57-0	439278	HMDB0003391	6915	C00631	55955.1	22026.9	68868.4	6301.24	63945.5	57037.9	66176.4	71784.3	68374.2	70843	69448.3	73892	58346	45066.7	63039.1	38480.4	62176	47363.8	28446.2	16985.1	10442.2	12241.2	10741.5	12298.8	52667.9	52378.9	51824.5	50890.6	ko00010,ko00030,ko00260,ko00561,ko00630,ko01100,ko01200,ko01230
MW0011852	C28H56NO8P	1,2-Didecanoyl-sn-glycero-3-phosphocholine	GP	PC	566.37	565.374	11.3663	M+H	19.5361	MS2-Search-DB	0.8536	rp	3436-44-0	16219892	-	45204	-	178847	196334	215253	226159	211444	205299	169446	161699	155576	170437	179383	177598	264238	282788	266013	274730	269852	254052	353771	358194	350641	353273	342276	346275	248056	246650	250423	248165	--
MW0107023	C14H18N2O6	Glu-Tyr	Amino acid and Its metabolites	Small Peptide	311.125	310.116	1.9787	M+H	2.44895	MS2-Search-Local	0.9488	rp	3422-39-7	515717	HMDB0028831	23927	-	38776.2	41805.3	47145	46066.5	49220.3	47598.6	47840.4	46220.6	40823.1	46587.2	41207	48333.6	13043.9	21214.8	18841.9	24831.4	19288.8	14582.5	3221.66	3864.34	4071.1	3557.49	3231.3	2893.85	21841.2	22125.9	22224	21919.8	--
MW0016971	C29H38O4	Celastrol	Benzene and substituted derivatives	Benzene and substituted derivatives	473.265	450.277	7.5746	M+Na	2.10647	MS2-Search-DB	0.7472	rp	34157-83-0	122724	HMDB0002385	-	-	16092.9	14528.9	17161.9	16449.7	16502.4	17306.9	17282.3	18949.6	16062.5	18427.3	19914.2	18893.8	20444.5	18706.8	19931.4	19889.6	27742.9	18705.1	14714.7	15451.7	16767.4	19764.9	16458.8	16626.8	11799.2	11963.3	11861.6	11957.3	--
MW0118561	C16H21NO2	2-Heptyl-4-hydroxyquinoline n-oxide	Heterocyclic compounds	Heterocyclic compounds	519.327	259.157	8.577	2M+H	10.3787	MS2-Search-DB	0.6147	rp	341-88-8	1561	-	-	C04284	112144	114278	124300	129032	133897	128252	108563	89429.3	108242	97687.9	142116	140130	87191.4	125862	93573.6	115264	104276	85646.9	242173	249996	278222	262370	257152	248083	183441	184086	183759	183887	--
MEDP0151	C5H5N5O	Isoguanine	Nucleotide And Its metabolites	Nucleotide and Its metabolites	152.057	151.049	1.1353	M+H	1.64035	MS2-Search-Local	0.8937	rp	3373-53-3	76900	HMDB0000403	5392	-	30149.7	31019.1	30532.4	26118.8	29209	27930.3	35432.2	40513.1	27709	32702.5	25286.3	34923.1	26433.4	53158	30512.1	28997.6	31688.3	38004.4	66111.9	47587.2	53209.4	52306.9	84528	77386.1	48995	49381.5	47783.9	49485.3	--
MW0052347	C26H32F2O7	Diflorasone diacetate	Aldehyde,Ketones,Esters	Esters	494.211	494.212	11.7312	M+	1.30385	MS2-Search-DB	0.719	rp	33564-31-7	71414	-	3983	-	5224.56	6913.35	3698.19	4759.41	5267.62	5224.42	5988.05	7311.61	5190.52	7994.73	5592.61	4397.74	9520.27	5323.26	6114.41	6936.77	6261.65	9263.79	6355.11	6060.12	6173.87	6731.35	5155.87	4355.62	5628.01	5868.61	5723.99	5747.83	--
MW0115773	C24H21FN2O3	(1-(5-Fluoropentyl)-3-(naphthalen-1-oyl)-6-nitroindole)	Heterocyclic compounds	Indole and Its derivatives	405.163	404.154	1.1153	M+H	5.24393	MS2-Search-DB	0.7867	rp	335161-27-8	57458897	-	85063	-	3995.63	4391.05	4781.79	4631.76	4802.9	4570.03	2347.51	2737.54	2235.14	2675.05	2349.24	2659.19	3039.8	5202.57	3585.64	5146.53	3856.91	3650.53	58.2976	102.41	378.145	116.212	218.543	77.2715	2528.09	2542	2541.78	2529.34	--
MW0151235	C34H48O8	Hippomane factor M1	Aldehyde,Ketones,Esters	Ketones	607.327	584.335	4.0847	M+Na	0.139133	MS1	0.7465	rp	33465-16-6	6440991	-	-	-	158.133	270.591	160.653	339.997	367.194	304.926	322.986	213.785	228.589	339.576	547.899	280.776	998.4	898.817	1739.6	599.983	1155.96	1358.6	66.7949	83.6569	353.381	295.43	109.007	231.566	490.414	520.334	521.693	471.695	--
MW0002028	C8H7NO3	Formylanthranilic acid	Benzene and substituted derivatives	Benzene and substituted derivatives	130.023	165.043	5.579	M+H-2H2O	13.6475	MS2-Search-DB	0.6794	rp	3342-77-6	101399	HMDB0004089	-	C05653	11049.9	11450.9	13384.7	12909	14613.7	14469.8	13094	13760.1	15072	13030.1	12438	12354.5	14142.1	14084.4	13663.3	14830.8	11971	14701.2	13156.1	12742.1	13416.1	11750.6	11504.1	13214.3	11590.3	11727.8	11725	11543.1	ko00380,ko01100
MW0049167	C10H20O2	Capric acid	Organic acid And Its derivatives	Organic acid And Its derivatives	345.31	172.146	8.2057	2M+H	20.0407	MS2-Search-DB	0.593	rp	334-48-5	2969	HMDB0000511	336	C01571	5209.7	5660.46	5525.45	5704.96	5763.55	5624.43	5769.18	6075.75	5275.6	5864.39	5053.49	5641.05	5582.74	6015.53	6237.83	6115.03	5957.23	5939.76	5541.63	5349.98	5609.51	5479.28	5186.89	5483.5	5343.52	5419.5	5392.42	5444.04	ko00061,ko01100
MW0114409	C37H65NO12	Erythromycin A enol ether	Aldehyde,Ketones,Esters	Esters	738.453	715.451	4.5791	M+Na	10.2357	MS1	0.5497	rp	33396-29-1	83954	-	-	-	5583.49	5457.9	8025.85	6890.37	7715.02	6892.72	7862.55	5511.63	7231.77	7143.66	6212.61	6784.7	5348.75	7208.42	5086.1	3029.68	4403.86	4388.48	2518.75	2825.08	1456.75	1489.21	2027.38	1396.59	4387.68	4597.98	4830.99	4829.39	--
MW0106396	C12H21N2O3PS	Diazinon	Aldehyde,Ketones,Esters	Esters	322.134	304.101	1.183	M+NH4	1.52523	MS2-Search-DB	0.7241	rp	333-41-5	3017	HMDB0032943	-	C14324	431.448	663.022	851.051	935.958	645	598.021	511.482	260.136	505.3	364.098	197.045	169.369	2647.77	3414.38	2932	3107.53	2800.11	3165.25	2311.08	2139.87	2663.35	1593.77	2931.81	2814.73	1364.14	1303.95	1283	1204.75	--
MW0063428	C43H68O13	Sanguisorbin E	Benzene and substituted derivatives	Benzene and substituted derivatives	737.399	792.466	10.5522	M+H-C4H8	12.6097	MS1	0.5162	rp	33055-20-8	71587115	HMDB0040523	-	-	227.386	342.747	357.872	473.86	534.358	578.062	293.099	318.654	510.68	564.395	398.861	370.596	255.339	778.638	330.836	451.829	514.793	446.995	481.473	260.45	437.767	490.337	372.937	209.027	855.944	850.951	856.622	870.064	--
MW0115370	C18H37N5O9	Tobramycin	Heterocyclic compounds	Heterocyclic compounds	468.275	467.259	8.5013	M+H	8.77395	MS2-Search-DB	0.7466	rp	32986-56-4	36294	HMDB0014822	-	C00397	5313.31	4189.49	5839.55	5573.63	6065.17	5448.48	5150.45	4279.3	5100.15	4746.04	6450.41	5509.91	6594.61	8081.08	6385.5	7634.78	7432	6373.2	12740.8	16750.2	15447.9	14605.6	17101.4	14915.6	9184.29	8999.6	9424.92	9325.31	--
MW0006980	C9H13NO3	Oxidized-adrenal-ferredoxin	Hormones and hormone related compounds	Hormones and hormone related compounds	184.097	183.089	2.1354	M+H	11.1417	MS1	0.5364	rp	329-65-7	838	HMDB0062515	-	-	1470.35	1541.94	1490.26	1475.46	1578.23	699.556	1510.22	1111.41	1133.88	521.149	617.786	725.558	710.473	957.094	1081.16	627.504	575.59	998.085	494.626	786.334	689.253	595.128	923.86	873.2	872.732	860.433	888.301	882.863	--
MEDP1122	C19H38O4	1-Hexadecanoyl-sn-glycerol	GL	DG	331.285	330.277	10.9965	M+H	3.48119	MS2-Search-Local	0.8889	rp	32899-41-5	3084463	HMDB0011564	-	-	16613.6	25908	18869.1	24071.6	24377.6	22915.8	15829.5	17655.7	16683.9	21818.2	26876	24818.6	19040.3	25355.5	18815	25609.6	15593.8	24417.9	20922.1	21891.6	20959.4	27007.1	18991.5	21356.3	16446.7	17216.7	17255.1	16574.6	--
MW0106514	C6H13NO2	DL-Leucine	Amino acid and Its metabolites	Amino acids	132.102	131.095	1.2501	M+H	1.45132	MS2-Search-Local	0.9296	rp	328-39-2 | 25322-63-8 | 25988-64-1 | 7005-03-0	857	HMDB0062203	-	-	223419	231034	238091	246030	234188	238994	333543	305893	314033	317662	278671	301705	81053	105467	94517.8	78925.5	98207.3	86423.8	51624.3	57353.7	63758.7	58471	60362.1	57114	169826	171519	173088	171313	--
MW0113023	C18H32O16	3-Galactosyllactose	Carbohydrates and Its metabolites	Sugars	568.173	504.169	4.114	M+CH3CN+Na	18.5854	MS2-Search-DB	0.6802	rp	32694-82-9	189088	HMDB0006599	-	-	3905.09	4508.53	4261.02	4146.74	4679.05	4687.94	4776.78	4369.42	4818.7	4890.36	4444.02	4228.07	4716.87	4383.45	4833.86	4642.85	4350.16	5030.1	4574.7	4046.44	4738.4	3973.93	4608.92	4133.25	4125.37	4145.91	4219.47	4134.03	--
MW0107905	C6H15N3O	L-Lysinamide	Alcohol and amines	Amines	259.998	145.121	1.6703	M-2H+3K	7.39358	MS2-Search-DB	0.704	rp	32388-19-5	439605	-	-	C01930	80.8873	404.577	87.8608	168.122	106.97	126.468	79.8331	116.157	62.516	93.6536	403.186	43.2653	7016.72	6594.39	6959.49	6880.79	6077.95	6941.62	7017.24	7159.22	6828.4	6877.83	7503.82	7378.22	4923.66	4968.47	4936.59	4954.59	--
ZINC5861418	C8H16O6	Ethyl beta-D-glucopyranoside	Carbohydrates and Its metabolites	Carbohydrates and Its metabolites	247.058	208.095	0.8067	M+K	0.77925	MS1	0.7309	rp	3198-49-0	121667	HMDB0029968	-	-	406.894	227.593	220.582	326.164	379.749	399.205	231.168	369.801	407.277	335.686	276.538	204.796	561.5	916.537	863.284	684.975	1098.62	594.898	3625.74	3262.11	3469.98	3266.17	3145.14	3273.25	923.484	929.231	953.903	867.496	--
MW0105588	C5H4N4O	Allopurinol	Heterocyclic compounds	Heterocyclic compounds	137.046	136.038	0.8862	M+H	1.5889	MS2-Search-Local	0.8365	rp	315-30-0 | 180749-08-0 | 180749-06-8 | 73334-58-4 | 180749-09-1 | 180749-07-9 | 184789-03-5 | 291279-53-3	135401907	HMDB0014581	865	-	62842.6	72885.7	72457.8	66511.8	68091.6	61955.9	54983.4	59255.9	57899.8	51670.6	46712.8	57711.7	85672.8	87364.8	84827.3	55409.8	78029.9	94809.7	83375.9	83065.5	85765	89717.7	92248.4	70504.7	77654.2	78537.8	78385.5	78467.7	--
MW0007558	C16H13N3O3	Mebendazole	Benzene and substituted derivatives	Benzene and substituted derivatives	296.107	295.096	2.417	M+H	8.00166	MS2-Search-DB	0.7412	rp	31431-39-7	4030	HMDB0014781	-	-	878.245	877.659	965.307	1007.89	1068.42	1071.8	3852.88	3348.1	3570.67	4018.02	3046.91	3195.53	182.771	158.395	201.291	105.394	160.415	86.2604	70.3912	152.627	80.8304	71.2531	79.615	82.33	1098.55	1113.43	1105.28	1101.74	--
MW0157276	C18H16N2O	Sudan II	Benzene and substituted derivatives	Benzene and substituted derivatives	391.002	276.126	1.6624	M-2H+3K	5.67428	MS2-Search-DB	0.7063	rp	3118-97-6	18386	-	-	C19526	163.125	77.4161	159.187	84.9267	12.9026	121.602	64.5128	44.5724	52.5317	71.7103	136.092	31.3345	5787.11	5995.48	6486.89	6206.92	4982.08	5321.33	6187.54	5856.09	6069.69	6714.7	6129.02	5910.86	4201.22	4283.15	4243.64	4205.55	--
MW0055241	C20H39NO3	N-acetylsphingosine	SL	SPH	342.31	341.293	9.655	M+H	22.6489	MS2-Search-DB	0.6192	rp	3102-57-6 | 195194-58-2	5497136	-	411	-	5320.34	4609.26	4947.87	4067.81	4627.95	4645.06	4539.68	4068.43	4194.14	3663.74	5026.35	4943.33	5824.3	6391.51	4909.02	6395.22	6486.94	5244.68	9912.77	11333.2	9469.9	12049.1	11915.9	11337	7989.37	8141.7	8013.16	8131.7	--
MW0054373	C18H33NO	Linoleamide	FA	FFA	263.238	279.256	10.2193	M+H-NH3	1.963	MS1	0.7033	rp	3072-13-7	6435901	HMDB0062656	-	-	11239.8	2577.05	1886.48	6119.36	6574.13	6064.72	7825.59	9082.8	7176.61	9106.51	9901.88	5987.26	6026.52	4736.11	6503.63	9748.98	22292.2	15926.7	3571.2	9324.48	7067.31	7091.28	10918.4	10554.4	4155.44	4190.37	4165.61	4210.46	--
MW0108666	C7H13NO3	2-Acetamido-3-methylbutanoic acid	Amino acid and Its metabolites	Amino acid derivatives	357.141	159.089	1.9099	2M+K	6.02191	MS2-Search-DB	0.7196	rp	3067-19-4	227752	HMDB0011757	73550	-	348.129	198.075	379.12	142.228	197.706	184.269	357.885	158.645	113.69	175.611	296.315	275.52	3638.15	4411.04	3163.77	3515.7	3157.07	3276.31	4988.41	4380.03	4518.27	3775.99	3409.24	4197.28	2628.55	2765.15	2805.34	2690.58	--
MW0159395	C28H38O6	Withanolide D	GP	PC	509.229	470.267	10.6478	M+K	6.03725	MS1	0.6197	rp	30655-48-2	161671	HMDB0003218	-	C08842	46633.8	22603.6	32168.7	41081.3	37501.6	36996.2	33039.8	34085.5	19336.7	36909.2	27558.2	34157.3	36489.8	28778	35372.2	35063.9	36625.2	37446	27092.8	37314.8	33562.2	33149.1	35581.6	21638.8	3701.66	3954.7	3303.38	2284	--
MW0052452	C22H45NO	Docosanamide	FA	Others	339.347	339.35	11.5027	M+	3.21422	MS2-Search-DB	0.5533	rp	3061-75-4	76468	HMDB0000583	5565	-	12198.1	26553.6	5540.08	6873.85	13466.9	16535.1	13210.9	13894.3	8544.29	10117.2	9112.39	18306.9	14783.4	14370.2	8705.33	8047.08	11192.7	32959.8	14844.4	9731.4	20716.9	72024.4	14017.1	24457.4	7395.43	7719.43	7501.2	7471.64	--
MW0110897	C5H14N4	Agmatine	Alcohol and amines	Polyamines	207.051	130.122	1.2145	M-H+2K	23.7455	MS2-Search-Local	0.6383	rp	306-60-5	199	HMDB0001432	3523	C00179	1290.08	1677.95	1552.55	1456.51	1811.37	1776.06	809.317	1235.42	1153.06	800.089	1114.94	803.714	1672.64	2642.19	2298.35	2424.42	2245.23	1684.95	652.875	878.352	1119.86	901.491	851.958	890.469	1288.77	1214.72	1213	1195.78	ko00330,ko01100
MW0126171	C21H29NO3	Piperolein B	Heterocyclic compounds	Heterocyclic compounds	725.384	343.215	10.1651	2M+K	11.1207	MS2-Insilico	0.5007	rp	30505-89-6	21580213	HMDB0030340	-	-	3279.21	3427.77	2615.23	3334.31	3315.93	3396.14	3610.94	3979.78	3140.04	3132.37	4067	3788.14	2294.25	2890.52	2756.97	3153.18	2734.24	2950.75	4522.2	6231.98	4572.87	4738.96	4897.38	4841.11	4252.46	4350.88	4360.99	4392.8	--
MW0016406	C9H14N4O3	Carnosine	Amino acid and Its metabolites	Amino acid derivatives	295.097	226.107	0.8066	M+Na+HCOOH	10.6595	MS2-Search-Local	0.6897	rp	305-84-0	439224	HMDB0000033	38	C00386	9171.28	9663.26	10386	10703.6	10784.1	11031	16948.9	16710.6	15305.4	17395.7	16364.6	16952.1	2176.26	2625.44	2109.94	2915.43	2841.42	2330.56	272.106	180.551	276.523	189.669	259.925	160.469	6297.26	6378.86	6373.28	6412.98	ko00340,ko00410,ko01100
MW0048971	C59H90O4	Coenzyme Q10	Aldehyde,Ketones,Esters	Ketones	901.636	862.684	10.8011	M+K	17.4686	MS2-Search-DB	0.6242	rp	303-98-0	5281915	HMDB0001072	-	C11378	1291.1	1743.46	1792.52	1700.2	1985.94	1720.2	1773.54	1720.71	1667.93	1455.55	1542.86	1483.06	1387.1	1705.88	1739.09	2025.49	2071.43	1782.26	382.173	404.175	570.878	696.966	565.377	471.994	3366.9	3283.02	3315.65	3319.9	--
MW0123392	C19H23ClN2	Clomipramine	Heterocyclic compounds	Heterocyclic compounds	646.355	314.155	10.4333	2M+NH4	17.5324	MS2-Search-DB	0.593	rp	303-49-1	2801	HMDB0015372	-	C06918	9601.75	7848.88	9109.54	8709.56	8726.2	9086.88	9790.41	9031.86	6749.12	9231.61	8854.59	15559.2	9127.95	9203.05	8662.55	7429.16	10758.1	9489.03	17027.9	11154.1	9742.11	10059.4	17580.1	11459.2	11277.4	11465.1	11475.1	11715.4	--
MW0125729	C18H21ClN2	Desmethylclomipramine	Heterocyclic compounds	Heterocyclic compounds	301.142	300.139	9.1058	M+H	9.956	MS2-Search-DB	0.8987	rp	303-48-0	622606	HMDB0060947	-	-	165261	171796	145518	156602	97854.1	150736	85219.3	164896	82096.1	151314	162811	89582.5	175410	162947	175863	142970	164497	117227	136484	144423	92456.2	144914	129285	136872	158357	160256	159701	161400	--
MW0053990	C23H32O4	Pregn-4-ene-3,20-dione, 17-(acetyloxy)-	Aldehyde,Ketones,Esters	Esters	395.217	372.23	11.2478	M+Na	8.67813	MS2-Search-DB	0.8261	rp	302-23-8 | 17308-02-0	10156152	-	1093	-	6038.9	6719.32	6905.53	6545.4	6315.71	5725.94	8773.53	7411.44	7457.27	6670.62	7221.04	8712.51	10374.5	11825.8	11207.7	9832.85	11007.9	11310.8	15723.4	15246.4	18613	16478.7	13530.9	13858.1	12655.6	12453.3	12742.8	12589.8	--
MW0105036	C4H8O3	3-Hydroxybutyric acid	Organic acid And Its derivatives	Organic acid And Its derivatives	104.053	104.047	1.1198	M+	14.4695	MS2-Search-DB	0.6758	rp	300-85-6 | 625-71-8 | 26063-00-3	441	HMDB0000357	125	-	4454.45	5222.26	5694.54	5833.07	6415.01	4764.99	5323.09	7289.08	4966.77	6205.68	4176.49	5935.17	1915.64	3230.29	1938.13	2252.03	2395.65	2508.09	1656.21	1332.89	1413.57	1388.74	1315.94	1410.22	3202.71	3330.83	3430.42	3355.34	--
MW0103660	C15H22N6O5S	S-adenosylmethionine	Nucleotide And Its metabolites	Nucleotide and Its metabolites	814.305	398.137	4.3305	2M+NH4	10.1318	MS2-Search-DB	0.5203	rp	29908-03-0 | 17176-17-9 | 485-80-3 | 78548-84-2 | 91279-78-6	34755	HMDB0001185	3289	C00019	7122.89	18341.7	114859	5976.34	7665.13	3518.05	6864.33	5990.28	2182.44	767.408	3789.32	978.736	280214	466998	650797	620723	537948	592519	504339	562750	691076	789860	737176	496882	150342	150043	152140	157940	ko00270,ko00330,ko01100,ko01230,ko01240,ko04122
MW0138932	C12H8O4	Methoxsalen	Heterocyclic compounds	Heterocyclic compounds	217.048	216.042	5.8026	M+H	3.21629	MS2-Search-DB	0.7591	rp	298-81-7	4114	HMDB0014693	-	C01864	137707	127855	140865	137056	136225	146293	134540	134606	196468	142290	139481	136132	135774	135197	140298	128218	132442	126958	190321	136739	133792	132938	133903	131740	137426	137326	138141	136572	--
FDATP00260	C5H6ClN5	Adenine hydrochloride	Others	FDA	136.014	171.031	1.2361	M+H-2H2O	3.89176	MS2-Search-Local	0.6973	rp	2922-28-3 | 22177-51-1	76219	-	-	-	923.218	2412.15	3021.26	3321.8	2070.31	1594.65	455.806	1279.02	1296.16	1722.89	1162.54	1857.51	3208.94	5193.84	3718.78	5114.24	3769.88	2919.38	3410.37	2318.3	4166.53	4594.52	4307.83	3949.28	1290.78	1451.12	1332.7	359.28	--
MW0104776	C5H8O5	2-Hydroxyglutarate	Organic acid And Its derivatives	Organic acid And Its derivatives	133.013	148.037	4.3147	M+H-CH4	0.4335	MS1	0.7393	rp	2889-31-8	43	HMDB0059655	-	C02630	5765.23	5847.09	6662.09	6764.79	7481.63	7319.01	7615.35	8165.11	8191.71	7986.94	7071.83	8001.56	6224.21	4910.52	4781.01	4795.4	5575.43	3917.26	898.903	325.524	293.563	980.2	423.044	451.172	4151.72	4105.64	4149.91	4134.97	ko00650,ko01100
MW0151847	C13H22N2O	Isonoruron	Alcohol and amines	Amines	375.233	222.173	2.4382	3M+2Na+K-H	9.4665	MS1	0.5615	rp	28805-78-9 | 3703-47-7	3035253	-	-	C19110	625268	630649	644854	634161	652520	650078	104063	69234.5	64418.3	80501.3	89074.4	104861	724270	829140	798336	821872	816112	784963	1.09217e+06	1259.53	2497.55	1.16212e+06	1.18007e+06	1.14684e+06	18136.4	17612.6	19509.1	19215.7	--
ZINC33830853	C3H4S2	1,3-Dithiole	Heterocyclic compounds	Heterocyclic compounds	126.965	103.975	12.2511	M+Na	6.39625	MS1	0.6131	rp	288-74-4	5316944	-	-	-	3375.99	3954.41	3222.68	3272.62	3664.62	3242.63	3338.49	3439.87	3485.98	3328.04	4156.9	4147.26	2644.73	2619.36	3835.37	4108.51	4223.18	4314.15	3746.45	3972.75	3361.46	3717.7	3622.84	3327.06	3583.57	3547.22	3588.16	3577.34	--
MW0151281	C18H26BrNO3	Methylatropine bromide	Alkaloids	Tropan alkaloids	252.073	383.11	2.0973	M+H-C5H8O4	1.51225	MS1	0.7136	rp	2870-71-5	656597	-	-	-	2038.14	2284.78	2391.6	2495.47	2463.91	2365.54	1542.56	1622.04	1413.5	1568.57	1321.53	1712.23	758.723	849.276	918.924	904.084	841.981	465.082	358.934	584.999	314.067	474.846	333.764	385.533	1133.05	1154.32	1153.07	1135.96	--
MW0006428	C17H20N2O5S	Bumetanide	Benzene and substituted derivatives	Benzene and substituted derivatives	347.103	364.109	4.126	M+H-H2O	3.2315	MS1	0.6754	rp	28395-03-1	2471	HMDB0015024	-	-	2731.26	2649.68	2705.99	2873.5	2987.5	2905.09	2962.32	2917.8	2628.12	2864.91	2647.31	2380.23	3059.38	3011.54	3262.93	3192.24	2897.41	3126.9	3102.79	2846.33	3272.47	2993.01	2927.69	2810.39	2792.72	2832.62	2825.12	2833.95	--
MW0063326	C33H44O2	Reticulataxanthin	Terpenoids	Triterpene	455.336	472.334	11.5622	M+H-H2O	10.3232	MS2-Insilico	0.8268	rp	28368-09-4	131752077	HMDB0036882	-	-	200100	163081	194284	195202	191528	173542	137647	138506	135015	127015	209012	239051	152470	177862	159822	139447	168877	196351	184795	190312	211299	126589	153026	147521	52436.2	52247.2	52448.2	53037.3	--
MW0054916	C6H8O3	Acetylacrylic Acid Methyl Ester	FA	Others	129.055	128.047	1.6648	M+H	0.0367266	MS2-Search-DB	0.8416	rp	2833-24-1	5363720	-	265043	-	105.104	5001.74	304.057	4131.91	425.05	174.619	342.965	248.994	312.703	202.072	220.546	59.943	52996.4	49800.9	51183.1	53641	43459.5	51683.8	61617.9	53789.4	60434.1	58775.8	60253	59522	24849.5	24890.8	25275.9	25115.6	--
mws0120	C8H20NO6P	Choline Alfoscerate	GP	PC	258.111	257.103	0.7595	M+H	2.56444	MS2-Search-Local	0.9531	rp	28319-77-9	657272	HMDB0000086	370	C00670	978475	957755	884056	886518	960684	926038	822226	844722	716784	728233	683262	731050	1.69344e+06	1.63953e+06	1.76625e+06	1.75183e+06	1.71607e+06	1.79937e+06	2.08583e+06	2.20823e+06	2.01055e+06	2.07596e+06	2.25871e+06	2.13947e+06	1.4934e+06	1.50274e+06	1.49408e+06	1.4952e+06	ko00564,ko00565
MW0052525	C30H46O3	Elemonic acid	Organic acid And Its derivatives	Organic acid And Its derivatives	419.336	454.345	8.2068	M+H-2H2O	13.5698	MS2-Search-DB	0.6261	rp	28282-25-9	15559100	HMDB0034963	-	-	397076	404206	402451	407783	419466	403184	419023	414091	389214	403818	359924	392575	413145	408132	415680	418632	400061	403454	355767	353339	357362	349161	346448	346200	375198	377737	375347	377927	--
MW0124444	C11H19N5S	Cybutryne	Heterocyclic compounds	Heterocyclic compounds	292.108	253.136	0.7921	M+K	0.291	MS1	0.7428	rp	28159-98-0	91590	-	-	C10927	879.234	979.768	461.108	1280.31	1256.18	1294.05	1418	712.499	1094.87	1590.73	894.05	1419.67	1525.68	1219.72	875.523	358.983	830.252	642.825	655.541	1088.36	671.851	528.137	238.971	674.133	1155.01	1246.77	1238.47	1238.03	--
MW0153428	C44H80N2O15	Megalomicin A	Aldehyde,Ketones,Esters	Esters	915.517	876.556	4.398	M+K	2.42962	MS1	0.6928	rp	28022-11-9	31864	-	-	-	213.126	250.339	298.362	447.74	438.632	443.939	979.423	1108.76	759.844	692.29	678.734	595.183	28.9583	85.8266	39.2493	20.4411	98.1435	71.937	12.7102	49.3993	16.1825	163.987	65.0575	85.5641	345.383	337.464	223.87	376.373	--
MW0116889	C27H45IN2	1-Benzyl-3-cetyl-2-methylimidazolium iodide	Benzene and substituted derivatives	Benzene and substituted derivatives	396.346	524.263	7.334	M+	9.12968	MS2-Search-DB	0.7069	rp	278603-08-0	10436839	-	45320	C74441	907.331	6672.57	14375.7	10899.2	10506.5	11088.9	571.991	18096	8080.78	9790.05	13764.1	12477.6	293.673	13716.5	8732.46	12810.9	13184.3	6154.06	835.234	12808.8	21733	15953.7	14925	15077.3	9952.4	10141.9	10253.4	10068	--
MW0107887	C20H35NO3	N-linoleoylglycine	Amino acid and Its metabolites	Amino acid derivatives	320.257	337.262	6.3274	M+H-H2O	4.67955	MS2-Search-DB	0.8838	rp	2764-03-6	6433346	-	43426	-	8756.53	8421.59	8341.74	9143.53	8570.02	8078.6	15244.2	14650.7	15376.5	14299.9	12427.9	16307.4	3611.59	3948.07	3301.8	4022.99	4252.18	3812.64	4384.89	3559.47	4449.06	3545.64	4436.54	4451.89	6341.89	6448.03	6388.83	6570.68	--
MW0016030	C31H38O11	Baccatin III	Benzene and substituted derivatives	Benzene and substituted derivatives	569.234	586.241	10.9058	M+H-H2O	6.63306	MS2-Search-DB	0.7525	rp	27548-93-2	65366	-	64748	-	1493.87	1352.06	2065.31	2662.96	2445.5	2428.33	669.074	2315.52	1221.62	1955.22	2338.22	2583.07	1402.41	1991.26	2062.34	2736	2652.29	1277.05	1141.55	2790.1	2773.44	2708.49	2791.16	2758.44	1565.57	1703.71	1777.89	1683.52	--
MW0124205	C38H44O8	Gambogic acid	Organic acid And Its derivatives	Organic acid And Its derivatives	629.321	628.304	8.9779	M+H	13.019	MS2-Search-DB	0.6567	rp	2752-65-0	9852185	HMDB0034095	-	-	20651.4	19960.5	21436.2	24964.3	22994.5	20460.4	22698.4	21786.8	34218.9	36237.9	23834	24222.1	25571.3	22185.3	22756.6	21693.9	35806.2	25271	19639.7	19159.4	33017.3	20797.8	33628	39489.6	25172.8	24172.9	24389	24972	--
MW0122729	C23H29N3O2S	Acetophenazine	Heterocyclic compounds	Heterocyclic compounds	412.207	411.198	11.8675	M+H	5.20097	MS2-Insilico	0.5973	rp	2751-68-0	17676	HMDB0015196	-	C06807	56287.5	34731.7	37318.9	57100.4	58767.4	53975.6	53970.8	49636.4	51007.1	51199.4	52075.2	25936.1	58994.1	58800.3	60405.7	60861.9	58890.2	61764.5	44087.6	41658.7	59127	41764.1	60982.6	44414.6	52766.3	52960.6	54833.1	51547.9	--
MW0115432	C41H67NO15	Troleandomycin	Heterocyclic compounds	Heterocyclic compounds	814.445	813.451	3.4893	M+H	15.5983	MS2-Search-DB	0.6718	rp	2751-09-9	202225	HMDB0015448	-	C12753	188.974	335.597	171.064	194.705	403.722	274.375	1188.45	1308.38	1156.81	1081.36	1374.59	1176.38	17.7088	38.8867	8.88278	25.4104	7.00971	51.7306	9.11755	57.1095	25.728	38.88	12.714	13.8397	262.061	292.662	283.253	274.143	--
MW0054107	C14H28O2	12-Methyltridecanoic acid	FA	FFA	246.244	228.209	4.9742	M+NH4	3.04516	MS2-Search-DB	0.5593	rp	2724-57-4	520298	HMDB0031072	-	-	957.374	1054.06	4744.22	3545.46	3594.69	3383.57	428.18	4108.55	613.031	2292.78	2863.35	3082.31	753.099	3442.45	2599.59	2785.25	2600.29	1090.36	1877.55	4448.15	5864.91	6367.12	4854.91	4567.52	2686.03	2795.55	2716.9	2714.31	--
MW0159484	C41H66O12	alpha-Hederin	Others	Others	814.488	750.455	4.347	M+CH3CN+Na	17.8118	MS2-Search-DB	0.6338	rp	27013-91-8	73296	-	44385	C08954	24344.7	14179.5	13332.8	13800.2	12373.8	10639.5	10687	9851.53	6387.52	6501.86	4385.49	6416.26	135888	128828	94193.9	110295	94388.7	341256	296648	212144	282957	142680	230211	330029	134146	128856	159472	150044	--
MW0056887	C42H82NO8P	1-Palmitoyl-2-oleoyl-sn-glycero-3-phosphocholine	GP	PC	782.569	759.578	12.1584	M+Na	5.01057	MS1	0.6392	rp	26853-31-6	5497103	HMDB0007972	-	-	561.764	804.94	582.497	719.582	493.625	1062.33	640.144	11423.6	8875.11	5226.94	2931.32	2077.47	14842.8	17434.4	20997.9	8810.21	3961.08	1384.72	517.078	659.671	274.235	350.368	388.206	246.56	1256.49	1207.71	1284.44	911.675	--
MEDP1611	C10H17N3O6	Glutamylglutamine	Amino acid and Its metabolites	Small Peptide	276.12	275.112	0.7905	M+H	1.95431	MS2-Search-Local	0.9254	rp	26848-14-6	10171586	HMDB0028817	-	-	67226	71751.7	70419.4	72944.1	77957.6	75190.5	51612.9	55666.7	48602.4	55060	55232.5	55779.8	33887.5	46372.4	40748.7	51653.8	42686.8	39128.1	7790.04	9495.56	10295.1	8565.75	8171.41	8275.15	38948.2	39254.7	39016.3	39022.7	--
MW0000279	C28H37NO9	Harringtonine	Alkaloids	Alkaloids	570.213	531.247	10.4603	M+K	1.22174	MS2-Search-DB	0.7189	rp	26833-85-2 | 25302-09-4	276389	-	-	-	5697.71	6308.38	5993.81	6431.66	7046.52	5692.13	5937.97	5950.54	6318.58	5796.1	5439.17	5683	6197.16	7028.2	6869.75	7670.06	6959.26	7482.32	6921.45	6994.55	7285.69	6800.31	6176.12	6326.98	7553.2	7579.23	7675.79	7652.34	--
MW0058121	C39H76NO8P	1-Palmitoyl-2-oleoyl-sn-glycero-3-phosphoethanolamine	GP	PE	718.542	717.531	11.6257	M+H	8.75261	MS2-Search-DB	0.6959	rp	26662-94-2	5283496	HMDB0008927	-	-	1450.47	1506.36	1583.99	1255.61	1597.25	1392.77	1755.19	1381.88	1434.16	1483.68	847.431	1360.47	359.015	359.743	512.602	163.534	328.363	58.3935	398.239	50.7909	140.08	21.4326	188.04	80.0682	992.819	1024.05	1025.66	1014.33	--
MW0012474	C20H30O5	15-keto-prostaglandin E2	Hormones and hormone related compounds	Hormones and hormone related compounds	351.216	350.209	11.7617	M+H	4.63722	MS2-Search-DB	0.9098	rp	26441-05-4	5280719	HMDB0003175	2309	C04707	2026.38	2995.44	2122.71	2040.39	2270.39	2285.27	1916.28	1998.39	1150.46	1641.38	1671.36	2131.26	3786.02	3870.57	3119.16	3953.58	2172.43	3274.91	5043.01	4003.26	3885.3	4772.13	5021.01	4931.33	3565.17	3440.74	3491.53	3598.07	--
MW0103442	C9H14N4O5	Acadesine	Nucleotide And Its metabolites	Nucleotide and Its metabolites	259.103	258.096	1.2533	M+H	1.85233	MS2-Search-DB	0.9081	rp	2627-69-2	17513	HMDB0062179	-	-	1847.99	1641.22	2094.39	2318	2203.66	2262.78	1827.63	2056.31	1630.15	2111.41	1810.51	2013.12	541.728	981.746	758.109	619.171	1842.3	859.057	122.838	115.341	38.1188	134.24	73.7001	79.0359	1120.99	1183.47	1185.19	1236.75	--
MW0126527	C10H19N5O	Secbumeton	Heterocyclic compounds	Heterocyclic compounds	468.346	225.159	10.0238	2M+NH4	13.37	MS2-Insilico	0.5464	rp	26259-45-0	33443	-	72848	C19106	3732.82	2855.58	2954.01	2297.79	2701.55	2331.18	4178.94	3638.41	3690.87	3540.68	4250	3823.2	2573.94	2357.42	1614.53	2074.55	2649.59	921.816	9362.36	8446.14	7725.17	17378.2	11127.2	10978.1	10698.6	10803.9	10852.2	10752.2	--
MW0125396	C14H22N4O	N-(4-aminophenyl)-N-methyl-2-(4-methylpiperazin-1-yl)acetamide	Alcohol and amines	Amines	301.142	262.179	10.2688	M+K	11.5965	MS1	0.53	rp	262368-30-9	21927707	-	-	-	150174	22412.5	35883.9	61800	258108	250528	297675	290248	286480	385584	393789	403111	383775	271961	357965	416088	419645	417581	260308	481094	324235	287944	364616	352622	276994	363784	362691	380298	--
MW0104709	C6H10Cl2N2O2	Acetamide, N,N'-ethylenebis(chloro-	Alcohol and amines	Amines	302.987	212.012	4.4848	M+Na+NaCOOH	2.66725	MS1	0.6876	rp	2620-09-9	17490	-	-	-	15534	17740.2	17505.4	18760.9	18860.2	19054.1	18862.8	18763.1	18104.6	18021.1	17384.7	18547.2	14007.6	13898.1	14151.1	14159.7	13556.5	13739.8	15511.7	14370.8	14150.4	14257.3	13556.8	13711.7	14562.6	14875.5	14695.8	14686.8	--
MW0103685	C15H22N2O18P2	Uridine diphosphate glucuronic acid	Nucleotide And Its metabolites	Nucleotide and Its metabolites	890.04	580.034	2.8448	3M+H+K	6.40286	MS1	0.613	rp	2616-64-0	17473	HMDB0000935	5884	C00167	1905.02	1927.01	2290.54	2215.17	2248.79	2322.81	1604.43	1448.01	1330.69	1378.62	1310.88	1272.08	554.013	677.796	614.979	413.339	547.968	487.292	13.8812	29.7455	7.43635	23.2386	93.1137	103.624	904.906	901.452	901.459	892.548	ko00040,ko00053,ko00520,ko01100,ko01240,ko01250
MW0106002	C45H57N3O9	Beauvericin	Benzene and substituted derivatives	Benzene and substituted derivatives	806.385	783.409	10.1531	M+Na	18.8368	MS2-Search-DB	0.5125	rp	26048-05-5	3007984	-	69114	-	7117.92	7593.6	6712.74	7208.42	7388.07	7640.35	8509.68	7234.21	7545.29	7407.14	8467.66	8702.96	5740.65	6284.59	6006.63	6122.15	6266.22	5624.48	12960.1	9688.2	9862.03	10612.4	10712.6	8982.84	9254.97	9324.14	9321.75	9252.55	--
MW0054281	C34H54O8	Lasalocid	Organic acid And Its derivatives	Organic acid And Its derivatives	590.383	590.382	9.3283	M+	0.172704	MS2-Search-DB	0.6045	rp	25999-31-9 | 25999-20-6	5360807	-	-	-	69.8523	87.1773	55.1457	66.4351	44.4238	22.4344	439.249	446.865	381.008	341.445	409.403	549.66	87.5377	177.477	47.5352	40.768	26.8423	113.651	2153.5	2258.37	2115.94	2373.86	2167.33	2298.98	1028.7	1034.17	1050.17	1050.14	--
MW0107973	C11H8N2O3S2	Firefly luciferin	Heterocyclic compounds	Heterocyclic compounds	281.006	279.998	4.4777	M+H	2.43197	MS2-Search-DB	0.9775	rp	2591-17-5	92934	HMDB0029713	65823	C02740	309560	338846	345405	358230	366495	370242	369005	371093	357735	368607	339692	364622	305240	298950	305441	306401	292708	310792	297027	294338	289915	275793	277224	280015	293358	297810	294350	296169	--
MW0113201	C8H14N3O7P	5-Aminoimidazole ribonucleotide	Nucleotide And Its metabolites	Nucleotide and Its metabolites	296.067	295.057	0.7275	M+H	8.41822	MS2-Search-Local	0.8873	rp	25635-88-5	161500	HMDB0001235	6097	C03373	273389	290658	307294	274267	246232	281450	175918	176724	162720	162877	117246	163375	303860	333358	280397	327005	319412	304693	345479	376011	406369	433956	431145	318039	286282	290132	294071	291299	ko00230,ko00730,ko00860,ko01100,ko01240
MW0063662	C25H49NO4	Stearoylcarnitine	FA	CAR	428.375	427.366	8.819	M+H	5.49855	MS2-Search-DB	0.9334	rp	25597-09-5	52922056	HMDB0000848	5811	-	1528.93	1578.02	1499.09	910.16	1112.68	1511.36	1063.79	1172.77	787.209	758.795	495.815	742.135	8940.44	5804.76	7665.15	8377.93	9217.75	13134.8	12521.4	11796.8	13158.9	13013.1	14087.4	17618	4364.67	5010.17	4713.84	4708.38	--
MW0055186	C21H41NO4	Tetradecanoylcarnitine	FA	Others	456.272	371.304	10.0584	M+K+HCOOH	3.53875	MS2-Search-DB	0.7047	rp	25597-07-3	53477791	HMDB0005066	-	-	3193	3653.45	3901.07	4071.34	4398.86	4325.38	4579.08	4647.29	4332.44	4683.71	4130	5046.6	5487.23	6659.51	5812.63	6789.18	6152.88	5817.23	2594.93	1642.22	2858.61	1259.59	1952.91	1457.68	3959.23	4030.09	3974.6	3970.72	--
MW0112273	C3H7O7P	2-Phosphoglyceric acid	Organic acid And Its derivatives	Organic acid And Its derivatives	104.992	185.993	8.0882	M+H+Na	12.3492	MS1	0.5197	rp	2553-59-5	59	HMDB0000362	-	-	7178.65	5296.79	12476.8	14035.8	6172.2	6771.25	8345.22	6838.75	6042.68	7636.15	7383.97	5706.29	6976.23	7195.01	7608.89	7018.2	6620.51	8692.1	5677.9	6230.26	4871.42	5424.44	8750.97	3671.73	6014.35	6062.96	6086.87	5819.9	--
MEDP1084	C19H37NO4	Carnitine C12:0	FA	CAR	412.271	343.272	4.9784	M+Na+HCOOH	4.0237	MS2-Search-Local	0.5664	rp	25518-54-1	168381	HMDB0002250	-	-	2116.4	2222.87	2336.52	2560.26	2606.78	2532.41	902.001	1044.51	1019.51	1122.1	947.811	1130.23	449.351	168.293	389.828	305.814	407.12	432.206	322.974	69.7918	344.683	383.772	367.026	284.695	836.891	857.723	882.546	863.021	--
MW0054063	C11H21NO4	Isobutyryl-L-carnitine	FA	CAR	463.302	231.147	12.1848	2M+H	1.34269	MS2-Search-DB	0.6251	rp	25518-49-4	168379	HMDB0000736	5704	-	35008.3	31059.6	29975.2	23305.4	23725	24925.7	19509.2	20470.7	22712.7	27380.2	37260.9	35465	18171.4	21342.7	29783.4	28034.9	27718.3	28104.4	14748.5	24731.4	20730.3	28337.5	24417.7	25569.1	17491.5	18251.5	17975.7	17892.8	--
MW0142059	C12H7N3O7	2,4-Dinitro-3'-nitrodiphenyl ether	Benzene and substituted derivatives	Benzene and substituted derivatives	328.025	305.028	1.6637	M+Na	1.50075	MS1	0.9639	rp	2548-97-2	221812	-	-	-	3110.77	3397.81	3115.89	2967.04	3231.68	28.6785	2306.89	2342.74	2091.35	2189.7	2238.46	17.1969	15848	13060	15340	15931	12084.2	14179.4	15025.4	15442.4	16284	14750.5	17900.2	16878.3	6339.98	6353.93	6398.3	6376.14	--
MW0104987	C3H9NO2S	Homohypotaurine	Organic acid And Its derivatives	Sulfonic acids	146.027	123.035	0.8666	M+Na	6.50175	MS1	0.6112	rp	25346-09-2	193060	-	-	-	2709.66	2975.26	3252.38	3739.26	3443.59	3632.3	3412.73	3113.92	3333.37	3132.84	3271.76	3391.28	1102.76	2839.39	2641.04	1644.1	2295.13	1165.3	1963.73	1174.03	1245.8	992.328	697.347	1185.04	2168.6	2199.82	2292.67	2206.28	--
MW0126849	C19H23Cl2N5O	Trazodone hydrochloride	Others	FDA	407.124	407.128	4.1108	M+	4.72675	MS2-Search-Local	0.6484	rp	25332-39-2 | 19666-36-5	62935	-	-	-	2411.77	2842.69	2230.52	2992.73	3446.72	3212.91	3201.19	3262.57	3284	3197.37	3254.04	3156.65	2975.59	3039.66	3350.56	3106.68	2669.9	3303.96	2919.9	2669.47	3218.09	3005.72	2937.61	2988.5	2534.77	2562.26	2616.86	2569.44	--
MEDP1310	C11H12N2O3	4-Hydroxy-l-tryptophan	Amino acid and Its metabolites	Amino acid derivatives	221.093	220.085	2.3526	M+H	0.925123	MS2-Search-Local	0.9406	rp	25242-90-4	85479	-	-	C21777	12493.5	12330.8	12718.9	13610.9	13436.6	13495.5	14975.6	15189.7	15393.9	15729.2	15676.4	15313.3	5158.86	6710.2	5837.21	6124.78	6811.5	5501.22	3359.6	3603.06	3615.51	3611.18	3369.7	3487.85	10864.4	10938.5	10995.9	10870.5	--
MW0054212	C32H42O10	Khivorin	Heterocyclic compounds	Heterocyclic compounds	653.229	586.278	11.1166	M-2H+3Na	2.76103	MS2-Search-DB	0.6727	rp	2524-38-1	21596331	-	43687	-	1325.63	1598.7	1981.01	1256.06	1820.6	1285.13	2067.04	1964.06	1776.64	1710.56	1043.94	1603.73	2405.81	1414.58	1466.53	1848.23	1467.34	1213.7	517.933	793.228	922.664	427.968	710.155	748.61	1851.34	1827.88	1788.62	1747.88	--
MW0110868	C5H13NO	5-Aminopentan-1-ol	Alcohol and amines	Alcohols	240.093	103.1	11.4591	M+Na+CF3COOH	5.71475	MS1	0.6257	rp	2508-29-4	75634	-	-	-	4412.16	3464.34	4666.76	3523.05	4764.91	3376.15	3199.09	3466.32	3777.5	3150.15	4547.39	4124.46	2970.95	2496.53	3279.58	3667.37	3150.74	2509.47	2838.56	3315.42	3241.03	2648.77	2753.55	2480.24	5946.11	6315.3	7336.69	7035.64	--
MADP0547	C6H12ClNO4	O-Acetyl-L-homoserine hydrochloride	Amino acid and Its metabolites	Amino acid derivatives	206.048	197.046	1.2222	M-H+2Na	22.3686	MS2-Search-Local	0.5501	rp	250736-84-6 | 7540-67-2	45038083	-	-	-	23781.4	25649.7	25986.5	27439.5	26649	25404.7	14351.9	15322.6	16638.7	16335.2	18599.6	21167.3	31948.2	40696.3	35136	38994.5	31612.4	26421.5	9931.26	11722.4	15793.8	12439.7	12837.6	10331.1	19540.2	19365.5	19484.9	19109.1	--
MW0106484	C8H19O4PS3	Disulfoton sulfone	Organic acid And Its derivatives	Sulfonic acids	329.007	306.018	0.6168	M+Na	0.77075	MS1	0.7311	rp	2497-06-5	17241	-	-	-	933.775	996.237	1205.82	619.388	927.987	1113.99	982.069	914.055	729.153	1023.41	565.823	700.973	2081.88	1876.11	1792.41	1648.42	2094.5	2318.82	4295.51	4843.55	4338.69	5230.95	4674.25	4432.03	1486.99	1558.71	1602.79	1544.19	--
MW0107319	C11H18N4O3S	His-Met	Amino acid and Its metabolites	Small Peptide	573.234	286.11	2.1627	2M+H	13.0113	MS2-Search-DB	0.6666	rp	2488-11-1	7408103	HMDB0028891	-	-	205.491	163.682	182.31	230.452	271.333	245.419	2166.7	2744.48	2213.51	2389.49	2618.94	2583.35	197.067	289.059	226.161	165.775	223.126	154.263	74.9338	232.022	105.284	83.1896	148.716	28.0215	412.527	417.609	341.649	393.396	--
MW0168720	C4H9NO3	L-Allothreonine	Amino acid and Its metabolites	Amino acids	261.108	119.058	0.8402	2M+Na	4.9207	MS2-Search-Local	0.7285	rp	24830-94-2	99289	HMDB0004041	7007	C05519	9465.76	9775.95	10550.3	10607.5	10777.2	11112.2	17073.8	15638.6	16951.6	16161.2	14921	15757.9	2849.46	3723.38	3661.21	2998.4	3118.71	2934.48	8388.06	9120.98	7365.54	7868.67	7659.09	7614.62	8398.51	8404.18	8442.29	8522.19	ko00260,ko01100
MW0126012	C5H4N4O2	Oxypurinol	Heterocyclic compounds	Heterocyclic compounds	153.039	152.033	1.2195	M+H	4.04343	MS2-Search-Local	0.9354	rp	2465-59-0 | 184764-63-4 | 187486-05-1 | 187486-06-2	135398752	HMDB0000786	-	C07599	63349.9	57878.8	65494.8	62282.5	61104.6	61546.1	48798.1	43015.4	44949.4	38964.1	40557	38512.6	45745.1	63797.5	64670.4	76839.7	72316.5	59842.7	60451.7	49474.8	70130.8	72520.6	63374.8	53887.2	53480.8	53323.2	53466.3	53321.2	--
MW0013139	C19H34O4	Avocadyne 1-acetate	FA	Others	309.239	326.246	6.9229	M+H-H2O	10.7504	MS2-Search-DB	0.8225	rp	24607-06-5	3952079	HMDB0031048	-	-	477.913	594.437	602.882	556.295	759.429	619.423	328.484	184.852	376.366	418.471	335.487	295.474	3884.25	28501.6	32216.2	13541.7	19931.7	5349.47	3843.31	7581.45	6216.89	6718.24	5212.71	7552.45	4279.12	4797.52	4771.33	4406.05	--
MW0126947	C10H13N5O4	Vidarabine	Nucleotide And Its metabolites	Nucleotide and Its metabolites	268.105	267.097	2.0999	M+	4.30406	MS2-Search-Local	0.8438	rp	24356-66-9	21704	HMDB0014340	-	C07195	5949.35	6090.25	6502.68	5751.79	5514.69	6117.98	3103.64	5793.05	3370.38	3123.01	3076.17	3474.14	1905.7	444.804	1145.22	1502.29	1315.51	2381.35	398.381	1072.48	682.865	316.361	201.099	354.23	869.341	1915.56	1717.16	1710.29	--
MW0130336	C18H20O4	2,3',4,5'-Tetramethoxystilbene	Benzene and substituted derivatives	Benzene and substituted derivatives	301.143	300.136	9.9893	M+H	3.77186	MS2-Search-DB	0.9285	rp	24144-92-1 | 20578-92-1	5354004	-	64732	-	212538	306806	195474	149278	397152	349396	246081	332457	502831	281856	265873	506686	328162	489690	282349	129638	109778	363866	359721	31456.7	364738	347615	62655.5	21357.8	283803	216939	288498	282283	--
MW0103462	C10H12N5O5PS	Sp-Camps	Nucleotide And Its metabolites	Nucleotide and Its metabolites	368.023	345.03	0.5666	M+Na	0.80925	MS1	0.7302	rp	23645-17-2	6858240	-	-	-	1952.45	1949.83	2198.93	2326.85	2210.83	2111.23	1968.43	2219.24	2187.37	2265.85	2013.76	2060.25	2595.11	2727.74	2929.33	2963.71	3194.15	3650.22	4697.36	5133.87	4896.9	6487.49	5207.25	4497.15	2822.71	2867.79	2848.29	2853.31	--
MW0054414	C23H45NO4	L-Palmitoylcarnitine	FA	CAR	400.344	399.335	7.9339	M+H	1.36755	MS2-Search-DB	0.9675	rp	2364-67-2	11953816	HMDB0000222	5231	C02990	7129.64	8891.29	7877.01	7710.01	8502.26	8507.54	6596.44	6335.34	5543.33	6221.67	5961.51	6671.61	52062.1	46037.1	49421.3	46478	41624.9	48694.5	69127.2	59062.1	60949.9	67745.2	68038.5	64877.8	30657.6	31033.7	30745.9	31034.4	ko00071,ko01212
MW0009697	C30H22O10	Rugulosin	Benzene and substituted derivatives	Benzene and substituted derivatives	584.168	542.121	4.1258	M+CH3CN+H	17.5308	MS2-Search-DB	0.5807	rp	23537-16-8 | 21884-45-7	62769	-	-	-	2557.52	2491.14	2614.15	2534.23	2773.38	2693.58	2891.64	2994.23	3105.48	2824.13	2851.22	2786.17	2861.1	2942.59	3027.79	2903.6	2416.96	2851.31	2718	2648.37	2799.8	2843.85	2798.51	2783.54	2693.9	2714.94	2713.22	2763.17	--
MW0009516	C31H48O2S2	Probucol	Benzene and substituted derivatives	Benzene and substituted derivatives	517.316	516.31	11.6248	M+H	5.3233	MS2-Search-DB	0.6842	rp	23288-49-5	4912	HMDB0015537	-	C07373	3921.47	3579.76	3947.24	3765.27	4523.19	3520.23	4118.09	3428.21	4217.73	3675.56	4177.06	3690.25	4199.29	3116.89	4087.39	3179.68	3470.43	4056.72	4626.84	4278.37	4112.61	4346.42	4022.08	4105.78	4026.66	3975.8	4030.02	4049.03	--
MW0009863	C12H19NO3	Terbutaline	Benzene and substituted derivatives	Phenolics	208.133	225.137	2.2766	M+H-H2O	2.36545	MS2-Search-DB	0.8111	rp	23031-25-6	5403	HMDB0015009	-	C07129	240.92	480.188	290.152	602.616	26.5234	633.499	373.219	289.862	444.481	639.874	517.521	380.482	3619.47	4835.34	5546.44	7025.99	4573.46	4444.91	4203.13	5135.28	4417.03	4209.44	4951.82	4908.77	2590.82	2605.2	2608.5	2633.18	--
MW0007160	C20H21F3N2O5	Fluacrypyrim	Benzene and substituted derivatives	Benzene and substituted derivatives	875.28	426.14	3.9467	2M+Na	11.5837	MS2-Search-DB	0.6907	rp	229977-93-9 | 178813-81-5	9954185	-	-	C18595	1457.68	1211.22	1366.15	1651.28	1546.99	1141.89	6004.02	6044.15	5466.24	6145.54	5717.1	6510.48	1704.46	2642.79	2395.54	2777.88	2857.01	1971.32	137.041	381.648	122.472	265.538	68.9748	43.5959	2523.08	2545.46	2554.11	2524.47	--
MW0007243	C22H34O3	Ginkgolic acid	Benzene and substituted derivatives	Benzene and substituted derivatives	715.481	346.251	11.8065	2M+Na	10.899	MS2-Search-DB	0.6608	rp	22910-60-7	5281858	HMDB0033897	-	-	2640.94	4275.37	3425.3	2726.57	2450.91	5311.05	2334.73	2401.89	3047.46	2537.2	4901.75	3325.1	5631.95	3671.39	3607.15	2436.99	3286.41	6331.65	3699.8	2857.79	4097.67	2963.8	4410.27	2162.57	4033.7	4575.9	4462.57	4279.66	--
MW0124096	C24H31N3O	Famprofazone	Aldehyde,Ketones,Esters	Ketones	400.245	377.247	11.7764	M+Na	20.318	MS2-Search-DB	0.7813	rp	22881-35-2	3326	HMDB0041891	-	-	4728.61	4138.71	3984.69	4183.31	4498.97	3925.56	4357.4	3624.47	3716.63	3480.37	3678.12	3939.24	5452.23	5223.27	5733.08	6195.27	5721.49	5818.63	7884.48	5689.79	7998.83	7186.79	5075.45	7646.04	5734.72	5658.04	5799.67	5722.23	--
MW0109096	C13H16N2O5	Phe-Asp	Amino acid and Its metabolites	Small Peptide	281.107	280.106	1.8239	M+H	5.93873	MS2-Search-Local	0.7585	rp	22828-05-3	6992643	HMDB0028991	23739	-	2430.17	3068.52	3557.36	3816.74	3726.79	3355.67	4244.78	4042.51	3834.7	3899.2	4773.7	4175.83	440.02	722.106	1151.9	1007.88	1012.53	1028.24	46.9127	146.914	222.937	7.21736	149.313	20.2086	1587.38	1571.19	1531.42	1583.44	--
MW0110355	C11H23N3O3	Val-Lys	Amino acid and Its metabolites	Small Peptide	290.146	245.174	0.735	M+2Na-H	2.64575	MS1	0.688	rp	22677-62-9	168058	HMDB0029132	23854	-	1490.29	1425.12	1078.88	920.936	1550.86	1343	2014.65	2060.38	1902.69	2253.08	1892.63	2339.13	1672.34	1548.97	1236.52	1322.18	1718.73	1576.13	1222.81	1306.18	1196.97	1320.3	1472.54	904.714	1595.7	1640.77	1632.46	1643.23	--
MEDP1448	C21H42O4	1-Stearoyl-sn-glycerol	GL	MG	341.306	358.308	9.4222	M+H-H2O	6.39121	MS2-Search-Local	0.7971	rp	22610-61-3	15560610	HMDB0011131	-	-	28146	23353.4	31211.6	26062.4	25564.1	28662.7	19724	18280.5	15364.4	17605.7	25806.7	18954.9	22023.1	31579.3	23609.6	25849.5	26830.4	20827.2	56650.8	64189.5	54332.1	72111.3	62810.5	68151.6	45430.9	46377.9	46331	45640.6	--
MW0147865	C30H42O7	Cucurbitacin I	Aldehyde,Ketones,Esters	Ketones	479.285	514.293	8.4992	M+H-2H2O	9.97715	MS2-Search-DB	0.7344	rp	2222-07-3 | 28580-39-4	5281321	-	-	C08800	1072.65	1077.96	1007.72	739.564	844.971	774.234	725.397	429.56	1011	605.402	1392.39	1187.31	1168.12	1676.83	491.337	1571.18	1473.63	1203.81	2322.83	2917.05	3306.29	2955.79	3956.25	2614.15	1814.54	1822.46	1781.03	1854.47	--
MW0125198	C9H17NOS	Molinate	Others	Others	188.104	187.103	5.6818	M+H	14.2657	MS2-Search-DB	0.8072	rp	2212-67-1	16653	-	68828	-	6384.32	7043.06	6944.81	7271.34	7540.61	7675.9	7694.13	7848.92	6850.05	7401.95	6988.18	7502.79	7378.7	7267.04	7726.67	7418.35	7113.99	7906.68	6908.96	6893.37	7326.25	6625.83	6827.42	6370	6229.29	6330.51	6439.23	6340.59	--
MW0104240	C4H7NO2	1-Aminocyclopropanecarboxylic acid	Organic acid And Its derivatives	Organic acid And Its derivatives	146.027	101.048	1.1209	M-H+2Na	19.3015	MS2-Search-Local	0.7242	rp	22059-21-8	535	HMDB0036458	-	C01234	2443.38	3121.69	3283.75	2893.17	3160.93	2756.81	2557.46	2932.48	2614.16	3023.26	2427.44	2882.86	2140.42	2643.45	1865.46	6212.77	2158.17	1840.51	1964.39	1324.3	1641.26	1691.37	1495.39	1359.37	1894.92	1958.2	1989.46	1929.82	ko00270,ko01100
MW0159352	C25H32N2O6	Vindoline	Alkaloids	Alkaloids	930.484	456.226	12.358	2M+NH4	1.84184	MS2-Search-DB	0.7059	rp	2182-14-1 | 57794-53-3	260535	-	64330	-	3490.6	2237.78	3173.37	1892.2	1197.37	1098.14	1363.91	1640.93	1467.7	628.843	894.633	716.276	7545	9364.38	12481.6	16191.9	16168.8	18253.9	12028.2	14915.7	14190.6	14832.2	15479.2	15419	5254.17	4498.69	5513.09	5694.91	--
MW0107010	C8H14N2O5S	Glutamylcysteine	Amino acid and Its metabolites	Small Peptide	501.13	250.062	1.3712	2M+H	5.10417	MS2-Search-DB	0.7165	rp	21566-73-4	10171468	HMDB0028816	-	-	1365.01	1601.46	1718.24	1996.15	1895.68	1882.67	1824.36	1757.2	2338.81	2478.4	1814.56	1949.73	54.7969	26.9166	55.767	13.9019	92.5732	44.4014	31.9898	77.9612	59.2273	165.474	115.878	92.3565	1004.11	1025.97	1044.41	1036.9	--
MW0109983	C21H19I4NO10	Thyroxine glucuronide	Benzene and substituted derivatives	Benzene and substituted derivatives	935.71	952.719	11.7767	M+H-H2O	7.79342	MS2-Insilico	0.531	rp	21462-56-6	152424	HMDB0010326	-	-	77131.1	82507.6	83091.5	75978.1	77368.1	77809.8	73627.6	71488	66840.5	70881.4	61110.3	68363.1	99329.8	100724	101884	93627.5	93617.3	74905.6	109716	65650.5	110026	67391.5	103383	101353	80866.2	78057.2	81407.7	80990.8	--
MW0103316	C12H17N5O5	N2,N2-Dimethylguanosine	Nucleotide And Its metabolites	Nucleotide and Its metabolites	358.145	311.123	1.9183	M+HCOO+2H	18.9123	MS2-Search-Local	0.7237	rp	2140-67-2	135501639	HMDB0004824	-	C74036	1313.62	2051.05	1827.1	1446.47	1710.79	1983.66	6994.07	6812	6618.22	6779.48	5531.57	5887.42	3896.13	5096.05	5006.73	1850.13	4110.31	3573.43	3766.48	4537.43	4057.58	3767.77	4209.17	1188.22	3696.74	3721.9	3799.62	3722.83	--
MW0107884	C16H27BrN2O	Lidocaine N-ethyl bromide	Benzene and substituted derivatives	Benzene and substituted derivatives	563.38	342.131	10.1581	2M+K	15.1096	MS2-Search-DB	0.6277	rp	21306-56-9 | 24003-58-5	9884487	-	64712	-	1685.69	1364.29	1244.34	1836.68	1058.72	1582.5	2247.9	1731.98	1925.41	2058.33	2702.33	2347.29	1468.72	1292.46	1345.16	370.136	1381.98	1761.09	2867.5	2907.06	2761.31	1904.08	3250.49	1123.39	2352.65	2251.77	2337.02	2365.29	--
MW0063718	C22H28F2O5	Tafluprost acid	FA	Oxidized lipids	411.196	410.19	11.0607	M+H	0.518775	MS2-Search-DB	0.7149	rp	209860-88-8	9978917	-	44902	-	186.225	363.195	432.529	510.103	565.649	581.609	248.05	283.794	205.746	435.813	280.823	349.603	590.904	680.112	748.834	804.324	811.335	671.396	2245.57	1788.24	1963.69	1448.86	1775.41	1867.82	1561.85	1518.18	1570.34	1558.87	--
MW0049090	C40H60O4	Cycloartanyl ferulate	Aldehyde,Ketones,Esters	Esters	605.452	604.449	10.7637	M+H	8.63357	MS2-Insilico	0.628	rp	20972-10-5	59271038	HMDB0036295	-	-	481299	403697	375386	376741	398484	330909	444746	403493	400687	335232	357343	392815	326962	322829	355926	294700	280100	286723	149707	157220	135747	146066	131739	153162	32077.1	32182.5	31817.4	33770.7	--
MW0052355	C41H64O14	Digoxin	Steroids	Steroid	803.411	780.43	3.8043	M+Na	14.0545	MS2-Search-DB	0.8057	rp	20830-75-5	2724385	HMDB0001917	2047	C06956	6363.56	7571.34	8464.46	10281.6	10474.5	11009.2	21522.5	27532.3	23341.2	26865.1	31235.6	36531.5	17030	24192.1	18084.4	13260.5	13432.5	20291.2	7453.07	13048.3	23461.2	9295.7	8877.35	8881.85	15203.5	15622	15708.9	16131.3	--
MW0106796	C23H26F2N2O4	Dapt	Amino acid and Its metabolites	Amino acid derivatives	455.172	432.186	7.5801	M+Na	3.31623	MS2-Search-DB	0.8637	rp	208255-80-5	5311272	-	64803	-	6887.37	6273.2	7668.18	7552.09	7572.23	8259.71	7578.05	9517.26	7256.77	9595.3	9388.99	9052.73	8391.6	8068.17	8897.15	8153.75	12158.4	8029.73	7050.33	8248.89	9032.73	9308.43	8314.31	8588.86	5469.92	5614.04	5481.66	5535.3	--
MW0144376	C42H50N2O9	Adiantifoline	Alkaloids	Alkaloids	727.357	726.352	10.1657	M+H	11.4272	MS2-Insilico	0.6674	rp	20823-96-5	167937	-	-	C09323	2301.13	2935.97	1674.7	1941.3	2490.16	2414.4	3348.64	1846.76	2920.43	2548.42	3315.97	3320.8	2388.13	2365.06	1969.28	2627.35	2214.43	2785.52	4053.58	4639.13	4512.29	4720.58	4321.12	6770.02	3825.47	3755.67	3779.05	3826.81	--
MW0052608	C28H44O3	Ergosterol peroxide	Hormones and hormone related compounds	Hormones and hormone related compounds	429.338	428.329	7.655	M+H	1.45668	MS2-Search-DB	0.8214	rp	2061-64-5	5351516	HMDB0037941	-	-	3756.46	4329.27	4478.25	4606.87	4614.46	4576.76	2446.63	2524.86	2310.65	2297.95	2134.68	2447.84	1236.04	2140.91	973.429	1642.53	1128.53	956.729	709.582	681.776	586.897	793.78	730.781	524.842	2166.6	2202.98	2204.39	2168.66	--
MW0126000	C12H15N3O3	Oxibendazole	Benzene and substituted derivatives	Benzene and substituted derivatives	267.146	249.111	1.898	M+NH4	3.10447	MS2-Search-DB	0.7257	rp	20559-55-1	4622	-	44351	C73898	143091	158494	168143	178088	180191	183121	100654	90027.7	84819	94617.8	103532	103123	4.64113e+06	4.68869e+06	4.30592e+06	4.70894e+06	3.18855e+06	3.4676e+06	5.26326e+06	4.69121e+06	4.95776e+06	4.36032e+06	4.68976e+06	4.88018e+06	2.89669e+06	2.8973e+06	2.91951e+06	2.90539e+06	--
MEDP1180	C22H46NO7P	1-Myristoyl-sn-glycero-3-phosphocholine	GP	LPC	468.31	467.301	7.5257	M+H	0.932701	MS2-Search-Local	0.914	rp	20559-16-4	460604	HMDB0010379	-	-	7862.71	8090.88	10706.6	9893.88	9731.78	9722.82	7432.85	5526.83	6893.07	7358.26	10683.6	9910.07	4024.7	8197.45	5223.26	5819.92	4601.87	3845.75	22690.1	26972.8	30404.1	29212	23806.3	23944.3	16888.6	17061.3	17069.3	17223.7	--
MW0153226	C12H25N3O3	Lysyl-Isoleucine	Amino acid and Its metabolites	Small Peptide	260.197	259.19	0.8545	M+H	6.4795	MS1	0.6116	rp	20556-13-2	7010499	HMDB0028954	-	-	1872.57	1567.33	1893.78	1656.24	1857.32	1645.81	3269.25	2725.25	3416.58	2825.37	2540.07	2727.14	550.811	771.354	592.591	624.815	698.666	657.511	325.298	505.072	350.613	291.984	543.104	178.053	1018.99	1023.49	1032.42	1058.94	--
MW0151196	C30H42N4O2	Homaline	Heterocyclic compounds	Heterocyclic compounds	490.329	490.331	10.0234	M+	2.00853	MS2-Insilico	0.691	rp	20410-93-9	442860	-	-	C10599	1997.4	1572.89	1782.76	1384.09	1628.97	1287.84	2120.16	2091.81	1904.54	1717.04	2177.01	2149.22	1512.55	1428.66	612.697	1125.98	1699.06	330.028	4949.4	4424.09	4017.51	8554.49	5420.13	5414.25	5260.67	5294.19	5293.51	5274.72	--
MW0157116	C45H73NO15	Solamargine	Alkaloids	Alkaloids	906.47	867.498	3.0276	M+K	9.19763	MS1	0.5657	rp	20311-51-7	73611	-	-	-	620.545	329.231	311.809	291.568	244.963	290.031	439.404	263.527	212.911	283.37	217.523	350.626	3712.28	3168.73	4002.09	3964.89	4157.77	3808.08	5271.14	5262.26	6333.36	4987.29	5172.82	5354.31	3037.51	3108.05	3081.47	2978.6	--
MW0124128	C4H4FN3O	Flucytosine	Heterocyclic compounds	Heterocyclic compounds	281.059	129.034	1.7552	2M+Na	7.14451	MS2-Search-Local	0.6486	rp	2022-85-7	3366	HMDB0015231	-	-	349.905	335.905	422.39	684.275	477.653	671.428	896.348	726.83	522.399	700.576	833.859	1316.55	55.2851	19.1068	21.5761	31.8581	27.1425	24.9547	30.7246	43.072	54.2439	28.8644	55.6909	36.4009	341.866	355.747	340.379	354.066	--
MW0052703	C11H14O2	Ethyl 3-phenylpropanoate	Aldehyde,Ketones,Esters	Esters	255.025	178.099	5.5746	M-H+2K	17.1468	MS2-Search-DB	0.6524	rp	2021-28-5	16237	HMDB0040411	-	-	2149.25	2140.86	2584.79	2380.43	2606.34	2574.61	2149.77	2697.87	2345.92	2350.48	1723.45	2152.54	2560.49	2590.35	2539.65	2799.98	2486.71	2855.9	1650.33	2983.75	2750.51	2631.64	2300.74	2785.05	2234.85	2175.61	2149.6	2097.64	--
MW0053733	C23H46NO7P	Glycerophospho-N-Oleoyl Ethanolamine	GP	PE	497.345	479.301	10.0221	M+NH4	19.1179	MS2-Search-DB	0.5345	rp	201738-24-1	16123469	-	45335	-	6748.73	6304.55	4848.94	5240.3	6845.72	6917.3	11333	9549.48	9567.81	9500.02	12553.8	11645.9	2475.92	4389.57	3684.34	5875.04	5361.58	4553.45	18607.7	18008.8	7544.57	20117.4	20194.1	19732.3	12067.4	12077.3	12108.2	12265.8	--
MW0014037	C39H58N4O5	3-hexanoyl-NBD Cholesterol	Hormones and hormone related compounds	Hormones and hormone related compounds	662.448	662.441	11.608	M+	13.8126	MS2-Search-DB	0.5431	rp	201731-19-3	57370056	-	64806	-	9960.37	8864.51	9840.6	9659.76	10583.4	10211.6	10369.5	8585.51	10414.4	10684.1	10186.4	9020.68	12104.5	11263.5	10482.2	10659.5	10150	9605.29	9866.58	9657.9	9067.7	8556.22	9895.79	8784.14	11186.8	11214.9	11213.5	11141.8	--
MW0054658	C28H46O7	Makisterone A	Aldehyde,Ketones,Esters	Ketones	495.33	494.324	7.8418	M+H	2.15653	MS2-Search-DB	0.7642	rp	20137-14-8	12312690	-	-	C16874	66476.3	64054.3	79207.8	83421.1	78593.3	81093.7	72143.4	54172.2	64414.8	57448.2	98754.2	90902	24052.6	45883	29932.2	30228.9	21798.8	18538.8	143283	164288	166390	181059	159131	151630	122779	123207	123048	123991	--
MEDP0585	C18H28O2	FFA(18:4)	FA	FFA	575.404	276.209	10.7728	2M+Na	2.3255	MS1	0.9451	rp	2012-14-8	1931	-	-	C16300	38936.9	44372.7	47136	49176	54288.8	48532	74048.9	75183.1	72865.8	64200.3	64884.5	71954.4	24296.4	31694	34164.4	34795.7	33244.6	27972.3	14394.1	15017.6	14594.7	15469.2	15846.5	13961.4	43242.4	42769.4	43201.6	42886.4	ko00592
MW0109211	C18H20N2O3	Phenylalanylphenylalanine	Amino acid and Its metabolites	Small Peptide	376.163	312.147	2.7945	M+CH3CN+Na	1.41284	MS2-Search-Local	0.7321	rp	201023-39-4	65104	HMDB0013302	-	-	1478.56	1569.51	1328.83	1907.69	2080.18	1619.68	650.674	1333.69	1537.22	1642.16	1020.28	1677.18	819.873	1760.22	866.773	1031.04	794.447	1243.76	348.923	187.29	1149.64	286.138	327.285	721.967	1176.71	1208.77	1212.96	1262.22	--
MW0008852	C28H41NO3	N-Arachidonoyl dopamine	Benzene and substituted derivatives	Phenolics	440.312	439.309	11.6255	M+H	7.1932	MS2-Search-DB	0.9067	rp	199875-69-9	5282105	-	43429	-	22454	20879.9	23297.8	22073.1	21723.6	18706.1	24201.6	22148.4	21414	17817.7	12204.7	18215.4	5331.49	6525.88	4140.07	5171.5	6680.93	3228.75	4777.58	4448.01	3927.78	2515.48	4722.09	4196.65	12825.3	12738.2	12831.3	12786.5	--
MW0105988	C38H52N6O7	Atazanavir	Benzene and substituted derivatives	Benzene and substituted derivatives	705.408	704.39	10.4407	M+H	13.7674	MS2-Search-DB	0.7838	rp	198904-31-3	148192	HMDB0015205	-	-	38123.1	43901.7	42471.8	44790.5	45242.1	38545.5	24742.1	21910.1	21434.8	22540.6	17917.3	20723.9	36084.6	48997.5	40882.9	44668.2	41210.2	40872.3	80423.1	74899.3	78777.8	77239.8	74251.1	72421.9	57570	57170.1	57921.3	57541.9	--
MW0016898	C41H72O2	Cholesteryl myristate	FA	CE	635.52	596.553	3.7698	M+K	6.31658	MS1	0.6146	rp	1989-52-2	99486	HMDB0006725	-	-	440.256	502.993	453.039	668.064	640.477	434.331	1245.41	1383.21	1286.21	1317.57	1188.98	1298.98	121.605	145.638	133.042	193.726	179.705	84.0865	33.5267	127.462	13.5564	12.3474	4.48813	18.0388	374.347	413.473	391.212	414.047	--
MEDP0245	C6H6N2O2	Nicotinamide N-oxide	CoEnzyme and vitamins	CoEnzyme and vitamins	161.029	138.043	0.5697	M+Na	6.05083	MS2-Search-Local	0.7739	rp	1986-81-8	72661	HMDB0002730	1503	-	4303.79	5320.11	4581.13	5045.57	5113.45	4974.83	4291.72	4637.91	4643.19	4691.6	4842.64	4375.36	6593.95	4938.35	5110.36	5733.54	5942.22	5931.87	7503.39	8059.83	7293.49	7908.87	7356.84	7398.04	5714.89	5691.87	5746.88	5632.59	--
MEDL02681	C6H13NO2	6-Deoxyfagomine	Alkaloids	Alkaloids	132.102	131.095	0.9553	M+H	0.132283	MS2-Search-Local	0.945	rp	197449-09-5	57449463	HMDB0036382	-	-	1758.35	4042.76	4680.16	3530.89	2258.18	3573.87	1388.24	5956.78	8952.98	4533.65	3801.41	4851.09	1076.7	985.575	948.938	980.589	820.406	993.367	689.357	565.069	521.296	765.766	856.962	548.304	2271.79	2362.13	2290.33	2322.33	--
MW0142147	C27H44O8	20,26-Dihydroxyecdysone	Hormones and hormone related compounds	Hormones and hormone related compounds	496.308	496.304	9.6429	M+	8.61477	MS2-Search-Local	0.6454	rp	19458-46-9	21123946	-	-	-	9482.56	8494.26	8465.89	8430.48	6834.12	8336.95	5701.43	7105.64	6980.34	5656	9426.69	5690.08	7983.19	15473.7	8823	14092.6	13074.4	6690.31	16824	24942.1	14265.2	17521.7	15665.3	18952.4	13583.5	13570.4	13251	13339.5	--
MW0012998	C26H54NO7P	LysoPC 18:0	GP	LPC	525.376	523.364	9.4964	M+H	3.96099	MS2-Search-Local	0.7766	rp	19420-57-6	497299	HMDB0010384	-	C04230	9070.28	13329.3	14180.5	13115	13289	14479.3	3484.1	5064.71	5605.18	5389.71	7824.85	7563.16	8935.23	12876.8	9718.53	12162.3	10226.1	8868.4	82333.9	91256.2	88145.1	91788.8	83389.1	86246	35213.7	35723.6	35286.3	35772.5	ko00564
MW0054535	C26H52NO7P	1-(9Z-octadecenoyl)-sn-glycero-3-phosphocholine	GP	LPC	544.341	521.348	8.1017	M+Na	5.47279	MS2-Search-DB	0.9007	rp	19420-56-5	16081932	HMDB0002815	-	-	30651.2	28901.2	32430.7	23486.2	13149.4	24615.5	5743.09	5581.04	9167.52	6996.73	7986.49	8279.13	31105	52123.7	36445.1	41930.3	32473.1	30356.9	212184	224399	246036	219060	227779	223757	84701.7	85049.8	85828.3	85266.5	--
MEDP1681	C14H27N3O4	Leu-Gly-Leu	Amino acid and Its metabolites	Small Peptide	368.148	301.2	1.9338	M-2H+3Na	20.5071	MS2-Search-Local	0.5285	rp	19408-48-1	88047	-	21638	-	1219.35	1293.55	1317.58	1446.1	1706.64	1635.21	2173.16	1950.54	1823.05	2216.86	1806.23	2304.52	151.852	540.487	559.924	267.969	213.654	658.31	143.037	112.894	111.567	11.3746	165.786	102.503	803.686	838.548	800.211	693.5	--
MEDP0588	C13H17NO2	Ritalinic acid	Organic acid And Its derivatives	Organic acid And Its derivatives	456.282	219.126	2.3238	2M+NH4	6.62563	MS2-Search-Local	0.697	rp	19395-41-6	86863	HMDB0042008	-	-	494.582	412.663	603.335	495.606	610.306	614.749	805.221	768.993	985.451	872.495	913.221	1063.97	25.7476	11.9104	61.041	21.9965	59.4939	28.9003	11.3995	12.9516	39.1761	9.15174	2.27698	16.7563	313.208	339.668	325.436	344.866	--
MW0106546	C47H70N6O10	Dolastatin 16	Others	Medicine	879.523	878.515	4.3462	M+H	2.82294	MS2-Search-DB	0.6793	rp	192214-57-6	177386	-	65416	-	4844.29	1838.48	2533.21	1524.55	1487.92	1374.29	1032.54	842.475	762.422	484.633	185.992	662.954	18572.1	17763.9	42587.3	47992	47035.8	33055.9	35143.2	39456.7	35866.5	37139.6	51571.5	45255	20062.7	19912	22448	23453.4	--
MW0138901	C48H54O8	Marshdimerin	Heterocyclic compounds	Heterocyclic compounds	758.382	758.382	3.0074	M+	2.35283	MS2-Insilico	0.5997	rp	192189-93-8	15336444	HMDB0031227	-	-	1704.1	1745.69	1707.95	1815.17	1661.78	1947.35	3711.92	2895.09	3112.21	2771.98	2054.52	2707.95	317.026	561.623	593.289	598.61	389.265	664.954	433.21	303.926	307.056	178.719	347.962	186.9	1274.06	1283.49	1232.92	1238.9	--
MW0011897	C24H48NO8P	1,2-Dioctanoyl-sn-glycero-3-phosphocholine	GP	PC	510.323	509.312	8.5764	M+H	5.16801	MS2-Search-Local	0.9105	rp	19191-91-4	24779244	-	45203	-	2726.57	3172.28	3597.49	3135.56	4046.66	3820.87	3291.47	1818.67	3081.26	3180.6	4300.58	4140.9	2630.18	3343.72	2448.89	3354.98	2489.68	2440.7	6562.58	7362.62	10041.3	8223.54	7996.34	7168.65	5112.25	5030.78	5089.61	5056.84	--
MEDP1399	C23H41NO4	Carnitine C16:2(Acyl carnitine C16:2)	FA	CAR	460.328	395.304	5.8211	M+CH3CN+Na	1.73249	MS2-Search-Local	0.5076	rp	1911579-97-9	156908015	HMDB0013334	-	-	932.853	832.291	1227.88	1039.49	924.938	1383.6	381.172	469.935	365.891	382.634	325.255	329.644	2162.15	2096.95	1834.06	1807.68	1996.72	1661.67	3100.01	3313.81	3250.47	3062.9	3188.6	2825.96	1524.59	1570.95	1543.21	1575.02	--
MW0160111	HNO3	Peroxynitrite	Others	Metal, Non-metal and related compounds	63.998	62.9956	1.0849	M+H	12.4753	MS2-Insilico	0.583	rp	19059-14-4	123349	HMDB0002179	-	C16845	33541.9	35212.4	38250	38731	39169.1	37360.2	36166.3	37593.2	37176.6	40224.8	38100.1	36887.4	41120.6	37672.5	38044.8	39858	36685.9	42303.3	42962.2	40163.4	38946.2	39856.1	32435.7	39661.3	37869	37262.1	37929.8	38005.1	--
MW0013972	C34H54O5	3beta-Acetoxy-11alpha-methoxy-12-ursen-28-oic acid	Organic acid And Its derivatives	Organic acid And Its derivatives	543.385	542.397	11.3651	M+H	33.4176	MS1	0.594	rp	189139-96-6	131751180	HMDB0031675	-	-	5817.4	6433.12	7604.61	8600.46	8525.11	7812.23	6406.63	6463.26	5264.08	6664.08	5767.86	6681.77	10586.1	11344.1	11149.4	10878.5	11534.9	8645.2	12860.8	15745.2	14508.7	16429.6	13334.2	15016.5	8968.87	9040.93	9176.9	9087.93	--
MW0122903	C30H42N2O2	Arachidonoyl Serotonin	Tryptamines,Cholines,Pigments	Tryptamines	463.34	462.325	11.6245	M+H	22.7584	MS2-Search-DB	0.5473	rp	187947-37-1	10027372	-	63067	-	5412.88	5235.9	5693.5	5151.1	5283.22	6271.44	5292.8	5067.72	5280.15	5853.63	5369.92	5101.81	6204.27	5499.44	5447.21	5985.23	5144.76	5734.58	5819.62	6526.31	5572.23	5434.87	5346.13	5611.13	5478.76	5586.44	5517.81	5533.6	--
ZINC5447545	C20H26O3	7-Oxodehydroabietic acid	Organic acid And Its derivatives	Organic acid And Its derivatives	359.171	314.188	11.5797	M+2Na-H	2.013	MS1	0.7021	rp	18684-55-4	29212	-	-	-	1003.04	1545.12	1323.94	1174.11	1259.37	1458.49	1754.09	1473.33	1328.25	1435.65	1662.74	1500.45	2476.97	1612.61	2574.67	1967.47	2424.79	2223.69	2132.97	1825.44	1675.59	1961.55	1564.24	1549.85	1863.54	1922.19	1922.19	2010.21	--
MW0157913	C15H19N3O4	Thr-Trp	Amino acid and Its metabolites	Small Peptide	375.147	305.138	2.3562	M+Na+HCOOH	13.8391	MS2-Search-Local	0.6299	rp	186761-42-2	71728368	HMDB0029072	-	-	3037.21	3648.15	2994.47	3541.95	3542.27	3213.97	4113.38	4633.98	3812.47	4023.15	4149.47	4111.59	564.044	1477.88	1040.13	1055.87	1234.7	973.121	298.943	345.592	605.849	318.967	228.144	378.289	2453.4	2471.16	2436.52	2475.33	--
MW0106126	C26H38N4O4	Ceanothine C	Amino acid and Its metabolites	Small Peptide	493.279	470.289	2.9098	M+Na	5.72857	MS1	0.6255	rp	18658-42-9	131750853	HMDB0029340	-	-	524.128	529.768	429.129	591.797	372.724	511.539	957.667	779.757	426.075	1128.54	578.609	1612.54	135.346	167.86	151.192	152.423	162.071	165.219	236.888	109.239	57.5713	103.501	33.8412	109.462	415.33	455.907	463.107	464.165	--
MW0054404	C17H26O10	Loganin	Heterocyclic compounds	Heterocyclic compounds	413.143	390.153	2.4711	M+Na	0.278675	MS2-Search-DB	0.7244	rp	18524-94-2	87691	-	64938	C01433	9386.79	9396.49	10292.9	9580.07	10246.3	10140.6	5525.7	5695.46	5837.06	5832.71	6062.96	5809.88	3225.97	4658.64	4000.36	3693.26	4058.5	3492.13	1786.38	1779.99	2302.74	1580.04	1745.44	1655.59	4849.32	4866.82	4861.53	4854.55	ko01100
MW0012553	C24H32O9	16-Glucuronide-estriol	Alcohol and amines	Alcohols	487.203	464.205	10.4556	M+Na	17.5987	MS2-Search-DB	0.686	rp	1852-50-2	122281	HMDB0006766	-	C05504	119683	117875	119115	124333	134673	113583	106362	97511.7	104345	96620.2	92823.5	99319.7	112015	128098	126294	134386	128796	132049	138705	139338	137392	134062	119905	123014	153443	153585	154557	152213	--
MW0114283	C12H18O7	Diprogulic Acid	Organic acid And Its derivatives	Organic acid And Its derivatives	275.118	274.105	4.14	M+H	13.673	MS2-Search-DB	0.8105	rp	18467-77-1 | 68539-16-2	65420	-	-	C18825	3000.44	3007.63	3027.31	3157.05	3477.56	3233.1	3274.04	3186.95	3053.9	3348.88	3235.78	3050.17	3284.6	3449.24	3465.71	3336.4	3171.7	3564.37	3382.83	3295.92	3488.67	3332.92	3494.44	3348.88	3256.11	3300.27	3262.8	3299.95	--
MW0008401	C26H37NO2	(5Z,8Z,11Z,14Z)-N-(4-hydroxyphenyl)icosa-5,8,11,14-tetraenamide	Benzene and substituted derivatives	Benzene and substituted derivatives	396.282	395.282	10.3561	M+H	21.6322	MS2-Search-DB	0.819	rp	183718-77-6 | 198022-70-7	6604822	-	64919	-	3685.44	3564.78	2754.99	4276.92	3644.32	3247.75	3931.55	3396.23	4037.18	3603.79	3600.46	3576.77	4079.43	4031.39	3952.99	3283.28	3439.49	3958.83	5027.56	4043.73	4185.62	2534.13	4171.09	3190.81	3463.42	3374.36	3463.43	3564.91	--
MW0008211	C26H37NO2	N-(3-hydroxyphenyl)-Arachidonoyl amide	Benzene and substituted derivatives	Benzene and substituted derivatives	395.279	395.282	9.2587	M+	7.02712	MS2-Search-DB	0.7056	rp	183718-75-4	9930597	-	45072	-	46871.8	46342.9	59624.2	52982.5	38222.1	38707.9	28242.8	28715.6	29842.5	39725.6	60520.7	29288.4	38132.9	52873.1	37926	29781.3	37274.1	41908.4	47808.8	33951.4	42702.4	41004.4	26019.3	35756.9	8449.01	8794.53	9175.83	8726.87	--
MW0151187	C33H38N6	Hodgkinsine	Heterocyclic compounds	Heterocyclic compounds	518.323	518.316	8.3459	M+	14.9801	MS2-Insilico	0.6731	rp	18210-71-4	442105	-	-	C09211	35890.3	32312.7	42848.5	42156.5	42254	43351.8	34591	27566.4	29281.9	32471.5	40598.3	39497.7	21163.9	32361.4	23671.6	31392.9	27502.3	19271.4	116860	122251	125593	130422	117537	111904	70448.6	69910.8	71204	70000.1	--
MEDP1096	C32H64NO8P	1,2-Dilauroyl-sn-glycero-3-phosphocholine	GP	PC	650.343	621.437	8.2851	M+K+HCOOH	3.9212	MS2-Search-Local	0.6516	rp	18194-25-7 | 127641-86-5	512874	-	-	-	1308.12	976.45	870.807	971.631	1177.68	1346.01	687.818	652.707	608.734	671.841	482.233	717.207	1564.63	1490.77	1497	847.266	1827.39	439.08	5806.34	4713.46	4559.37	4911.87	4478.43	4692.7	3008.34	3044.49	3052.68	3025.19	--
MW0122087	C21H21Cl3N4O2	6-Chloro-5-methyl-N-(6-((2-methylpyridin-3-yl)oxy)pyridin-3-yl)indoline-1-carboxamide dihydrochloride	Others	Others	441.129	466.073	4.1108	M+HCOO+2H	5.56798	MS2-Search-DB	0.7424	rp	181632-25-7	16219981	-	45379	C71210	3094.94	3233.81	2977.9	3306.59	3257.47	3338.66	3508.16	3361.13	3204.35	3361.8	3302.3	3132.51	3672.23	3564.96	3851.98	3695.9	3310.25	3662.16	3291.66	3396.27	3600.21	3287.85	3551.84	3138.39	3294.31	3313.13	3320.85	3321.27	--
MW0138043	C34H20O22	Emblicanin B	Heterocyclic compounds	Heterocyclic compounds	780.053	780.045	6.1877	M+	14.601	MS2-Insilico	0.5524	rp	180465-45-6	119058017	HMDB0030436	-	-	549.473	673.412	416.359	272.648	606.554	639.154	650.427	812.66	510.679	586.467	1079.71	1334.37	1173.06	1626.01	874.931	948.613	731.009	1007.44	352.586	608.336	409.565	255.717	275.462	307.049	1172.92	1179.6	1197.01	1180.04	--
MW0054227	C47H74O20	Kudzusaponin SA4	Steroids	Steroid	941.464	958.477	3.1509	M+H-H2O	13.7667	MS2-Insilico	0.5138	rp	179910-78-2	85221187	HMDB0031353	-	-	5376.26	5912.36	6552.61	8702.43	9064.55	9242.36	6023.29	5620.65	4841.38	4760.4	4921.27	5854.74	4238.12	3855.35	4556.38	4987.94	3656.89	4366.95	112.808	44.3481	223.12	144.279	179.683	74.505	3953.86	4353.59	4351.71	4220.25	--
MW0139987	C18H22O5	Zearalenone	Aldehyde,Ketones,Esters	Ketones	301.143	318.147	11.8066	M+H-H2O	3.25246	MS2-Search-DB	0.922	rp	17924-92-4 | 36455-70-6	5281576	-	40980	C09981	155666	147106	143771	170944	179688	202377	147008	144488	55560.6	130610	168425	40116	70553.6	71710.3	110132	61367.9	12920.8	92172.5	101340	30539.7	23854.2	10879.7	29211.6	5074.16	61891.7	57639.8	61056.4	51696.1	--
MW0108679	C22H35NO3	N-arachidonoylglycine	Amino acid and Its metabolites	Amino acid derivatives	408.276	361.262	8.7893	M+HCOO+2H	1.16727	MS2-Search-DB	0.5512	rp	179113-91-8	5283389	HMDB0005096	-	-	4362.13	4583.53	5076.56	5367.55	5719.81	6166.47	5775.49	7277.26	5648.52	7280.63	5763.98	7387.44	3961.79	4939.52	4272.14	4793.68	5090.87	4516.76	849.273	843.407	1627.38	1015.2	680.785	644.901	2982.54	3151.96	3166.55	3279.58	--
MW0137085	C19H16O5	7-Hydroxywarfarin	Heterocyclic compounds	Heterocyclic compounds	307.097	324.1	5.1088	M+H-H2O	0.569624	MS2-Search-DB	0.8189	rp	17834-03-6	54682507	HMDB0140988	-	-	177516	194081	191590	201032	205999	210947	166090	207116	205967	209645	198620	198428	199164	195972	198393	207283	198936	215711	177380	201866	202524	184744	196432	185049	183407	185952	187392	184812	--
MW0016009	C18H32O3	Avenoleic acid	FA	Others	261.222	296.235	10.4378	M+H-2H2O	1.92172	MS2-Search-DB	0.9001	rp	177931-23-6	45934094	HMDB0029978	-	-	5690.11	6145.38	6486.15	6481.28	6396.48	5411.06	4461.52	4000.13	4077.21	3900.71	3670.09	3916.17	5744.39	7442.68	5892.03	6667.62	6128.24	6318.38	13115.2	11342.6	12649.2	12646.2	11791.1	12496.2	7601.84	7669.89	7685.35	7606.05	--
MW0110396	C14H22N6O5	Valganciclovir	Others	Medicine	709.354	354.165	8.6825	2M+H	9.85012	MS2-Search-DB	0.6201	rp	175865-60-8	135413535	HMDB0015548	-	-	4194.91	4758.66	4836.73	4461.92	3933.66	4633.36	4779.48	5457.48	4810.39	5758.35	4627.02	5537.56	3469.8	4194.83	3497.1	3639.69	4214.25	3319.06	6429.19	5623.27	5342.06	5373.31	3769.86	6327.6	5065.5	5046.58	4920.77	4860.31	--
MW0116030	C38H34N4O6	(E,E)-4,4''-Bi(N-4-hydroxycinnamoylserotonin)	Tryptamines,Cholines,Pigments	Tryptamines	643.247	642.248	12.1144	M+H	7.67239	MS2-Insilico	0.6325	rp	175702-01-9	11764751	HMDB0041431	-	-	6334.39	5722.12	6768.13	6355.49	8775.76	8243.96	11372.5	9758.82	12874.6	11536.6	8492.8	10785.3	7446.66	4791.26	6890.97	6684.13	5395.33	6810.01	4675.53	199.091	444.907	2834.72	2796.47	2608.08	7636.34	7640.11	7793.51	7225.53	--
MW0122176	C26H40O2	(6aR,10aR)-1-methoxy-6,6,9-trimethyl-3-(2-methyloctan-2-yl)-6a,7,10,10a-tetrahydrobenzo[c]chromene	Benzene and substituted derivatives	Benzene and substituted derivatives	385.313	384.303	5.8394	M+H	9.76884	MS2-Search-DB	0.9008	rp	174627-50-0	5311215	-	45176	-	2401.46	476.238	648.919	811.222	812.396	742.113	1457.2	568.457	265.18	675.337	455.152	505.563	2039.19	723.93	594.4	850.61	566.757	332.881	2654.96	1485.89	2303.53	2305.67	1737.09	1510.68	1465.45	1481.64	1446.11	1467.76	--
MW0124277	C32H45NO4	Gymnodimine	Heterocyclic compounds	Heterocyclic compounds	508.342	507.335	9.8825	M+H	1.81982	MS2-Insilico	0.521	rp	173792-58-0	11649137	HMDB0041430	-	C20025	4402.39	4260.01	4339.66	4133.43	2108.56	4204.66	693.802	978.094	882.294	777.551	782.714	995.786	5978.4	7013.7	6522.99	7119.93	6131.17	5475.97	17243.2	17277.3	18706.4	19504	19176.3	19114.3	7168.88	7305.5	7299.31	7476.48	--
ZINC6018694	C20H22O5	Homoegonol	Heterocyclic compounds	Heterocyclic compounds	381.112	342.147	9.184	M+K	3.19025	MS1	0.6763	rp	17375-66-5	176929	-	-	-	4603.03	4342.02	5087.55	5407.43	4489.39	4894.94	5100.89	5051.85	6337.85	4838.81	5082.14	4663.47	4591.04	5214.82	5754.64	5208.38	5173.51	4818.8	6648.19	4369.7	4245.94	4543.38	4267.88	4627.81	4594.11	4657.27	4652.81	4657.59	--
MW0054524	C24H50NO7P	LysoPC 16:0	GP	LPC	496.342	495.332	8.5753	M+H	6.23166	MS2-Search-Local	0.9429	rp	17364-16-8	460602	HMDB0010382	-	C04230	1.04392e+06	1.02026e+06	1.15978e+06	1.1976e+06	1.22263e+06	1.19018e+06	1.02891e+06	812089	960680	876488	1.33897e+06	1.29267e+06	765934	1.18808e+06	853296	1.03976e+06	938356	731905	2.73947e+06	3.03542e+06	3.26526e+06	3.21682e+06	2.94414e+06	2.90005e+06	1.92418e+06	1.92659e+06	1.93221e+06	1.92894e+06	ko00564
MW0007376	C22H17ClF3N3O7	Indoxacarb	Benzene and substituted derivatives	Benzene and substituted derivatives	550.058	527.071	2.9083	M+Na	3.38747	MS2-Search-DB	0.7104	rp	173584-44-6 | 174060-41-4	107720	-	72372	C18569	223.482	209.801	278.229	246.915	268.883	266.614	489.21	504.208	415.825	350.67	419.845	432.539	8.24941	0.776417	4.38972	3.88206	5.53196	4.07617	7.15592	17.9179	16.0281	3.68796	6.11426	5.53192	179.221	182.291	178.116	174.578	--
MW0007574	C12H18ClN	Mefenorex	Benzene and substituted derivatives	Benzene and substituted derivatives	280.105	211.113	1.8394	M+Na+HCOOH	7.06448	MS2-Search-DB	0.7085	rp	17243-57-1 | 111051-41-3 | 111051-42-4	21777	-	-	-	5994.12	6713.7	6954.95	7402.85	7678.81	7856.25	5223.9	5092.1	4696.04	5776.12	5362.94	6211.36	1756.48	2564.9	2578.31	2321.98	2964.16	1904.97	693.216	520.393	452.559	301.519	118.588	131.89	3159.93	3209.42	3199.82	3236.38	--
FDATN01096	C22H26N2O9	Doxycycline monohydrate	Others	FDA	317.115	462.164	0.6615	M+H-C6H10O4	8.28847	MS1	0.5804	rp	17086-28-1	54684461	-	-	-	2947.85	2647.19	2168.06	2913.55	2105.39	2744.66	2498.64	2632.65	2803.1	2627.92	2826.53	3172.98	3320.95	2740.99	3449.9	3379.19	3291.01	3295.87	3311.07	3086.67	3185.89	3050.84	2723.49	2998.16	2735.46	2737.89	2620.64	2821.36	--
MW0121048	C19H16N2O2	Lificiguat	Benzene and substituted derivatives	Benzene and substituted derivatives	305.126	304.121	2.3492	M+H	0.4445	MS1	0.739	rp	170632-47-0 | 154453-18-6	5712	-	64877	-	336.122	500.249	401.877	578.038	126.988	674.064	596.419	642.8	777.293	524.124	512.275	736.72	33.3976	97.7302	100.595	62.6568	52.9603	37.5577	32.7099	20.0721	27.2837	17.5674	28.6204	33.2076	297.775	119.268	259.133	261.376	--
MW0063279	C42H64O16	Quillaic acid 3-[galactosyl-(1->2)-glucuronide]	Terpenoids	Triterpene Saponin	809.396	824.419	3.1355	M+H-CH4	4.32266	MS1	0.6528	rp	168647-42-5	73820911	HMDB0033404	-	-	2866.29	2361.27	2567.33	2754.06	2807.14	3410.17	2914.79	3439.26	2622.21	2510.2	3408.92	3477.24	1009.62	1115.07	1222.12	1402.16	1442.86	1656.74	181.156	77.8021	886.569	225.567	70.0828	114.09	1599.24	1602.88	1620.42	1502.13	--
MW0141947	C25H31NO3	2,2-Dimethyl-3-(4-methoxyphenyl)-4-ethyl-8-(1-pyrrolidinylmethyl)-2H-1-benzopyran-7-ol	Benzene and substituted derivatives	Benzene and substituted derivatives	394.235	393.23	2.9233	M+H	1.515	MS1	0.7135	rp	16797-57-2	257434	-	-	-	576.094	455.895	432.12	316.356	493.043	384.274	779.165	701.428	475.885	353.465	196.663	350.518	46.9672	12.6492	6.7459	12.3578	14.7393	18.4974	1.1732	9.11185	5.04479	12.9052	6.60607	5.51405	242.2	239.268	235.035	240.712	--
MW0006940	C20H31NO2	Drofenine	Benzene and substituted derivatives	Benzene and substituted derivatives	300.235	317.236	9.4954	M+H-H2O	10.0263	MS2-Search-DB	0.5369	rp	1679-76-1	3166	-	44157	-	4084.72	3837.08	4069.63	3975.74	4409.85	4193.82	3031.95	3752.98	6846.79	3314.72	3711.78	1874.54	4187.73	2131.55	3850.8	3830.73	2287.32	3417.39	4098.13	2859.94	3300.46	3437.03	2914.8	3391.61	2709.14	2916.04	2919.96	3053.64	--
MW0141321	C19H27FO3	12alpha-Fluoro-11beta,17beta-dihydroxyandrost-4-en-3-one	Aldehyde,Ketones,Esters	Ketones	323.197	322.194	10.446	M+H	11.8397	MS2-Insilico	0.6251	rp	1649-30-5	243750	-	-	-	561172	562799	570630	556472	608980	525549	401072	364030	378819	363184	307345	351907	519296	591398	542405	607242	577363	566944	1.17152e+06	1.00379e+06	1.07072e+06	1.05663e+06	1.02313e+06	1.07422e+06	683282	691084	697989	693931	--
MW0154099	C14H31NO	Lauramine oxide	Alcohol and amines	Amines	366.229	229.241	5.7883	M+Na+CF3COOH	6.08825	MS1	0.8688	rp	1643-20-5	15433	-	-	-	1224.88	1460.39	1418.13	1536.95	1455.49	1518.47	159.773	277.057	271.362	275.994	231.971	276.892	2.44215	25.0559	1.2929	6.30733	34.4172	11.4027	8.10306	14.6289	6.9673	11.684	16.7598	25.6423	347.51	339.359	347.462	354.93	--
MW0126847	C10H13N5O	Trans-Zeatin	Heterocyclic compounds	Heterocyclic compounds	461.215	219.112	2.1428	2M+Na	2.86354	MS2-Search-DB	0.8951	rp	1637-39-4	449093	HMDB0012204	-	C00371	2276.46	2484.87	1969.39	2202.34	2642.12	1969.81	2441.77	2017.52	2032.24	2320.47	2092.93	2529.01	1392.35	1456.86	953.711	1071.61	704.338	1215.86	629.87	695.032	1326.84	1348.54	1430.36	308.648	1265.57	1399.52	1414.4	1476.03	ko01100
MW0063644	C36H62O8	Squamosinin A	FA	Others	605.449	622.444	6.6948	M+H-H2O	11.8782	MS2-Insilico	0.5483	rp	163597-71-5	102153520	HMDB0041429	-	-	2381.13	2224.18	2105.97	2230.3	2275.16	2229.15	2542.28	2357.92	2331.89	2246.56	2111.12	1819.14	2338.53	2276.77	2429.61	2478.89	2290.75	2483.89	2803.48	2302.42	2459.73	2229.73	2195.1	2310.13	2466.34	2493.63	2494.23	2514.31	--
MW0110823	C13H22N6	s-Triazine, 2-amino-4,6-dipiperidino-	Alcohol and amines	Amines	301.142	262.191	12.139	M+K	13.987	MS1	0.7485	rp	16268-88-5	204417	-	-	-	214086	336800	215022	221907	215153	198957	337505	342285	335070	326402	216012	363662	321951	330178	341552	352667	360299	352202	219666	332337	322971	340576	345114	318135	354254	351584	353720	354211	--
MW0137619	C25H24O11	Catechin pentaacetate	Aldehyde,Ketones,Esters	Esters	501.138	500.132	4.2032	M+H	1.90882	MS2-Search-DB	0.7234	rp	16198-01-9	5315742	-	44485	-	565.045	466.377	305.73	288.745	329.972	345.498	83.3806	50.9551	147.924	608.063	159.504	97.278	2784.1	3064.34	6224.87	3903.73	2985.78	3363.99	1099.74	1684	1388.99	1675.27	1777.7	1700.75	946.219	1030.83	1067.5	1017.37	--
MW0141837	C46H76D8NO8P	1-Stearoyl-2-Arachidonoyl PC-d8	GP	PC	790.659	817.644	3.011	M+H-CO	11.8289	MS1	0.5268	rp	161922-50-5	71684675	-	96414	-	208.968	358.493	394.389	148.153	373.126	57.615	147.01	126.204	262.239	169.872	151.125	260.411	2596.01	2418.47	2341.6	3784.7	2466.31	2665.65	1580.57	1474.21	1891	1734.06	1517.52	1696.06	1270.96	1297.08	1305.42	1286.02	--
MW0006841	C25H33NO5	Dihydroxyacidissiminol	Benzene and substituted derivatives	Benzene and substituted derivatives	428.239	427.236	11.3498	M+H	6.72537	MS1	0.6072	rp	160387-10-0	101676196	HMDB0040792	-	-	292287	233888	187488	249847	141628	215800	228779	359841	364076	352328	365033	341434	286757	165903	241496	108610	157905	125391	249475	133041	108668	115589	120807	168325	2442.9	2664.42	2383.23	2608.95	--
MW0110439	C8H16N2O3S	Valylcysteine	Amino acid and Its metabolites	Small Peptide	268.105	220.088	1.8214	M+HCOO+2H	7.68853	MS2-Search-Local	0.6698	rp	160070-15-5	10421020	HMDB0029124	-	-	2309.62	3143.85	3469.74	2882.52	3748.03	3098.28	1847.85	1702.35	2052.72	2461.09	2439.57	2849.04	13095.6	5904.15	40762.4	29430.4	23140	29267.3	59030.8	23062.6	61644.1	45820	49087.5	57144.2	21269.2	20911.9	20779.2	20854.4	--
MW0063419	C28H39NO4	Sambutoxin	Terpenoids	Terpene	436.289	453.288	11.2117	M+H-H2O	13.7558	MS2-Search-DB	0.8408	rp	160047-56-3	129008908	HMDB0041085	-	-	4208.6	4291.54	4528.92	4396.73	4194.73	4365.33	3920.22	3495.69	3704.4	2974.78	2694.22	3396.9	1686.8	2164.26	2052.69	1752.6	2042.46	1526	2478.37	1892	1946.02	1290.96	2270.17	1931.57	2755.74	2778.67	2762.96	2787.6	--
MW0063695	C6H12N2O3	Daminozide	FA	Others	237.088	160.085	2.3513	M-H+2K	3.93701	MS2-Search-Local	0.5626	rp	1596-84-5	15331	-	-	-	3707.44	3552.1	3876.69	3839.8	4040.52	3866.69	4485.64	4547.97	4384.37	4557.19	4385.55	4439.17	1390.9	1847.22	1744.59	1640.74	1883.36	1475.62	995.29	909.848	643.253	992.674	931.156	847.086	2935.46	2970.26	2997.75	2945.97	--
MW0138141	C53H83NO14	Everolimus	Heterocyclic compounds	Heterocyclic compounds	958.598	957.581	8.2996	M+H	9.8452	MS2-Insilico	0.6802	rp	159351-69-6	6442177	-	-	-	1405.29	908.673	846.672	2063.37	1866.84	1772.42	1428.09	1308.44	922.377	838.336	913.631	1718.09	659.442	1198.2	1056.63	1674.84	759.463	1542.97	2080.46	2496.64	1730.74	2456.61	2000.42	1827.08	1728.4	1786.39	1839.99	1779.54	--
MW0010655	C32H46O16	Secoisolariciresinol diglucoside	Lignans and Coumarins	Lignans	704.314	686.279	10.0248	M+NH4	3.17553	MS2-Search-DB	0.7563	rp	158932-33-3 | 148244-82-0	9917980	-	85005	-	1286.25	1268.72	1148.42	1349.56	1621.15	1264.92	2385.87	1413.55	1176.17	1852.01	2742.84	2598.07	539.951	1038.25	1005.87	873.652	1173.22	739.246	3628.33	3424.33	3588.01	3340.98	3507.32	3546.07	2863.61	2812.14	2871.52	2837.73	--
MEDL00977	C18H35NO	(E,Z)-2-Amino-3,14-octadecadien-1-ol	Alcohol and amines	Alcohols	282.281	281.272	10.9677	M+H	4.44027	MS2-Search-Local	0.9176	rp	158507-68-7	6439505	-	-	-	437732	43126.3	41988.2	220029	222252	245555	256181	314584	292087	338446	430349	218789	208025	161846	145539	316215	798959	614492	108230	372998	217271	213404	375206	380061	141626	144983	143522	143019	--
MEDN1410	C18H35NO3	N-Palmitoylglycine	Amino acid and Its metabolites	Amino acid derivatives	296.257	313.262	5.7475	M+H-H2O	3.55898	MS2-Search-DB	0.5632	rp	158305-64-7	151008	HMDB0013034	-	-	14070.3	6128.07	10589.5	9127.29	8540.09	9055.54	10709.4	9002.02	4374.58	6433.88	7089.6	7754.29	11822.3	9163.9	7921.6	7818.67	7448	4813.91	13149.7	12039.1	18203.8	19787.1	13677.5	12951.5	12393.6	12520.1	12594.8	12476.9	--
MW0005121	C9H8O4	4-Hydroxyphenylpyruvic acid	Benzene and substituted derivatives	Benzene and substituted derivatives	163.04	180.042	5.8021	M+H-H2O	2.27941	MS2-Search-DB	0.8324	rp	156-39-8	979	HMDB0000707	5675	C01179	604287	563157	609254	603724	598156	624570	583289	593610	900513	583449	589613	609339	590627	582079	613607	573320	590177	566168	906942	619644	592430	607290	594744	598343	610885	612710	613746	612874	ko00130,ko00350,ko00400,ko01100,ko01210,ko01230,ko01240
MW0009432	C9H8O3	Phenylpyruvic acid	Organic acid And Its derivatives	Organic acid And Its derivatives	123.044	164.047	0.8708	M+H-COCH2	1.6395	MS1	0.7106	rp	156-06-9	997	HMDB0000205	328	C00166	1188.64	2469.46	2223.2	2173.79	2310.96	2484.53	6488.48	7856.79	6552.56	6865.34	5683.13	7584.59	643.954	480.869	890.352	857.71	44.9162	934.168	824.412	1060.43	1046.57	984.743	958.588	900.685	2261.39	2318.38	2296.11	2276.66	ko00360,ko00400,ko00470,ko01100,ko01210,ko01230
MW0108897	C19H38NO7P	L-Naspa	Organic acid And Its derivatives	Organic acid And Its derivatives	446.218	423.239	2.6425	M+Na	18.8135	MS2-Search-DB	0.6347	rp	155915-46-1	6610239	-	43421	-	1617.29	496.424	576.294	1712.43	304.252	1551.52	1209.4	3783.47	5513.26	2054.72	789.712	3145.17	3269.39	4504	4320.23	2205.68	5382.51	2880.92	2958.88	3051.04	2853.74	2844.32	2686.74	2936.02	3019.35	3017.26	3009.96	3004.97	--
MW0139582	C21H24O9	Rhapontin	Heterocyclic compounds	Heterocyclic compounds	421.153	420.142	2.3446	M+H	6.24056	MS2-Search-DB	0.7794	rp	155-58-8	637213	-	44320	-	935.689	1044.65	1196.83	1211.33	1099.43	1064.66	1471.29	1573.56	1460.82	1413.1	1371.15	1540.31	46.6054	224.207	76.0881	266.568	237.83	159.299	79.4366	151.703	97.2682	98.6826	51.4169	78.5399	828.707	830.164	844.757	837.173	--
MW0118069	C9H7NO2	2,8-Quinolinediol	Heterocyclic compounds	Heterocyclic compounds	162.055	161.048	1.2029	M+H	0.405768	MS2-Search-Local	0.8818	rp	15450-76-7	97250	HMDB0240311	-	C06342	2238.02	2301.45	2588.12	2752.13	2671.69	2545.81	2447.27	2703.28	3678.11	3119.28	3092.05	4013.93	325.752	1803.89	790.59	567.145	1172.9	563.76	18.6032	240.362	242.861	44.8656	34.0444	61.6227	1590.67	1607.33	1605.31	1629.5	--
MW0112033	C10H9ClO3S	2-{[2-(4-Chlorophenyl)-2-oxoethyl]sulfanyl}acetic acid	Organic acid And Its derivatives	Organic acid And Its derivatives	755.005	243.996	12.2159	3M+Na	0.2315	MS1	0.9942	rp	153783-86-9	4195782	-	-	-	10209.6	9850.27	9524.42	9395.08	10522.6	9232.15	9352.44	10058.1	9622.9	9712.16	10216	12345.9	7643.83	12204.6	9196.09	11154.8	10715.8	10213.8	8627.02	8315.24	9681.52	8962.01	8023.37	9202.64	8852.99	9247.36	9020.42	8987.2	--
MW0001264	C13H18O4	Allyltetramethoxybenzene	Benzene and substituted derivatives	Phenolics	106.049	238.12	1.1305	M+2H-C2H4	6.273	MS1	0.6154	rp	15361-99-6	617233	HMDB0034046	-	-	631.724	322.498	273.461	375.899	668.012	141.319	320.358	407.706	197.09	404.677	323.915	228.262	157.684	171.799	87.8121	182.348	84.8339	457.828	112.824	105.469	102.868	59.0445	47.6487	71.4258	214.979	220.228	219.091	223.075	--
MW0016182	C24H28O2	Bexarotene	Others	Hydrocarbon derivatives	349.213	348.209	10.8167	M+H	8.24789	MS2-Search-DB	0.9841	rp	153559-49-0	82146	HMDB0014452	-	-	372483	416912	381225	365170	384401	359100	223157	193897	192958	166920	178429	189457	563178	611960	582732	651843	588056	561285	1.3383e+06	1.25616e+06	1.23884e+06	1.17947e+06	1.2566e+06	1.26181e+06	725899	725475	727252	728049	--
MW0052907	C43H64O18	Fevicordin B 2-gentiobioside	Aldehyde,Ketones,Esters	Esters	851.4	868.409	7.5765	M+H-H2O	4.01327	MS2-Insilico	0.5146	rp	151589-22-9	131751699	HMDB0035296	-	-	62642.1	45601.9	69035.4	66795.9	69952.3	72266.5	64718.2	90959.4	56382.6	76905.8	80918.9	77692.6	95822.9	88453.1	98375.1	94576.3	185385	65465.2	54658.6	68822.7	75507.2	136431	76678.4	78480.8	32884.7	33081.7	33143.7	33056.2	--
MW0127365	C6H8N4S	5-amino-1-methyl-3-(methylsulfanyl)-1H-pyrazole-4-carbonitrile	Others	Others	169.058	168.047	0.7255	M+H	7.5825	MS1	0.5922	rp	151291-04-2	4962764	-	-	-	1979.89	1800.98	1947.56	1814.13	2331.56	2534.34	2091.02	1363.86	2093.26	1530.49	1469.62	1977.11	2958.66	2752.71	2267.79	2808.95	1628.74	2854.59	2053.95	1036.09	1697.55	2904.15	1200.7	2195.36	1728.69	1757.01	1856.69	1785.19	--
MEDL02680	C45H57N9O11	Lyciumin D	Alkaloids	Alkaloids	900.417	899.418	3.867	M+H	10.7488	MS2-Search-Local	0.6535	rp	150415-40-0	85125202	HMDB0040695	-	-	8613.56	8823.46	10928	11469.5	12542.6	14248	13795.6	18347.7	13082.9	12522.2	11416.7	16126.9	10284.3	11300.3	11769.1	9411.67	12219.2	13412.1	5401.79	7596.51	13461	5312.59	6731.78	6539.85	7611.3	7845.69	8212.06	7890.42	--
MW0110882	C24H41NO2	Adrenoyl ethanolamide	Alcohol and amines	Amines	376.32	375.314	11.1893	M+H	6.47606	MS2-Search-DB	0.9273	rp	150314-35-5	5282273	HMDB0013626	-	C13829	17153.5	971.522	2928.98	5909.25	5565.23	5183.56	6336.68	3421.5	4184.31	2776.1	6672.95	5003.03	3730.06	3436.32	2620.65	5127.82	20778	16351.4	3682.28	7317.5	130143	11955.2	46554.4	46960.8	8862.77	8914.25	8875.5	8913.21	--
MW0113215	C24H41NO	5-Decanoyl-2-nonylpyridine	Heterocyclic compounds	Pyridine and pyridine derivatives	360.325	359.319	11.7315	M+H	0.988326	MS2-Insilico	0.8541	rp	149682-94-0	85697559	HMDB0035516	-	-	31927.7	52201.2	25654.1	19107.8	51820.8	29853	29305.3	26047.8	17781.2	16219.3	18474.1	50518.2	29001.2	33952.9	26835.1	33952.3	21552.7	63758.2	39649	23615.9	44547.4	287634	29120	53055.6	29077.9	27617.6	29836.7	30333.7	--
MW0106528	C5H7NO3	DL-Pyroglutamic acid	Organic acid And Its derivatives	Organic acid And Its derivatives	130.05	129.043	2.4915	M+H	8.51725	MS1	0.5766	rp	149-87-1 | 16891-48-8	499	HMDB0000805	-	-	1314	1494.02	1606.69	1178.88	1382.94	1802.85	5994.1	7287.16	6297.54	6785.74	7221.91	5556.54	979.594	973.517	1444.94	957.746	1728.7	966.937	4179.88	4788.3	3461.32	5411.6	4861.83	4919.62	3464.67	3536.55	3603.75	3554.56	--
MW0128026	C30H24O11	(2S,2'R,3S,3'R,4S)-3,4',5,7-Tetrahydroxyflavan(2->7,4->8)-3,3',5,5',7-pentahydroxyflavan	Heterocyclic compounds	Heterocyclic compounds	560.136	560.132	11.4817	M+	0.197003	MS2-Insilico	0.5541	rp	148843-32-7	131752901	HMDB0040676	-	-	3.65879	6.00041	8.4849	7.56151	9.58252	9.39091	7.5615	5.90633	12.7709	1.46352	4.67199	11.6756	5.21986	1.79455	9.36648	7.61025	6.15021	4.8958	20.0101	8.94368	10.7498	3.6849	13.0985	0.390269	169.719	156.731	173.23	165.803	--
MW0143546	C19H26O3	5alpha-Androstane-3,11,17-trione	Hormones and hormone related compounds	Hormones and hormone related compounds	605.386	302.188	11.9595	2M+H	4.68652	MS2-Search-DB	0.643	rp	1482-70-8	11185733	-	-	-	5731.88	4436.1	1936.58	5993.98	4189.7	4924.52	5931.98	5247.14	5362.28	5196.42	5460.15	4913.84	4681.5	5057.65	3820.69	5216.08	4867.59	5194.15	5842.83	3697.19	5905.14	3880.72	4503.52	4703.48	4837.09	4829.07	4570.08	4928.91	--
MEDP1060	C9H7NO	Hydroxyquinoline	Heterocyclic compounds	Heterocyclic compounds	146.06	145.053	2.3572	M+H	0.568831	MS2-Search-Local	0.8973	rp	148-24-3	1923	-	-	C19434	14643.7	15897.3	16171.3	17853.3	17777.9	17728.8	21715	21840.2	21051.7	21486.9	18875.2	20835.1	3719.13	5328.6	4388.23	4438.03	5002.78	3699.17	2030.26	2264.38	2373.37	2176.72	2064.49	2231.01	9658.64	9753.39	9751.26	9719.51	--
MW0159873	NO3-	Nitrate	Others	Metal, Non-metal and related compounds	63.998	61.9878	0.8831	M+H	12.4705	MS2-Insilico	0.7332	rp	14797-55-8	943	HMDB0002878	3208	C00244	66772.3	68967.8	66088.4	73195.7	70470.3	70361.7	68614.9	67109.4	69911.4	69676.9	71229.5	67996.9	79197.3	82768.6	84759.3	82383.3	84560.1	82678.9	85077.5	88480.8	90093.5	82582.1	83669.5	91055.4	73431.6	74114.4	74089.8	73964.2	ko00910,ko01100,ko02010
MW0015169	C24H36O4	7alpha-Hydroxy-3-oxochol-4-en-24-oic acid	Organic acid And Its derivatives	Organic acid And Its derivatives	427.225	388.261	10.6382	M+K	3.3995	MS1	0.6718	rp	14772-95-3	193493	HMDB0062744	-	-	20291.4	20066.1	17438.7	21870.3	36527.2	17683.9	17483.5	15026.3	18348.4	12445.9	15850.8	20220.7	17506.2	16860.5	18212.4	15670.2	13254.2	19204.8	15161.3	21857.5	20813.9	16622.6	13617.6	19507	4780.1	4940.9	4796.7	4930.77	--
MW0154631	C31H35N2NaO11	Albamycin;Cathomycin	Benzene and substituted derivatives	Benzene and substituted derivatives	673.163	634.214	3.6369	M+K	12.3823	MS1	0.5192	rp	1476-53-5	54730021	-	-	-	21.6855	27.6229	38.4478	34.0101	17.3846	14.0743	565.319	481.318	448.975	324.421	302.13	359.034	12.0112	9.50718	6.02243	3.93875	10.1913	3.59549	2.78833	7.03293	2.27469	4.93093	5.68429	1.10066	151.702	146.726	148.59	148.817	--
MW0169367	C5H9NO2	L-Proline	Amino acid and Its metabolites	Amino acids	116.071	115.063	0.7891	M+H	0.774539	MS2-Search-Local	0.9769	rp	147-85-3	145742	HMDB0000162	29	C00148	102459	104508	101864	103963	109076	105566	105774	104582	99604.5	99150.1	90181.9	97565.2	33696.6	35744.5	35246.2	30641.5	38157.9	32051.6	21557.5	22223.5	24505	21783.5	21160.4	21893.6	59576.5	60097.2	59852.3	59952.5	ko00330,ko00470,ko00970,ko01100,ko01230,ko02010
MW0149421	C43H64O11	Gambierol	Heterocyclic compounds	Heterocyclic compounds	757.443	756.445	10.8193	M+H	12.4857	MS2-Insilico	0.5127	rp	146763-62-4	6442244	-	-	-	1490.16	1830.08	1766.9	1544.51	1774.51	1621.25	143.236	272.24	425.632	347.569	228.729	505.209	3064.66	2970.8	2985.77	3569	3110.68	3200.4	8286.33	7408.7	7309.89	6547.88	7183.58	7125.01	6489.13	6525.39	6575.34	6527.99	--
MW0152577	C10H19N3O4	Leu-Asn	Amino acid and Its metabolites	Small Peptide	508.3	245.138	8.5729	2M+NH4	1.13262	MS2-Search-Local	0.6317	rp	14608-81-2	7016078	-	65311	-	371.543	527.55	437.14	624.836	604.399	556.739	506.79	172.922	676.653	458.204	657.708	526.166	592.18	537.496	410.104	230.852	545.721	468.621	756.198	524.022	1533.87	1342.79	1587.8	811.346	987.2	981.323	1034.87	877.984	--
MW0112781	C22H20Cl2N4O3	Dibenz(b,f)(1,4)oxazepine-10(11H)-carboxylic acid, 8-chloro-, 2-(1-oxo-3-(4-pyridinyl)propyl)hydrazide, monohydrochloride	Benzene and substituted derivatives	Benzene and substituted derivatives	423.119	458.091	4.1102	M+H	6.55231	MS2-Search-DB	0.8254	rp	146033-02-5	132748	-	45341	-	7133.16	8381.43	8136.1	8535.03	8501.95	9174.17	8348.71	8302.33	8374.69	8332.14	8080.31	8032.48	9169.23	8903.41	9277.85	8797.86	7682.47	9376.72	8731.8	8016.93	9146.16	8099.45	8452.58	8046.08	7928.87	8103.49	7984.48	8015.72	--
MW0103557	C27H33N9O15P2	Flavin adenine dinucleotide	Nucleotide And Its metabolites	Nucleotide and Its metabolites	786.141	785.157	2.7973	M+H	21.8999	MS2-Search-Local	0.7496	rp	146-14-5	643975	HMDB0001248	6106	C00016	532.396	1046.14	7.42432	977.163	811.368	1098.89	324.83	238.909	414.694	336.978	458.307	813.847	5492.07	4596.63	3181.92	5095.73	4652.54	5996.33	4367.53	6844.92	7727.22	6992.25	6214.81	7423.3	2993.88	3053.24	3062.41	3170.2	ko00740,ko01100,ko01240
MW0126634	C16H23N5O	Tegaserod	Heterocyclic compounds	Heterocyclic compounds	302.196	301.19	6.4826	M+H	0.750821	MS2-Search-DB	0.7161	rp	145158-71-0 | 189188-57-6	135409453	-	44186	-	6119.36	6626.91	5943.13	6939.02	7170.02	7552.07	8824.51	7823.03	7971.48	8335.35	7537.88	9414.93	7385.78	8604.66	9440.01	8525.69	10158	8826.23	8783.11	6227.6	7389.47	6069.79	6866.92	6661.02	7379.9	7404.83	7412.88	7494.8	--
MW0006470	C33H34N6O6	Candesartan cilexetil	Benzene and substituted derivatives	Benzene and substituted derivatives	611.27	610.254	9.655	M+H	10.412	MS2-Search-DB	0.657	rp	145040-37-5	2540	-	43872	C07709	11656.3	11586.5	12145.9	12057.1	9987.04	10791.2	12487.3	11866.9	11651.6	11751.7	13922.6	12024.7	13438.1	17486	13731.6	14717.1	14820.1	13895.9	17865.7	7681	17086.8	18950.5	10567.7	19661.2	12772.9	13314.1	13044.6	13529.2	--
MW0009853	C33H30N4O2	Telmisartan	Benzene and substituted derivatives	Benzene and substituted derivatives	515.235	514.237	11.3091	M+H	14.2486	MS2-Search-DB	0.6991	rp	144701-48-4	65999	HMDB0015101	-	C07710	5790.15	7268.84	7590.72	6643.13	6262.73	6268.33	4053.32	2873.24	2688.39	2840.47	2774.68	3277.22	10030.2	12472.4	10194	11149.1	11645.3	11130.5	24968.7	23106.1	23446.9	20973	21774.5	23058	16863.8	16800.5	17034.4	16995.3	--
MW0009981	C20H31NO	Trihexyphenidyl	Benzene and substituted derivatives	Benzene and substituted derivatives	302.246	301.241	10.2204	M+H	6.94884	MS2-Search-DB	0.7595	rp	144-11-6 | 40520-25-0	5572	HMDB0014520	2936	C07171	13652	1027.32	1303.17	6321.07	6207.36	5515.7	7788.06	9587.45	8297.91	10241.6	11978.7	5904.07	5832.5	4887.71	4894.21	8696.14	31810.4	21202	2721.65	8138.58	6284.52	6598.84	11441.3	12466.4	3889.08	3908.51	3978.37	4027.02	--
MW0110329	C28H43N5O12S	Ustiloxin A	Heterocyclic compounds	Heterocyclic compounds	674.265	673.263	12.1933	M+H	8.75268	MS1	0.5728	rp	143557-93-1	164454	HMDB0039640	-	-	1062.37	78.1815	196.259	309.108	475.526	296.64	324.953	559.821	259.962	505.446	639.935	1627.98	3163.3	41.2626	592.636	895.469	1345.74	357.449	1730.85	1883.23	4058.11	3072.98	4284.56	5201.26	409.546	425.582	153.971	413.394	--
MW0112106	C5H12O9P2	2C-Methyl-D-erythritol 2,4-cyclodiphosphate	Carbohydrates and Its metabolites	Phosphate sugars	362.958	277.996	12.2324	M+K+HCOOH	13.2503	MS2-Search-DB	0.5141	rp	143488-44-2	126747	-	64016	-	14649.4	13781.2	14117	14866.7	14084.2	14328.7	14407.7	14871.3	14483.7	14677.8	14792.1	15602.8	13463.1	14663.8	14384	14863.1	14363.3	13519.5	13433.8	12846.7	12962.9	11608.6	11513.8	12527.6	14450	14313	14408	14429.9	--
MW0140789	C45H69N11O12	[Asu 1,6] Oxytocin	Others	Others	956.542	955.513	4.4439	M+H	20.1804	MS1	0.6823	rp	14317-68-1	3082059	-	-	-	234.5	308.505	222.187	291.966	243.45	320.832	1611.25	1418.07	1240.48	1281.95	906.632	1185.13	95.4878	125.003	72.2094	83.9465	107.269	107.864	149.784	13.3231	39.0946	21.8014	72.873	253.946	699.04	719.163	733.798	712.687	--
MW0159582	NaCN	Sodium cyanide	Others	Metal, Non-metal and related compounds	67.022	48.9928	0.5727	M+NH4	11.8569	MS2-Insilico	0.8602	rp	143-33-9	-	-	-	C18673	11267.7	11560.4	12110.4	11836	11716.4	12272.8	11424.2	12066.9	11539.9	11924.1	11062.2	11639.5	11156.5	11578.1	11448.8	10666.5	12172.4	12582.7	12956.6	15940.9	15719.1	19140.7	16089.8	14208.5	12762.7	12760.8	12708.2	12639.7	--
MW0113946	C18H22O11	Asperuloside	Others	Others	437.099	414.116	4.1249	M+Na	10.8084	MS2-Search-DB	0.7637	rp	14259-45-1	84298	-	-	C09769	2589.47	2735.16	2671.45	2649.75	2608.22	2878.46	2701.53	2730.01	2748.46	2829.17	2620.27	2711.73	3250.03	3158.22	3527.78	3143.2	2997.55	2943.65	3082.43	3049.79	2957.33	2770.61	2700.48	2870.68	2853.82	2904.06	2876.69	2873.98	--
MEDN1709	C10H19NO3	2-Octanamidoacetic acid	Amino acid and Its metabolites	Amino acid derivatives	186.119	201.137	10.6996	M+H-CH4	6.234	MS1	0.6161	rp	14246-53-8	84290	HMDB0000832	5795	-	24949.1	15543.9	35625.1	35547.2	22792.7	46781.2	15680.4	38669	40190.9	25836.5	37486.1	15250.4	18301	29333.5	15314.1	23280.8	26149.1	40562.4	7691.35	9410.02	8048.66	31066.1	9548.8	8421.42	23604	22663.2	21906.2	15547.3	--
MW0015532	C25H40N7O18P3S	acetoacetyl-CoA	CoEnzyme and vitamins	CoEnzyme and vitamins	869.186	851.136	4.3775	M+NH4	16.3889	MS2-Search-DB	0.5145	rp	1420-36-6	92153	HMDB0001484	-	C00332	119771	16696.3	64331.7	20851.3	13297.7	11735.2	11984.8	11842.6	9711.41	8984.74	25082.7	8944	52301.3	80542.8	116283	133146	147721	135638	124577	114598	114492	112723	91606.5	142284	58386.1	50876.5	59506.5	61572.5	ko00071,ko00280,ko00310,ko00380,ko00620,ko00630,ko00650,ko00900,ko01100,ko01200,ko01212
MW0062128	C28H46O6	Polyporusterone A	Terpenoids	Terpene	478.33	478.329	10.0199	M+	4.03045	MS2-Search-DB	0.7168	rp	141360-88-5	10814524	HMDB0038495	-	-	1221.71	1105.45	919.308	1026.27	822.68	728.191	2164.21	1817.64	1152.55	1456.09	2070.72	1946.49	539.58	839.428	603.919	1090.01	419.64	384.833	3483.6	3757.91	4420.88	4171.81	4235.83	4361.14	1832.13	1949.51	2052.08	1937.32	--
MW0114564	C2H4O2	Glycolaldehyde	Aldehyde,Ketones,Esters	Aldehydes	61.0284	60.0211	12.5228	M+H	0.17545	MS2-Insilico	0.7897	rp	141-46-8	756	HMDB0003344	3205	C00266	83180.8	53749.7	88588.4	46619.2	53997.9	59120.7	67477.8	45042.2	62956.1	65016.2	62009.3	64663.1	45934	108090	55020.9	47830.3	109344	52285.1	52578.3	49903.2	50570.1	45812	48400.2	92051.6	78707.4	78511.1	75351.6	74270.6	ko00040,ko00630,ko00750,ko00790,ko01100
MW0169778	C19H36O3	Methyl ricinoleate	FA	Others	354.301	312.266	10.8617	M+CH3CN+H	0.513871	MS2-Search-DB	0.625	rp	141-24-2 | 41989-07-5	5354133	-	45190	-	10427.3	12123.4	11434	11354	10889.1	12389.4	6080.54	6214.37	5811.54	5741	3777.42	4665.25	7748.5	8577.45	8748.66	7394.38	8367.15	7555.57	11630.8	10663.2	10611.2	10048	11267.7	9734.98	8052.84	8164.99	8241.52	8139.92	--
MEDP1054	C42H62O16	Liquorice	Organic acid And Its derivatives	Organic acid And Its derivatives	886.409	822.404	4.5769	M+CH3CN+Na	9.35441	MS2-Search-DB	0.5542	rp	1405-86-3	3495	HMDB0029843	-	C02284	7133.91	10411.7	11150.6	11656.1	9933.78	11353.8	12204	8092.61	8251.55	8157.79	10237.4	9377.28	6444.71	6804.01	5104.78	9482.23	7785.89	7561.61	8211.69	2905.77	4445.38	2317.32	3932.64	3083.28	7190.04	7361.45	7418.1	7040.18	--
MW0114514	C21H43N5O7	Gentamicin	Others	Medicine	500.307	477.316	2.5172	M+Na	6.80664	MS1	0.6058	rp	1403-66-3	3467	HMDB0014936	-	-	87.1692	113.085	97.3255	138.049	143.869	129.642	825.914	686.873	678.713	555.328	472.221	796.101	4.43856	24.5502	16.3173	4.37519	17.3874	9.93221	12.1359	2.53882	4.44556	6.75112	11.4247	4.28428	87.1875	88.0644	71.3075	84.0228	--
MW0015758	C17H16ClN3O	Amoxapine	Heterocyclic compounds	Heterocyclic compounds	377.114	313.098	4.114	M+CH3CN+Na	3.56802	MS2-Search-Local	0.7271	rp	14028-44-5	2170	HMDB0014683	-	-	3818.23	4242.44	4253.5	4552.54	4460.33	4522.41	4198.89	4547.36	4567.06	4452.15	4051.68	4109.59	4749.85	4456.71	5183.95	4817.17	4155.8	4653.96	4678.83	4252.81	4548.17	4371.66	4450.38	4068.59	4100.91	4118.88	4181.26	4171.32	--
MEDN0304	C9H8O2	Cinnamic acid	Organic acid And Its derivatives	Organic acid And Its derivatives	131.049	148.052	1.9174	M+H-H2O	0.546389	MS2-Search-DB	0.9336	rp	140-10-3	444539	HMDB0000930	5880	C10438	3863.01	4209	3972.97	4076.66	4257.43	4167.19	5347.06	5062.78	4904.52	5006.15	4507.8	4901.94	1541.43	2053.48	1932.06	1804.01	1799.01	1794.19	719.247	896.423	670.102	279.127	712.092	899.884	2363.24	2448.32	2451.45	2382.33	--
MW0155540	C32H36N4O2	Phylloporphyrin	Amino acid and Its metabolites	polypeptide	531.276	508.284	2.9942	M+Na	3.59348	MS1	0.6678	rp	13939-70-3	85660	-	-	-	446.305	517.605	555.4	644.314	1126.4	570.289	470.93	365.757	449.755	622.446	501.339	956.509	6170.91	6110.67	7119.48	6324.9	5877.07	6303.32	7298.98	8491.2	8087.98	7691.94	7449.29	7954.81	4042.33	4166.87	3647.7	4342.28	--
MW0141512	C21H32O6S	4-Pregnen-17alpha,20beta-diol-3-one-20-sulfate	Aldehyde,Ketones,Esters	Esters	413.201	412.192	3.8037	M+H	0.668891	MS2-Search-DB	0.7926	rp	138949-80-1	46782782	-	3562	-	449.903	586.035	830.874	786.533	1030.66	1154.58	2138.92	2391.69	2337.68	2532.03	2712.85	2950.18	2057.72	2708.67	1945.98	1966.53	1811.53	2038.49	1038.74	1708.61	2378.81	1258.31	1126.03	1281.85	1677.83	1711.12	1715.85	1754.01	--
MW0102829	C30H48O5	Tormentic acid	Terpenoids	Triterpene	461.325	488.35	10.7869	M+H-C2H4	0.35794	MS1	0.7411	rp	13850-16-3	73193	-	-	-	3958.99	4311.58	4157.78	4577.69	4346.92	4890.94	5014.58	4964.91	4900.84	5768.98	4678.62	5191.66	3982.84	4117.06	3689.4	3577.29	3709.23	3997.96	1214.44	1091.68	790.985	1533.9	759.287	1346.62	3819.25	3883.45	3855.51	3826.97	--
MW0004018	C8H7IO3	3-Hydroxy-2-iodo-4-methoxybenzaldehyde	Benzene and substituted derivatives	Phenolics	578.904	277.944	0.6768	2M+Na	25.0198	MS1	0.6431	rp	138490-94-5	11265892	-	-	-	20948.1	22126.1	20383.2	18812.7	18257.6	20056.3	10954.2	11875.4	11113	11585	13669.1	11537.2	68875.7	60500.8	67537.6	62407.9	59194.8	72072.9	58101.5	63674.3	64399.1	66115.3	64256.4	61618.9	39961.6	40727.7	40143.6	40770.5	--
MW0102786	C30H50O6	Protoaescigenin	Terpenoids	Triterpene	489.356	506.361	11.7164	M+H-H2O	10.7917	MS2-Insilico	0.5338	rp	13844-22-9	612009	HMDB0034519	-	-	2517.35	1793.62	2733.77	2473.29	3262.26	2977.14	2825.4	2464.28	2742.25	2604.42	1662.13	2605.51	3916.75	2150.76	1934.72	2663.28	3974.75	2357.7	2326.01	2113.13	3397.84	2344.75	3514.13	3376.47	3212.2	3047.5	3125.53	3192.24	--
MW0157161	C41H58O2	Spheroidenone	FA	Others	583.464	582.444	6.6947	M+H	21.4917	MS2-Insilico	0.5883	rp	13836-70-9	5366412	-	-	C15903	16966	21560.7	21910.7	23720.4	23709.2	24910.5	23500.7	22489.4	23169.9	24630.1	22856	22554.7	25289.3	23890.8	24745.3	25125.2	20471.7	24970.2	21005.9	21023	21234.5	18466.8	20746.3	7194.65	20193	20413.9	20345.7	20347	ko01100
MW0009984	C21H28N2O5	Trimethobenzamide	Benzene and substituted derivatives	Benzene and substituted derivatives	389.206	388.2	2.7794	M+H	2.64932	MS2-Search-DB	0.7954	rp	138-56-7	5577	HMDB0014800	-	C07178	2890.75	2971.08	3001.41	2728.63	3283.31	2710.13	215.394	199.811	1156.84	179.363	830.407	674.335	467.484	862.662	482.637	299.006	604.712	582.011	188.179	79.5904	39.7111	248.067	176.268	220.662	800.095	755.248	800.141	809.243	--
MW0106372	C26H52N6O11S	Deferoxamine mesylate	Alcohol and amines	Amines	657.352	656.341	10.0054	M+H	0.796079	MS1	0.7305	rp	138-14-7	62881	-	-	-	249.165	525.876	365.992	325.04	453.884	505.399	129.365	113.567	115.988	216.095	177.498	151.132	459.691	762.726	427.478	1102.92	738.153	604.122	3242.91	2924.13	3290.62	2938.31	2724.63	3331.42	1267.26	1358.99	1319	1368.36	--
MW0140184	C26H26N2O	(1-((1-Methylpiperidin-2-yl)methyl)-1H-indol-3-yl)(naphthalen-1-yl)methanone	Aldehyde,Ketones,Esters	Ketones	383.207	382.204	9.4517	M+H	10.1499	MS2-Search-DB	0.7098	rp	137642-54-7	9929889	-	85062	-	5485.94	5718.37	6110.42	6137.17	5842.39	5081.97	5516.56	6397.76	6946.97	5853.95	5231.47	4188.36	6092.47	3602.21	4597.92	6275.4	5597.08	3779.47	7651.68	5749.44	4144.1	6026.87	5209.99	5427.6	4095.96	4296.81	4159.17	4349.17	--
MW0012930	C30H62NO7P	Hexanolamino PAF C-16	GP	PC	580.439	579.426	11.5929	M+H	9.7751	MS2-Search-DB	0.8036	rp	137566-83-7	132080	-	62937	-	42312.9	39366.2	42213.5	42506.8	44802.1	44589.2	49215	42067.5	43817.1	44829.5	44840.6	43648.4	60187.4	60059.5	57666.8	49887.6	46925.8	47270.6	45565.1	42839.8	44201.2	36288	45024.6	41018.4	54445	54164.5	54039.8	54353.3	--
MW0126349	C25H26N4O4	7-nitro-10-octyl-3-phenyl-pyrimido[4,5-b]quinoline-2,4(3H,10H)-dione	Aldehyde,Ketones,Esters	Ketones	447.205	446.195	1.2543	M+H	1.38615	MS2-Search-DB	0.7206	rp	137346-42-0	44306972	-	45600	-	834.74	932.441	817.015	819.845	850.21	894.932	1639.64	1514.09	1226.21	1404.37	1270.26	1476.7	203.187	304.037	205.535	187.392	361.065	291.936	163.432	134.882	107.35	91.5505	86.0843	40.5962	785.508	757.461	775.888	799.472	--
MW0108277	C19H34FO2P	Methyl Linolenyl Fluorophosphonate	Aldehyde,Ketones,Esters	Esters	345.239	344.228	9.8212	M+H	3.13162	MS2-Search-DB	0.8993	rp	1370451-91-4	71684459	-	63065	-	1677	2048.32	1880.56	2082.45	2085.87	2040.05	1289.13	1441.25	964.329	1519.42	1053.54	990.487	2659.8	3083.26	2875.78	2240.44	2936.52	2679.24	752.287	376.883	494.783	893.965	748.378	664.397	1444.63	1472.48	1446.73	1460.2	--
MW0118552	C30H46Cl2N6O2	(2R)-2-[[4-(2,6-dipyrrolidin-1-ylpyrimidin-4-yl)piperazin-1-yl]methyl]-2,5,7,8-tetramethyl-3,4-dihydrochromen-6-ol;dihydrochloride	Others	Others	520.341	592.306	8.1918	M+	20.7739	MS2-Search-DB	0.6325	rp	137018-55-4 | 122003-11-6	9808654	-	45233	-	35589.5	36363.8	41625.7	40099.9	40509.4	39018.8	30169.9	20349.6	26305.1	23688	29565.4	30629.3	45652.6	67218.2	43560.9	46498.4	39172.1	38486.5	453637	473921	488439	469100	506713	504330	175721	176222	176175	176522	--
MW0007503	C14H22N2O	Lidocaine	Benzene and substituted derivatives	Benzene and substituted derivatives	235.182	234.173	3.029	M+H	2.83499	MS2-Search-DB	0.9851	rp	137-58-6	3676	HMDB0014426	-	C07073	214252	235831	233591	241906	239001	236008	235874	230817	230988	232819	219733	228170	250323	246095	254768	256409	239711	251380	251647	255980	258376	254462	250391	247362	224969	225074	225959	226807	ko00982
MW0006009	C15H23NO2	Alprenolol	Benzene and substituted derivatives	Phenolics	250.179	249.173	6.4813	M+H	5.10803	MS2-Search-DB	0.9093	rp	13655-52-2	2119	HMDB0015004	-	-	7262.53	5673.63	4167.15	5087.08	7667.83	5079.47	6130.96	5057.4	5965.31	4870.42	6396.5	6995.99	7710.83	4711.02	7109.3	5344.32	7004.25	10595.8	7556.66	7059.09	10753.7	7400.78	6339.93	7055.99	5604.03	5439.46	5496.93	5513.85	--
MW0124145	C16H8Cl2FN5O	Fluquinconazole	Heterocyclic compounds	Heterocyclic compounds	188.513	375.009	5.5747	M+2H	2.516	MS1	0.6909	rp	136426-54-5	86417	-	-	-	2069.89	1495.34	2120.71	2106.17	2153.97	2396.33	1921.06	2239.25	2338.48	2105.97	2004.78	1976.97	2236.6	1861.62	2224.37	2261.13	1826.57	2212	2010.39	2294.59	2314.25	1785.65	1939.9	2140.65	1894.34	1848.39	1819.23	1854.81	--
MW0144198	C30H40O6	Absinthin	Heterocyclic compounds	Heterocyclic compounds	514.311	496.283	9.6398	M+NH4	6.67517	MS2-Insilico	0.6619	rp	1362-42-1	442138	HMDB0035742	-	C09286	746.54	639.236	724.33	999.139	564.505	538.451	768.939	492.343	619.337	286.938	1019.14	805.398	1372.09	1220.07	1346.2	1561.34	1245.97	591.82	1594.88	2713.27	1483.34	2832.8	1262.34	2714.2	1845.62	1844.64	1771.24	1868.15	--
MW0109329	C14H18N2O3	Pro-Phe	Amino acid and Its metabolites	Small Peptide	542.311	262.132	2.876	2M+NH4	9.41083	MS2-Search-DB	0.7028	rp	13589-02-1	6351946	HMDB0011179	23690	-	23922.7	1.03312e+06	1.05638e+06	11172.4	82730.4	1.06494e+06	267323	282310	255026	124751	190862	79310.2	11803	1.35828e+06	1.30781e+06	1.34637e+06	1.33694e+06	1.28591e+06	1.78917e+06	7325.63	1.89258e+06	1.90376e+06	1.93316e+06	5234.09	18570.6	15406.1	19003.6	18972.8	--
MW0126426	C27H36N2O4	Repaglinide	Heterocyclic compounds	Heterocyclic compounds	453.283	452.267	7.7854	M+H	18.75	MS2-Search-DB	0.6753	rp	135062-02-1	65981	HMDB0015048	-	C07670	3278.06	3383.37	3848.69	3647.65	3558.09	3560.51	4977.29	4591.79	4496.29	4091.42	5573.72	5264.77	966.16	2661.64	1544.47	1642.82	1472.02	1204.3	5433.06	5542.75	5640.93	5392.25	4968.55	4879.12	5011.77	5133.86	5175.83	5071.52	--
MW0105547	C8H14N2O3	Alanylproline	Amino acid and Its metabolites	Small Peptide	187.108	186.1	0.8252	M+H	1.106	MS1	0.7231	rp	13485-59-1	83525	HMDB0028695	-	-	2049.88	2136.34	1969.63	1910.09	2075.69	1648.27	2530.98	2536.23	2524.53	2295.74	2095.61	2124.6	1305.56	1672.43	1118.71	1133.88	1345.25	1002.24	624.369	641.147	709.494	557.063	476.796	695.043	1326.5	1359.16	1367.7	1330.45	--
MW0105870	C13H16N2O5	L-Aspartyl-L-phenylalanine	Amino acid and Its metabolites	Amino acid and Its metabolites	281.103	280.106	2.4673	M+H	23.9842	MS2-Search-Local	0.734	rp	13433-09-5	93078	HMDB0000706	23805	-	3127.66	2375.9	3495.43	3231.96	3753.51	3651.77	3136.77	2995.82	2728.69	2009.74	3232.21	2827.69	1104.4	1939	1820.25	1156.58	1658.96	1423.01	224.585	719.744	985.962	794.03	889.705	716.293	2444.22	2289.05	2446.52	2446.49	--
MW0105885	C7H12N2O5	Aspartylalanine	Amino acid and Its metabolites	Small Peptide	409.158	204.075	9.451	2M+H	4.58875	MS2-Search-DB	0.6815	rp	13433-02-8	5491963	HMDB0028746	64996	-	3858.83	3538.1	4352.27	3864.34	3420.78	3554.53	3690.91	3775.67	3562.64	3759.05	3274.24	3043.08	4086.71	4268.04	4742.49	4145.64	4334.16	3976.35	1672.94	2533.65	1661.13	2577.29	1408.87	1567.47	3323.74	3257.46	3333.48	3329.15	--
MW0007125	C17H21NO4	Fenoterol	Benzene and substituted derivatives	Benzene and substituted derivatives	262.141	303.147	0.7361	M+H-COCH2	4.85425	MS1	0.6422	rp	13392-18-2	3343	HMDB0015405	-	-	210.323	189.366	605.592	126.818	478.705	345.503	231.872	345.787	371.236	790.964	273.786	1266.5	624.871	608.778	541.153	655.564	834.909	999.29	1493.72	669.72	991.855	329.342	406.084	312.611	966.019	919.843	897.309	955.457	--
MW0138375	C28H34O15	(S)-7-(((2-O-6-Deoxy-alpha-L-mannopyranosyl)-beta-D-glucopyranosyl)oxy)-2,3-dihydro-5-hydroxy-2-(3-hydroxy-4-methoxyphenyl)-4H-1-benzopyran-4-one	Flavonoids	Dihydroflavone	652.233	610.19	0.7746	M+CH3CN+H	12.792	MS2-Search-DB	0.5197	rp	13241-33-3	442439	HMDB0030748	3679	C09806	11675.7	13612.8	9962.84	11046.8	12668	12576.3	25731.6	24003.4	17897.7	21236.9	21747.1	19239.2	7286.69	10078.5	9734.18	5691.92	8494.37	9116.02	2693.16	2928.62	3309.49	2952.5	2192.35	2349.69	10559.8	10665.7	10633.4	10582.6	--
MW0103599	C10H15N4O14P3	Inosine triphosphate	Nucleotide And Its metabolites	Nucleotide and Its metabolites	508.992	507.98	12.2202	M+H	8.29367	MS2-Search-DB	0.6371	rp	132-06-9	135398643	HMDB0000189	-	C00081	20921	15349.8	20470	20609.8	21096.2	20756.7	21574.8	20347.9	20748.8	19800.7	20764.1	22467.6	18536.3	20941.4	21884.7	20568	21712.3	20851.5	18065.3	20100.7	19661.6	18895	19314.2	18323.4	19567	19459.7	19722.3	19834.9	ko00230,ko01100,ko01232
MEDP1585	C8H14N2O5	Alanine glutamate	Amino acid and Its metabolites	Small Peptide	282.098	218.09	2.4946	M+CH3CN+Na	20.3132	MS2-Search-DB	0.7211	rp	13187-90-1	128841	HMDB0028686	-	-	8839.43	9724	10762.2	11213.4	11389.8	10856.6	24971.4	25596.7	24912	24414	22797.5	25974.5	9030.68	12460.6	15911.5	9480.84	17910.8	11791.6	50467.1	56772	38833	68921.5	62827.2	61207	24404.5	24476.7	25001	24612.7	--
MW0108101	C12H26N4O3	Lys-Lys	Amino acid and Its metabolites	Small Peptide	319.17	274.2	2.2473	M-H+2Na	4.88189	MS2-Search-Local	0.6998	rp	13184-13-9	128837	HMDB0028956	23900	-	1876.07	2069.92	1836.49	2412.2	2131.15	2214.44	3250.71	3747.26	2972.61	2176.84	2030.5	3514.05	794.735	1172.13	546.442	631.396	479.837	432.889	572.665	571.147	497.949	495.814	568.15	404.684	1167.1	1227.83	1220.16	1200.73	--
FDATP00975	C14H24Cl2N2O3	Trimetazidine dihydrochloride	Others	FDA	454.172	338.116	7.9535	M-2H+3K	11.0344	MS2-Search-Local	0.6424	rp	13171-25-0	83201	-	-	-	3043.95	2716.41	5111.44	4403.2	4298.32	5650.63	2823.12	5240.18	2348.08	4528.17	5091.54	4543.91	3941.28	4527.61	4994.31	5883.29	6301.36	3106.11	2749.45	5036.84	5968.21	7153.84	4869.32	5006.15	3727.44	3761.48	3934.95	3815.68	--
MW0111271	C13H14N4	4-(2-Pyridylazo)-N,N-dimethylaniline	Heterocyclic compounds	Pyridine and pyridine derivatives	227.126	226.122	12.1178	M+H	8.12808	MS2-Search-DB	0.8974	rp	13103-75-8	81528	-	96366	-	12018	12181.8	13216.1	14257.4	12536.2	12768.3	15279.6	14107.9	14095.3	17109.4	15014	16967.5	15419.2	16397.8	14545.8	14484.8	13653.3	14385.1	13444.6	13218.6	9254.96	9527.89	13615.4	11471.1	12453.2	13319.8	12707.6	12788.3	--
MW0008802	C11H19NO9	N-Acetyl-Neuraminic Acid	Amino acid and Its metabolites	Amino acid derivatives	356.122	309.106	2.0989	M+HCOO+2H	5.07056	MS2-Search-DB	0.8161	rp	131-48-6 | 489-46-3	439197	HMDB0000230	-	C00270	3971.84	3914.34	3504.87	3478.99	3832.37	3152.11	2126.91	2449.57	2499.43	2239.62	1584.41	1872.46	1125.76	1754.44	1707.93	1307.62	1627.26	1388.49	701.281	837.561	585.369	658.579	701.037	477.461	1802	1770.66	1759.85	1712.91	ko00520,ko01100,ko01250
MW0103418	C11H18N5O13P3	6-Thioguanosine-5'-O-triphosphate	Nucleotide And Its metabolites	Nucleotide and Its metabolites	522.028	521.011	8.9023	M+H	29.947	MS1	0.6119	rp	130262-92-9	131769948	HMDB0060780	-	-	9674.62	346.447	8624.58	5772.36	56.5117	2483.55	2670.09	2006.3	850.169	996.322	2191.94	3468.38	3706.74	280.018	1382.65	7715.42	1623.44	1772.64	13613.1	2808.07	16021.1	4667.91	14747.8	13034.8	1920.91	2902.58	2623.24	3344.82	--
MW0052943	C32H47F5O3S	Fulvestrant	Benzene and substituted derivatives	Benzene and substituted derivatives	589.303	606.317	9.5627	M+H-H2O	15.3118	MS2-Search-Local	0.7433	rp	129453-61-8	104741	-	45325	-	2654.35	2897.08	2869.28	2763.9	3106.84	3134.13	3290.09	3661.31	3391.72	3068.25	3185.84	2848.68	3149.78	3054.56	3241.22	3265.27	2738.43	3401.66	2034.44	2198.7	2318.93	1825.48	2118.47	1895.69	2218.61	2209.89	2201.1	2222.29	--
MEDP1052	C5H9NO3	N,-N-diacetyl-O-methylhydroxylamine	Alcohol and amines	Polyamines	154.042	131.058	2.4103	M+Na	12.9906	MS2-Search-Local	0.5861	rp	128459-09-6	538412	-	-	-	38233.2	41245.6	40107.3	41437.7	44034.4	42935.7	38287.1	39421.6	41807.6	40039.5	38068.5	37928.5	46011	44748.8	44306.1	46073	43915.3	49093.5	43744.5	43755.4	45293.7	41381.2	44936.1	43992.7	39318.9	39829.2	39509	39620	--
MW0006079	C28H41NO3	Arvanil	Benzene and substituted derivatives	Phenolics	440.315	439.309	8.7753	M+H	8.29219	MS2-Search-DB	0.6968	rp	128007-31-8	6449767	-	64918	-	153.737	221.872	136.161	154.48	166.989	159.071	443.3	351.038	381.725	449.516	481.591	392.33	126.887	107.539	71.248	100.535	168.113	128.02	1727.21	1592.39	1729.87	2814.71	2051	2175.7	1006.33	1051.5	1024.19	1035.75	--
MW0109580	C38H50N6O5	Sequinavir	Others	Medicine	709.357	670.384	3.0858	M+K	16.9685	MS2-Search-DB	0.5075	rp	127779-20-8	60787	HMDB0015362	-	-	1057.48	473.279	404.295	460.16	722.319	247.49	510.413	260.898	624.827	466.605	786.622	1009.04	6893.3	7416.57	7738.44	8522.96	7098.82	8296.89	11864	12541.2	12454.2	11654	12932.2	12177.4	6502.84	6780.43	6834.65	6917.68	--
MW0155466	C22H27NO	Phenazocine	Others	Medicine	344.198	321.209	6.0945	M+Na	0.6615	MS1	0.7337	rp	127-35-5	14707	-	-	-	251.988	431.409	482.209	344.575	489.481	665.93	760.843	788.127	583.53	947.461	867.643	695.154	15.3416	34.4722	73.8727	15.1243	62.3769	10.1137	17.9499	29.043	14.4892	17.9638	18.429	8.74335	235.247	225.748	223.862	230.71	--
MW0107412	CH4N2O2	Hydroxyurea	Alcohol and amines	Amines	123.044	76.0273	1.1676	M+HCOO+2H	10.8709	MS2-Search-Local	0.9032	rp	127-07-1	3657	HMDB0015140	-	C07044	13078.4	13598.3	13557.8	14144	14246.4	12444.1	29431	30596.6	26061.5	36000.7	25541.4	26489.1	3356.56	4088.23	3090.93	2505.72	3999.02	3142.59	1366.39	1636.21	1844.07	1755.77	1770.5	1848.43	12391	12483.1	12784.1	12755.6	ko01100
MW0052887	C36H60O8	2-O-(3-Hydroxy-3-methylglutaryl)fasciculol A	Organic acid And Its derivatives	Organic acid And Its derivatives	620.441	620.429	9.0316	M+	16.1788	MS2-Insilico	0.5723	rp	126906-00-1	196810	HMDB0036439	-	-	5693.75	5863.99	5895.83	4776.93	6163.32	4745.76	4758.75	5678.26	6245.68	6293.92	6383.99	6284.78	5981.13	5713.58	5587.5	5465.16	5813.32	6086.26	4065.41	5200.42	7083.65	4469.99	4407.92	6424.41	5202.43	5431.34	5126.17	5226.71	--
MW0052889	C38H63NO11	Fasciculic acid C	Organic acid And Its derivatives	Organic acid And Its derivatives	710.448	709.44	11.0721	M+H	2.9538	MS2-Search-DB	0.7754	rp	126882-56-2	45783123	HMDB0036440	-	-	984.526	977.869	698.784	1141.76	1263.99	850.302	671.917	497.681	720.841	380.173	216.338	642.234	1612.44	1689.64	1613.05	1383.78	1768.7	1282.8	2784.18	2383.45	2581.43	2320.47	3020.28	2137.01	2943.95	2893.28	2912.16	2909.3	--
ZINC95914925	C32H52O5	CID 21594201	Terpenoids	Terpene	808.553	516.381	9.7851	3M+3Na-H	12.6358	MS1	0.5158	rp	125263-65-2	21594201	-	-	-	785.065	25860.9	3335.14	3314.6	4204.51	26657.6	26469.8	26206	26516	26751.7	26730.5	27123.8	29700	1740.91	789.571	33702.3	33466.2	32188.8	658.203	46547.1	47375.1	47654.9	48390.8	47028.1	8520.27	15580.5	8556.01	19098.4	--
MW0000290	C18H21NO3	Hydrocodone	Alkaloids	Isoquinoline alkaloids	599.317	299.152	7.8446	2M+H	8.26145	MS2-Search-DB	0.5793	rp	125-29-1	5284569	HMDB0015091	-	C08024	4368.39	4255.92	5057.57	6933.34	4871.83	4946.47	7065.33	3686.24	3834.79	6230.58	5547.78	4861.18	4834.56	3640.96	4996.99	2929.71	1746.22	911.62	7398.16	7448.93	7900.78	8147.12	8160.39	7008.68	6993.28	7040.46	7046.02	7154.86	--
MW0015675	C64H116O2	Urs-12-en-3-ol, tetratriacontanoate, (3beta)-	Terpenoids	Triterpene	955.874	916.898	4.4439	M+K	19.0494	MS1	0.6929	rp	124693-68-1	180276	HMDB0036743	-	-	372.736	380.127	578.097	376.616	466.575	320.855	2228.3	2247.59	1520.24	1655.57	1102.15	1358.51	540.651	169.54	238.576	420.196	291.439	149.058	114.591	133.899	496.348	178.562	110.169	77.5967	862.134	953.958	942.447	925.854	--
MW0006472	C22H30O4	Cannabidiolic acid	Benzene and substituted derivatives	Benzene and substituted derivatives	739.418	358.214	10.7791	2M+Na	6.05153	MS2-Search-DB	0.6358	rp	1244-58-2	160570	-	-	-	1850.38	2209.33	2497.52	2883.51	2883.6	2731.81	3172.89	3923.49	3542.98	3291.61	4084.18	3936.71	1756.23	1512.83	1308.81	1947.31	2144.52	2107.18	624.17	636.684	218.041	559.689	276	503.477	3195.62	3188.18	3115.92	3225.32	--
MW0063802	C14H28O	Tetradecanal	FA	Others	230.249	212.214	5.8188	M+NH4	2.81479	MS2-Search-DB	0.7198	rp	124-25-4	31291	HMDB0034283	-	-	7031.04	6258.03	6511.48	6597.07	6638.03	7056.3	8483.69	8420.95	8577.51	8334.71	7228.27	7750.19	13447.3	11004.5	11326.1	9643.1	11597.3	11014.4	13317	14096.9	14469.1	13680.4	13305.7	13515.3	10364.9	10441.5	10443	10369.6	--
MEDL02028	C7H19N3	Spermidine	Alkaloids	Phenolamine	146.165	145.158	0.5684	M+H	0.367563	MS2-Search-Local	0.9723	rp	124-20-9	1102	HMDB0001257	254	C00315	4172.12	4292.87	4445.57	4430.03	4701	4548.5	10938.9	10107.8	9602.87	10036.4	8919.64	9564.91	565.174	921.012	684.553	675.953	845.652	583.463	683.017	877.868	829.723	891.03	785.398	736.072	3589.23	3604.86	3599.17	3627.63	ko00330,ko00410,ko00480,ko01100,ko02010
MW0053741	C21H42O4	Glyceryl monostearate	GL	MG	359.317	358.308	12.2388	M+H	2.33079	MS2-Search-DB	0.9098	rp	123-94-4 | 31566-31-1 | 22610-63-5 | 83138-62-9 | 85666-92-8 | 342394-34-7	24699	-	-	-	23767.3	8120.67	23572.7	16767.5	16590.8	17176.5	3149.3	16935.7	17849.5	17801.5	31094.9	23584.8	9341.05	15439.8	18048	20006	21191.1	20410	13086.2	18743.5	12353.3	22100.6	19047	16583.5	12943.5	13167.1	13010.6	13026.7	--
MW0111288	C18H37NO2	Sphingosine	SL	SM	300.291	299.282	6.4848	M+H	1.94746	MS2-Search-Local	0.8385	rp	123-78-4	5280335	HMDB0000252	-	C00319	24902.9	27190	27756	28002.8	28203.4	26882.7	18293.9	17667.9	18527.5	18794.1	17392.1	20464.4	2946.16	3536.87	3130.52	3630.58	3474.06	2859.62	4384.75	4124.63	4694.78	4706.99	4431.76	4700.36	11218.6	11087	11178.1	11225.9	ko00600,ko01100
MEDP0792	C4H9N	Pyrrolidine	Heterocyclic compounds	Heterocyclic compounds	72.0811	71.0735	0.5726	M+H	0.885673	MS2-Search-Local	0.9388	rp	123-75-1	31268	HMDB0031641	-	-	8645.98	15657	19275.7	1767.54	17010.7	19842.4	26045.5	25570.3	24887.8	26150	23969.4	25848.1	2798.26	3861.46	2923.14	4110	4252.21	2896.02	3314.61	2827.68	3562.88	3052.12	3427.18	3306.64	12299.6	12625	12834.5	12738.9	--
MW0052343	C8H14O4	Diethyl succinate	Aldehyde,Ketones,Esters	Esters	216.123	174.089	1.7468	M+CH3CN+H	0.468637	MS2-Search-DB	0.72	rp	123-25-1	31249	HMDB0033838	-	-	124.662	171.665	144.297	34.4103	88.5194	214.594	33.883	149.755	222.825	180.973	180.14	290.786	924.022	547.21	267.395	866.281	734.037	739.347	1981.6	2270.86	1198.47	1207.36	2305.58	2114.89	364.446	400.535	402.114	381.486	--
MW0112923	C29H49NO23	3'-Sialyl-3-fucosyllactose	Carbohydrates and Its metabolites	Sugars	802.251	779.269	3.7019	M+Na	4.53914	MS1	0.6485	rp	122560-33-2	53477869	HMDB0006606	-	-	111.284	126.212	150.386	138.469	108.077	151.196	405.544	480.275	439.749	554.475	517.991	553.318	25.5386	24.9372	3.33113	36.2061	13.2319	21.3747	3.59238	38.2963	15.5026	9.34017	15.0879	13.9589	185.37	188.911	183.29	181.757	--
MW0008588	C20H41NO2	N,N-dimethylsphingosine	SL	SPH	310.311	327.314	9.641	M+H-H2O	1.35454	MS2-Search-DB	0.9135	rp	122314-67-4	5282309	HMDB0013645	-	C13914	907.384	1028.11	942.661	913.451	970.359	992.631	1105.91	1022.72	717.995	1049.33	1094.48	1053.07	1280.78	1330.56	1221.43	1085.78	1043.08	1161.78	1520.63	2083.73	1849.97	2214.93	2794.16	2778.27	1521.53	1550.78	1531.66	1587.46	--
MW0150743	C28H42O7	Hemibrevetoxin B	Heterocyclic compounds	Heterocyclic compounds	491.296	490.293	9.0612	M+H	3.86477	MS2-Insilico	0.7159	rp	122271-91-4	6442821	-	-	C20016	1845.34	2254.72	2585.11	2554.34	2668.07	2327.76	2974.5	2599.62	2516.23	2531.31	2741.71	3179.69	1893.37	2504.14	1634.69	2018.9	2250.94	1873.4	5773.41	7060.91	6922.97	7337.1	6920.31	6414.87	4080.34	4096.67	4132.11	4140.71	--
MW0001300	C12H12N2	1,2-Diphenylhydrazine	Benzene and substituted derivatives	Benzene and substituted derivatives	185.102	184.1	3.087	M+H	18.3531	MS2-Search-DB	0.6485	rp	122-66-7 | 38622-18-3	31222	-	85156	-	8549.9	10513.5	4977.77	10142.3	2902.34	9575.79	2685.08	8559.41	4779.58	9526.93	8890.49	5623.73	7444.15	9897.16	10631.4	7179.33	6467.74	10547.1	2840.09	7847.57	4770.48	10072.4	7496.69	10059.5	6498.62	7087.11	5163.2	6748.7	--
MEDL01834	C32H52O14	Capsianoside I	Terpenoids	Ditepenoids	683.337	660.336	8.587	M+Na	18.9195	MS2-Search-DB	0.6113	rp	121924-04-7	14610541	HMDB0002318	-	-	2737.6	2971.96	3568.17	3247.98	4149.51	3493.91	2792.93	2748.42	2952.61	2800.1	3367.06	3996.82	2544.02	3601.59	2930.37	3284.14	2726.43	2521.92	6872.86	5413.01	6987.48	6906.18	6140.1	5602.71	4695.97	4837.05	4845.55	4877.37	--
MW0125943	C15H23N5O2S	Oclacitinib	Others	FDA	310.14	337.157	1.141	M+H-C2H4	6.8855	MS1	0.6044	rp	1208319-26-9	44631938	HMDB0255887	-	-	128.738	350.665	325.718	238.483	121.234	395.824	841.211	867.332	725.299	957.803	689.512	852.91	162.069	56.175	5.18818	101.169	120.697	22.1618	33.3451	16.8615	39.1997	40.6406	40.7745	36.0701	215.524	221.283	218.941	190.322	--
MEDTP02578	C5H10O3S	2-Hydroxy-4-(methylthio)butyric acid	Organic acid And Its derivatives	Organic acid And Its derivatives	133.032	150.035	1.1154	M+H-H2O	1.16454	MS2-Search-Local	0.6402	rp	120-91-2	11427	HMDB0037115	-	-	31781.4	36164.9	39015.4	39620	44120.8	38607.6	64805.8	56269.2	34731.3	48046.7	30107.8	41726.3	19344.4	21059	21819.1	16736.9	19835.5	17909.3	11178.7	8897.2	15812.3	9231.41	9989.98	8790.23	22146.4	22755.3	22428.1	22476.8	--
MW0107537	C8H7N	Indole	Heterocyclic compounds	Indole and Its derivatives	118.066	117.058	2.3756	M+H	1.6786	MS2-Search-Local	0.8673	rp	120-72-9	798	HMDB0000738	286	C00463	8564.02	8682.28	9071.64	9488.29	9890.73	9777.5	10305.9	10565.7	10224	10356.6	9735.68	10441.3	4207.78	5115.03	4488.09	4663.22	4879.38	4248.86	2657.59	2939.14	3296.62	2698.26	3004.9	2656.72	6683.23	6755.83	6793.16	6747.27	ko00380,ko00400,ko01100
MW0133588	C20H24O6	4-Acetylzearalenone	Aldehyde,Ketones,Esters	Ketones	383.146	360.157	9.4863	M+Na	2.15024	MS2-Insilico	0.698	rp	119950-10-6	14213485	HMDB0039100	-	-	5672.75	5502.39	5707.27	5925.99	5971.66	5690.67	6077.38	5990.85	7387.45	5609.01	5759.2	6054.76	5862.04	5752.27	6332.1	5737.32	6081.47	6249.7	6686.47	6797	5460.91	6444.28	6470.37	7026.43	6640.76	6391.93	6561.48	6649.96	--
MW0054542	C28H52NO7P	LysoPC(20:3(5Z,8Z,11Z))	GP	LPC	546.357	545.348	8.2699	M+H	4.83917	MS2-Insilico	0.6649	rp	1199257-41-4	53480467	HMDB0010393	-	-	13056.8	16221	15654.3	12350.8	12569.5	11898.4	9483.72	6809.58	5960.31	8764.59	8009.38	8298.93	10207	18192.3	11197.9	15516.5	12103.6	8673.23	249871	119227	126942	110055	261022	111920	38677.2	38674.6	38829.2	38798.5	--
MW0049210	C27H46O2	delta-Tocopherol	CoEnzyme and vitamins	CoEnzyme and vitamins	441.303	402.35	11.7015	M+K	0.833267	MS2-Search-DB	0.5781	rp	119-13-1	92094	HMDB0002902	232	C14151	4010.36	476.293	2615.76	4898.14	5506.96	5216.35	2628.03	1285.5	4964.65	4469.11	6782.05	9254.45	7678.18	7355.67	8720.49	11302	8649.07	13323.4	9132.54	8843.61	21368.1	11871.7	8086.3	6876.1	7659.28	10017.2	9501.51	9200.34	ko00130,ko01100,ko01240
MW0108639	C7H11NO5	N-Acetyl-L-glutamic acid	Amino acid and Its metabolites	Amino acid derivatives	253.083	189.064	1.9483	M+CH3CN+Na	6.2768	MS2-Search-Local	0.6996	rp	1188-37-0	70914	HMDB0001138	-	C00624	6111.74	6382.86	7042.23	7005.91	7635.03	7246.58	10981.7	11137.9	10409.6	10945	10385.4	11335.2	769.309	1143.71	974.338	752.414	851.976	815.536	1258.62	1477.01	1128.41	1525.18	1299.71	1293.36	3624.3	3590.57	3627.32	3606.45	ko00220,ko01100,ko01210,ko01230
MEDL00337	C12H25N5O3	Arg-Leu	Amino acid and Its metabolites	Small Peptide	288.204	287.196	0.8526	M+H	1.9549	MS2-Search-DB	0.8303	rp	1188-24-5	6992563	HMDB0028713	24022	-	1857.15	2107.04	2354.47	2562.95	2192.2	2389.68	4099.56	4105.35	4896.11	4674.4	4481.56	4654.2	853.233	1371.12	1160.55	859.641	593.62	769.135	187.461	530.832	455.629	315.358	215.097	322.785	1853.77	1920.8	1915.28	1882.76	--
MW0108641	C8H15NO3	N-Acetylleucine	Amino acid and Its metabolites	Amino acid derivatives	242.1	173.105	2.1482	M+Na+HCOOH	1.33217	MS2-Search-Local	0.636	rp	1188-21-2	70912	HMDB0011756	-	C02710	3527.26	3786.39	4075.48	4095.53	4157.92	3929.7	3395.5	3317.95	3188.72	3093.82	3163	3233.73	2033.5	2143.56	2155.05	2165.25	2224.88	2150.04	1885.62	1958.2	2210.43	1967.72	2111.52	2016.03	2396.05	2401.88	2439.46	2408.53	--
MEDN1753	C7H14O2	2,2-Dimethylpentanoic acid	Organic acid And Its derivatives	Organic acid And Its derivatives	113.096	130.099	3.0357	M+H-H2O	0.574694	MS2-Search-DB	0.8339	rp	1185-39-3	14455	-	4485	-	3790.62	4205.07	4201.06	4081.79	4010.91	4046.7	4019.17	4237.06	4186.33	4151.16	4208.31	4311.05	4805.34	4696.66	4666.65	4360.9	4463.35	4066.98	2014.27	777.061	913.814	2690.84	863.358	1533.86	2251.11	2233.17	2282.75	2255.49	--
MW0141942	C42H56O4	2,2'-Diketospirilloxanthin	Aldehyde,Ketones,Esters	Ketones	625.42	624.418	10.8073	M+H	9.59019	MS2-Insilico	0.7502	rp	1185-31-5	5366509	-	-	-	20947.1	26545.6	25573.4	23809.6	27046.3	24813.5	17704.3	16295.6	15589.5	13016.2	14646.9	15586.6	24618.2	29969.4	29711	33019.6	30442	28523.3	22101.1	22477.3	20861	22796	19822.4	20059.9	46276.4	45929.6	46133.1	46237.3	--
MW0155694	C36H50O6	Prednisolone 21-all-cis-farnesylate	Hormones and hormone related compounds	Hormones and hormone related compounds	642.374	578.361	10.1564	M+CH3CN+Na	6.32822	MS2-Insilico	0.5051	rp	118244-45-4	5282236	-	-	-	76091.9	88360	74122.8	78427.4	76912.7	74800.3	86751.8	71529.3	69349.3	70874.9	91538.9	90157.3	64239.5	62509.5	62277.1	62777.9	55688.1	60718.1	110055	111022	103455	105698	108675	103996	96478.8	96640.3	96516.9	96449.3	--
MW0110487	C5H10N2O7P2	Zoledronic acid	Organic acid And Its derivatives	Organic acid And Its derivatives	294.985	271.996	4.4829	M+Na	0.582498	MS2-Search-DB	0.7292	rp	118072-93-8	68740	HMDB0014543	-	-	12996	12499.3	12742.8	11992.6	12404.9	12808	11948.3	12525.7	12117.9	12050.9	11952.1	12268.1	12513.3	11035.1	10726	10988.6	10567.8	10438.5	11740.2	11157.6	10720	10397.4	10362	10216.3	12095.2	12095.3	12115.9	11824.4	--
MW0006060	C7H7NO2	2-Aminobenzoic acid	Phenolic acids	Phenolic acids	137.046	137.048	1.5469	M+	2.52073	MS2-Search-DB	0.6883	rp	118-92-3	227	HMDB0001123	6018	C00108	24309.1	29037.7	29739.2	32857.9	30138.3	21620.6	37822.8	35969.7	36833.9	44533.7	36403.1	37365.1	60487.1	76673.8	76062.2	75922.4	85518.4	69775.8	110476	78516	84982.4	87929	77990.4	79515	59171.5	59299	60291.2	60227.4	ko00380,ko00400,ko01100,ko01230
MW0052530	C26H54NO7P	Enantio-PAF C-16	GP	PC	524.373	523.364	9.748	M+H	2.22725	MS2-Search-DB	0.9115	rp	117985-57-6	2499	-	43413	-	1.25987e+06	1.23921e+06	1.33264e+06	1.23598e+06	1.31272e+06	1.29022e+06	738689	588493	656712	609637	856186	821486	1.20423e+06	1.555e+06	1.2756e+06	1.49497e+06	1.38759e+06	1.12594e+06	4.22554e+06	5.01826e+06	4.68249e+06	4.89713e+06	4.85766e+06	4.76034e+06	2.48883e+06	2.49712e+06	2.4937e+06	2.50819e+06	--
MW0106729	C36H61NO15	2-[2-[19-Acetamido-6-(3,4-dicarboxybutanoyloxy)-16,18-dihydroxy-5,9-dimethylicosan-7-yl]oxy-2-oxoethyl]butanedioic acid	Organic acid And Its derivatives	Organic acid And Its derivatives	770.41	747.404	2.8266	M+Na	20.8698	MS2-Search-DB	0.7268	rp	117415-47-1	14077782	HMDB0034699	-	-	415.912	479.032	383.445	400.766	649.021	400.331	829.841	828.384	680.309	645.311	696.281	772.649	23.6503	5.76095	11.3703	40.9332	77.5834	30.1576	3.56852	38.414	24.7873	14.6939	35.1954	37.1545	405.534	418.235	426.937	440.892	--
MW0006368	C24H38O4	Bis(2-ethylhexyl) phthalate	Aldehyde,Ketones,Esters	Esters	279.16	390.277	9.4871	M+H	1.99155	MS2-Search-Local	0.9749	rp	117-81-7 | 15495-94-0 | 8033-53-2 | 50885-87-5 | 82208-43-3	8343	-	263643	C03690	50760.1	49057.8	49477	49083.2	50420.4	47591.8	50887.6	53124.2	64152.2	49474.8	47456.4	48997.6	52789.9	51626.7	52749.5	52480.3	50123.9	49864	64243.8	45233.3	50594.6	48828.1	47256.7	49938.5	48443.2	47702.4	48005.9	48962	--
MW0005674	C10H8O4S	5-Hydroxynaphthalene-1-sulfonic acid	Benzene and substituted derivatives	Benzene and substituted derivatives	262.978	224.014	0.6261	M+K	1.67625	MS1	0.7098	rp	117-59-9	67025	-	-	-	1224.9	1236.52	1453.62	1013.43	1724.25	1016.83	1070.72	935.148	948.559	994.277	785.429	878.613	2322.61	2035.19	2312.32	2451.91	2452.55	2565.93	3292.38	3434.85	3360.41	3566.74	3124.15	3306.7	1670.4	1731.44	1791.44	1753.97	--
MW0137738	C17H14O5	Coumafuryl	Heterocyclic compounds	Heterocyclic compounds	263.07	298.084	2.1043	M+H-2H2O	1.84787	MS2-Search-DB	0.7006	rp	117-52-2	54689800	-	-	C18599	1796.9	1944.42	1773.23	1909.77	1922.48	1839.08	2244.76	2723.89	2307.68	2086.23	2022.5	2253.27	3556.33	4680.54	4626.9	4680.06	4253.59	4439.33	2266.75	2376.27	2889.65	2733.35	2482.81	2397.16	2682.84	2709.34	2702.68	2706.54	--
MW0143706	C25H37NO4	5-trans-17-phenyl trinor Prostaglandin F2 ethyl amide	Hormones and hormone related compounds	Hormones and hormone related compounds	398.261	415.272	10.8621	M+H-H2O	17.4912	MS2-Search-DB	0.8147	rp	1163135-95-2	6505201	-	45001	-	20349.3	21152.4	20562.7	20133.8	18977.2	17840.7	13093.4	11186.2	15147.9	10080.4	11931.4	12832.2	14143.6	16074.9	16733.3	15954.3	15363.7	15002.5	28236.1	22273.6	20947	20316.6	21333.7	24177.1	14742.8	14525.2	14597.5	14761	--
MW0052909	C23H36N2O3	Finasteride 2-(2-Methylpropanol)amide	Alcohol and amines	Amines	411.257	388.273	2.6804	M+Na	3.517	MS1	0.6694	rp	116285-36-0	15230776	-	-	-	27.4763	100.941	119.036	135.072	30.8342	140.724	709.842	493.194	671.218	553.365	769.276	806.905	22.0055	4.51153	26.9391	3.98228	1.04114	19.7075	1.87402	10.8277	9.37007	2.91513	25.065	6.45498	96.4979	99.5587	110.202	102.233	--
MW0146559	C39H41NO19	Benanomicin A	Benzene and substituted derivatives	Benzene and substituted derivatives	912.186	827.227	3.9645	M+K+HCOOH	2.75427	MS1	0.6857	rp	116249-65-1	5464367	-	-	-	1238.72	1185.82	1179.75	1707.23	1209.87	1605.21	3437.7	2216.06	2189.69	2209.25	2158.04	3559.56	1107.48	1972.64	1343.96	1969.25	1615.27	2292.24	157.094	381.909	489.31	321.165	235.433	269.672	1369.37	1319.75	1381.37	1359.15	--
MW0156387	C40H50O2	Rhodoxanthin	Terpenoids	Terpene	562.376	562.381	10.4288	M+	9.69332	MS2-Insilico	0.6731	rp	116-30-3	5281251	-	-	C08610	48310.4	42943.7	57064.4	44053.8	60317.5	55541.4	65558.2	58906.5	56491.5	55935.8	57512.1	61568.5	41621.4	56785.2	47749.5	61524.8	59696.8	59270.7	58572.4	52916.3	54607.8	61276.7	59833.5	63090.6	66264	66656	66792.1	66613.3	--
MW0157437	C2F4	Tetrafluoroethylene	Others	Hydrocarbon derivatives	101.008	99.9936	0.5708	M+H	19.1038	MS2-Insilico	0.6495	rp	116-14-3 | 9002-84-0	8301	-	-	C19299	24545.9	26322.6	26373.2	26969.8	27887.9	27442.9	24976	25753.5	24651.1	24941.6	24753.2	24394.1	32714.6	29276.5	28293.6	27459.3	30135	29911.8	34247.5	42105	37649.5	41330.5	41535	37559.8	30235.9	30436.4	30684.4	30463.9	--
MW0007127	C15H18Cl2N2O2	Fenoxanil	Benzene and substituted derivatives	Benzene and substituted derivatives	329.078	328.075	5.1054	M+H	9.79173	MS2-Search-DB	0.871	rp	115852-48-7	11262655	-	-	C18519	11876.2	13328.5	12639.5	14254.5	13422.1	13904.1	12270.5	14110.8	13117.7	14544.2	13743.7	13242.8	13696.2	13762.6	13716.4	14329.7	13661.6	15452.4	13008.3	14911.9	15899.1	14446.6	15189.5	13891.6	13607.6	13299	13356.6	13635.7	--
MW0015644	C20H32O	all-trans-13,14-Dihydroretinol	CoEnzyme and vitamins	CoEnzyme and vitamins	287.238	288.245	10.8029	M+H	0.0804716	MS2-Search-Local	0.6791	rp	115797-14-3	446798	HMDB0011618	-	C15492	836.228	1661.32	817.551	1053.78	1017.02	1498.83	814.814	672.463	227.274	681.825	625.55	582.036	2592.06	2971.09	2645.66	2774.34	2317.21	2148.97	6372.33	6375.6	6377.51	5701.37	6448.85	6412.94	3201.16	3312.45	3325.84	3220.88	ko00830
MW0127108	C2H8NO2PS	Methamidophos	Alcohol and amines	Amines	142.005	141.001	5.5718	M+H	8.24051	MS2-Search-DB	0.7635	rp	115182-35-9	4096	HMDB0031803	-	C18667	2413.52	2478.37	2131.3	2532.45	3522.74	3209.52	2831.37	3430.88	3168.85	2781.11	2909.44	2898.81	3455.36	2881.87	3705.27	3820.54	3587.19	3360.82	3030.82	3185.51	3512.94	3245.22	3491.91	4004.42	2572.33	2647.3	2742.93	2630.08	--
MW0138148	C19H17ClN4	Fenbuconazole	Heterocyclic compounds	Heterocyclic compounds	337.119	336.114	4.124	M+H	6.69139	MS2-Search-DB	0.7277	rp	114369-43-6 | 119611-00-6	86138	-	72267	C18461	3349.13	3409.2	3484.62	3437.47	3655.47	3665.28	3338	3673.28	3345.69	3699.76	3172.14	3384.41	3820.87	3536.64	3727.51	3659.62	3460.27	3699.53	3633.67	3474.54	3742.09	3625.64	3751.49	3594.08	3491.18	3473.4	3497.27	3480.7	--
MW0055194	C30H51N5O6	N-(1,3-Dihydroxyoctadecan-2-YL)-6-[(7-nitro-2,1,3-benzoxadiazol-4-YL)amino]hexanamide	SL	Cer	560.372	577.384	11.7617	M+H-H2O	18.1962	MS2-Search-DB	0.602	rp	114301-95-0	53393951	-	44979	-	33789.8	39236.6	31516	30569.6	30660.8	26347.2	31529.4	31865.9	31021.3	33559.3	30186.7	33148.7	25693.6	22904.5	121717	27898.8	38822.1	21352.7	26025.6	32581.2	86314.9	29251.3	36381.6	38696.3	41294	38879.6	41418.6	41259.4	--
MW0105116	C10H16O5	4-Oxosebacic acid	Organic acid And Its derivatives	Organic acid And Its derivatives	202.083	216.1	5.6675	M+H-CH3	0.56575	MS1	0.7361	rp	114212-45-2	1755	-	-	-	4037.53	3897.71	3425.62	4358.39	4107.69	4150.1	4207.32	4204.98	4231.46	4329.87	3941.43	3868.69	4316.67	3974.13	4198.69	4490.54	4151.71	4474.36	4469.55	4241.15	4216.76	4427.27	4461.59	4713.29	4012.47	4030.12	4085.9	4030.88	--
MW0009562	C11H15NO3	Propoxur	Benzene and substituted derivatives	Phenolics	276.055	209.105	2.757	M-2H+3Na	9.55668	MS2-Search-DB	0.7	rp	114-26-1	4944	-	44243	-	3908.16	3404.01	3478.58	4009.99	3950.95	3937.41	8743.61	7961.51	7712.96	8436.77	7370.25	7571.96	586.734	587.93	51.4179	70.5151	660.348	435.11	747.073	618.261	580.278	475.958	596.336	599.715	3118.25	3177.03	3173.26	3234.72	--
MW0169121	C37H67NO13	Erythromycin	Aldehyde,Ketones,Esters	Esters	716.451	733.461	11.8508	M+H-H2O	16.4149	MS2-Search-DB	0.5332	rp	114-07-8	12560	HMDB0014344	-	C01912	28652.3	25242	28350.9	32781.5	21626.7	26466.7	26451.6	26447.3	24430.6	25652.3	16096.8	27842.5	26358.3	18429.1	18027.3	16806.5	26389.1	10967.8	20306.5	18381.5	18989.1	18065.7	26468	27376.4	19350.9	21872.2	21327.6	20773.8	ko01100
MW0111244	C40H80NO7PS	1-Palmitoyl-2-thiopalmitoyl phosphatidylcholine	Organic acid And Its derivatives	Phosphoric acids	750.553	749.539	2.3884	M+H	6.73051	MS2-Search-DB	0.7061	rp	113881-60-0	195048	-	64953	-	553.4	954.468	769.503	917.274	807.388	913.496	3575.7	3942.38	2786.48	3081.89	3597.54	3213.95	360.891	360.909	262.562	362.577	907.307	570.499	74.0543	7.57998	52.4282	40.4263	84.5087	32.215	1018.49	1026.03	1059.71	1039.24	--
MW0123327	C8H14N3O6P	Cidofovir	Others	Medicine	559.134	279.062	11.4817	2M+H	2.62065	MS2-Search-DB	0.9154	rp	113852-37-2	60613	HMDB0014513	-	C06909	11.2898	8.67674	8.66211	17.0745	9.89526	2.15806	8.82043	18.0802	14.3658	1.36537	16.39	19.9594	12.303	7.04712	20.4806	21.9561	16.7963	16.0395	20.3044	9.82919	11.9218	7.20858	15.4154	13.3265	337.751	303.693	342.847	303.931	--
MW0012828	C29H40N2O3	1-(6-((3-Methoxyestra-1,3,5(10)-trien-17-yl)amino)hexyl)-1H-pyrrole-2,5-dione	Aldehyde,Ketones,Esters	Ketones	464.306	464.304	12.1879	M+	9.07679	MS2-Search-DB	0.6717	rp	112648-68-7	104794	-	63070	-	6620.54	5794.38	5972.05	4305.54	5225.44	4805.25	3844.66	4179.71	4386.84	5275.04	7449.74	6730.57	3908.22	4406.73	5964.98	5416.01	5768.6	5960.65	3375.27	4698.33	4159.64	5834.55	4782.13	4887	3690.43	3861.05	3774.12	3765.84	--
MW0012353	C22H43NO	13-Docosenamide	Alcohol and amines	Amines	338.343	337.334	11.5025	M+H	2.37846	MS2-Search-DB	0.8978	rp	112-84-5	5365371	HMDB0244507	64926	-	101615	185494	33209.5	36775.4	91674	110176	87059.6	91329	54914.3	62146.2	54989.6	124244	90597.4	87507.6	51344.4	43389.7	76112.2	215618	93686.2	60042.1	139310	464889	90885.4	170448	41916.2	43154.6	42044.5	42457.4	--
MEDP0781	C11H22O	2-Undecanone	Aldehyde,Ketones,Esters	Ketones	363.321	170.167	9.5629	2M+Na	5.49456	MS2-Search-DB	0.6601	rp	112-12-9	8163	HMDB0033713	-	C01875	8003.87	9216.32	9602.05	8922.12	9693.06	9165.54	9437.87	9777.74	8823.56	8200.06	8574.94	8429.94	8296.46	9186.74	9835.7	9916.54	8665.01	9633.88	6671.8	5918.3	6737.72	6036.19	6204.28	5733.15	7154.41	7194.97	7151.61	7152.5	--
MW0054134	C21H42O2	Isopropyl stearate	Aldehyde,Ketones,Esters	Esters	368.354	326.318	8.3229	M+CH3CN+H	1.77377	MS2-Search-DB	0.541	rp	112-10-7	8162	-	265071	-	10591.1	9864.83	10596.7	7332.43	10219.6	10587.7	6430.42	4350.67	6982.47	5898.51	3470.09	5823.59	3770.7	4797.24	3463.25	2406.03	4296.77	3204.9	15510.5	12164.9	14334.4	11482.2	12773.4	10063.8	7842.11	7995.93	7821.01	7581.14	--
MW0148665	C50H80N8O12	Dolastatin 11	Others	Medicine	984.576	984.59	8.9101	M+	8.89057	MS2-Insilico	0.7201	rp	111517-68-1	354399	-	-	C16905	6975.96	6479.28	6490.75	7981.8	8544.79	8206.19	6447.63	5283.91	5354.45	5701.37	7098.23	7478.03	7493.69	11662.1	8038.58	7894.53	8000.06	8831.56	12393.2	14554.8	15967.1	10938	14515.9	11590.4	10654.3	11470.5	11012.4	11398.8	--
MW0124658	C26H21N3O4	Lestaurtinib	Heterocyclic compounds	Heterocyclic compounds	440.163	439.153	10.5912	M+H	1.6957	MS2-Search-DB	0.6878	rp	111358-88-4	126565	-	-	-	137.796	248.391	271.044	307.297	364.453	383.02	312.37	333.01	516.899	452.789	404.903	333.491	259.76	501.067	367.12	381.332	470.235	403.809	68.621	147.984	145.491	100.06	92.5772	91.9109	1023.61	1007.78	1025.39	1024.85	--
MW0115006	C11H19NO10	GcNeu	Organic acid And Its derivatives	Organic acid And Its derivatives	364.066	325.101	0.8454	M+K	2.76	MS1	0.6855	rp	1113-83-3	123802	HMDB0000833	3580	C03410	647.295	744.907	780.538	1178.83	844.298	884.873	1170.28	1193.01	787.314	1139.21	1107.76	1271.17	1633.95	2362.24	1989.93	2692.04	1418.55	1756.02	945.657	1152.42	1529.09	1798.52	1414.79	1036.67	1302.12	1247.53	1372.53	1349.57	ko00520
MW0140542	C20H34O	Geranyllinalool	Alcohol and amines	Alcohols	332.289	290.261	11.0016	M+CH3CN+H	15.4802	MS2-Search-DB	0.5346	rp	1113-21-9 | 68931-30-6	5365872	-	-	C20681	3024.34	4830.47	3338.11	4266.03	2882.8	3811.89	3430.88	4463.04	4291.32	4120.35	3713.76	4680.35	3362.34	4454.65	4893.32	3561.4	4086.96	3726.36	4083.19	4927.83	4874.7	5125.5	4946.31	3521.53	3122.33	3291.72	3161.02	3212.26	--
MW0110995	C4H11NO2	Diethanolamine	Alcohol and amines	Amines	70.0654	105.079	0.7839	M+H-2H2O	1.42439	MS2-Search-Local	0.8961	rp	111-42-2	8113	HMDB0004437	3239	C06772	33683.3	38038.1	37947.3	38592	39740.5	40105.3	40041.9	39656.8	36130.1	32213.6	29915.2	33677.7	12147.2	13501.6	13260.4	12032.6	13538	11934.2	8632.74	8537.7	9062.82	8234.4	8028.01	7908.64	22380.3	22556.8	22512.9	22756.1	ko00564
MW0114559	C5H8O2	Glutaral	Aldehyde,Ketones,Esters	Aldehydes	83.0491	100.052	1.6672	M+H-H2O	0.209203	MS2-Search-DB	0.9649	rp	111-30-8	3485	HMDB0029599	-	C12518	110.399	102.533	41.1741	19.1613	53.9354	46.4002	87.6457	91.8584	68.2619	123.883	79.7798	80.903	6960.95	6634.53	6843.62	6993.59	5743.85	6855.84	8085.26	7093.02	7941.62	7524.66	7843.19	7639.16	2381.73	2307.11	2392.67	2419.92	--
MW0055121	C21H40O4	Glyceryl monooleate	GL	MG	357.301	356.293	11.2061	M+H	6.66276	MS2-Search-DB	0.7974	rp	111-03-5 | 25496-72-4 | 33978-07-3 | 925-14-4	5283468	HMDB0094684	-	-	5936.08	7051.81	8424.66	7971.02	7629.27	9683.67	7008.13	7892.69	7437.6	11477.3	8200.01	8270.79	8412.39	12920.7	9084.18	8233.48	8997.4	8871.02	5276.43	6874.65	5848.3	5571.62	5397.32	5912.49	6962.01	7166.06	7004.15	7235.14	--
MEDP1651	C21H40O4	MG(18:1/0:0/0:0)	GL	MG	357.301	356.293	11.0209	M+H	3.22859	MS2-Search-Local	0.9005	rp	111-03-5	5283468	HMDB0011566	-	-	3523.66	5457.02	5142.7	4242.95	4381.57	5716.35	5567.35	6345.76	5557.72	8080.75	5440.6	7398.92	9224.94	11936.7	9125.7	8284.95	7554.99	6860.94	5182.06	4775.91	4750.96	5441.93	4824.56	4718.76	7624.57	7887.31	7917.65	7702.64	--
MW0015651	C32H44O2	all-trans-Carophyll yellow	Aldehyde,Ketones,Esters	Esters	460.334	460.334	8.2057	M+	0.515665	MS2-Insilico	0.6343	rp	1109-11-1	131751340	HMDB0032879	-	-	418496	437188	433457	443430	451038	440215	451686	447621	420186	434550	392162	417533	448343	434823	443546	448433	428210	433123	371933	367196	367416	358407	356840	356883	396134	397657	398215	396974	--
MW0054002	C35H52O4	Hyperforin	Heterocyclic compounds	Heterocyclic compounds	536.372	536.387	9.1905	M+	19.1554	MS2-Search-DB	0.5922	rp	11079-53-1	441298	HMDB0030463	63085	C07608	530.954	615.193	631.813	466.139	371.367	275.458	265.199	416.169	455.819	458.298	359.854	662.993	510	525.683	213.682	716.903	363.829	442.541	5895.3	5865.59	4398.24	7644.99	6551.91	6405.05	905.115	1413.59	1461.14	1552.3	--
MW0009580	C22H24Br2N4O6S2	Psammaplin A	Benzene and substituted derivatives	Phenolics	686.942	663.948	3.1201	M+Na	8.37904	MS1	0.5789	rp	110659-91-1	6400741	-	65374	-	937.618	1567.72	1876.43	2264.35	2195.05	2063.95	2144.7	2272.09	1842.85	2616.54	2777.26	2334.48	333.656	631.815	551.84	337.238	473.54	899.26	18.2546	15.2122	29.2075	34.9881	41.8329	140.644	911.517	944.988	962.778	943.443	--
MW0154732	C45H72O12	Einecs 234-275-5	Heterocyclic compounds	Heterocyclic compounds	805.519	804.502	8.8949	M+H	10.4926	MS2-Search-DB	0.6088	rp	11050-94-5	5281900	-	-	-	18161.9	19361.2	21513.1	20468.7	21703	22028	15337	13640.1	13368.1	11253.3	16644.9	15730.7	19391.1	26407.2	22218.4	24185.9	20264.7	18156.6	53110.1	54299.4	50854.7	52806.9	50743.5	54704.4	37305.8	37389.4	37617.8	37456.8	--
MW0156495	C48H78O17	Saikosaponin BK1	Terpenoids	Triterpene	909.5	926.524	3.474	M+H-H2O	22.7568	MS2-Insilico	0.5142	rp	110352-77-7	441945	-	-	C08976	19.2521	13.8858	12.7784	13.2151	4.58205	19.0535	223.934	257.757	234.47	267.251	296.956	296.53	1.7012	0.96544	1.96202	0.835369	0.622867	2.50611	0.672409	0.887583	0.514539	1.15526	0.887578	1.98222	92.13	93.0013	91.2956	93.4251	--
MW0052988	C39H63NO11	Khasianine	Heterocyclic compounds	Heterocyclic compounds	744.429	721.44	6.9694	M+Na	1.5415	MS1	0.7129	rp	11034-34-7	3479482	HMDB0029371	-	-	302.194	426.313	358.279	462.25	372.867	492.425	1345.94	1944.52	1797.85	1084.41	851.85	1490.94	342.584	496.723	352.99	358.632	553.199	305.283	152.747	268.588	215.552	253.059	111.136	223.073	493.166	504.707	463.671	412.925	--
MW0113755	C8H14O	6-Methyl-5-hepten-2-one	Aldehyde,Ketones,Esters	Ketones	109.101	126.105	4.1418	M+H-H2O	0.231145	MS2-Search-DB	0.8907	rp	110-93-0	9862	HMDB0035915	-	C07287	29116	31908.8	33919	34701.4	37158	36797.5	35791.9	36057.8	37140.6	36201.8	35371.3	35036.9	39433.6	36816.5	36595.5	32732.7	39113.8	28954.8	10966.3	4029.29	2460.2	11059.7	3648.91	3734.8	23957.1	23884.5	24144.9	23986.1	--
MW0103486	C11H15N2O8P	Nicotinamide mononucleotide	Nucleotide And Its metabolites	Nucleotide and Its metabolites	335.066	334.057	0.7903	M+H	3.39638	MS2-Search-Local	0.9508	rp	1094-61-7	14180	HMDB0000229	4167	C00455	1933.44	2867.8	3010.25	2923.32	3795.92	3548.61	4415.44	4759.91	4433.19	4380.49	5424.83	5557.46	22196.9	19785.9	24888.1	24879.8	18992.6	26950.5	21719.9	31564.2	29051.7	29349.6	26186.7	25843.9	14228.6	14412.8	14121.3	14428.3	ko00760,ko01100
MW0110598	C3H10N2	1,3-Diaminopropane	Alcohol and amines	Polyamines	119.049	74.0844	0.9066	M-H+2Na	19.0316	MS2-Search-Local	0.6888	rp	109-76-2	428	HMDB0000002	-	C00986	184.85	74.6324	328.706	319.709	90.6571	57.616	751.261	909.475	826.512	797.392	741.55	896.111	3.50014	4.62805	1.45341	2.46669	10.9978	11.2625	9.37543	12.5158	6.52961	1.02277	11.0567	4.99878	203.713	152.245	195.89	162.641	ko00260,ko00330,ko00410,ko01100
MW0125905	C15H21N3S	N-pentyl-5,6,7,8-tetrahydro[1]benzothieno[2,3-d]pyrimidin-4-amine	Benzene and substituted derivatives	Benzene and substituted derivatives	276.156	275.146	0.7178	M+H	0.954	MS1	0.7267	rp	108831-76-1	1860486	-	-	-	4038.23	4148.34	4597.04	4779.64	4257.22	5730.68	6007.51	6736.63	7188.85	6164.78	7460.05	5203.4	4841.14	5673.24	4309.84	4270.71	4630.96	5463.65	2548.07	2591.86	2559.27	2027.49	2591.02	2403.06	4846.42	4909.17	4930.77	4897.75	--
MW0054539	C28H58NO7P	1-Eicosanoyl-sn-glycero-3-phosphocholine	GP	LPC	552.405	551.395	10.6082	M+H	8.09269	MS2-Search-DB	0.9148	rp	108341-80-6	24779473	HMDB0010390	-	C04230	360.546	487.08	404.371	390.727	429.614	354.478	780.979	711.34	734.533	653.969	728.656	713.917	509.358	399.501	557.601	691.773	442.923	404.276	4356.12	4448.28	4255.15	4548.34	4601.45	4269.64	2285.1	2322.45	2295.84	2300.73	ko00564
MW0115368	C46H80N2O13	Tilmicosin	Heterocyclic compounds	Heterocyclic compounds	869.586	868.566	4.3617	M+H	14.5622	MS2-Search-Local	0.6705	rp	108050-54-0	5282521	-	-	-	7038.12	5915.69	5837.95	4290.48	3304.74	4339.26	4215.92	2567.38	4095.15	2044.65	2637.66	2157.49	23903	33184.4	38827.9	48767.3	66804.7	54904.4	56402.4	34566.1	54919.1	53741.7	52775.7	44541.7	23514.3	20774.1	23757.5	22846.2	--
MW0053429	C32H48O5	Ganoderic acid Mf	Organic acid And Its derivatives	Organic acid And Its derivatives	581.344	512.35	11.3802	M+Na+HCOOH	5.3509	MS2-Search-Local	0.6114	rp	108026-94-4	14137634	HMDB0035330	-	-	6443.08	8212.86	9165.83	8899.52	8161.51	7900.6	6640.75	6267.69	5947.21	7084.43	6970.55	6295.01	10320.5	10268.1	9703.54	9854.1	10620.4	9407.74	12500.5	13185.1	12789	11831.9	10647.3	11852.1	9950	10058.8	10053.1	9918.66	--
MEDP0664	C10H13NO3	Tyrosine methylester	Amino acid and Its metabolites	Amino acid derivatives	262.038	195.089	1.3674	M-2H+3Na	11.0063	MS2-Search-Local	0.7028	rp	1080-06-4	70652	HMDB0029217	-	C03404	7774.25	7464.84	8232.51	8425.34	8549.59	8168.08	6699.62	6686.96	6476.45	6961.06	6501.22	6180.15	4193.61	5223.47	4357.18	3089.69	4671.23	4103.98	2371.18	2485.3	3216.62	4723.22	2630.54	3040.42	4949.52	4924.25	4889.13	4997.61	--
MEDL02284	C6H6O3	1,3,5-Trihydroxybenzene	Benzene and substituted derivatives	Phenolics	241.031	126.032	0.7425	M+H+CF3COOH	10.7648	MS1	0.5419	rp	108-73-6	359	HMDB0013675	-	C02183	233.385	605.515	461.798	504.101	553.03	548.026	653.258	381.488	805.203	859.186	506.927	650.295	2507.72	2455.5	2367.14	3049.31	2800.64	2980.9	578.058	809.543	486.918	329.05	608.293	545.788	701.058	689.354	681.957	699.18	--
MW0014197	C6H6N4O2	3-Methylxanthine	Nucleotide And Its metabolites	Nucleotide and Its metabolites	184.086	166.049	1.1753	M+NH4	7.27312	MS2-Search-Local	0.7305	rp	1076-22-8	70639	HMDB0001886	2820	C16357	625.712	720.225	621.071	706.407	779.107	695.412	1473.01	1602.5	1377.33	1726.99	1425.68	1475.07	175.53	123.605	132.191	201.565	194.901	220.174	112.829	64.2091	148.767	203.11	111.275	153.906	659.62	669.676	680.194	662.278	ko00232,ko01100
MW0127560	C3H9BrN2S	S-Ethylisothiourea hydrobromide	Benzene and substituted derivatives	Benzene and substituted derivatives	105.048	185.965	1.3652	M+H	0.240443	MS2-Search-DB	0.7217	rp	1071-37-0	200213	-	64867	-	1644.99	1859.16	2066.85	2153	2465.11	1660.63	2253.84	2668.54	1688.22	2640.45	2350.34	2628.33	2649.24	2801.34	2946.39	2928.43	3184.08	3333.2	2772.45	3246.99	3243.55	2766.04	2860.29	2913.62	2012.23	2246.27	2123.77	2162.8	--
MW0111061	C5H13N	3-Methyl-1-butylamine	Alcohol and amines	Amines	129.138	87.1048	0.5739	M+CH3CN+H	0.816793	MS2-Search-Local	0.5701	rp	107-85-7	7894	HMDB0031659	-	C02640	1321.52	1395.56	1422.59	1448.31	1474.1	1521.72	3730.06	3407.01	3255.87	3329.09	2976.77	3259.11	125.348	204.281	112.64	176.731	182.353	151.398	163.333	202.002	184.313	289.37	88.4747	236.573	1160.61	1161.56	1179.07	1167.03	--
MEDP1395	C24H47NO4	Carnitine C17:0(Heptadecanoate)	FA	CAR	397.349	413.351	7.3373	M+H-H2O	15.3063	MS2-Search-Local	0.5588	rp	106182-29-0	53477803	HMDB0006210	-	-	486.216	1047.66	3580.49	1700.37	2008.18	2856.86	265.472	3928.09	1624.48	1655.95	2907.73	3455.04	302.502	3416.09	2152.33	3389.45	3628.69	1069.32	287.795	3548.4	5025.48	4184.42	3953.17	3977.69	1336.22	1591.42	1560.81	1696.29	--
MW0005487	C20H28N2O5S	Tamsulosin	Benzene and substituted derivatives	Benzene and substituted derivatives	409.176	408.172	7.4388	M+H	8.44118	MS2-Search-DB	0.9076	rp	106133-20-4	129211	HMDB0014844	-	C07124	868.39	816.558	3852.71	2973.66	2928.1	3141.65	303.162	2825.09	255.782	2695.13	2424.82	3056.05	705.818	3673.56	3851.01	3892.41	3894.88	446.534	1716.06	5210.95	6415.6	6204.06	5991.25	5267.12	2303.42	2362.93	2230.98	2272.44	--
MW0009137	C26H43NO3	N-Oleoyldopamine	Benzene and substituted derivatives	Phenolics	418.331	417.324	11.731	M+H	4.5317	MS2-Search-DB	0.9384	rp	105955-11-1	5282106	-	43428	-	13665.9	13082.2	7385.82	13526.6	12729.6	6547.57	8294.94	8051.36	5176.42	5773.44	3666.8	7029.76	1968.13	411.566	2227.37	1921.27	2213.87	1582.54	2391.45	2218.34	1815.96	2130.44	2041.71	1923.04	6461.31	5843.02	6287.16	6362.34	--
MW0012486	C20H34O3	15-oxo-11Z,13E-eicosadienoic acid	FA	Oxidized lipids	340.287	322.251	11.7623	M+NH4	2.8791	MS2-Search-DB	0.6795	rp	105835-44-7	5283013	-	45658	-	8399.16	6460.89	8151.07	8292.69	8644.55	7430.87	7856.82	7078.03	6393.68	4996.7	5685.49	6832.49	7406.47	10263.8	10925	11659.9	10659.2	10253.5	16127.2	15712.7	14919.1	15457.7	14300.9	14585.3	10608.9	10436.5	10622.8	10589.2	--
MW0012027	C17H34O2S	10-Thiastearic acid	FA	FFA	929.665	302.228	11.0463	3M+Na	2.378	MS1	0.9439	rp	105099-89-6	128787	-	-	-	423.119	506.974	500.259	438.759	509.534	416.648	227.572	168.736	172.011	192.869	157.822	171.137	988.819	873.588	464.843	719.66	1056.63	891.428	2673.89	2092.5	2169.05	2073.37	2554.96	1991.23	1903.95	1875.51	1904.92	1885.42	--
MW0137425	C43H69NO12	Ascomycin	Heterocyclic compounds	Heterocyclic compounds	830.446	791.482	4.5788	M+K	1.83504	MS2-Search-DB	0.5327	rp	104987-12-4 | 11011-38-4	5282071	-	69307	-	6131.44	10004.1	9573.09	10551	11521.8	11393.7	10564.6	8237.72	8967.81	7187.57	7393.76	6941.75	5738.66	5517.75	6194	5972.62	6910.21	3523.55	3924.1	1880.15	2784.9	1154.3	2588.5	2074.23	6061.99	6076.55	5979.3	6026.71	--
MW0053460	C30H46O2	ganoderol A	Alcohol and amines	Alcohols	438.353	438.35	8.2082	M+	6.47064	MS2-Insilico	0.653	rp	104700-97-2	13934284	HMDB0035728	-	-	513997	558084	534433	569446	558181	562187	572276	563199	584313	558576	560708	551378	561927	542428	558424	568474	543871	574417	504959	498188	504485	466746	485511	488803	514068	516135	514949	514578	--
MW0152580	C41H53N11O12	Leucokinin I	Amino acid and Its metabolites	Amino acid derivatives	874.374	891.388	9.8116	M+H-H2O	10.7379	MS2-Insilico	0.5582	rp	104600-89-7	5491285	-	-	-	8880.1	9022.71	8938.08	8895.34	9164.94	8148.39	5942.96	4656.46	5260.77	4859.77	5732.46	6405.7	8326.06	9630.97	8842.81	9877.78	7496.24	8245.02	16755.7	21891.3	16741.2	15824.6	15189.4	15959.7	12762.9	12570.2	12616.9	12649.1	--
ZINC5158933	C25H32O4	Kazinol F	Heterocyclic compounds	Heterocyclic compounds	443.258	396.23	2.601	M+H+HCOOH	7.351	MS1	0.5962	rp	104494-35-1	184311	-	-	-	1374.86	1523.96	1285.6	545.638	2256.59	4054.11	1346.14	1454.85	852.719	1728.61	1756.56	913.741	467.876	935.752	1310.35	308.06	327.86	384.949	465.709	414.436	445.454	402.23	265.228	422.217	907.365	862.124	912.711	924.793	--
MW0124983	C25H24N2O2	1-(2-(4-Morpholinyl)ethyl)-3-(1-naphthoyl) indole	Aldehyde,Ketones,Esters	Ketones	769.379	384.184	2.6343	2M+H	8.69356	MS2-Search-DB	0.6963	rp	103610-04-4	10045570	-	45478	-	1108.02	488.242	1492.22	1674	875.481	944.807	895.896	570.247	1377.04	443.447	806.07	911.066	2810.37	3294.78	2588.86	3430.16	2839.8	2475.57	3252.19	4285.95	3749.15	3398.19	3373.06	3676.64	2142.62	2200.08	2230.54	2193.99	--
MW0010642	C24H34O6	Phyllanthin	Lignans and Coumarins	Lignans	482.253	418.236	8.4986	M+CH3CN+Na	0.569744	MS2-Search-DB	0.6736	rp	10351-88-9	358901	-	-	-	308.934	414.449	505.697	856.777	403.087	707.769	416.848	398.877	384.515	436.452	584.117	634.964	812.13	663.585	304.33	843.568	536.085	557.589	1095.54	1822.53	1754.61	1881.99	873.368	1868.87	1091.91	1142.06	1075.67	1120.92	--
MW0003330	C8H9NO	2-Phenylacetamide	Benzene and substituted derivatives	Benzene and substituted derivatives	118.066	135.068	4.1372	M+H-H2O	4.54129	MS2-Search-Local	0.7637	rp	103-81-1	7680	HMDB0010715	-	C02505	1900.23	2449.28	2339.12	2747.23	2608.02	2162.48	2448.59	2804.46	1811.48	2074	2426.34	1843	2810.95	2617.18	3172.22	1415.98	2478.8	2555.14	2884.69	2752.19	2705.99	1990.37	2947.34	2507.35	2336.69	2347.26	2401.85	2425.94	ko00360,ko01100
MW0009121	C8H11N	N-Methylbenzylamine	Benzene and substituted derivatives	Benzene and substituted derivatives	121.084	121.089	1.9175	M+	14.0023	MS2-Search-DB	0.6852	rp	103-67-3	7669	HMDB0012275	-	-	30997.2	31956.1	31271.9	32496.2	33725.4	33105.1	42033.8	39544.3	36955.4	40606.6	35540.3	37581.6	9628.99	13739	13100.3	11190.3	12651.5	10583.8	7277.72	8024.52	7551.07	6995.25	6984.91	6636.69	17971.8	18298.9	18403.6	18136	--
MW0138954	C10H10O2	Methyl cinnamate	Benzene and substituted derivatives	Benzene and substituted derivatives	163.075	162.068	9.1821	M+H	2.04325	MS2-Search-Local	0.5557	rp	103-26-4 | 1754-62-7	637520	HMDB0033833	66385	C06358	8071.97	7763.77	8799.52	7086.53	7937.32	7503.22	7921.04	8097.09	12944.6	8597.53	8374.95	8562.66	8092.21	8341.64	8659.72	8186.35	8188.3	8086.91	13727.3	8639.38	9011.76	8473.18	8657.25	9282.88	8192.02	7911.05	8259.75	8013.74	--
MW0016201	C22H42O4	Bis(2-ethylhexyl) adipate	Aldehyde,Ketones,Esters	Esters	779.573	370.308	3.4758	2M+K	8.29805	MS2-Search-DB	0.5283	rp	103-23-1	7641	HMDB0040270	-	C14240	50.8516	36.6597	54.9351	82.6693	86.6061	76.4639	620.799	696.856	614.549	726.402	854.92	777.38	6.13141	5.97193	2.40005	3.86249	0.869703	2.29505	1.97573	1.02625	1.36107	0.849933	0.217425	0.608789	206.953	210.583	204.86	207.527	--
MW0115287	C23H22N2O3S2	1-(4-Methoxy-phenyl)-2-[6-methyl-2-(2-oxo-2-p-tolyl-ethylsulfanyl)-pyrimidin-4-ylsulfanyl]-ethanone	Others	Others	411.119	438.107	4.1103	M+H-CO	0.420217	MS1	0.7396	rp	102262-30-6	1151680	HMDB0032503	-	-	1639.51	2065.74	1267.34	1740.61	2311.72	1956.6	1163.86	2269.12	2433.84	2166.89	1915.42	2074.84	2362.05	2276.11	2498.75	2156.75	2042	2334.43	1721.23	2177.3	2149.74	2501.63	2035.95	1792.49	2006.55	1936.01	2015.21	1947.42	--
MW0109060	C13H20O8S4	Pentaerythritol tetrathioglycolate	Aldehyde,Ketones,Esters	Esters	145.008	432.004	12.639	M+3H	11.8067	MS1	0.5271	rp	10193-99-4	82441	-	-	-	10570.9	12907.8	12132.4	11089.8	11589.6	12842.1	13075.3	11693.7	11721.6	12169.8	4021.58	12078.9	13592.5	12873.2	12046.3	11558.9	12250.8	11728.4	11342.8	11667.6	12287.9	12191.7	11934.7	2936.34	11823.6	11737.3	11711.2	11828.9	--
MW0127292	C4H8S	Allyl methyl sulfide	Others	Others	53.0187	88.0347	0.5727	M+H-2H2O	6.44671	MS2-Insilico	0.6036	rp	10152-76-8	66282	HMDB0031653	-	-	22570.9	24141.5	25070.5	24734.7	24200.2	25493.9	26607.5	27846.8	27362.6	27242.6	25631.4	26825.3	21733.1	21323.4	22082.7	21972.1	25234.9	23842.7	25706.1	26790.3	27323.5	33396.6	27637.5	27396.7	24411.4	24558.4	24548.8	24424.8	--
MW0120379	C19H20ClN3O4	4-Chloro-6-{5-[(2-morpholin-4-ylethyl)amino]-1,2-benzisoxazol-3-yl}benzene-1,3-diol	Benzene and substituted derivatives	Benzene and substituted derivatives	428.083	389.114	0.6791	M+K	4.41525	MS1	0.651	rp	1012788-65-6	135566415	-	45360	-	2128.71	1958.04	2007.77	2145.63	2204.5	2063.44	3158.82	3249.87	3503.83	3355.34	3415.56	3397.23	1467.59	1792.73	1446.42	1580.13	1501.7	1466.94	575.772	404.556	449.404	649.567	573.975	550.383	2219.8	2215.84	2203.93	2227.37	--
MW0114143	C17H27NO3S	Cycloxydim	Aldehyde,Ketones,Esters	Ketones	392.114	325.171	1.5763	M-2H+3Na	22.0463	MS2-Search-DB	0.6431	rp	101205-02-1 | 99434-58-9	135438605	-	-	-	1970.6	1773.88	1868.12	2023.5	2579.34	2190.87	1860.57	1818.98	1898.54	1976.18	1765.23	1996.69	72.3734	253.243	166.53	158.712	371.398	132.067	95.5101	141.574	155.903	69.0547	92.9858	90.1352	954.386	942.912	930.237	923.11	--
MW0139231	C19H12O6	Pachyrrhizin	Heterocyclic compounds	Heterocyclic compounds	337.077	336.063	8.2057	M+H	13.2515	MS2-Search-DB	0.8943	rp	10091-01-7	101277	HMDB0034049	-	-	2225.31	2501.7	2503.12	2651.32	2561.55	2683.79	2867.32	2660.61	2691.68	3053.67	2704.62	2811.71	2832.43	2511.89	2673.88	2735.59	3172.23	2203.41	834.651	572.148	369.665	350.87	846.459	769.735	4244.76	4091.97	4216.75	4219.74	--
MW0053734	C21H44NO7P	Glycerophospho-N-Palmitoyl Ethanolamine	GP	PE	454.294	453.286	8.2715	M+H	3.50623	MS2-Search-DB	0.7218	rp	100575-09-5	53393933	-	45334	-	78090.6	74487	88083.1	89143.5	91212.8	94194.6	66763.2	51828.2	55596.2	56836.3	89492.1	83470.9	59971.7	89617.7	64775.3	79149	71112.2	61917.8	178236	219560	200693	232281	193059	191888	133247	135173	135614	134393	--
MW0116050	C13H20N4O3	(R)-Lisofylline	Heterocyclic compounds	Heterocyclic compounds	281.161	280.154	2.0322	M+H	1.46975	MS2-Search-DB	0.7806	rp	100324-81-0	501254	-	45571	-	2271.78	2530.14	2926.22	2387.84	2603.56	2687.45	4590.21	2171.57	3573.46	3787.99	4157.66	2843.07	9321.97	8723.44	7996.64	9122.05	5854.68	6673.27	13186.9	11555	14177.9	12306.9	12816.3	14662.4	6965.57	7018.02	7007.37	7138.7	--
ZINC14881154	C16H30O2	9-Hexadecenoic acid	FA	FFA	255.233	254.225	10.7765	M+H	2.01688	MS2-Search-DB	0.862	rp	10030-73-6	5282745	HMDB0012328	-	-	3556.33	3657.1	3853.05	4078.59	3861.77	4732.33	4623.85	5409.16	4456.76	5388.07	4182.24	4950.05	3194.66	4306.69	3703.23	3857.2	3716.39	3309.41	1933.13	1682.06	2386.66	1724.65	2271.51	1309.9	3803.41	3871.13	3778.23	3875.23	--
MW0000302	C33H38N4O6	Irinotecan	Heterocyclic compounds	Heterocyclic compounds	587.295	586.279	2.7778	M+H	14.7312	MS2-Search-Local	0.5387	rp	100286-90-6	60838	HMDB0014900	-	C16641	1403.46	891.167	269.619	226.669	882.404	664.824	743.87	1518.81	1278.69	325.308	1403.3	1073.57	4723.4	4353.2	4927.6	3711.6	4933.22	4018.68	5959.36	6451.25	6375.33	4907.7	4968.11	4921.55	4773.38	5011.37	4933.36	4427.45	ko00983
MW0143570	C18H30O2	5beta-Estrane-3alpha,17beta-diol	Hormones and hormone related compounds	Hormones and hormone related compounds	857.663	278.225	11.5942	3M+Na	3.95075	MS1	0.9104	rp	10002-97-8	255697	-	-	-	13602.2	11896.6	12545.2	13641.6	13656.6	15305.9	14816.2	12468.1	13170.9	14082.9	13794.9	13285.2	21205.1	19968	18532.4	15778.6	14433.8	13921.5	13621	13158.5	13151	10340.2	12628.9	12522.2	19405.6	19557.9	19227	19111.4	--
MW0112836	C7H6O2	3-Hydroxybenzaldehyde	Benzene and substituted derivatives	Benzene and substituted derivatives	95.0489	122.037	1.177	M+H-CO	0.55125	MS1	0.7364	rp	100-83-4	101	-	-	C03067	955.257	1079.99	1056.03	1107.52	1168.65	998.837	2420.22	2613.26	2212.24	3017.3	2178.99	2207.47	146.793	381.887	231.82	263.586	347.366	292.537	116.838	151.06	227.58	156.785	144.904	188.22	976.383	1004.13	1041.52	1019.57	--
MW0006078	C7H8O	Benzyl alcohol	Benzene and substituted derivatives	Benzene and substituted derivatives	91.0542	108.058	1.1771	M+H-H2O	0.338792	MS2-Search-DB	0.9406	rp	100-51-6	244	HMDB0003119	-	C03485	1308.8	1445.94	1429.64	1466.85	1471.59	1296.29	3332.2	3361.63	2937.36	4028.34	2912.43	2911.83	332.366	280.524	262.823	214.369	467.105	362.84	167.587	250.545	253.029	260.155	223.471	239.563	1255.69	1274.59	1315.01	1287.26	--
MW0129290	C17H16O12S	{4-[2,3-Dioxo-3-(2,4,6-trihydroxy-3-methoxyphenyl)propyl]-2-hydroxy-6-methoxyphenyl}oxidanesulfonic acid	Organic acid And Its derivatives	Organic acid And Its derivatives	489.015	444.036	1.2539	M-H+2Na	17.9635	MS2-Insilico	0.5855	rp	-	131835144	HMDB0128847	-	-	2007.2	1761.13	1901.93	2279.25	1751.87	1795.96	1668.58	1593.46	1350.56	1418.64	1445.08	1525.61	638.279	710.064	621.068	776.873	467.832	564.8	718.136	610.43	945.085	603.331	836.146	769.498	1430.14	1419.04	1382.79	1447.44	--
MW0159445	C52H76O12	zeaxanthin bis(beta-D-glucoside)	Terpenoids	Tetraterpenes	931.484	892.534	4.3604	M+K	13.0845	MS1	0.7599	rp	-	10533723	-	-	-	9512.65	7089.74	6510.61	6081.78	5435.11	4203.57	5850.12	5251.44	3689.31	5339.24	2970.57	2751.59	22759.4	33945.7	53567.1	59172.8	64052.9	44572.8	48379.3	41298.4	50974.1	71675.3	69320.3	38125	17649.4	16098.9	17047.5	17813.8	--
MW0161190	C6H2ClO4-	trans-2-Chloro-4-carboxylatomethylenebut-2-en-1,4-olide(1-)	Heterocyclic compounds	Heterocyclic compounds	173.962	172.964	0.0236	M+H	25.4032	MS1	0.6404	rp	-	9543229	HMDB0304065	-	-	28597.1	6558.55	57028.7	45950.5	39442.2	46531.4	24313.3	44238.4	13220.2	61250.6	29332.8	30931.3	36232.7	36455.1	35228	50178.5	45553.8	51366.5	3826.09	39960.8	43342.1	45277.2	37957.8	50424	41896.9	43529.3	46822	46984.6	--
MW0161304	C28H39NO4	terpendole F	Alcohol and amines	Alcohols	473.27	453.288	8.4992	2M+H+K	0.200976	MS1	0.745	rp	-	10026949	-	-	-	248.397	415.39	311.338	319.431	168.017	160.139	323.992	138.622	331.363	223.572	190.605	288.288	432.676	621.117	412.463	453.854	362.437	209.742	1230.07	904.96	845.549	1014.26	876.596	1083.5	706.135	690.93	701.758	661.165	--
MW0164180	C23H39O6P-2	sn-3-O-(geranylgeranyl)glycerol 1-phosphate(2-)	Organic acid And Its derivatives	Phosphoric acids	713.341	442.248	9.8204	3M+Na+2K-H	5.82	MS1	0.6238	rp	-	46906032	-	-	-	4179.56	4603.49	4920.86	4710.14	4734.21	2274.07	3026.77	2441.92	2838	2684.6	2908.41	3809.64	3974.67	4368.28	4437.94	4940.52	4963.4	4566.51	7663.26	8261.02	6935.7	8280.29	7394.53	7650.08	6174.38	6312.64	6259.03	6443.13	--
MW0126302	C3H4N2	pyrazole	Heterocyclic compounds	Heterocyclic compounds	110.065	68.0374	3.0771	M+CH3CN+H	14.9134	MS2-Search-Local	0.5487	rp	-	1048	HMDB0256947	-	C00481	12358.6	14125.3	13503.3	13986.8	14328	13928.3	12415.4	12849.9	12909.7	13026.2	12628.8	12700	14091.3	14515.2	15758.4	15775	14366.8	15811.7	14754.9	15241	15318.4	13969.4	14643.2	13707.2	13131	13275.3	13268.4	13139.6	--
MW0154799	C23H36N7O19P3S	oxalyl-CoA	CoEnzyme and vitamins	CoEnzyme and vitamins	804.09	839.1	2.6887	M+H-2H2O	2.70382	MS2-Insilico	0.6047	rp	-	11966123	-	-	C00313	347.501	413.414	305.761	152.566	428.889	168.577	207.822	491.014	428.887	314.727	119.205	160.832	2742.21	2827.77	3565.72	3333.98	3672.49	3917.18	3583.08	3568.88	3575.59	3555.52	4211.47	3824.81	2036.34	2040.49	1995.35	2052.54	ko00630,ko01100
MW0154738	C18H34O2	omega-Cycloheptylundecanoic acid	FA	FFA	265.254	282.256	12.28	M+H-H2O	5.29875	MS1	0.6336	rp	-	443625	-	-	-	1578.53	1795.42	1079.15	1639.12	1306.27	1765.12	1061.6	1933.3	1739.87	1065.96	978.117	1257.59	2542.85	3181.25	3203.96	3525.17	3232.42	2470.3	4334.53	4461.5	4257.71	4245.5	3991.91	3704.43	2268.24	2331.39	2429.09	2328.5	--
MW0164869	C36H60NO11+	mycinamicin III(1+)	Heterocyclic compounds	Heterocyclic compounds	333.204	682.417	10.4321	M+2H-H2O	3.46268	MS1	0.6705	rp	-	56927792	-	-	-	1206.16	1643	1177.71	1524.8	1517.62	1668.15	1212.41	988.102	1024.61	1239.31	811.551	1000.54	1481.19	1997.66	1472.95	1911.87	1711.26	1810.7	3809.01	3363.54	3704.4	3499.82	3506.08	3887.41	1880.73	2000.33	2065.44	1976.97	--
MW0113881	C17H25NO5	methyl 2,2-dimethyl-4,6-dioxo-5-[(E)-N-prop-2-enoxy-C-propylcarbonimidoyl]cyclohexane-1-carboxylate	Aldehyde,Ketones,Esters	Esters	324.18	323.173	6.4833	M+H	0.335888	MS2-Search-DB	0.7454	rp	-	6376209	-	-	C18772	1283.91	1488.41	1646.33	2178.9	1605.2	1878.59	2473.28	2468.91	1668.87	2459.39	2076.27	2502.49	1639.69	2393.35	1978.83	1807.73	2632.41	2297.46	2477.9	1751.52	2214.05	2396.94	1529.65	2254.44	1990.37	2036	2041.44	2089.1	--
MW0149545	C55H66MgN4O6	magnesium;methyl (3R,11Z,12R,21S,22S)-16-acetyl-11-ethylidene-12,17,21,26-tetramethyl-4-oxo-22-[3-oxo-3-[(2E,6E,10E)-3,7,11,15-tetramethylhexadeca-2,6,10,14-tetraenoxy]propyl]-23,25-diaza-7,24-diazanidahexacyclo[18.2.1.15,8.110,13.115,18.02,6]hexacosa-1,5,8(26),9,13(25),14,16,18,20(23)-nonaene-3-carboxylate	Tryptamines,Cholines,Pigments	Pigments	947.475	902.483	3.7118	M-H+2Na	23.9515	MS2-Insilico	0.61	rp	-	124201686	-	-	C21435	452.088	333.262	838.411	740.292	864.75	455.721	805.471	1185.94	1281.02	1703	1377.49	1253.58	4401	4684.87	4831.23	4365.05	4888.34	4780.01	2345.66	2319.5	3095.37	2264.03	2408.14	2671.15	2641.41	2648.68	2681.2	2587.25	ko00860
MW0166719	C55H65MgN4O6-	magnesium;(11E,12R,21S,22S)-16-acetyl-11-ethylidene-3-methoxycarbonyl-12,17,21,26-tetramethyl-22-[3-oxo-3-[(2E,6E,10E)-3,7,11,15-tetramethylhexadeca-2,6,10,14-tetraenoxy]propyl]-23,25-diaza-7,24-diazanidahexacyclo[18.2.1.15,8.110,13.115,18.02,6]hexacosa-1,3,5,8(26),9,13(25),14,16,18,20(23)-decaen-4-olate	Tryptamines,Cholines,Pigments	Pigments	924.469	901.476	4.0148	M+Na	2.72155	MS1	0.6864	rp	-	122706066	-	-	-	2267.93	2322.12	2221.66	2460.3	2773.03	2993.83	6578.51	6192.71	6363.12	6948.57	6731.29	7488.1	277.897	1097.64	938.399	1447.63	1080.34	744.017	84.5298	165.269	243.453	207.056	29.2622	70.9621	2663.95	2674.99	2713.43	2720.56	--
MW0127030	C30H48N2O12	levalbuterol tartrate	Others	FDA	504.267	628.321	2.563	M-2H+3K	4.91036	MS2-Search-Local	0.68	rp	-	10349032	-	-	-	270.091	920.839	359.907	1337.14	221.059	2016.91	1273.31	2068.15	969.185	2470.96	2470.33	1334.17	3757.58	4217.03	2862.78	2498.94	3351.39	4273.25	2729.24	3457.76	3259.97	3051.45	3623.59	3367.49	2090.36	2088.82	1906.6	2184.69	--
MW0054152	C34H60N7O17P3S	isotridecanoyl-CoA	CoEnzyme and vitamins	CoEnzyme and vitamins	946.296	963.298	4.3468	M+H-H2O	2.08184	MS2-Insilico	0.5398	rp	-	70680281	HMDB0112243	-	-	3811.21	3173.82	4589.36	3208.81	3117.28	3288.98	2643.94	2296.49	3621.54	2803.4	3076.77	3311.78	6.50399	937.665	41.3185	327.421	810.309	68.4504	16.5773	142.136	331.385	389.113	29.1886	187.981	2551.03	2487.42	2540.2	2500.66	--
MW0164984	C23H31N2O2+	fumigaclavine C(1+)	Heterocyclic compounds	Heterocyclic compounds	390.227	367.239	7.665	M+Na	3.88325	MS1	0.6618	rp	-	70678782	-	-	-	866.052	1135.53	942.044	1117.5	1130.87	1099.19	96.3847	147.857	121.56	47.0671	101.741	154.671	4.05698	16.087	25.2823	7.60678	8.32739	11.0298	5.76514	15.7504	11.4101	2.14779	26.6519	35.0773	133.548	138.633	126.707	133.823	--
MW0108425	C26H39N3O7	ethyl (E,4S)-4-[[3-hydroxy-2-[[(2S)-2-[(3-hydroxy-2-methylbenzoyl)amino]-3-methylbutanoyl]amino]propanoyl]amino]-6-methylhept-2-enoate	Alcohol and amines	Amines	506.289	505.279	5.2568	M+H	6.70612	MS2-Search-DB	0.9057	rp	-	91746176	-	64627	-	64.911	97.1781	25.4744	135.416	138.506	154.762	147.484	183.875	85.8082	106.328	38.9525	123.945	2481.92	4243.17	3176.3	3943.49	2706.99	3253.22	5198.88	4465.84	4710.44	4825.36	5212.89	5620.56	2193.86	2291.15	2316.86	2426.99	--
MW0164524	C45H48CoN4O16-8	cobalt(2+)	CoEnzyme and vitamins	CoEnzyme and vitamins	998.209	959.24	4.3147	M+K	1.32459	MS1	0.718	rp	-	52940173	-	-	-	1187.09	682.213	1375.52	1065.6	1016.76	1455.31	895.775	1045.72	861.053	1430.36	679.722	1112.87	5164.24	7653.58	7565.77	9896.42	17693.9	13327	7302.31	8947.12	6705.69	12181.2	8479.48	8401.02	4512.82	4291.42	4487.43	4436.11	--
MW0152656	C12H18CaO14	calcium;(2R,3S,4R,5S)-2,3,4,5-tetrahydroxy-6-oxohexanoate	Organic acid And Its derivatives	Organic acid And Its derivatives	651.027	426.032	0.5573	3M+H+Na	0.577656	MS1	0.7358	rp	-	46173898	-	-	C17388	581.324	1265.47	984.406	700.375	781.496	1060.27	1104.6	290.584	1063.47	372.466	175.95	511.528	1642.16	459.756	1598.4	1443.21	1579.9	1543.33	2059.05	2264.79	2456.38	3370.47	2415.51	2574.97	1330.13	1214.89	1318.52	1362.77	--
MW0159526	C41H74N10O11S	beta-Amyloid (33-42)	Amino acid and Its metabolites	Small Peptide	915.548	914.526	4.3617	M+H	7.73706	MS1	0.5896	rp	-	-	-	-	-	714.84	666.928	671.063	430.559	283.946	888.099	178.084	517.4	548.371	415.377	316.088	674.989	6922.78	6844.16	5997.43	8637.04	6131.39	9558.72	10007.5	9718.03	8705.84	8426.44	11528.7	11003.7	2926.04	2631.45	2964.39	2760.83	--
MW0146609	C31H25N3O7	benzyl 4-(1,3-dioxoisoindolin-2-yl)-2',2'-dimethyl-3',5-dioxo-2',3',4,5-tetrahydro-3H-spiro[furan-2,9'-imidazo[1,2-a]indole]-1'(9a'H)-carboxylate	Heterocyclic compounds	Indole and Its derivatives	552.178	551.169	4.114	M+H	0.851317	MS2-Search-DB	0.7957	rp	-	-	-	96321	-	3399.14	3937.65	4002.75	4108.16	4249.2	4587.88	4281.01	4701.74	4248.95	4517.74	4477.24	4084.35	3968	4129.19	4604.17	4329.78	4262.67	4894.67	3948.95	3806.77	4636.56	4174.09	4164.41	4239.61	3658.75	3663.68	3734.5	3693.34	--
MW0160315	C11H16N5O11P3	[[(1S,4R)-4-(2-amino-6-oxo-3H-purin-9-yl)cyclopent-2-en-1-yl]methoxy-hydroxyphosphoryl] phosphono hydrogen phosphate	Others	Others	602.014	487.006	2.1451	M+H+CF3COOH	8.04411	MS1	0.5844	rp	-	452506	HMDB0061723	-	-	33.3038	59.7412	74.3409	63.0387	69.7931	54.4204	342.422	368.56	344.286	342.013	331.963	362.565	0.236616	5.87175	2.54659	1.77462	0.248447	4.2236	3.94591	0.473231	3.63589	1.01637	1.18308	1.75042	99.9324	105.396	99.9224	106.411	--
MW0140889	C43H61N9O9S	[Glp5,(Me)Phe8,Sar9] Substance P (5-11)	Others	Others	880.447	879.431	2.7615	M+H	7.62362	MS1	0.5915	rp	-	-	-	-	-	379.968	406.268	364.577	584.602	681.307	705.228	1384.78	1015.02	1158.76	1044.42	1120.42	1513.59	62.4943	57.3992	90.4664	99.3452	78.6551	203.873	36.8995	81.7794	109.821	85.2349	82.355	57.591	312.936	339.572	338.254	333.348	--
MW0104295	C36H68O15	[3-Hydroxy-1-[3-hydroxy-1-oxo-1-(2,3,4,5,6-pentahydroxyhexoxy)decan-5-yl]oxy-1-oxodecan-5-yl] 3,5-dihydroxydecanoate	Alcohol and amines	Alcohols	779.429	740.456	3.4739	M+K	8.34371	MS1	0.8294	rp	-	44715195	-	-	-	37.7388	44.0014	53.2714	65.7936	64.1926	70.673	524.591	537.625	526.658	600.296	690.732	607.536	7.64713	0.531083	2.86323	2.94915	2.41681	0.748402	1.20171	1.57208	0.987115	2.55254	4.80157	3.15878	203.763	197.536	208.393	204.689	--
MW0012846	C26H50NO7P	[2-hydroxy-3-[(9Z,12Z)-octadeca-9,12-dienoyl]oxypropyl] 2-(trimethylazaniumyl)ethyl phosphate	GP	PC	542.323	519.332	8.196	M+Na	0.942782	MS2-Search-DB	0.8585	rp	-	11988421	HMDB0010386	-	-	32569.8	32596.7	36489.7	34603.9	37097.2	34646.4	26092	18421	18800.6	20437.4	24502.3	26059.1	39059.6	54028.5	35942.7	37812	32303.3	32719.2	255818	264373	271838	264714	277984	275012	127098	127727	127246	127951	--
MW0162977	C51H86O15	[2-[(9Z,12Z,15Z)-octadeca-9,12,15-trienoyl]oxy-3-[3,4,5-trihydroxy-6-[[3,4,5-trihydroxy-6-(hydroxymethyl)oxan-2-yl]oxymethyl]oxan-2-yl]oxypropyl] (9Z,12Z)-octadeca-9,12-dienoate	GL	TG	977.57	938.597	8.6058	M+K	1.41434	MS1	0.9659	rp	-	25244865	-	-	-	1585.77	1547.15	1636.74	1843.38	1761.84	1538.98	1999.43	1144.97	1525.12	1557.53	1749.54	1727.47	1536.85	2117.73	2023	1941.81	1871.26	1409.91	2883.41	2756.51	3154.92	2988.4	3096.99	3256.07	2579.35	2578.97	2545.3	2586.44	--
MW0016886	C49H80O3	[10,13-dimethyl-17-(6-methylheptan-2-yl)-2,3,4,7,8,9,11,12,14,15,16,17-dodecahydro-1H-cyclopenta[a]phenanthren-3-yl] (E)-11-(3,4-dimethyl-5-pentylfuran-2-yl)undec-10-enoate	FA	CE	717.605	716.611	2.9077	M+H	20.8357	MS2-Insilico	0.5022	rp	-	131819641	HMDB0112198	-	-	2679.96	2680.43	3534.09	3405.82	3399.2	3519.51	3813.48	3683.01	3397.15	3754.64	3670.71	4376.58	1372.7	2402.95	2301.04	2041.63	2000.3	2213.01	979.767	1561.51	1112.71	999.684	1157.2	1414.08	2437.34	2466.87	2484.42	2462.7	--
MW0111317	C9H18N2O4S	[(E)-(3,3-dimethyl-1-methylsulfonylbutan-2-ylidene)amino] N-methylcarbamate	Aldehyde,Ketones,Esters	Ketones	297.108	250.099	1.1463	M+H+HCOOH	1.81975	MS1	0.7065	rp	-	5361039	-	-	-	666.244	287.642	686.113	526.44	650.984	712.733	977.528	474.769	906.2	1285.81	1032.57	1265.55	270.705	149.666	189.3	360.158	333.664	94.7212	54.7897	143.011	91.781	116.28	70.1702	55.2539	357.797	393.171	425.273	393.817	--
MW0138857	C32H31O15+	[(3S,6S)-6-[5,7-dihydroxy-2-(4-hydroxy-3,5-dimethoxyphenyl)chromenylium-3-yl]oxy-3,4,5-trihydroxyoxan-2-yl]methyl (E)-3-(3,4-dihydroxyphenyl)prop-2-enoate	Flavonoids	Anthocyanidins	654.17	655.166	3.5714	M+	22.3702	MS2-Search-DB	0.5894	rp	-	44256989	-	47151	-	365.088	402.199	168.905	381.903	177.33	385.297	403.952	595.465	544.082	447.857	29.7589	423.942	6833.45	6328.93	7123.31	6746.77	5943.51	6732.51	4594.39	5974.53	5887.7	4657.33	5360.12	5390.48	4564.9	4617.05	4583.8	4588.5	--
MW0141696	C49H100O14P2	[(2S)-2,3-bis(3,7,11,15-tetramethylhexadecoxy)propyl] [(1S,2R,3S,4S,5R,6R)-2,3,4,6-tetrahydroxy-5-phosphonooxycyclohexyl] hydrogen phosphate	GP	PI	975.651	974.659	8.6254	M+H	15.2182	MS1	0.7336	rp	-	72734317	-	-	C20642	2667.67	2753.42	4030.35	3303.39	3021.68	3070.97	3737.04	2311.87	2422.84	2673.15	3164.94	3173.52	1709.95	2880.31	1816.07	2064.26	2216.41	1013.27	5762.43	7618.46	6317.52	7045.31	5453.67	5499.73	4766.81	4740.11	4788	4816.04	--
MW0015564	C34H47NO11	[(1S,6S,7S,8R,9R,13R,14R,16S,18R)-8-acetyloxy-11-ethyl-5,7,14-trihydroxy-6,16,18-trimethoxy-13-(methoxymethyl)-11-azahexacyclo[7.7.2.12,5.01,10.03,8.013,17]nonadecan-4-yl] benzoate	Benzene and substituted derivatives	Benzene and substituted derivatives	646.324	645.315	8.2398	M+H	2.87944	MS2-Search-DB	0.8085	rp	-	91746192	-	-	-	11002.8	8910.01	10611.2	10205.4	10612	10028.6	11101.8	10799.6	10654.7	10696.5	10048	9896.24	11173.3	10636.1	10953.5	5653.82	6469.22	10763.7	9332.15	9179.44	8745.87	9350.35	8838.33	8977.63	10192	10194.3	10226.3	10140.5	--
ZINC85508495	C37H46O15	[(1S,2S,3R,4S,7R,9S,10S,11S,12R,15S)-4,9,11,15-tetraacetyloxy-1-hydroxy-12-(2-hydroxyacetyl)oxy-10,14,17,17-tetramethyl-6-oxatetracyclo[11.3.1.03,10.04,7]heptadec-13-en-2-yl] benzoate	Benzene and substituted derivatives	Benzene and substituted derivatives	769.25	730.284	4.0289	M+K	8.66628	MS1	0.5742	rp	-	5318131	-	-	-	690.861	805.98	1070.56	1271.57	870.31	852.679	3143.16	2862	2607.53	2725.08	2785.48	3362.56	187.093	423.704	389.075	602.92	738.273	346.526	79.9516	137.784	179.742	94.3117	65.2623	54.3558	1046.52	1076.33	1094.38	1060.08	--
MW0159465	C55H74N4O6Zn	Zinc bacteriochlorophyll a	Heterocyclic compounds	Heterocyclic compounds	951.51	950.49	3.804	M+H	5.67974	MS2-Insilico	0.7796	rp	-	11953967	-	-	C11851	522.071	485.743	355.554	280.12	570.438	510.447	1049.12	822.196	743.32	689.214	706.474	408.719	14.3357	13.9964	45.1965	28.1339	6.42188	14.3257	10.8369	6.27917	15.9724	11.6397	10.3254	10.7031	255.598	256.35	268.637	249.946	ko00860
MW0159242	C16H31N3O4	Val-Val-Leu	Amino acid and Its metabolites	Small Peptide	330.239	329.231	11.7767	M+H	3.30959	MS2-Search-DB	0.8147	rp	-	44230570	-	15881	-	6968.81	7964.38	7734.91	3496.89	7868.81	5277.88	6979.93	7331.92	6055.68	5034.37	6292.58	6041.68	7442.67	7718.21	9362.27	8123.15	1658.22	5522.08	7453.71	11070	7884.47	9812.77	9669.56	6101.22	6706.64	5467.3	6315.32	6756.08	--
MW0159212	C30H44N8O8	Val-Tyr-Gln-His-Val	Amino acid and Its metabolites	Small Peptide	645.351	644.328	10.1522	M+H	18.7621	MS2-Search-DB	0.6725	rp	-	-	-	264369	-	10862.6	11643.2	10425.6	10140.5	10727.7	10292.6	12232.3	10430.5	10282	10773.4	13807.7	13154.1	8935.25	9426.16	9104.19	8673.99	8013.12	8550.46	16960.6	17116.4	17552	16620.9	18000.9	17963.5	14719.1	14714.1	15178.2	15131.7	--
MW0159209	C18H26N4O6	Val-Tyr-Asn	Amino acid and Its metabolites	Small Peptide	417.178	394.185	1.8249	M+Na	12.9536	MS2-Search-DB	0.7168	rp	-	145459072	-	23417	-	1306.57	1421.35	1338.44	1305.8	1497.26	1457.67	833.803	45.325	917.059	905.364	1037.33	817.582	5164.12	6589.34	6589.99	6894.42	6830.57	7180.05	4677.75	4325.12	4939.45	4902.11	5135.59	5152.81	3307.98	3309.27	3272.79	3298.36	--
MW0159193	C24H39N5O7	Val-Thr-Tyr-Lys	Amino acid and Its metabolites	Small Peptide	527.32	509.285	2.3893	M+NH4	1.46972	MS2-Search-DB	0.723	rp	-	-	-	246267	-	629.08	576.035	707.604	793.704	853.074	966.347	683.758	627.36	658.223	721.631	649.044	671.199	5.37104	8.0508	5.25612	11.1904	4.66267	9.32539	10.0036	12.6034	17.803	11.5297	7.12119	23.0591	247.599	216.246	227.246	241.429	--
MW0159147	C15H27N3O4	Val-Pro-Val	Amino acid and Its metabolites	Small Peptide	314.216	313.2	11.254	M+H	22.7715	MS2-Search-DB	0.8181	rp	-	10358218	-	16064	-	890.912	1322.29	1274.3	1198.76	1427.6	623.135	902.214	1255.96	1484.47	1169.22	1301.29	2220.48	2611.7	2822.26	2636.46	2215.31	2647.57	2957.63	4259.49	3936.43	4671.22	4315.52	3836.01	3936.02	2801.61	2782.11	2823.21	2784.52	--
MW0110365	C16H30N4O4	Val-Pro-Lys	Amino acid and Its metabolites	Small Peptide	702.477	342.227	2.63	2M+NH4	17.4219	MS2-Search-DB	0.6039	rp	-	145459026	-	18288	-	52.9792	15.5062	195.119	124.481	45.2263	315.078	143.087	98.7873	65.4704	341.606	384.251	6.15937	289.448	1179.55	1041.41	317.23	1245.14	1020.39	2365.54	3081.02	2081.48	2005.04	1979.24	1364.11	819.031	774.854	816.485	840.148	--
MW0159140	C26H44N6O8	Val-Pro-Glu-Pro-Lys	Amino acid and Its metabolites	Small Peptide	569.343	568.322	8.2784	M+H	24.2427	MS2-Search-DB	0.7471	rp	-	-	-	264417	-	2303.32	2574.24	2382.76	2253.95	2456.51	2184.98	1878.84	1858.36	1734.19	1586.3	1764.36	1858.59	2224.39	2583.4	2604.2	2725.72	2454.93	1292.29	12348.8	11900	12046.2	13707	12218.7	11779.5	5387.75	5485.8	5426.7	5495.97	--
MW0159128	C33H44N6O7	Val-Phe-Pro-Phe-Gln	Amino acid and Its metabolites	Small Peptide	654.375	636.327	10.001	M+NH4	23.0111	MS2-Search-DB	0.6116	rp	-	-	-	264257	-	2210.98	2467.1	2669.81	2783.82	3084.51	2719.91	306.516	311.481	442.593	285.874	391.389	675.762	3197.61	3489.02	3301.73	3908.76	3225.32	3268.96	11945	12254.7	12469.7	12470.3	12137.6	11366.5	5386.06	5387.37	5372.87	5371.97	--
MW0110361	C20H32N6O4	Val-Phe-Arg	Amino acid and Its metabolites	Small Peptide	462.278	420.248	7.5746	M+CH3CN+H	3.74089	MS2-Search-DB	0.6479	rp	-	57172821	-	20797	-	4800.04	4246.36	5286.57	4910.27	5133.53	5328.04	5270.51	6002.83	4936.2	5892.56	6465.19	6310.62	6387.3	5980.8	6387.51	6192.45	9829.55	5949.57	5004.96	5433.74	7179.01	8711.88	6311.22	6160.19	2698.1	2799.95	2774.67	2760.41	--
MW0159096	C20H32N4O4	Val-Lys-Phe	Amino acid and Its metabolites	Small Peptide	823.443	392.242	3.8125	2M+K	7.85616	MS2-Search-DB	0.6768	rp	-	145458983	-	16175	-	108.98	150.415	150.13	180.696	207.318	410.028	717.389	775.771	727.005	749.213	796.339	795.439	22.2201	12.0217	19.2135	11.7762	15.0206	11.3687	23.4459	12.7202	21.8538	13.8519	16.2515	14.0985	305.099	307.426	297.767	307.641	--
MW0159088	C16H30N4O6	Val-Lys-Glu	Amino acid and Its metabolites	Small Peptide	416.251	374.216	3.1201	M+CH3CN+H	2.03904	MS2-Search-DB	0.6992	rp	-	145458979	-	22270	-	1318.92	1637.58	1385.2	1612.03	1683.59	1506.05	5137.58	5245.35	4885.15	4627.8	5153.75	6270.22	628.323	1465.73	822.704	266.438	566.843	417.292	584.577	776.364	741.633	412.864	252.766	358.919	2032.89	2093.33	2120.18	2081.99	--
MW0159078	C20H37N5O8	Val-Leu-Thr-Gly-Ser	Amino acid and Its metabolites	Small Peptide	476.278	475.264	7.6086	M+H	10.1224	MS2-Search-DB	0.7651	rp	-	-	-	264169	-	41773.8	40365.7	66032.8	51975.8	50805.2	53134.1	31868.9	28251.3	28157.3	31965.8	31847.9	35128.6	32179.8	73415.8	44504.9	35724.9	30433	26560.8	99138.4	118641	103798	88885.3	95572.3	104304	41360.3	39370.7	42900.5	33431.5	--
MW0159058	C29H43N5O10	Val-Leu-Asp-Phe-Glu	Amino acid and Its metabolites	Small Peptide	622.312	621.301	10.0246	M+H	1.36737	MS2-Search-DB	0.7527	rp	-	-	-	264828	-	1743.98	2213.95	1930.87	1010.64	1757.08	1937.19	2861.58	2695.25	3232.68	2767.92	3340.53	3079.39	1473.18	1483.91	954.75	1360.72	1474	920.754	4442.71	4794.28	4072.78	4522.26	4810.93	4343.12	3290.3	3325.43	3383.25	3321.39	--
MW0159054	C26H49N5O6	Val-Leu-Ala-Leu-Leu	Amino acid and Its metabolites	Small Peptide	527.383	527.368	9.7596	M+	18.0017	MS2-Search-DB	0.6537	rp	-	-	-	264079	-	2946.81	3906.76	4757.53	4673.57	5248.9	4185.78	2005.29	1387.86	1503.44	2468.79	2971.58	3025.55	4620.73	5777.93	4201.88	5610.08	5322.88	4435.76	16076	19739.8	18161.4	18674	16583.9	17829.9	8986.86	9092.34	8743.72	9071.03	--
MW0159046	C25H46N6O7	Val-Ile-Pro-Lys-Ser	Amino acid and Its metabolites	Small Peptide	619.264	542.343	1.8253	M-H+2K	4.31339	MS2-Search-DB	0.6454	rp	-	-	-	264643	-	2101.37	2475.66	1232.7	2370.52	2359.17	1934.59	1756.89	3448.92	1387.26	3465.23	1417.54	1467.66	1524.09	2125.79	1223.23	1284.66	1254.37	2173.04	645.631	484.812	809.591	187.433	200.493	1043.21	1043.19	1158.03	1134.51	1086.97	--
MW0159029	C25H34N6O7	Val-His-Phe-Glu	Amino acid and Its metabolites	Small Peptide	531.264	530.249	11.5631	M+H	14.0368	MS2-Search-DB	0.8656	rp	-	-	-	241962	-	761.783	727.599	1007.39	1160.74	1175.11	973.887	751.245	686.614	888.713	820.83	1161.13	1116.74	1252.03	1585.02	1340.5	1227.55	1407.8	1901.25	1810.05	2145.4	1878.01	2222.99	2324.39	1970.88	2003.6	2096.27	2065.03	2121.46	--
MW0159266	C29H56N12O7	Val-Gly-Val-Arg-Val-Arg	Amino acid and Its metabolites	Small Peptide	685.44	684.439	11.5628	M+H	9.48581	MS1	0.5612	rp	-	-	-	-	-	29826.3	32213.6	23146.5	28271	38135.8	26001.9	24698.4	21658.3	20103	21399	22001.1	20998.6	33650.8	27333.1	24665.6	22360.1	22707.4	17613.7	11118.5	14681	10004.1	28587.4	11258.6	14341.4	31581.1	30091.6	31364.9	26816	--
MW0159000	C19H32N4O10	Val-Glu-Thr-Glu	Amino acid and Its metabolites	Small Peptide	477.22	476.212	11.2474	M+H	0.215985	MS2-Search-DB	0.7501	rp	-	-	-	241002	-	3607.91	3726.28	4374.29	4230.31	4012.86	3843.67	5221.33	5006.04	4431.42	4352.48	4207.17	4890.55	6092.4	6720.01	6115.57	5759.19	5972.09	6690.12	7944	7545.32	7820.4	9275.27	6714.81	7344.99	7744.01	7755.86	7752.21	7654.82	--
MW0158979	C26H47N9O9	Val-Glu-Arg-Gln-Val	Amino acid and Its metabolites	Small Peptide	630.357	629.35	3.8038	M+H	2.44524	MS2-Search-DB	0.8877	rp	-	-	-	265024	-	1782.53	1260.89	1712.26	1253.14	2053.9	2640.01	4687.57	3829.66	4464.07	5246.05	3588.11	6155.84	2188.86	2243.28	2013.22	1145.92	1999.49	2555.94	607.085	1683.35	2313.77	623.991	1071.4	1640.81	1723.74	1750.23	1790.84	1823.59	--
MW0110339	C10H19N3O4	Val-Gln	Amino acid and Its metabolites	Small Peptide	288.182	245.138	5.9252	M+CH3CN+H	7.57209	MS2-Search-Local	0.5763	rp	-	5253209	-	23738	-	3626.65	3034.6	3211.26	3706.09	3530.01	3700.02	3764.39	3818.72	4070.74	3490.4	4005.41	4435.08	1121.36	1444.18	1594.02	2262.66	2209.43	1761.14	2548.89	2715.04	3383.08	3314.74	2817.91	2880	2930.32	3058.11	3019.51	3005.76	--
MW0158946	C26H37N5O12	Val-Asp-Thr-Asp-Tyr	Amino acid and Its metabolites	Small Peptide	612.271	611.244	9.6702	M+H	19.8162	MS2-Search-DB	0.6691	rp	-	-	-	264131	-	1895.8	1324.69	1815.44	1852.98	2172.66	1167.38	2340.32	2239.5	1708.41	2415.95	2662.24	2380.44	2621.74	2765.14	2637.49	2987.54	2883.87	2667.89	963.53	1115.8	1034.01	1097.2	1148.05	1063.26	2177.05	2552.99	2667.22	2576.9	--
MW0158928	C27H41N7O9	Val-Asn-Tyr-Val-Asn	Amino acid and Its metabolites	Small Peptide	608.307	607.297	2.827	M+H	5.11356	MS2-Search-DB	0.7539	rp	-	-	-	264362	-	2033.72	2033.13	1755.18	2146.1	2857.23	2184.94	4676.18	5743.85	4534.71	4590.05	5139.9	4926.8	1441.32	1472.03	1562.97	873.548	1643.51	1095.61	927.16	817.694	1127.2	824.929	530.655	832.094	2782.54	3014.09	3001.73	3072.66	--
MW0158892	C25H45N9O9	Val-Arg-Gln-Val-Asp	Amino acid and Its metabolites	Small Peptide	616.339	615.334	2.3752	M+H	1.53836	MS2-Search-DB	0.7444	rp	-	-	-	264497	-	193.75	439.237	275.545	203.72	655.741	119.882	420.353	67.432	274.239	147.566	1033.8	1041.62	7998.94	9053.21	8709.16	9122.96	7638.01	9303.41	8182.35	8779.71	9858.38	7395.14	8062.4	8184.57	5490.33	5644.68	5621.35	5753.09	--
MW0158778	C17H27N3O23P2S2	UDP-N-acetyl-alpha-D-galactosamine 4,6-bissulfate	Nucleotide And Its metabolites	Nucleotide and Its metabolites	682.002	766.995	3.4735	M+H-C3H2O3	15.3847	MS1	0.7317	rp	-	23724477	-	-	C04589	29.1951	32.1974	36.8805	50.2018	82.5305	53.0849	383.418	506.768	426.078	562.171	513.247	479.369	5.97399	9.74248	9.07421	3.25507	5.15709	0.618461	2.0219	5.7838	1.60566	7.60197	0.356805	6.77365	127.234	128.912	128.737	127.569	--
MW0162203	C14H22N3O15P2-	UDP-4-amino-4-deoxy-beta-L-arabinopyranose(1-)	Nucleotide And Its metabolites	Nucleotide and Its metabolites	403.005	534.053	0.6709	M+H-C5H8O4	8.64379	MS1	0.5745	rp	-	25201108	-	-	-	5145.43	5293.28	5029.7	4883.47	4507.59	4882.61	4030.38	4119.51	3702.3	3577.15	3935.81	3796.43	2570.91	2891.88	3060.74	2810.23	3083.79	2798.24	1510.81	1594.66	2038.51	1415.64	1664.88	1448.8	3511.02	3620.18	3631.69	3526.22	--
MW0158716	C26H26N2O8	TyrMe-TyrMe-OH	Amino acid and Its metabolites	Small Peptide	495.171	494.169	11.0704	M+H	12.7301	MS2-Search-DB	0.5966	rp	-	-	-	65100	-	1092.28	1726.91	1107.74	1562.77	1752.47	1413.57	827.727	915.943	1288.13	1568.56	1385.98	1381.13	2079.51	1944.87	1964.98	1957.91	2371.57	2143.74	1972.55	3524.14	3024.09	2696.15	3638.76	3112.58	2882.5	2942.17	2897.56	2944.62	--
MW0158664	C19H27N3O7	Tyr-Val-Glu	Amino acid and Its metabolites	Small Peptide	410.191	409.185	11.0488	M+H	5.66628	MS2-Search-DB	0.7133	rp	-	145458806	-	19518	-	5110.03	5906.99	5632.03	5413.34	5667.59	5463.64	4437.13	3652.54	4326.65	3805.63	3355.77	3886.58	7036.63	7191.06	7014.51	6839.3	7513.46	7313.39	15806.2	13119.6	13433.6	12382.5	14628	13287.1	10940.3	10747.8	10855.3	11005.2	--
MW0158594	C25H28N4O5	Tyr-Pro-Trp	Amino acid and Its metabolites	Small Peptide	465.221	464.206	12.1416	M+H	19.2654	MS2-Search-DB	0.6878	rp	-	11754180	-	16012	-	9768.17	9640.16	8716.96	9154.02	9422.23	8892.89	8130.06	9268.65	10124.7	9089.76	8131.99	9027.55	10441.5	9333.93	10906.8	10952.3	9569.96	10228.5	8171.57	9687.28	7619.36	9029.14	8611.08	7230.92	9277.69	9238.53	9287.35	9282.22	--
MW0158564	C28H37N7O8	Tyr-Phe-Asp-Arg	Amino acid and Its metabolites	Small Peptide	622.257	599.27	0.8521	M+Na	2.2716	MS1	0.6963	rp	-	-	-	257133	-	1113.63	1378.54	1178.32	940.611	1144.24	1186.69	2139.01	2015.73	1869.18	1911.12	1724.85	1497.17	785.338	1118.9	1309.96	759.434	1181.05	823.773	551.593	574.009	659.477	731.701	510.486	418.251	1356.71	1337.36	1236.04	1283.92	--
MW0158529	C25H41N7O7	Tyr-Leu-Thr-Arg	Amino acid and Its metabolites	Small Peptide	524.288	551.307	2.901	M+H-C2H4	8.61034	MS1	0.5751	rp	-	-	-	259413	-	1010.54	962.42	906.991	940.408	2091.83	1170.27	1566.02	2162.1	1896.68	1677.13	2906.6	2026.05	1588.71	2048.3	1577.84	662.974	1984.26	2344.98	1135.97	1445.37	1648.79	1214.71	1466.36	1199.95	1647.95	1630.79	1691.84	1669.69	--
MW0158492	C24H27N5O6	Tyr-His-Tyr	Amino acid and Its metabolites	Small Peptide	482.212	481.196	12.0935	M+H	18.6809	MS2-Search-DB	0.6777	rp	-	101250814	-	19720	-	3521.32	3446.5	3518.41	4005.74	3854.52	3529.49	5450.54	5588.12	4912.31	4893.94	4723.04	5560.18	3050.35	2996.72	3208.63	3574.19	3320.72	3382.14	1462.31	1852.81	1512.57	2243.35	1632.2	1814.71	3731.97	3757.43	3706.64	3755	--
MW0158484	C21H29N5O5	Tyr-His-Leu	Amino acid and Its metabolites	Small Peptide	432.222	431.217	0.7253	M+H	5.77294	MS2-Search-DB	0.7211	rp	-	44538194	-	19005	-	36697.6	4510.23	34239.1	2270.73	9390.81	48038.5	14287.7	13680.2	31667.4	37499	20546.2	37628.9	79841.1	87509	108109	85625.9	93924.1	77379.7	131984	21121.1	120223	123003	119736	146023	23829.4	52657.1	48151.3	47357.3	--
MW0158483	C26H36N6O8	Tyr-His-Ile-Glu	Amino acid and Its metabolites	Small Peptide	627.213	560.26	10.7676	M-2H+3Na	5.68868	MS2-Search-DB	0.6851	rp	-	-	-	258022	-	1711.72	1578.37	2315.03	2470.09	1555.06	1358.54	1694.07	1839.85	1917.81	2895.15	3370.76	3110.6	1224.69	1503.92	1749.7	1392.93	1683.72	1690.46	704.233	737.432	808.748	451.407	772.592	474.775	3098.39	3112.1	3082.06	2872.49	--
MW0158476	C27H42N12O6	Tyr-His-Arg-Arg	Amino acid and Its metabolites	Small Peptide	631.336	630.335	9.8228	M+H	11.5412	MS2-Search-DB	0.7143	rp	-	-	-	258173	-	13235.6	15072.2	15045.8	14244.8	13979.1	14848.4	9173.73	7652.47	8586.19	8006.68	10023.2	10040.4	13170.4	14678.2	13853.8	15311.2	15315.8	14048	36134.4	28432.8	25867	25426.6	36417.9	38696.9	21290.5	21974.4	21819.2	22112.6	--
MW0158461	C33H46N6O11	Tyr-Glu-Lys-Thr-Tyr	Amino acid and Its metabolites	Small Peptide	702.311	702.322	2.6262	M+	17.6011	MS2-Search-DB	0.6396	rp	-	-	-	264938	-	121.519	138.532	254.784	47.3922	56.2726	237.802	212.565	272.763	142.083	106.189	249.953	321.183	878.674	2033.87	1679.58	666.299	1437.85	1349.98	3099.51	3891.86	2995.36	3284.1	2992.38	2097.18	1418.06	1471.42	1525.25	1473.8	--
MW0158453	C32H41N5O12	Tyr-Glu-Asp-Tyr-Val	Amino acid and Its metabolites	Small Peptide	688.284	687.275	8.789	M+H	0.710918	MS2-Search-DB	0.7599	rp	-	-	-	264827	-	11703.2	10890.3	12006.5	12861.2	12022.6	16813.3	12319.1	12623.9	17400.5	18460.5	16206	13411.3	12376.8	11854.3	13083.6	11879	12967.8	14884.3	10833	8653.93	9430.63	9110.51	9765.39	9185.43	11215.2	11690.8	11561.1	11529.1	--
MW0158433	C19H27N5O7	Tyr-Gln-Gln	Amino acid and Its metabolites	Small Peptide	438.198	437.191	8.0004	M+H	1.64048	MS2-Search-DB	0.8977	rp	-	145458619	-	20796	-	17943.4	8402.83	32288.8	11355.9	33561.5	28011.6	8497.59	30703.1	7726.67	24388.9	29206.9	12746.9	11246.3	29965.8	30118.3	34570.4	20548.9	9989.08	6029.51	14129.3	43878.3	41852	33575.1	33407.8	20711.1	20362.7	20831.7	21265.2	--
MW0158427	C23H26N4O5S1	Tyr-Cys-Trp	Amino acid and Its metabolites	Small Peptide	515.136	470.162	4.4808	M-H+2Na	6.63817	MS2-Search-DB	0.6938	rp	-	145458611	-	22208	-	2910.58	3207.41	3254.75	3254.09	3383.81	3589.18	3424.94	3262.16	3359.91	3194.73	3186.07	3323.91	3098.03	2680.56	3238.64	3347.57	3065.75	3203.45	3274.31	3325.25	3368.5	3184.42	3283.08	3398.87	3136.99	3184.82	3196.81	3243.48	--
MW0158377	C26H41N7O8	Tyr-Arg-Ile-Glu	Amino acid and Its metabolites	Small Peptide	580.301	579.302	9.4881	M+H	13.3032	MS2-Search-DB	0.6865	rp	-	-	-	261222	-	5710.62	6036.78	5333.35	5943.65	6060.45	5180.74	6466.03	6330.24	7614.6	5887.56	5787.61	6452.08	5504.39	5969.01	6412.07	6244.09	6137.31	6627.53	6860.99	5106.01	5544.41	5494.09	5185.77	5695.07	5598.53	5707.78	5710.53	5772.45	--
MW0110180	C27H47NO7	Tumonoic acid I	Organic acid And Its derivatives	Organic acid And Its derivatives	498.344	497.335	8.5754	M+H	0.254936	MS2-Search-DB	0.7837	rp	-	25058102	-	65437	-	25139.6	25967.1	31756.9	35244.3	32601.5	33378.2	28052.4	21438.7	25839.6	23237.2	42632.5	38622.9	11425.4	29711.5	14031.7	25918.2	22175.5	16390.2	90583.7	101326	118225	98870.8	99160.7	83929.2	54410.9	56683.3	55430	55595.2	--
MW0110178	C25H43NO7	Tumonoic acid G	Organic acid And Its derivatives	Organic acid And Its derivatives	470.317	469.304	9.0604	M+H	21.5151	MS2-Search-DB	0.6752	rp	-	25058104	-	65398	-	324.65	441.354	301.148	408.625	251.457	418.576	332.558	214.25	367.294	368.762	344.666	382.669	349.221	360.191	370.313	378.02	302.228	335.254	1556.65	1829.36	1559.86	1793.22	1883.22	1682.75	1008.09	1017.52	1020.41	1021.84	--
MW0116559	C11H12N2	Tryptoline	Heterocyclic compounds	Indole and Its derivatives	383.165	172.1	0.7218	2M+K	3.04224	MS2-Search-DB	0.7218	rp	-	107838	HMDB0012488	-	-	17779	17983.7	18437.7	15717	16544.7	18195.3	23755.5	24409.8	24210.4	24499.7	25855.3	25985.9	38908.5	35321.1	42187.7	32944.4	36600.7	38561.3	20723.5	21664.8	24686.4	14558.6	16754.6	17175.1	26246.7	26345.8	26447.5	26293	--
MW0158282	C22H33N7O4	Trp-Val-Arg	Amino acid and Its metabolites	Small Peptide	460.271	459.259	7.5746	M+H	6.78449	MS2-Search-DB	0.74	rp	-	11963125	-	22500	-	138496	115675	141213	137711	138447	137401	144429	164438	129681	152887	168842	161216	170321	158906	173317	164200	281096	152851	133314	137808	158225	213686	154196	153713	89626.9	91928.9	91780.4	92956.6	--
MW0110083	C21H31N5O5	Trp-Thr-Lys	Amino acid and Its metabolites	Small Peptide	434.235	433.233	11.3048	M+H	12.2026	MS2-Search-DB	0.7187	rp	-	145458501	-	16885	-	3473.13	4310.89	4146.95	4158.43	4007.48	3779.06	2853.2	1785.82	1483.34	1895.35	1135.51	939.476	6066.16	6884.86	6444.82	7198.13	6606.92	6513.93	13993.5	12439.6	12669.9	13147.2	12725	14829.9	8474.63	8465.29	8595.28	8456.98	--
MW0158203	C28H34N6O4	Trp-Lys-Trp	Amino acid and Its metabolites	Small Peptide	519.265	518.264	11.7802	M+H	16.1294	MS2-Search-DB	0.8719	rp	-	145458438	-	18676	-	5097.26	5227.14	5815.03	10136.2	5476.46	6168.9	5604.27	7473.95	8843.77	7493.55	10933.9	7658.97	8543.79	10116.4	7175.38	6553.84	12346.3	9804.56	14519.4	7679.08	6733.7	9397.64	11606.1	5528.29	7914.44	8155.67	7545.09	8078.25	--
MW0158189	C22H32N4O4S1	Trp-Leu-Met	Amino acid and Its metabolites	Small Peptide	449.224	448.214	1.146	M+H	13.3249	MS2-Search-DB	0.7904	rp	-	145458419	-	22712	-	2815.6	2938.76	3282.58	3074.48	3331.45	2892.16	2553.11	3057.75	2256.84	2793.48	1738.58	2426.81	1232.8	1616.33	781.564	1321.8	1464.71	1323.95	708.965	719.814	627.166	310.876	351.104	311.184	1267.38	1436.9	1437.31	1555.32	--
MW0158164	C26H28N6O4	Trp-His-Phe	Amino acid and Its metabolites	Small Peptide	489.219	488.217	11.0784	M+H	9.15423	MS2-Search-DB	0.729	rp	-	145458390	-	20652	-	21433.5	23085.5	23363.3	21707.6	24467.1	21395.6	20907.9	17784.2	20124.5	17431.8	14653.2	16850.3	29066.1	24803.4	26942.9	25408.7	26781.5	26049	17933.1	20848.7	22848.8	21626.1	23843.6	15611.3	36394.9	36036.2	35843.7	36174.8	--
MW0158143	C21H26N4O8	Trp-Glu-Glu	Amino acid and Its metabolites	Small Peptide	463.185	462.175	4.8228	M+H	6.05099	MS2-Search-DB	0.8887	rp	-	11317175	-	17885	-	168.671	124.638	246.001	498.715	838.243	687.591	103.771	31.3324	109.685	63.8333	38.6596	7.64205	4929.25	3061.05	5485.95	5159.16	34277.5	4588.93	2026.73	3536.33	3274.43	5613.33	3879.07	3677.75	2893.4	2933.01	3085.2	2985.25	--
MW0158098	C22H33N7O4S1	Trp-Arg-Met	Amino acid and Its metabolites	Small Peptide	492.255	491.231	8.5049	M+H	22.3621	MS2-Search-DB	0.7682	rp	-	145458279	-	16929	-	2912.04	2606.54	3212.05	3313.78	2623.91	3493.39	2318.71	1919.55	3249.13	2207.33	2965.24	1901.59	4176.19	3989.33	4053.09	4344.88	4300.99	3716.1	6054.68	10607.3	10093.4	8258.72	8997.72	9463.64	4357.06	4402.03	4475.26	4005.78	--
MW0158096	C23H31N9O4	Trp-Arg-His	Amino acid and Its metabolites	Small Peptide	498.271	497.25	8.5957	M+H	14.5472	MS2-Search-DB	0.7833	rp	-	145458276	-	18928	-	8756.16	4835.86	6765.78	5127.5	4407.75	3368.46	4412.26	5841.6	5050.17	4242.8	2966.84	6213.06	883.457	1722.24	527.056	5193.32	5069.89	238.066	19067.2	16374.5	14383.4	21692.1	4042.25	11102.4	11858.1	13791.3	12578.4	13448.6	--
MW0158092	C23H26N4O5	Trp-Ala-Tyr	Amino acid and Its metabolites	Small Peptide	439.201	438.19	7.5773	M+H	4.94908	MS2-Search-DB	0.8183	rp	-	145458269	-	18747	-	13725.2	11978.7	15587	16476.4	14863	15082	14796.6	17630.9	13723.3	17514.5	18085	18691.8	15318.2	17477.6	18673.6	16833.9	26793.6	14963.2	14200	17638	20109.3	24334.4	18455.1	18490.1	9681.78	9844.41	9761.09	9955.89	--
MW0157865	C22H41N5O9	Thr-Val-Leu-Thr-Ser	Amino acid and Its metabolites	Small Peptide	520.286	519.29	9.6487	M+H	17.2503	MS2-Search-DB	0.8366	rp	-	-	-	264321	-	6337.06	5514.97	6065.56	4642.62	5391.64	5354.84	5218.73	4920.66	4560.35	4727.06	6014.7	6097.44	7459.2	8939.47	7730.58	8389.45	8582.52	6535.97	12967.3	13268.3	12063.4	15235.6	14235.1	14353.5	11030.9	11073	11303.3	11106.2	--
MW0157826	C20H28N4O5S1	Thr-Trp-Met	Amino acid and Its metabolites	Small Peptide	437.188	436.178	10.5706	M+H	8.32869	MS2-Search-DB	0.7243	rp	-	145458226	-	18104	-	5796.72	6348.6	7568.58	7700.9	8570.78	7447.44	9683.58	10107.1	10134.4	10591.4	9141.56	9557.8	6585.51	11044.8	9345.39	8701.46	9683.61	9588.76	3489.05	3949.92	3778.14	3868.78	3329.12	2827.89	17539.8	17094.1	17296.4	17393.4	--
MW0157815	C22H41N5O8	Thr-Thr-Gly-Leu-Ile	Amino acid and Its metabolites	Small Peptide	504.308	503.296	9.4064	M+H	11.6783	MS2-Search-DB	0.8133	rp	-	-	-	264379	-	82792.1	73640.4	95552.9	76016.9	78340.6	84875.2	61006.7	59238.3	48058.4	54402	80952.8	61514.2	64796.4	91778.7	75428.6	77570.6	85687.4	63674	190203	198740	176865	217965	194029	212214	138969	139443	141331	139634	--
MW0157794	C25H48N8O8	Thr-Ser-Arg-Ile-Ile	Amino acid and Its metabolites	Small Peptide	589.369	588.36	10.7487	M+H	2.21472	MS2-Search-DB	0.9317	rp	-	-	-	264923	-	4352.02	5258.93	4791.59	5749.68	5211.62	4530.91	2906.96	2029.46	2577.18	2326.47	2489.89	2782.58	992.123	1383.96	1514.14	1277.78	1372.91	1180.91	2134.92	2301.42	2395.42	2622.24	2565.37	1959.39	2873.53	2900.86	2914.56	2875.66	--
MW0109893	C18H25N3O6	Thr-Pro-Tyr	Amino acid and Its metabolites	Small Peptide	776.379	379.174	3.3114	2M+NH4	19.2278	MS2-Search-DB	0.619	rp	-	71728353	-	23624	-	1131.43	1359.85	2935.15	2999.93	3084.71	2487.83	3025.89	2820.48	2400.07	3525.43	1949.2	2008.53	396.3	168.728	506.386	322.901	464.543	430.044	77.7042	170.324	189.65	53.7285	27.098	66.8936	887.569	927.394	961.719	956.903	--
MW0157778	C14H24N4O6	Thr-Pro-Gln	Amino acid and Its metabolites	Small Peptide	706.362	344.17	2.72	2M+NH4	11.9646	MS2-Search-DB	0.6468	rp	-	54038049	-	19818	-	6221.47	5223.14	5323.45	5824.75	5957.24	5601.33	7108.74	6445.17	6168.6	6890.33	6173.29	8140.68	3211.67	4166.19	3803.05	3632.59	3352.49	4134.67	3095.13	4199.69	3929.32	3462.6	3683.54	3774.5	4798.53	4911.95	4870.33	4979.89	--
MW0157776	C13H22N4O6	Thr-Pro-Asn	Amino acid and Its metabolites	Small Peptide	678.35	330.154	2.5825	2M+NH4	2.81169	MS2-Search-DB	0.6976	rp	-	145458180	-	20443	-	728.405	1320.5	950.4	1315.62	1145.2	1341.57	210.23	955.363	635.623	458.777	433.048	471.54	64.0285	153.186	88.3899	77.3816	29.3965	36.802	52.9758	116.521	48.9687	9.92784	149.705	21.0879	533.164	637.579	680.969	652.308	--
MW0157733	C27H44N6O8	Thr-Lys-Phe-Ser-Val	Amino acid and Its metabolites	Small Peptide	581.343	580.322	3.4207	M+H	21.6148	MS2-Search-DB	0.6419	rp	-	-	-	264901	-	36.3067	56.9812	4.27741	46.1784	17.4915	49.7399	610.685	634.102	640.414	525.438	449.932	507.025	11.3682	2.56644	12.3015	0.970502	14.9175	4.63686	4.46539	3.63108	3.16984	2.6188	4.04823	5.04121	162.66	162.951	164.468	164.249	--
MW0157721	C14H27N5O6	Thr-Lys-Asn	Amino acid and Its metabolites	Small Peptide	745.393	361.196	2.6353	2M+Na	10.9526	MS2-Search-DB	0.6409	rp	-	145458128	-	17346	-	220.502	333.227	309.154	227.241	271.756	347.392	885.875	636.022	626.741	672.349	575.316	554.316	16.118	23.7122	19.6298	25.3764	42.141	18.1727	10.6553	41.2024	23.9028	4.91152	15.5532	14.0798	295.716	294.075	297.795	288.124	--
MW0157696	C21H41N7O6	Thr-Ile-Val-Arg	Amino acid and Its metabolites	Small Peptide	488.313	487.312	10.0199	M+H	10.7657	MS2-Search-DB	0.7748	rp	-	-	-	234633	-	263.232	448.343	474.291	472.411	501.131	177.178	1462.05	930.894	547.082	817.653	1419.36	953.93	424.221	261.557	145.684	362.857	140.606	34.289	2828.83	3829.35	3641.67	4651.6	3663.91	3470.76	1487.64	1643.12	1735.04	1685.57	--
MW0157690	C25H45N5O8	Thr-Ile-Pro-Ile-Thr	Amino acid and Its metabolites	Small Peptide	543.331	543.327	11.9668	M+	5.52333	MS2-Search-DB	0.7094	rp	-	-	-	264411	-	6042.1	6393.03	5743.51	6090.33	5404.09	5339.42	5550.47	5529.99	6049.02	5338.54	6425.74	7821.67	8076.63	4682.2	4924.21	5427.88	5553.77	5494.73	4743.62	5976.12	5273.18	4992.05	5437.84	5828.26	5510.78	5498.43	5350.28	5416.82	--
MW0157688	C21H39N5O8	Thr-Ile-Lys-Glu	Amino acid and Its metabolites	Small Peptide	490.292	489.28	9.0611	M+H	9.91754	MS2-Search-DB	0.7768	rp	-	-	-	234442	-	9151.24	9253.65	9632.2	8598.02	10898.7	9042.98	9158.58	7319.76	7058.14	7315.6	11789.3	12987.8	7352.43	8774.71	7487.89	7396.13	7572.96	6510.16	26670.1	31583.9	28979.2	33131.3	31699.1	30449.4	18536.8	18722.3	18593.7	18624.9	--
MW0157634	C21H39N5O8	Thr-Glu-Leu-Lys	Amino acid and Its metabolites	Small Peptide	490.293	489.28	7.5239	M+H	7.691	MS2-Search-DB	0.8162	rp	-	-	-	232867	-	2500.68	2593.51	3118.43	2710.49	3065.33	2914.28	2465.16	1142.31	2424.09	2173.11	2987.39	3089.24	1189.35	2580.08	1711.55	2111.51	1829.34	1513.54	6786.32	6964.71	8096.4	7544.81	6279.73	6039.65	4934.62	4952.24	4991.78	5022.02	--
MW0157621	C20H35N7O10	Thr-Glu-Arg-Glu	Amino acid and Its metabolites	Small Peptide	358.209	533.245	1.6725	M+H-C6H8O6	2.73701	MS1	0.6861	rp	-	-	-	232962	-	1455.1	1163.84	661.888	975.858	1300.23	896.38	1192.47	733.412	740.605	1799.78	986.246	956.855	2632.04	3278.84	3575.81	4001.99	3007.12	3137.87	1904.41	3025.73	2471.8	2465	2762.62	2254.28	1829.27	1950.26	1927.91	1875.4	--
MW0157608	C18H29N5O11	Thr-Gln-Glu-Asp	Amino acid and Its metabolites	Small Peptide	492.196	491.186	11.0892	M+H	7.10606	MS2-Search-DB	0.7267	rp	-	-	-	236741	-	3338.97	3711.13	3276.6	3698.89	3508.41	3340.23	3439.27	2939.88	3169.14	2905.87	2723.47	3174.27	4665.38	3945.63	4359.44	3918.54	4334.41	4736.7	3419.06	4503.41	4925.82	4770.44	5023.17	4481.79	5604.16	5717.81	5656.59	5688.59	--
MW0157561	C23H35N7O9	Thr-Arg-Tyr-Asp	Amino acid and Its metabolites	Small Peptide	554.262	553.25	10.9169	M+H	15.3724	MS2-Search-DB	0.8884	rp	-	-	-	237461	-	5292.78	5591.66	10733.2	13411.1	11618.7	10652.4	4367.62	11049	6614.8	9907.26	10391	14560.2	5276.74	9297.38	10056.9	11267.7	10850.2	7039.25	4861.89	12359	13804.4	13716	12659.7	12237.6	7515.36	7575.2	7553.07	7587.4	--
MW0157536	C22H35N5O6	Thr-Ala-Phe-Lys	Amino acid and Its metabolites	Small Peptide	466.259	465.259	5.2954	M+H	21.5015	MS2-Search-DB	0.693	rp	-	-	-	231567	-	1051.95	1636.98	1488.22	1634.19	1600.99	1545.25	1452.45	1567.53	1710.7	1478.79	1767.19	1969.78	276.05	589.691	506.61	197.167	650.047	868.686	223.607	408.772	378.093	401.299	369.076	471.876	1080.91	1159.3	1231.1	1155.17	--
MW0126791	C8H14O2S2	Thioctic acid	Organic acid And Its derivatives	Organic acid And Its derivatives	251.014	206.043	5.5744	M-H+2Na	1.03209	MS2-Search-DB	0.7192	rp	-	864	HMDB0251530	-	C00725	5920.35	5832.08	7201.93	6533.29	7796.44	7156.16	6354.24	7378	7095.56	6648.88	6090.59	6403.66	6982.98	6573.67	6574.63	7337.34	6025.69	7160.43	7279.44	7408.3	7539.15	7346.83	6464	7088.33	6650.28	6616.11	6656.81	6677.97	--
MW0149055	C2H4S	Thiirane	Heterocyclic compounds	Heterocyclic compounds	82.9984	60.0034	0.5714	M+Na	13.4134	MS2-Insilico	0.6829	rp	-	9865	HMDB0258994	-	C19419	49579.2	48798.3	53163.5	52201.4	52853.1	52245.7	47002	49963.8	47271.2	49925.6	47506.9	49619.7	54788.9	52915.7	53855	53026.3	58345.3	57082.1	62721.3	74662.5	70220	78977.1	75552.1	64066.1	57587.4	58074.8	57779.8	57906.5	--
MW0157484	C59H90O7	Thermocryptoxanthin-13	Others	Others	949.631	910.669	4.347	M+K	4.01421	MS1	0.6591	rp	-	23724615	-	-	-	2977.87	2777.97	2911.88	2754.17	2671.39	2276.52	2043.41	1492.77	3202.86	2078.9	2272.81	2664.28	3506.79	2843.04	705.817	2159.62	3260.43	1368.88	1130.68	5255.58	5823.67	3218.69	1120.36	2184.93	2301.35	2295.4	2240.74	2235.09	--
MW0157447	C44H72O12	Tetranactin	Heterocyclic compounds	Heterocyclic compounds	792.51	792.502	8.6756	M+	12.1368	MS2-Insilico	0.6866	rp	-	441165	-	-	C06764	700.704	454.712	592.877	354.057	828.521	865.445	645.204	357.231	466.043	976.87	754.205	970.097	242.817	612.395	255.047	581.13	507.507	89.9538	2034.9	2330.86	2598.96	2428.21	2017.29	1794.21	1532.38	1552.11	1531.67	1513.88	--
MW0157427	C24H22O11	Tetracenomycin X	Benzene and substituted derivatives	Benzene and substituted derivatives	486.115	486.116	10.5602	M+	2.37405	MS2-Insilico	0.6162	rp	-	129395	HMDB0302109	-	C12380	26.2491	19.9887	12.1578	20.9683	48.3034	21.719	22.0841	33.4973	37.7006	36.0704	21.3519	33.5111	15.9555	25.7254	33.9397	41.2485	22.3443	37.411	18.478	25.6088	12.9889	1.00556	19.3466	13.4283	461.326	418.36	465.996	458.55	--
MW0110017	C12H27O4P	TRIBUTYL PHOSPHATE	Aldehyde,Ketones,Esters	Esters	533.343	266.165	9.1479	2M+H	12.3615	MS2-Search-DB	0.8099	rp	-	31357	HMDB0259164	-	C14439	71905.3	81444.2	78479.6	78225.5	82410.2	79974.3	85731.1	81447.6	78325.8	71077.1	81761.7	80283.8	76310.3	75448.2	83916.8	75697.7	73851.8	76933.2	84699.8	81702.9	90059.1	83758.8	85385.1	87801.9	79730.6	79897.1	80124	80773.6	--
MW0080110	C61H120O5	TG(20:0/o-18:0/20:0)	GL	TG	932.911	932.914	4.3617	M+	0.591889	MS2-Insilico	0.5421	rp	-	131757179	HMDB0046231	-	-	24635.9	12227.4	8409.85	9967.24	6698.57	5592.4	2857.47	1868.78	2213.26	3859.93	2980.8	2615.06	45549.5	85124.8	105371	122421	104004	93305.6	111621	98536	89423.1	132873	83157.8	79631.1	46853.8	42356.3	53881.7	50812.2	--
MW0079595	C63H114O5	TG(20:0/22:5(4Z,7Z,10Z,13Z,16Z)/o-18:0)	GL	TG	989.856	950.867	3.9654	M+K	17.2186	MS1	0.7114	rp	-	131757036	HMDB0046074	-	-	37.554	81.2274	60.0479	84.5079	132.462	92.3119	637.261	651.574	606.872	657.271	622.948	719.975	20.426	42.8759	12.4699	29.2465	26.2225	14.3534	13.3193	4.80382	13.9853	6.75452	27.738	16.28	217.877	227.004	228.834	234.568	--
MW0077469	C61H102O5	TG(18:3(6Z,9Z,12Z)/22:6(4Z,7Z,10Z,13Z,16Z,19Z)/o-18:0)	GL	TG	975.738	914.773	4.3698	M+Na+K-H	11.2303	MS1	0.5352	rp	-	131763900	HMDB0053250	-	-	1388.24	1207.56	1345.9	2264.64	1621.57	2622.17	820.9	897.58	905.721	1254.16	1328.02	1932.11	11379.7	12754.9	9853.36	11240	12412.3	10991.1	13298.6	12340.2	10030.6	15809.4	13257.2	15772.8	3860.52	5028.37	4399.03	4784.29	--
MW0076941	C63H96O6	TG(18:2(9Z,12Z)/20:5(5Z,8Z,11Z,14Z,17Z)/22:6(4Z,7Z,10Z,13Z,16Z,19Z))	GL	TG	993.682	948.721	3.9654	M+2Na-H	0.728455	MS1	0.7321	rp	-	9546054	HMDB0052799	-	-	80.3927	80.5415	102.126	172.03	87.1951	214.858	624.301	663.937	681.89	674.268	841.254	683.039	52.9505	79.8276	53.1557	100.914	82.4718	77.3171	41.4702	34.7538	30.1825	43.9302	80.441	40.8548	192.435	212.547	204.054	202.995	--
MW0070877	C55H104O6	TG(16:0/18:0/18:1(9Z))	GL	TG	899.748	860.783	3.866	M+K	0.338529	MS1	0.9916	rp	-	5365005	HMDB0005367	-	C00422	7272.43	9542.2	11453.8	11739.5	12263.6	12705.4	13516.9	17725.5	13266.2	13473.6	11030.5	14574.2	10071.6	11705.8	11848.3	9412.74	13007.4	13491	5255.12	7694.32	14293.2	4995.93	6413.7	6512.32	7605.16	8155.06	8234.08	8105.19	ko00561,ko01100
MW0067092	C55H106O5	TG(14:0/20:1(11Z)/o-18:0)	GL	TG	937.768	846.804	4.355	M+Na+NaCOOH	8.29821	MS1	0.8302	rp	-	131753557	HMDB0042420	-	-	6763.69	4885.1	4038.75	4742.78	4818.81	3809.83	2921.78	3423.97	2990.82	3247.54	2171.18	2512.66	37418.6	41402.3	38059.9	73466.2	72451	70430.5	34094.1	70036.2	57822.9	54552.6	69122.2	62922.7	32845.3	36672.2	40288.6	38554.3	--
MW0067062	C55H108O5	TG(14:0/20:0/o-18:0)	GL	TG	871.785	848.82	4.3628	M+Na	19.6476	MS1	0.6872	rp	-	131753352	HMDB0042210	-	-	3878.29	2367.09	2990.78	2194.24	2400.3	2672.8	1610.05	2645.09	1061.94	1298.15	1049.8	1226.44	17165.1	24635.7	28956.8	30783.5	38046.1	40725.6	25464.8	41186.4	22391.2	28524.4	24763.8	28591	11978.6	10531.8	12129.2	11577.9	--
MW0066641	C50H98O5	TG(14:0/15:0/o-18:0)	GL	TG	817.712	778.741	3.5725	M+K	3.30455	MS1	0.6739	rp	-	131753266	HMDB0042120	-	-	321.499	443.341	234.226	656.062	79.8947	214.587	426.617	543.765	479.029	159.06	255.038	746.159	2120.78	2182.29	2172.36	2527.44	1668.16	1865.89	1057.34	2112.81	1894.27	1410.04	1692.85	1454.08	1142.71	1192.18	1201.05	1107.06	--
MW0080880	C63H110O6	TAG 60:6	GL	TG	935.843	962.83	4.3775	M+H-CO	0.787677	MS1	0.7307	rp	-	9545351	HMDB0053485	-	-	4156.18	3458.33	2901.68	2771.24	1881.82	2111.14	2372.18	1633.9	2060.05	2318.86	1485.06	2467.27	29739	31167	20474.5	32983.4	28673.9	29602	44943.4	41073.6	44981.7	43839.9	28890.3	28850.7	11729.2	13685.2	12425.8	13439	--
FDATN01106	C8H7NaO4	Sodium dehydroacetate	Others	FDA	398.291	190.024	4.9246	2M+NH4	8.493	MS2-Search-Local	0.7043	rp	-	23675081	-	-	-	5556.17	8287.26	7470.45	7829.97	7727.41	8243.69	896.23	493.098	710.543	559.894	675.046	776.055	1098.32	1196.83	1007.17	1492.4	2147.61	983.136	3228.29	3561.91	2738.82	3034.16	2947.12	3278.81	2764.63	2762.34	2693.68	2768.59	--
MW0109640	C18H28N6O6	Ser-Tyr-Arg	Amino acid and Its metabolites	Small Peptide	425.216	424.207	10.15	M+H	3.19148	MS2-Search-DB	0.9182	rp	-	145457910	-	18195	-	199736	215281	178325	210768	190872	190202	191292	182819	251894	185748	198102	183327	206532	196569	201759	200782	202357	217591	272819	189344	186472	184195	192584	193343	196404	198347	198356	199093	--
MW0156935	C19H35N5O9	Ser-Thr-Thr-Ala-Val	Amino acid and Its metabolites	Small Peptide	478.258	477.243	4.6172	M+H	5.53204	MS2-Search-DB	0.8679	rp	-	-	-	264155	-	1345.48	1553.13	1471.16	1520.59	1642.32	1635.39	248.028	179.022	111.785	294.992	223.383	285.591	161.911	183.708	170.825	357.301	412.264	310.243	718.134	466.76	683.724	373.575	550.271	591.47	781.707	913.286	910.063	927.752	--
MW0156909	C17H32N8O9	Ser-Ser-Gly-Arg-Ser	Amino acid and Its metabolites	Small Peptide	493.246	492.229	12.0463	M+H	23.5937	MS2-Search-DB	0.5496	rp	-	-	-	264285	-	1076.15	1664.73	1287.91	1243.54	1531.3	1199.99	1161.64	1634.9	1751.59	1536.38	1318.16	1271.09	1754.6	1657.62	2050.86	1796.62	2674.88	1585.58	2343.7	2848.94	2366.35	1188.16	3280.37	2432.45	2116.4	2425.5	2389.26	2568.82	--
MW0156888	C13H22N4O6	Ser-Pro-Gln	Amino acid and Its metabolites	Small Peptide	661.317	330.154	1.9174	2M+H	10.1635	MS1	0.8008	rp	-	60164837	-	21165	-	1023.36	1563.62	1301.35	851.178	1160.02	900.789	1018.5	1162.28	997.921	1888.84	1457.79	987.095	7260.73	8212.25	8113.99	7968.2	7279.38	7117.94	3276.61	3105.41	4185.58	3936.6	2570.14	3083.08	3006.05	3071.41	2945.65	3007.76	--
MW0156847	C30H51N7O7	Ser-Lys-Phe-Leu-Lys	Amino acid and Its metabolites	Small Peptide	622.387	621.385	9.9168	M+H	11.9709	MS2-Search-DB	0.822	rp	-	-	-	264622	-	1049.81	1402.93	1300.66	1384.39	1368.68	1175.72	1216.69	744.552	1037.08	999.541	1613	1207.56	1152.33	2108.14	1251.09	1507.03	1280.05	1210.45	3207.39	3227.21	3462.4	4346.65	3757.18	3611	1990.64	2025.98	2050.96	2015.51	--
MW0156827	C20H37N5O8	Ser-Leu-Ser-Gly-Leu	Amino acid and Its metabolites	Small Peptide	951.55	475.264	8.4992	2M+H	12.7062	MS2-Search-DB	0.6881	rp	-	-	-	264075	-	10917.1	8655.67	11373.6	11409.3	11194.2	11545.5	9605.48	7466.62	8100.17	8097.07	12615.3	11867.4	12154.3	18797.3	13887.3	15745.6	14204.2	11528.8	43759.9	44152.7	40503.6	44917.8	48654.2	44644.8	23973.8	23832.4	24761.3	24475.9	--
MW0156823	C20H37N5O8	Ser-Leu-Lys-Glu	Amino acid and Its metabolites	Small Peptide	476.277	475.264	8.272	M+H	11.3323	MS2-Search-DB	0.8019	rp	-	-	-	227242	-	24184	22673.4	28399.9	26893.4	28031.2	29754.9	20043.5	15646.8	16323.3	17763.7	27051.7	25287.7	18349.2	27520.4	19216.1	23850	21853.2	18441	55915.2	71033.1	63661	72914.4	60952.4	60755.1	42353.5	43108.2	43204.6	42551.2	--
MW0156821	C27H43N5O8	Ser-Leu-Leu-Ser-Phe	Amino acid and Its metabolites	Small Peptide	566.322	565.311	8.9407	M+H	15.3813	MS2-Search-DB	0.6587	rp	-	-	-	264440	-	8588.81	8812.93	8231.15	8664.69	7487.19	7696.78	7923.21	6439.65	7539.75	6585.4	8813.23	7888.35	7654.76	9473.39	8572.92	8506.01	7555.63	9114.82	7499.18	9715.27	8385.18	7129.67	11153.6	8371.65	10161.9	10172.6	10161.7	10338.6	--
MW0156817	C18H30N4O10	Ser-Leu-Glu-Asp	Amino acid and Its metabolites	Small Peptide	463.204	462.196	10.7689	M+H	0.692349	MS2-Search-DB	0.7363	rp	-	-	-	227141	-	47749.3	53472.2	56035.6	57633.5	62354.3	54756.4	70668.9	71576.5	75627.7	66880.6	77060.5	72631.7	38003.7	37596	41498.6	45941	47425.1	47912.9	19505.8	16510	15588.7	16002.2	14258.8	17468.6	62598.9	62254	62100.6	61800.1	--
MW0156804	C12H23N3O6	Ser-Ile-Ser	Amino acid and Its metabolites	Small Peptide	628.359	305.159	9.5111	2M+NH4	11.157	MS2-Search-DB	0.6594	rp	-	145457786	-	15808	-	18955.1	19516.6	20345.7	19201.7	20180.8	21205.8	9769.9	4623.51	6121.25	7320	11035.2	10656.7	12846.4	15110.9	11216.5	16363.6	12982.3	12502.8	64863.4	42394	14192.5	70400.7	63230	64418	22783.4	20822	15299.9	16239.8	--
MW0156800	C23H45N7O7	Ser-Ile-Lys-Gly-Lys	Amino acid and Its metabolites	Small Peptide	532.341	531.338	8.8951	M+H	11.838	MS2-Search-DB	0.7614	rp	-	-	-	264477	-	28160.9	20044.8	26270.9	29980.3	26313.1	29139.6	40024.6	38901.9	39034.5	37786.1	42825.3	41315.8	24565.7	21930.7	24034	23364.6	18586.8	22035.9	42219.7	49145.2	44316.8	11079.6	40557.7	40425	34604.9	37042	35813.7	36005.8	--
MW0156798	C21H37N9O6	Ser-Ile-His-Arg	Amino acid and Its metabolites	Small Peptide	512.301	511.287	8.8015	M+H	12.6164	MS2-Search-DB	0.8145	rp	-	-	-	226413	-	4039.19	3711.99	4073.69	4675.45	3848.39	4070.74	3429.09	4103.8	4494.68	4972.87	4370.59	4227.77	4550.78	4726.2	4831.34	4590.02	3888.15	4353.62	5246.56	6764.48	7341.45	6829.04	7280.56	7082.35	4867.55	5042.34	5005.27	5158.02	--
MW0156782	C19H33N9O7	Ser-His-Thr-Arg	Amino acid and Its metabolites	Small Peptide	500.266	499.25	8.5146	M+H	15.0716	MS2-Search-DB	0.8021	rp	-	-	-	226213	-	2569.99	2105.58	2107.86	2967.1	2976.14	2866.6	2953.93	2351.69	2956.1	1965.26	3209.67	2755.48	3086.23	2502.58	3289.72	3574.5	3659.15	2902.35	5107.78	4133.21	6547.16	6688.03	6948.81	6165.53	3983.84	4122.43	4290.65	4272.53	--
MW0156737	C20H38N8O8	Ser-Glu-Lys-Arg	Amino acid and Its metabolites	Small Peptide	518.274	518.281	8.8045	M+	1.47477	MS2-Search-DB	0.7195	rp	-	-	-	224853	-	2203.55	2271.17	1949.58	2678.69	1822.54	1616.21	1754.49	1583.45	447.76	1410.63	1919.19	994.093	2127.89	1642.87	1721.02	2761.31	2456.36	2123	4285.75	1467.68	1178.56	3276.62	2740.92	3081.33	2049.31	1725.41	1849.33	1986.2	--
MW0156734	C19H32N4O10	Ser-Glu-Ile-Glu	Amino acid and Its metabolites	Small Peptide	494.254	476.212	10.6584	M+NH4	15.8847	MS2-Search-DB	0.5451	rp	-	-	-	224822	-	234459	235789	180817	193802	219620	174770	188675	208352	207410	157642	168048	189399	232025	193049	219396	192354	194936	210212	212801	204902	197585	179137	200679	178460	30367	31620.3	31505.9	30677.2	--
MW0156730	C24H39N5O13	Ser-Glu-Glu-Glu-Ile	Amino acid and Its metabolites	Small Peptide	606.26	605.254	5.1395	M+H	2.66327	MS2-Search-DB	0.9307	rp	-	-	-	264762	-	93.4897	122.347	146.758	495.026	522.4	439.041	26.2309	33.7516	43.0454	33.0527	356.976	38.818	952.464	1861.1	2424.72	1984.24	15450.7	2195.72	435.977	1127.43	1499.24	2076.4	1676.63	1360.25	980.793	1039.56	1054.14	1053.6	--
MW0156686	C17H29N5O10	Ser-Asp-Ser-Gly-Val	Amino acid and Its metabolites	Small Peptide	464.208	463.191	10.7675	M+H	16.8244	MS2-Search-DB	0.6888	rp	-	-	-	264209	-	7716.99	8547.02	8830.52	9612.57	9746.36	9043.91	11174.9	11685.9	12051.6	10916.5	12191	11244.2	6350.79	6673.99	7179.32	7858.35	8108.65	7687.05	3011.88	3362.95	3033.57	2829.89	1949.15	2541.58	8888.77	8717.68	8460.45	8864.83	--
MW0156650	C24H40N8O6	Ser-Arg-Phe-Lys	Amino acid and Its metabolites	Small Peptide	554.348	536.307	8.8803	M+NH4	7.83314	MS2-Search-DB	0.7042	rp	-	-	-	229167	-	17922.5	15666.9	15679.4	19251.4	16631.2	17468	17070.1	16633	18809.7	13489.2	16263.5	20322.2	17837.2	21694.2	17204.6	16952.5	17259.3	16728.7	32272.1	34506.4	35506.7	34138.2	37553.7	36040.7	12203.6	15419.4	16365.4	15984.8	--
[truncated: 656 more rows]

## Sheet: Sheet2
Index	Formula	Compounds	Class I	Class II	Precursor (g/mol)	Mass (g/mol)	RT (min)	Adduct	error_ppm	MS_level	score	source	CAS	Pubchem CID	HMDB	Metlin	cpd_ID	Pro-1	Pro-2	Pro-3	Pro-4	Pro-5	Pro-6	Deu-1	Deu-2	Deu-3	Deu-4	Deu-5	Deu-6	Fou-1	Fou-2	Fou-3	Fou-4	Fou-5	Fou-6	Dis-1	Dis-2	Dis-3	Dis-4	Dis-5	Dis-6	QC01	QC02	QC03	QC04	kegg_map
[truncated: 1,284 more rows]
