# Supplementary material for: Life-history stage determines the diet of ectoparasitic mites on their honey bee hosts
Source: Nat Commun. 2024 Jan 25;15:725. doi: 10.1038/s41467-024-44915-x (PMC10811344; doi:10.1038/s41467-024-44915-x)
Supplement: Supplementary file 8 — Source data [file 41467_2024_44915_MOESM8_ESM.xlsx]

## Sheet: Fig. 2
Trials	2nd abdominal segment (Right)	2nd abdominal segment (Left)	Mesothorax (Right)	Mesothorax (Left)	Between the 3rd and 7th tergite (Right)	Between the 3rd and 7th tergite (Left)	Sum
1st	73	86	12	16	11	16	214
2nd	107	101	24	9	7	8	256
3rd	47	44	11	3	1	1	107
4th	53	48	3	4	3	3	114
5th	43	41	4	2	2	0	92
6th	61	48	6	2	3	0	120
7th	120	101	4	13	0	0	238
8th	69	59	10	5	1	0	144
Sum	573 (44.59%)	528 (41.08%)	74 (5.76%)	54 (4.20%)	28 (2.18%)	28 (2.18%)	1285

## Sheet: Fig. 4
Sample	Fluorescence	1	2	3	4	5	6	Average
Honey bee pupa	GREEN	16447.4	15651.4	15890.4	15723.4	16228.4	16027.4	15994.7
	RED	1500.91	1406.21	1659.96	1622.46	1609.66	1651.53	1575.12
	GREEN/RED	10.96	11.13	9.57	9.69	10.08	9.7	10.1883
Varroa protonymph	GREEN	1796.88	1898.58	1325.78	1328.08	1308.38	1532.88	1531.76
	RED	5.42	6.54	4.04	4.79	4.67	4.41	4.97833
	GREEN/RED	331.73	290.23	328.03	277.17	280.37	347.46	309.165
Varroa deutonymph	GREEN	27623.8	31814.8	28541.8	30222.8	30150.8	29661.8	29669.3
	RED	41.51	44.41	47.19	43.56	45.91	45.01	44.5983
	GREEN/RED	665.43	716.35	604.86	693.78	656.7	658.97	666.015
Varroa foundress	GREEN	55267.8	59178.8	55989.8	55567.8	59101.8	53611.8	56453
	RED	36.81	33.31	30.56	33.44	35.56	31.44	33.52
	GREEN/RED	1501.33	1776.47	1831.98	1661.84	1661.91	1705.35	1689.81
Varroa feces	GREEN	4590.1	4935.3	4384.3	4519.1	4647.5	4318.5	4565.8
	RED	28	30	28.12	26.37	29.5	27.75	28.29
	GREEN/RED	163.91	164.49	155.89	171.35	157.52	155.6	161.46

## Sheet: Fig. 5b
Protein ID	p_value	Fold_Change
gi|1477714287	0.613585	0.846941
gi|571565307	0.0155908	32.3083
gi|1031995413	0.00114817	3.07183
gi|1031999398	0.0309331	61.0111
gi|1032001707	0.369871	1.38124
gi|1032008196	0.00288331	2.50116
gi|1032011705	0.00973194	7.22017
gi|1032012126	0.932207	0.988605
gi|1032025793	0.123361	2.82484
gi|1032027382	0.000318887	3.38479
gi|1062593966	0.000670029	6.71475
gi|110756512	0.0129267	9.05909
gi|110756609	0.00360809	0.232365
gi|110757341	0.27213	1.13979
gi|110760170	0.734281	0.961772
gi|110760701	0.00168607	16.2376
gi|110760993	0.00581046	62.8439
gi|110763663	0.274011	1.86935
gi|1253679354	0.987521	0.997508
gi|1253682839	0.917656	1.03809
gi|1253684065	0.148149	1.2542
gi|1253684720	0.141481	1.20793
gi|1253685682	0.459936	0.85169
gi|1253687933	0.997947	1.00069
gi|1253715971	0.471437	1.07155
gi|1253735472	0.0665851	1.12493
gi|1253741241	0.319468	2.21213
gi|1253742269	0.258264	1.28032
gi|1253745205	0.102378	0.823857
gi|1253751198	0.184882	1.57145
gi|1253753026	0.181952	1.42632
gi|1253758179	0.814765	1.04345
gi|1253759211	0.331596	2.21535
gi|1253763146	0.295381	1.63944
gi|1253780556	0.182711	1.21512
gi|1477717515	0.00669896	0.328766
gi|1477717698	0.00537811	4.10344
gi|1477717728	5.66902e-05	23.6571
gi|1477718180	0.0183231	2.69534
gi|1477720952	0.740155	1.12246
gi|1477721486	0.046371	2.20768
gi|1477722940	2.36675e-06	7.69844
gi|1477722986	0.33932	0.93703
gi|1477724015	0.0894977	0.473619
gi|1477724256	0.378752	0.090972
gi|1477724385	0.000148122	3.32864
gi|1477724665	0.0344856	0.734618
gi|1477725384	0.00138617	2.31471
gi|1477726576	0.0120353	9.6804
gi|1477727315	3.35075e-06	5.78132
gi|1477730153	0.152612	0.15642
gi|1477730887	0.00616034	3.57539
gi|1477733468	0.00635255	3.47288
gi|1477733602	0.0010859	16.1433
gi|1477733680	0.000326424	10.3582
gi|1477733838	0.729076	1.68187
gi|1477735266	0.291038	1.87931
gi|1477735859	0.0155586	2.45173
gi|1477736600	0.00799899	6.18283
gi|1477738667	0.582821	0.934759
gi|1477739308	0.00259173	23.5567
gi|1477741814	0.000940251	2.77445
gi|1477742037	0.0804432	1.19524
gi|1477742771	0.0574517	133.069
gi|1477742879	0.00554876	13.3602
gi|1477743403	9.2394e-06	32.8359
gi|1477743479	0.246819	0.822241
gi|1477744523	0.0722805	6.3985
gi|1477745602	0.0469635	10.9845
gi|1477745773	0.243383	1.33749
gi|1477746537	0.00226798	2.22232
gi|1477747998	0.0491862	4.3579
gi|1477748311	0.0548666	2.01186
gi|1477748324	0.194738	0.795757
gi|1477748450	0.554605	1.91627
gi|1477748703	0.237119	1.43051
gi|1477748963	0.449266	1.12329
gi|1477749387	0.0434307	5.50764
gi|1477749923	0.153044	0.651212
gi|1477751309	0.0164609	0.265068
gi|1477751426	0.0412621	1.41549
gi|1477756733	0.0686722	2.40866
gi|1477756941	0.0082618	0.568776
gi|1477757234	0.198679	0.741182
gi|1477757652	0.166604	8.40744
gi|1477757656	0.0611863	8.97721
gi|1477757686	0.149356	2.04911
gi|1477758271	0.0179583	3.57242
gi|1477758648	0.179365	2.33561
gi|1477758773	1.02808e-05	3.22448
gi|1477758949	0.0470909	0.859896
gi|1477759642	0.183142	4.31991
gi|148887477	0.000483168	2.79523
gi|155369750	0.000200417	10.3548
gi|160425209	0.00104764	6.22641
gi|1654220526	0.00480849	29.9406
gi|166795901	0.19686	3.44826
gi|254910928	0.0605788	8.16621
gi|295849268	0.172829	2.12368
gi|296010819	0.0456403	1.52052
gi|297591987	0.55717	1.0923
gi|328777691	0.456887	0.716017
gi|328778095	0.263787	4.27522
gi|328778689	0.00214151	10.5908
gi|328778710	0.00107583	29.3787
gi|328781096	0.0370538	7.02047
gi|328781230	0.0909282	1.72075
gi|328782411	0.00285633	3.26542
gi|328784195	0.399241	1.78765
gi|328784953	0.0160784	8.24775
gi|328787740	0.102665	1.22913
gi|328788335	0.00558947	14.2748
gi|328788558	0.0211012	7.9385
gi|328788573	0.0859528	0.6565
gi|335057529	0.0470649	1.11644
gi|48094573	0.24059	1.55409
gi|48094957	3.79249e-05	7.91707
gi|48142692	0.701752	0.924791
gi|571501581	0.0698052	3.94867
gi|571502064	0.197015	0.713524
gi|571515506	0.0013	3.81646
gi|571515896	0.354628	0.844206
gi|571523747	0.0605998	5.00811
gi|571547531	0.00295	113.517
gi|571549435	0.00218791	3.92511
gi|571550032	0.00518333	6.15532
gi|571550216	0.460123	0.798096
gi|571563482	0.231343	1.40743
gi|571563867	0.142052	0.592848
gi|571567807	0.0144244	2.73372
gi|571568224	0.0320612	3.00945
gi|571569980	0.00136342	0.14476
gi|571574384	0.31822	1.48538
gi|571576464	0.504557	1.12568
gi|571578878	0.0899737	3.09985
gi|58585086	2.05817e-06	6.78681
gi|58585098	0.0168061	3.85038
gi|58585106	0.109283	4.54107
gi|58585108	0.0031287	3.68688
gi|58585138	0.0383422	18.0676
gi|58585142	0.0260488	4.45214
gi|58585146	0.05255	0.750418
gi|58585148	0.00141791	5.75986
gi|58585170	0.0958311	15.5341
gi|58585196	0.0245038	1.95247
gi|58585222	0.0441973	5.09977
gi|62198227	0.0320664	9.37661
gi|62526112	0.100103	8.21086
gi|66500170	0.012556	37.7883
gi|66500455	0.814909	0.955879
gi|66512887	0.470921	1.20391
gi|66521459	0.160001	6.38005
gi|66522349	0.0955081	1.35275
gi|66524161	0.0168599	3.48518
gi|66525345	0.0993795	0.430574
gi|66529543	0.686446	1.09708
gi|66534750	0.0287836	11.5659
gi|66550509	0.0682877	3.01676
gi|66558942	0.109773	1.61982
gi|66560290	0.0714906	3.77393
gi|66564326	0.242194	0.825954
gi|66565444	0.37128	0.436877
gi|66566113	0.160997	1.4725
gi|94158810	0.00947615	7.10434
gi|94158822	0.0565193	4.97766
gi|94400901	0.558665	1.55844
gi|571505778	0.167478	4.14671

## Sheet: Fig. 5c
Protein name	Fou-1	Fou-2	Fou-3	Dis-1	Dis-2	Dis-3	p-value
Mrjp1	-1.486	-0.7428	-0.6887	0.9897	0.9443	0.9835	0.001649
Mrjp2	-1.11963	-0.74973	-0.95423	1.13947	1.13537	0.548767	0.0010879
Mrjp3	-1.78615	-0.69425	-0.75135	1.08625	1.06915	1.07635	0.0037179
Mrjp5	-1.77237	-1.09407	-1.39657	2.06983	2.18263	2.01053	0.0079202
Mrjp7	-1.78537	-1.30797	-0.75027	1.73293	1.48443	1.62623	0.0061642
Hex 70a	-0.75985	-0.92119	-1.04541	0.953275	0.899678	0.873499	2.95e-05
Hex 70b	-0.89107	-0.86736	-0.9634	1.08832	0.757958	0.875551	5.62e-05
Hex 70c	-0.68827	-0.95604	-1.06569	0.99771	0.769039	0.943253	0.0001631
Hex 110	-0.84121	-1.0285	-0.86206	0.872753	0.90035	0.958676	9.3e-06

## Sheet: Fig. 5d
Protein IDs	Majority protein IDs	Fasta headers	Intensity Fou_1	Intensity Fou_2	Intensity Fou_3	Intensity Dis_1	Intensity Dis_2	Intensity Dis_3
gi|1253779842|ref|XP_022671445.1|;gi|1253779839|ref|XP_022671444.1|	gi|1253779842|ref|XP_022671445.1|;gi|1253779839|ref|XP_022671444.1|	gi|1253779842|ref|XP_022671445.1| ragulator complex protein LAMTOR4-like [Varroa destructor];gi|1253779839|ref|XP_022671444.1| ragulator complex protein LAMTOR4-like [Varroa destructor]	21.6221	22.8462	22.4345	25.9301	25.7782	25.4266
gi|1253702874|ref|XP_022649260.1|	gi|1253702874|ref|XP_022649260.1|	gi|1253702874|ref|XP_022649260.1| nose resistant to fluoxetine protein 6-like [Varroa destructor]	24.7747	22.8455	23.3685	26.169	26.7215	26.0314
gi|1253752076|ref|XP_022660024.1|;gi|1253752074|ref|XP_022660023.1|;gi|1253752072|ref|XP_022660022.1|;gi|#CONTAM#22027655|ref|NP_003907.3|;gi|#CONTAM#4557471|ref|NP_001274.1|;gi|#CONTAM#440918685|ref|NP_001259000.1|;gi|#CONTAM#530421304|ref|XP_005274671.1|;gi|#CONTAM#768032840|ref|XP_011543901.1|	gi|1253752076|ref|XP_022660024.1|;gi|1253752074|ref|XP_022660023.1|;gi|1253752072|ref|XP_022660022.1|;gi|#CONTAM#22027655|ref|NP_003907.3|;gi|#CONTAM#4557471|ref|NP_001274.1|;gi|#CONTAM#440918685|ref|NP_001259000.1|;gi|#CONTAM#530421304|ref|XP_005274671.1|;gi|#CONTAM#768032840|ref|XP_011543901.1|	gi|1253752076|ref|XP_022660024.1| AP-1 complex subunit sigma-2-like isoform X2 [Varroa destructor];gi|1253752074|ref|XP_022660023.1| AP-1 complex subunit sigma-2-like isoform X2 [Varroa destructor];gi|1253752072|ref|XP_022660022.1| AP-1 complex subunit sig	22.9538	22.5656	21.6839	24.7622	24.9426	25.073
gi|1253742905|ref|XP_022655307.1|;gi|1253742909|ref|XP_022655309.1|;gi|1253742907|ref|XP_022655308.1|	gi|1253742905|ref|XP_022655307.1|;gi|1253742909|ref|XP_022655309.1|;gi|1253742907|ref|XP_022655308.1|	gi|1253742905|ref|XP_022655307.1| density-regulated protein homolog isoform X1 [Varroa destructor];gi|1253742909|ref|XP_022655309.1| density-regulated protein homolog isoform X2 [Varroa destructor];gi|1253742907|ref|XP_022655308.1| density-regulated protei	23.3331	23.4342	22.2472	25.9395	25.4286	24.7761
gi|1253742078|ref|XP_022654885.1|;gi|1253742092|ref|XP_022654892.1|;gi|1253742090|ref|XP_022654891.1|;gi|1253742088|ref|XP_022654890.1|;gi|1253742086|ref|XP_022654889.1|;gi|1253742084|ref|XP_022654888.1|;gi|1253742082|ref|XP_022654887.1|;gi|1253742080|ref|XP_022654886.1|;gi|1477733953|ref|XP_026301122.1|;gi|1477733951|ref|XP_006561071.2|	gi|1253742078|ref|XP_022654885.1|;gi|1253742092|ref|XP_022654892.1|;gi|1253742090|ref|XP_022654891.1|;gi|1253742088|ref|XP_022654890.1|;gi|1253742086|ref|XP_022654889.1|;gi|1253742084|ref|XP_022654888.1|;gi|1253742082|ref|XP_022654887.1|;gi|1253742080|ref|XP_022654886.1|	gi|1253742078|ref|XP_022654885.1| putative aminopeptidase W07G4.4 isoform X1 [Varroa destructor];gi|1253742092|ref|XP_022654892.1| putative aminopeptidase W07G4.4 isoform X6 [Varroa destructor];gi|1253742090|ref|XP_022654891.1| putative aminopeptidase W07G	21.7731	22.3384	22.2801	24.6462	23.9016	23.746
gi|1253761576|ref|XP_022664844.1|;gi|1253761574|ref|XP_022664843.1|;gi|1253761572|ref|XP_022664841.1|;gi|1253761570|ref|XP_022664840.1|;gi|1253761590|ref|XP_022664851.1|;gi|1253761586|ref|XP_022664849.1|;gi|1253761598|ref|XP_022664855.1|;gi|1253761592|ref|XP_022664852.1|;gi|1253761588|ref|XP_022664850.1|;gi|1253761582|ref|XP_022664847.1|	gi|1253761576|ref|XP_022664844.1|;gi|1253761574|ref|XP_022664843.1|;gi|1253761572|ref|XP_022664841.1|;gi|1253761570|ref|XP_022664840.1|;gi|1253761590|ref|XP_022664851.1|;gi|1253761586|ref|XP_022664849.1|;gi|1253761598|ref|XP_022664855.1|;gi|1253761592|ref|XP_022664852.1|;gi|1253761588|ref|XP_022664850.1|;gi|1253761582|ref|XP_022664847.1|	gi|1253761576|ref|XP_022664844.1| alpha-2-macroglobulin-like isoform X2 [Varroa destructor];gi|1253761574|ref|XP_022664843.1| pregnancy zone protein-like isoform X1 [Varroa destructor];gi|1253761572|ref|XP_022664841.1| pregnancy zone protein-like isoform X	21.7402	22.8719	22.1833	23.5294	24.0381	24.3761
gi|1253738828|ref|XP_022653249.1|	gi|1253738828|ref|XP_022653249.1|	gi|1253738828|ref|XP_022653249.1| uncharacterized protein LOC111247005 [Varroa destructor]	22.8727	22.3473	23.5293	24.6809	23.7836	25.2506
gi|1253677273|ref|XP_022667826.1|;gi|1253677271|ref|XP_022667817.1|;gi|1253677269|ref|XP_022667807.1|;gi|1253677267|ref|XP_022667797.1|	gi|1253677273|ref|XP_022667826.1|;gi|1253677271|ref|XP_022667817.1|;gi|1253677269|ref|XP_022667807.1|;gi|1253677267|ref|XP_022667797.1|	gi|1253677273|ref|XP_022667826.1| uncharacterized protein LOC111253113 isoform X4 [Varroa destructor];gi|1253677271|ref|XP_022667817.1| uncharacterized protein LOC111253113 isoform X3 [Varroa destructor];gi|1253677269|ref|XP_022667807.1| uncharacterized pr	23.1126	23.1762	24.2215	25.8084	24.8162	24.8495
gi|1253739618|ref|XP_022653642.1|	gi|1253739618|ref|XP_022653642.1|	gi|1253739618|ref|XP_022653642.1| protein suppressor 2 of zeste-like [Varroa destructor]	23.5382	23.5166	23.8382	25.1507	24.9469	25.4484
gi|1253747680|ref|XP_022657779.1|;gi|1253747678|ref|XP_022657777.1|;gi|1253747676|ref|XP_022657776.1|;gi|1253747674|ref|XP_022657775.1|	gi|1253747680|ref|XP_022657779.1|;gi|1253747678|ref|XP_022657777.1|;gi|1253747676|ref|XP_022657776.1|;gi|1253747674|ref|XP_022657775.1|	gi|1253747680|ref|XP_022657779.1| complement factor H-like [Varroa destructor];gi|1253747678|ref|XP_022657777.1| complement factor H-like [Varroa destructor];gi|1253747676|ref|XP_022657776.1| complement factor H-like [Varroa destructor];gi|1253747674|ref|X	21.9063	21.9246	20.8192	22.6337	23.2106	23.3095
gi|1253755645|ref|XP_022661844.1|;gi|1253755637|ref|XP_022661843.1|;gi|1253755634|ref|XP_022661842.1|;gi|1253755632|ref|XP_022661841.1|	gi|1253755645|ref|XP_022661844.1|;gi|1253755637|ref|XP_022661843.1|;gi|1253755634|ref|XP_022661842.1|;gi|1253755632|ref|XP_022661841.1|	gi|1253755645|ref|XP_022661844.1| uncharacterized protein LOC111250637 isoform X4 [Varroa destructor];gi|1253755637|ref|XP_022661843.1| uncharacterized protein LOC111250637 isoform X3 [Varroa destructor];gi|1253755634|ref|XP_022661842.1| uncharacterized pr	21.9051	22.0539	22.2652	23.7498	23.0657	23.8049
gi|1253684332|ref|XP_022645595.1|	gi|1253684332|ref|XP_022645595.1|	gi|1253684332|ref|XP_022645595.1| anamorsin homolog [Varroa destructor]	22.7123	23.0976	21.956	24.0284	24.0677	23.5782
gi|1253744106|ref|XP_022655908.1|;gi|1253744104|ref|XP_022655907.1|;gi|1253744114|ref|XP_022655911.1|;gi|1253744112|ref|XP_022655910.1|;gi|1253744108|ref|XP_022655909.1|	gi|1253744106|ref|XP_022655908.1|;gi|1253744104|ref|XP_022655907.1|;gi|1253744114|ref|XP_022655911.1|;gi|1253744112|ref|XP_022655910.1|;gi|1253744108|ref|XP_022655909.1|	gi|1253744106|ref|XP_022655908.1| uncharacterized protein LOC111248225 isoform X2 [Varroa destructor];gi|1253744104|ref|XP_022655907.1| uncharacterized protein LOC111248225 isoform X1 [Varroa destructor];gi|1253744114|ref|XP_022655911.1| uncharacterized pr	25.7298	26.6178	25.6945	27.7808	26.8888	27.0314
gi|1253776234|ref|XP_022670343.1|;gi|1253776230|ref|XP_022670341.1|;gi|1253776226|ref|XP_022670340.1|;gi|1253776223|ref|XP_022670339.1|;gi|1253776237|ref|XP_022670344.1|	gi|1253776234|ref|XP_022670343.1|;gi|1253776230|ref|XP_022670341.1|;gi|1253776226|ref|XP_022670340.1|;gi|1253776223|ref|XP_022670339.1|;gi|1253776237|ref|XP_022670344.1|	gi|1253776234|ref|XP_022670343.1| tyrosine-protein phosphatase non-receptor type 23-like isoform X2 [Varroa destructor];gi|1253776230|ref|XP_022670341.1| tyrosine-protein phosphatase non-receptor type 23-like isoform X1 [Varroa destructor];gi|1253776226|re	22.4517	22.5575	21.8274	23.3555	23.7603	23.3775
gi|1253688872|ref|XP_022647894.1|	gi|1253688872|ref|XP_022647894.1|	gi|1253688872|ref|XP_022647894.1| uncharacterized protein LOC111244764 [Varroa destructor]	26.2402	26.3527	26.8901	27.5555	27.7263	27.7628
gi|1253737435|ref|XP_022652547.1|;gi|1253737432|ref|XP_022652546.1|	gi|1253737435|ref|XP_022652547.1|;gi|1253737432|ref|XP_022652546.1|	gi|1253737435|ref|XP_022652547.1| multiple inositol polyphosphate phosphatase 1-like isoform X2 [Varroa destructor];gi|1253737432|ref|XP_022652546.1| multiple inositol polyphosphate phosphatase 1-like isoform X1 [Varroa destructor]	28.1055	27.4554	28.1016	29.465	28.7568	28.9812
gi|1253774300|ref|XP_022669731.1|;gi|1253774296|ref|XP_022669730.1|	gi|1253774300|ref|XP_022669731.1|;gi|1253774296|ref|XP_022669730.1|	gi|1253774300|ref|XP_022669731.1| ADP-ribosylation factor-like protein 6-interacting protein 1 isoform X2 [Varroa destructor];gi|1253774296|ref|XP_022669730.1| ADP-ribosylation factor-like protein 6-interacting protein 1 isoform X1 [Varroa destructor]	28.7389	29.1861	29.1957	30.3393	30.1308	29.9901
gi|1253757111|ref|XP_022662599.1|;gi|1253757109|ref|XP_022662598.1|;gi|1253757107|ref|XP_022662597.1|;gi|1253757105|ref|XP_022662596.1|;gi|1253757103|ref|XP_022662595.1|;gi|1253757101|ref|XP_022662594.1|;gi|1253757113|ref|XP_022662600.1|	gi|1253757111|ref|XP_022662599.1|;gi|1253757109|ref|XP_022662598.1|;gi|1253757107|ref|XP_022662597.1|;gi|1253757105|ref|XP_022662596.1|;gi|1253757103|ref|XP_022662595.1|;gi|1253757101|ref|XP_022662594.1|;gi|1253757113|ref|XP_022662600.1|	gi|1253757111|ref|XP_022662599.1| tensin-like isoform X3 [Varroa destructor];gi|1253757109|ref|XP_022662598.1| tensin-like isoform X3 [Varroa destructor];gi|1253757107|ref|XP_022662597.1| tensin-like isoform X3 [Varroa destructor];gi|1253757105|ref|XP_0226	25.6951	26.0046	26.5611	27.3043	27.0607	27.0483
gi|1253686023|ref|XP_022646467.1|;gi|1253686021|ref|XP_022646466.1|;gi|1253686019|ref|XP_022646465.1|;gi|1253686017|ref|XP_022646464.1|;gi|1253686015|ref|XP_022646463.1|;gi|1253686013|ref|XP_022646462.1|;gi|1253686011|ref|XP_022646461.1|;gi|1253686009|ref|XP_022646460.1|;gi|1253686007|ref|XP_022646458.1|;gi|1253686005|ref|XP_022646457.1|;gi|1253686003|ref|XP_022646456.1|	gi|1253686023|ref|XP_022646467.1|;gi|1253686021|ref|XP_022646466.1|;gi|1253686019|ref|XP_022646465.1|;gi|1253686017|ref|XP_022646464.1|;gi|1253686015|ref|XP_022646463.1|;gi|1253686013|ref|XP_022646462.1|;gi|1253686011|ref|XP_022646461.1|;gi|1253686009|ref|XP_022646460.1|;gi|1253686007|ref|XP_022646458.1|;gi|1253686005|ref|XP_022646457.1|;gi|1253686003|ref|XP_022646456.1|	gi|1253686023|ref|XP_022646467.1| oxysterol-binding protein-related protein 11-like isoform X11 [Varroa destructor];gi|1253686021|ref|XP_022646466.1| oxysterol-binding protein-related protein 11-like isoform X10 [Varroa destructor];gi|1253686019|ref|XP_022	23.3597	23.8005	23.4478	24.5954	24.7191	24.0531
gi|1253683706|ref|XP_022645263.1|	gi|1253683706|ref|XP_022645263.1|	gi|1253683706|ref|XP_022645263.1| phosphopantothenate--cysteine ligase-like [Varroa destructor]	24.3825	23.7797	24.1911	25.1889	24.7601	25.0997
gi|1253752088|ref|XP_022660030.1|;gi|1253752086|ref|XP_022660029.1|;gi|1253752084|ref|XP_022660028.1|;gi|1253752082|ref|XP_022660027.1|	gi|1253752088|ref|XP_022660030.1|;gi|1253752086|ref|XP_022660029.1|;gi|1253752084|ref|XP_022660028.1|;gi|1253752082|ref|XP_022660027.1|	gi|1253752088|ref|XP_022660030.1| peroxidase-like isoform X4 [Varroa destructor];gi|1253752086|ref|XP_022660029.1| peroxidase-like isoform X3 [Varroa destructor];gi|1253752084|ref|XP_022660028.1| peroxidase-like isoform X2 [Varroa destructor];gi|1253752082	27.051	26.8978	26.3401	27.8114	27.5436	27.5998
gi|1253688551|ref|XP_022647739.1|;gi|1253688549|ref|XP_022647738.1|;gi|1253688547|ref|XP_022647737.1|	gi|1253688551|ref|XP_022647739.1|;gi|1253688549|ref|XP_022647738.1|;gi|1253688547|ref|XP_022647737.1|	gi|1253688551|ref|XP_022647739.1| 2-acylglycerol O-acyltransferase 2-A-like [Varroa destructor];gi|1253688549|ref|XP_022647738.1| 2-acylglycerol O-acyltransferase 2-A-like [Varroa destructor];gi|1253688547|ref|XP_022647737.1| 2-acylglycerol O-acyltransfera	27.1743	27.1002	27.0623	28.0253	28.0292	27.7415
gi|1253758235|ref|XP_022663177.1|	gi|1253758235|ref|XP_022663177.1|	gi|1253758235|ref|XP_022663177.1| ovostatin-like [Varroa destructor]	27.4048	27.1688	26.8526	28.0948	27.9323	27.6662
gi|1253741706|ref|XP_022654697.1|	gi|1253741706|ref|XP_022654697.1|	gi|1253741706|ref|XP_022654697.1| sodium-coupled monocarboxylate transporter 2-like [Varroa destructor]	25.9049	25.9641	25.3905	26.6973	26.2728	26.35
gi|1253754308|ref|XP_022661171.1|	gi|1253754308|ref|XP_022661171.1|	gi|1253754308|ref|XP_022661171.1| WD repeat-containing protein 74-like [Varroa destructor]	23.3701	23.3918	23.1516	24.0104	23.9449	23.9873
gi|1253752326|ref|XP_022660156.1|;gi|1253752324|ref|XP_022660155.1|;gi|1253752322|ref|XP_022660154.1|	gi|1253752326|ref|XP_022660156.1|;gi|1253752324|ref|XP_022660155.1|;gi|1253752322|ref|XP_022660154.1|	gi|1253752326|ref|XP_022660156.1| uncharacterized protein LOC111249935 isoform X3 [Varroa destructor];gi|1253752324|ref|XP_022660155.1| uncharacterized protein LOC111249935 isoform X2 [Varroa destructor];gi|1253752322|ref|XP_022660154.1| uncharacterized pr	28.6567	28.9359	28.9502	29.6272	29.4465	29.4012
gi|1253756990|ref|XP_022662541.1|	gi|1253756990|ref|XP_022662541.1|	gi|1253756990|ref|XP_022662541.1| ornithine decarboxylase-like [Varroa destructor]	28.8973	28.5886	28.9854	29.5673	29.4432	29.2198
gi|1253761584|ref|XP_022664848.1|	gi|1253761584|ref|XP_022664848.1|	gi|1253761584|ref|XP_022664848.1| alpha-2-macroglobulin-like isoform X6 [Varroa destructor]	25.2722	25.4165	25.1609	25.8514	25.7929	25.9281
gi|1253762430|ref|XP_022665284.1|;gi|1253762434|ref|XP_022665286.1|;gi|1253762432|ref|XP_022665285.1|	gi|1253762430|ref|XP_022665284.1|;gi|1253762434|ref|XP_022665286.1|;gi|1253762432|ref|XP_022665285.1|	gi|1253762430|ref|XP_022665284.1| inositol monophosphatase 1-like isoform X1 [Varroa destructor];gi|1253762434|ref|XP_022665286.1| inositol monophosphatase 1-like isoform X3 [Varroa destructor];gi|1253762432|ref|XP_022665285.1| inositol monophosphatase 1-l	28.9424	28.8911	28.5585	29.4665	29.1541	29.4502
gi|1253756218|ref|XP_022662138.1|;gi|1253756216|ref|XP_022662137.1|	gi|1253756218|ref|XP_022662138.1|;gi|1253756216|ref|XP_022662137.1|	gi|1253756218|ref|XP_022662138.1| sorbitol dehydrogenase-like [Varroa destructor];gi|1253756216|ref|XP_022662137.1| sorbitol dehydrogenase-like [Varroa destructor]	31.0413	30.9377	31.0621	31.7343	31.472	31.4826
gi|1253754421|ref|XP_022661221.1|;gi|1253754419|ref|XP_022661220.1|;gi|1253754417|ref|XP_022661219.1|;gi|1253754415|ref|XP_022661218.1|;gi|1253754413|ref|XP_022661217.1|;gi|1253754411|ref|XP_022661216.1|;gi|1253754409|ref|XP_022661215.1|;gi|1253754407|ref|XP_022661214.1|;gi|1253754405|ref|XP_022661213.1|;gi|1253754403|ref|XP_022661212.1|;gi|1253754401|ref|XP_022661211.1|;gi|1253754399|ref|XP_0226…	gi|1253754421|ref|XP_022661221.1|;gi|1253754419|ref|XP_022661220.1|;gi|1253754417|ref|XP_022661219.1|;gi|1253754415|ref|XP_022661218.1|;gi|1253754413|ref|XP_022661217.1|;gi|1253754411|ref|XP_022661216.1|;gi|1253754409|ref|XP_022661215.1|;gi|1253754407|ref|XP_022661214.1|;gi|1253754405|ref|XP_022661213.1|;gi|1253754403|ref|XP_022661212.1|;gi|1253754401|ref|XP_022661211.1|;gi|1253754399|ref|XP_0226…	gi|1253754421|ref|XP_022661221.1| hydroxymethylglutaryl-CoA synthase 1-like isoform X1 [Varroa destructor];gi|1253754419|ref|XP_022661220.1| hydroxymethylglutaryl-CoA synthase 1-like isoform X1 [Varroa destructor];gi|1253754417|ref|XP_022661219.1| hydroxym	29.0784	28.8901	28.8439	29.4984	29.5266	29.3631
gi|1253748209|ref|XP_022658053.1|;gi|1253748207|ref|XP_022658052.1|;gi|1253748205|ref|XP_022658051.1|;gi|1253748203|ref|XP_022658050.1|;gi|1253748201|ref|XP_022658049.1|;gi|1253748199|ref|XP_022658048.1|	gi|1253748209|ref|XP_022658053.1|;gi|1253748207|ref|XP_022658052.1|;gi|1253748205|ref|XP_022658051.1|;gi|1253748203|ref|XP_022658050.1|;gi|1253748201|ref|XP_022658049.1|;gi|1253748199|ref|XP_022658048.1|	gi|1253748209|ref|XP_022658053.1| uncharacterized protein LOC111249034 isoform X3 [Varroa destructor];gi|1253748207|ref|XP_022658052.1| uncharacterized protein LOC111249034 isoform X3 [Varroa destructor];gi|1253748205|ref|XP_022658051.1| uncharacterized pr	29.5914	29.8133	29.6383	30.0244	30.3285	30.2467
gi|1253770471|ref|XP_022668589.1|;gi|1253770459|ref|XP_022668586.1|;gi|1253770468|ref|XP_022668588.1|;gi|1253770477|ref|XP_022668591.1|;gi|1253770474|ref|XP_022668590.1|;gi|1253770464|ref|XP_022668587.1|;gi|1253770480|ref|XP_022668592.1|;gi|571529824|ref|XP_006567846.1|;gi|571529817|ref|XP_006567845.1|;gi|328788272|ref|XP_394587.3|;gi|571529830|ref|XP_006567848.1|;gi|571529827|ref|XP_006567847.1|…	gi|1253770471|ref|XP_022668589.1|;gi|1253770459|ref|XP_022668586.1|;gi|1253770468|ref|XP_022668588.1|;gi|1253770477|ref|XP_022668591.1|;gi|1253770474|ref|XP_022668590.1|;gi|1253770464|ref|XP_022668587.1|;gi|1253770480|ref|XP_022668592.1|	gi|1253770471|ref|XP_022668589.1| solute carrier family 12 member 4-like isoform X4 [Varroa destructor];gi|1253770459|ref|XP_022668586.1| solute carrier family 12 member 4-like isoform X1 [Varroa destructor];gi|1253770468|ref|XP_022668588.1| solute carrier	28.7682	28.4993	28.8029	29.2847	28.9377	29.3381
gi|1253678211|ref|XP_022672637.1|;gi|1253678209|ref|XP_022672628.1|	gi|1253678211|ref|XP_022672637.1|;gi|1253678209|ref|XP_022672628.1|	gi|1253678211|ref|XP_022672637.1| torsin-1A-like isoform X2 [Varroa destructor];gi|1253678209|ref|XP_022672628.1| torsin-1A-like isoform X1 [Varroa destructor]	30.8653	30.9245	30.6341	31.2427	31.2072	31.4479
gi|1253688270|ref|XP_022647595.1|;gi|1253688268|ref|XP_022647594.1|;gi|1253688266|ref|XP_022647593.1|;gi|1253688272|ref|XP_022647596.1|	gi|1253688270|ref|XP_022647595.1|;gi|1253688268|ref|XP_022647594.1|;gi|1253688266|ref|XP_022647593.1|;gi|1253688272|ref|XP_022647596.1|	gi|1253688270|ref|XP_022647595.1| uncharacterized protein LOC111244604 isoform X2 [Varroa destructor];gi|1253688268|ref|XP_022647594.1| uncharacterized protein LOC111244604 isoform X1 [Varroa destructor];gi|1253688266|ref|XP_022647593.1| uncharacterized pr	27.0158	26.6513	26.9523	27.2063	27.4828	27.3956
gi|1253781807|ref|XP_022672004.1|;gi|1253781810|ref|XP_022672005.1|;gi|1253781814|ref|XP_022672006.1|	gi|1253781807|ref|XP_022672004.1|;gi|1253781810|ref|XP_022672005.1|;gi|1253781814|ref|XP_022672006.1|	gi|1253781807|ref|XP_022672004.1| 17-beta-hydroxysteroid dehydrogenase type 6-like isoform X1 [Varroa destructor];gi|1253781810|ref|XP_022672005.1| 17-beta-hydroxysteroid dehydrogenase type 6-like isoform X2 [Varroa destructor];gi|1253781814|ref|XP_0226720	27.9382	27.631	27.7826	28.4063	28.295	28.0765
gi|1253677633|ref|XP_022669738.1|;gi|1253677631|ref|XP_022669732.1|;gi|1253677637|ref|XP_022669754.1|;gi|1253677635|ref|XP_022669745.1|	gi|1253677633|ref|XP_022669738.1|;gi|1253677631|ref|XP_022669732.1|;gi|1253677637|ref|XP_022669754.1|;gi|1253677635|ref|XP_022669745.1|	gi|1253677633|ref|XP_022669738.1| pyruvate dehydrogenase phosphatase regulatory subunit, mitochondrial-like isoform X2 [Varroa destructor];gi|1253677631|ref|XP_022669732.1| pyruvate dehydrogenase phosphatase regulatory subunit, mitochondrial-like isoform X	27.0619	27.1692	27.1418	27.7092	27.5973	27.4889
gi|1253752264|ref|XP_022660125.1|	gi|1253752264|ref|XP_022660125.1|	gi|1253752264|ref|XP_022660125.1| cystathionine beta-synthase-like [Varroa destructor]	31.5926	31.5716	31.7017	32.3036	31.9657	31.994
gi|1253686263|ref|XP_022646593.1|;gi|1253686261|ref|XP_022646592.1|	gi|1253686263|ref|XP_022646593.1|;gi|1253686261|ref|XP_022646592.1|	gi|1253686263|ref|XP_022646593.1| laminin subunit alpha-1-like isoform X2 [Varroa destructor];gi|1253686261|ref|XP_022646592.1| laminin subunit alpha-1-like isoform X1 [Varroa destructor]	29.8386	29.6163	29.602	30.2626	30.072	30.0676
gi|1253740127|ref|XP_022653883.1|	gi|1253740127|ref|XP_022653883.1|	gi|1253740127|ref|XP_022653883.1| uncharacterized protein LOC111247346 [Varroa destructor]	27.6234	27.5489	27.8268	28.1622	28.2472	27.9326
gi|1253780100|ref|XP_022671524.1|;gi|1253780097|ref|XP_022671523.1|;gi|1253780094|ref|XP_022671522.1|;gi|1253780103|ref|XP_022671525.1|	gi|1253780100|ref|XP_022671524.1|;gi|1253780097|ref|XP_022671523.1|;gi|1253780094|ref|XP_022671522.1|;gi|1253780103|ref|XP_022671525.1|	gi|1253780100|ref|XP_022671524.1| farnesyl pyrophosphate synthase-like isoform X1 [Varroa destructor];gi|1253780097|ref|XP_022671523.1| farnesyl pyrophosphate synthase-like isoform X1 [Varroa destructor];gi|1253780094|ref|XP_022671522.1| farnesyl pyrophosp	29.7048	29.823	29.7594	30.3285	30.1011	30.1712
gi|1253671869|ref|XP_022656803.1|;gi|1253671863|ref|XP_022656570.1|;gi|1253671871|ref|XP_022656893.1|;gi|1253671861|ref|XP_022656478.1|;gi|1253671867|ref|XP_022656729.1|;gi|1253671865|ref|XP_022656659.1|;gi|1253671857|ref|XP_022656293.1|;gi|1253671859|ref|XP_022656383.1|;gi|1253671887|ref|XP_022657598.1|;gi|1253671883|ref|XP_022657428.1|;gi|1253671873|ref|XP_022656983.1|;gi|1253671875|ref|XP_0226…	gi|1253671869|ref|XP_022656803.1|;gi|1253671863|ref|XP_022656570.1|;gi|1253671871|ref|XP_022656893.1|;gi|1253671861|ref|XP_022656478.1|;gi|1253671867|ref|XP_022656729.1|;gi|1253671865|ref|XP_022656659.1|;gi|1253671857|ref|XP_022656293.1|;gi|1253671859|ref|XP_022656383.1|;gi|1253671887|ref|XP_022657598.1|;gi|1253671883|ref|XP_022657428.1|;gi|1253671873|ref|XP_022656983.1|;gi|1253671875|ref|XP_0226…	gi|1253671869|ref|XP_022656803.1| proteolipid protein DM beta-like isoform X4 [Varroa destructor];gi|1253671863|ref|XP_022656570.1| proteolipid protein DM beta-like isoform X4 [Varroa destructor];gi|1253671871|ref|XP_022656893.1| proteolipid protein DM bet	27.5144	27.251	27.6311	28.0385	27.8891	27.7806
gi|1253774934|ref|XP_022669930.1|	gi|1253774934|ref|XP_022669930.1|	gi|1253774934|ref|XP_022669930.1| epididymal secretory glutathione peroxidase-like [Varroa destructor]	28.6218	28.6854	28.5438	28.893	29.191	29.0218
gi|1253762202|ref|XP_022665166.1|;gi|1253762204|ref|XP_022665167.1|;gi|1253762206|ref|XP_022665168.1|	gi|1253762202|ref|XP_022665166.1|;gi|1253762204|ref|XP_022665167.1|;gi|1253762206|ref|XP_022665168.1|	gi|1253762202|ref|XP_022665166.1| protein Skeletor, isoforms B/C-like isoform X1 [Varroa destructor];gi|1253762204|ref|XP_022665167.1| protein Skeletor, isoforms B/C-like isoform X2 [Varroa destructor];gi|1253762206|ref|XP_022665168.1| protein Skeletor, is	30.8698	30.7199	30.717	31.3233	31.0731	31.0779
gi|1253715121|ref|XP_022649758.1|;gi|#CONTAM#281604151|ref|NP_612642.2|;gi|#CONTAM#281604138|ref|NP_001164015.1|;gi|#CONTAM#281604136|ref|NP_001164014.1|	gi|1253715121|ref|XP_022649758.1|	gi|1253715121|ref|XP_022649758.1| serine/threonine-protein phosphatase Pgam5, mitochondrial-like [Varroa destructor]	28.6804	28.6051	28.8305	29.078	29.0285	29.1371
gi|1253752334|ref|XP_022660157.1|	gi|1253752334|ref|XP_022660157.1|	gi|1253752334|ref|XP_022660157.1| diphosphomevalonate decarboxylase-like [Varroa destructor]	29.2791	29.4471	29.4595	29.7523	29.6261	29.8369
gi|1253778232|ref|XP_022670962.1|	gi|1253778232|ref|XP_022670962.1|	gi|1253778232|ref|XP_022670962.1| NADH dehydrogenase [ubiquinone] 1 beta subcomplex subunit 10-like [Varroa destructor]	30.9908	31.1026	31.172	31.5825	31.3664	31.3025
gi|1253746340|ref|XP_022657075.1|;gi|1253746342|ref|XP_022657076.1|	gi|1253746340|ref|XP_022657075.1|;gi|1253746342|ref|XP_022657076.1|	gi|1253746340|ref|XP_022657075.1| 3-hydroxyanthranilate 3,4-dioxygenase-like isoform X1 [Varroa destructor];gi|1253746342|ref|XP_022657076.1| 3-hydroxyanthranilate 3,4-dioxygenase-like isoform X2 [Varroa destructor]	29.0834	29.0053	28.9067	29.179	29.3938	29.4073
gi|1253682868|ref|XP_022644833.1|	gi|1253682868|ref|XP_022644833.1|	gi|1253682868|ref|XP_022644833.1| myosin heavy chain, muscle-like isoform X2 [Varroa destructor]	25.6904	25.923	25.6633	26.1988	26.0806	25.9657
gi|1253712762|ref|XP_022649597.1|	gi|1253712762|ref|XP_022649597.1|	gi|1253712762|ref|XP_022649597.1| uncharacterized protein LOC111245471 [Varroa destructor]	31.1063	31.0112	31.0197	31.3667	31.4489	31.2812
gi|1253749356|ref|XP_022658643.1|;gi|1253749354|ref|XP_022658642.1|;gi|1253749352|ref|XP_022658641.1|;gi|1253749350|ref|XP_022658640.1|	gi|1253749356|ref|XP_022658643.1|;gi|1253749354|ref|XP_022658642.1|;gi|1253749352|ref|XP_022658641.1|;gi|1253749350|ref|XP_022658640.1|	gi|1253749356|ref|XP_022658643.1| peroxisomal acyl-coenzyme A oxidase 3-like [Varroa destructor];gi|1253749354|ref|XP_022658642.1| peroxisomal acyl-coenzyme A oxidase 3-like [Varroa destructor];gi|1253749352|ref|XP_022658641.1| peroxisomal acyl-coenzyme A	28.4629	28.4024	28.4134	28.6966	28.5732	28.597
gi|1253703581|ref|XP_022649326.1|	gi|1253703581|ref|XP_022649326.1|	gi|1253703581|ref|XP_022649326.1| muscle LIM protein 1-like [Varroa destructor]	33.718	33.8504	33.7657	34.0118	34.0092	33.8814
gi|1253680832|ref|XP_022643803.1|;gi|#CONTAM#768016429|ref|XP_011526962.1|;gi|#CONTAM#768016425|ref|XP_011526961.1|;gi|#CONTAM#768016417|ref|XP_011526960.1|;gi|#CONTAM#768016415|ref|XP_011526959.1|;gi|#CONTAM#768016410|ref|XP_011526958.1|;gi|#CONTAM#530417912|ref|XP_005260374.1|;gi|#CONTAM#530417910|ref|XP_005260373.1|;gi|#CONTAM#239937451|ref|NP_001155238.1|;gi|#CONTAM#9951915|ref|NP_000678.1|;g…	gi|1253680832|ref|XP_022643803.1|	gi|1253680832|ref|XP_022643803.1| adenosylhomocysteinase-like [Varroa destructor]	31.8594	31.8474	31.8417	32.065	32.0149	31.9445
gi|1253738821|ref|XP_022653244.1|	gi|1253738821|ref|XP_022653244.1|	gi|1253738821|ref|XP_022653244.1| uncharacterized protein LOC111247001 [Varroa destructor]	35.9934	35.9695	35.9392	36.1434	36.1185	36.1011
gi|1253676581|ref|XP_022664264.1|	gi|1253676581|ref|XP_022664264.1|	gi|1253676581|ref|XP_022664264.1| heat shock 70 kDa protein cognate 4-like [Varroa destructor]	36.3903	36.4367	36.341	36.2801	36.2992	36.2426
gi|1253749523|ref|XP_022658732.1|	gi|1253749523|ref|XP_022658732.1|	gi|1253749523|ref|XP_022658732.1| pyruvate dehydrogenase E1 component subunit beta, mitochondrial-like [Varroa destructor]	32.3422	32.3117	32.2365	32.1426	32.214	32.1484
gi|1253686105|ref|XP_022646513.1|;gi|1253686111|ref|XP_022646516.1|;gi|1253686109|ref|XP_022646515.1|;gi|1253686107|ref|XP_022646514.1|;gi|571506173|ref|XP_006570768.1|;gi|#CONTAM#767971625|ref|XP_011518846.1|;gi|#CONTAM#530398960|ref|XP_005253340.1|;gi|#CONTAM#171460918|ref|NP_005681.2|;gi|#CONTAM#171460916|ref|NP_036193.2|;gi|#CONTAM#530398958|ref|XP_005253339.1|;gi|#CONTAM#767971621|ref|XP_011…	gi|1253686105|ref|XP_022646513.1|;gi|1253686111|ref|XP_022646516.1|;gi|1253686109|ref|XP_022646515.1|;gi|1253686107|ref|XP_022646514.1|	gi|1253686105|ref|XP_022646513.1| dynamin-1-like protein isoform X1 [Varroa destructor];gi|1253686111|ref|XP_022646516.1| dynamin-1-like protein isoform X2 [Varroa destructor];gi|1253686109|ref|XP_022646515.1| dynamin-1-like protein isoform X2 [Varroa dest	29.8924	29.9464	29.8807	29.83	29.7228	29.7173
gi|1253736948|ref|XP_022652290.1|	gi|1253736948|ref|XP_022652290.1|	gi|1253736948|ref|XP_022652290.1| sulfotransferase 1C2-like [Varroa destructor]	31.0382	31.0106	30.9739	30.8729	30.8398	30.8403
gi|1253677780|ref|XP_022670463.1|	gi|1253677780|ref|XP_022670463.1|	gi|1253677780|ref|XP_022670463.1| transketolase-like protein 2 [Varroa destructor]	34.1799	34.0661	34.1019	34.0157	33.9149	33.9351
gi|1253772715|ref|XP_022669247.1|	gi|1253772715|ref|XP_022669247.1|	gi|1253772715|ref|XP_022669247.1| uncharacterized protein LOC111253709 [Varroa destructor]	32.5633	32.5389	32.478	32.2757	32.4125	32.3855
gi|1253686172|ref|XP_022646545.1|;gi|1253686170|ref|XP_022646544.1|;gi|1253686168|ref|XP_022646543.1|;gi|#CONTAM#768016572|ref|XP_011526998.1|;gi|#CONTAM#6912494|ref|NP_036457.1|;gi|571548584|ref|XP_006561694.1|;gi|571548580|ref|XP_006561693.1|;gi|571548576|ref|XP_006561692.1|	gi|1253686172|ref|XP_022646545.1|;gi|1253686170|ref|XP_022646544.1|;gi|1253686168|ref|XP_022646543.1|	gi|1253686172|ref|XP_022646545.1| microtubule-associated protein RP/EB family member 1-like [Varroa destructor];gi|1253686170|ref|XP_022646544.1| microtubule-associated protein RP/EB family member 1-like [Varroa destructor];gi|1253686168|ref|XP_022646543.1	30.7037	30.7807	30.7204	30.6168	30.5588	30.4954
gi|1253768375|ref|XP_022667969.1|	gi|1253768375|ref|XP_022667969.1|	gi|1253768375|ref|XP_022667969.1| uncharacterized protein LOC111253178 [Varroa destructor]	26.5163	26.5125	26.5059	26.3612	26.3246	26.314
gi|1253755407|ref|XP_022661723.1|;gi|1253755393|ref|XP_022661715.1|;gi|1253755405|ref|XP_022661722.1|;gi|1253755401|ref|XP_022661720.1|;gi|1253755403|ref|XP_022661721.1|;gi|1253755399|ref|XP_022661718.1|;gi|1253755391|ref|XP_022661714.1|;gi|1253755397|ref|XP_022661717.1|;gi|1253755395|ref|XP_022661716.1|;gi|#CONTAM#767967568|ref|XP_011543094.1|;gi|#CONTAM#153791472|ref|NP_061120.3|;gi|#CONTAM#554…	gi|1253755407|ref|XP_022661723.1|;gi|1253755393|ref|XP_022661715.1|;gi|1253755405|ref|XP_022661722.1|;gi|1253755401|ref|XP_022661720.1|;gi|1253755403|ref|XP_022661721.1|;gi|1253755399|ref|XP_022661718.1|;gi|1253755391|ref|XP_022661714.1|;gi|1253755397|ref|XP_022661717.1|;gi|1253755395|ref|XP_022661716.1|	gi|1253755407|ref|XP_022661723.1| sarcalumenin-like isoform X1 [Varroa destructor];gi|1253755393|ref|XP_022661715.1| sarcalumenin-like isoform X1 [Varroa destructor];gi|1253755405|ref|XP_022661722.1| sarcalumenin-like isoform X4 [Varroa destructor];gi|1253	32.5131	32.6116	32.5379	32.3316	32.4591	32.3317
gi|1253682526|ref|XP_022644659.1|;gi|1253682524|ref|XP_022644658.1|;gi|1253682522|ref|XP_022644657.1|;gi|1253682520|ref|XP_022644656.1|;gi|1253682518|ref|XP_022644655.1|;gi|1253682516|ref|XP_022644654.1|;gi|1253682514|ref|XP_022644652.1|;gi|1253682512|ref|XP_022644651.1|;gi|1253682510|ref|XP_022644650.1|;gi|1253682508|ref|XP_022644649.1|;gi|1253682506|ref|XP_022644648.1|;gi|1253682504|ref|XP_0226…	gi|1253682526|ref|XP_022644659.1|;gi|1253682524|ref|XP_022644658.1|;gi|1253682522|ref|XP_022644657.1|;gi|1253682520|ref|XP_022644656.1|;gi|1253682518|ref|XP_022644655.1|;gi|1253682516|ref|XP_022644654.1|;gi|1253682514|ref|XP_022644652.1|;gi|1253682512|ref|XP_022644651.1|;gi|1253682510|ref|XP_022644650.1|;gi|1253682508|ref|XP_022644649.1|;gi|1253682506|ref|XP_022644648.1|;gi|1253682504|ref|XP_0226…	gi|1253682526|ref|XP_022644659.1| zinc finger SWIM domain-containing protein 8-like [Varroa destructor];gi|1253682524|ref|XP_022644658.1| zinc finger SWIM domain-containing protein 8-like [Varroa destructor];gi|1253682522|ref|XP_022644657.1| zinc finger SW	25.7413	25.6225	25.6822	25.4798	25.3939	25.5708
gi|1253688200|ref|XP_022647563.1|	gi|1253688200|ref|XP_022647563.1|	gi|1253688200|ref|XP_022647563.1| syntaxin-like [Varroa destructor]	29.6143	29.5751	29.5518	29.3276	29.3979	29.4054
gi|1253682284|ref|XP_022644532.1|;gi|1253682282|ref|XP_022644531.1|;gi|1253682280|ref|XP_022644530.1|	gi|1253682284|ref|XP_022644532.1|;gi|1253682282|ref|XP_022644531.1|;gi|1253682280|ref|XP_022644530.1|	gi|1253682284|ref|XP_022644532.1| quinone oxidoreductase-like [Varroa destructor];gi|1253682282|ref|XP_022644531.1| quinone oxidoreductase-like [Varroa destructor];gi|1253682280|ref|XP_022644530.1| quinone oxidoreductase-like [Varroa destructor]	29.768	29.8025	29.6854	29.5991	29.5297	29.5054
gi|1253745604|ref|XP_022656687.1|	gi|1253745604|ref|XP_022656687.1|	gi|1253745604|ref|XP_022656687.1| cathepsin D-like [Varroa destructor]	33.2991	33.2143	33.2075	32.9811	33.0598	33.0521
gi|1253686861|ref|XP_022646891.1|;gi|1253686859|ref|XP_022646890.1|;gi|1253686857|ref|XP_022646889.1|;gi|1253686855|ref|XP_022646887.1|;gi|1253686853|ref|XP_022646886.1|;gi|1253686851|ref|XP_022646885.1|;gi|1253686849|ref|XP_022646884.1|;gi|1253686847|ref|XP_022646883.1|;gi|1253686845|ref|XP_022646882.1|;gi|66516304|ref|XP_395924.2|;gi|#CONTAM#20127454|ref|NP_004035.2|	gi|1253686861|ref|XP_022646891.1|;gi|1253686859|ref|XP_022646890.1|;gi|1253686857|ref|XP_022646889.1|;gi|1253686855|ref|XP_022646887.1|;gi|1253686853|ref|XP_022646886.1|;gi|1253686851|ref|XP_022646885.1|;gi|1253686849|ref|XP_022646884.1|;gi|1253686847|ref|XP_022646883.1|;gi|1253686845|ref|XP_022646882.1|	gi|1253686861|ref|XP_022646891.1| bifunctional purine biosynthesis protein PURH-like isoform X2 [Varroa destructor];gi|1253686859|ref|XP_022646890.1| bifunctional purine biosynthesis protein PURH-like isoform X2 [Varroa destructor];gi|1253686857|ref|XP_022	34.2069	34.3649	34.281	34.1105	34.0815	33.9959
gi|1253676874|ref|XP_022665731.1|;gi|1253676872|ref|XP_022665722.1|;gi|1253676870|ref|XP_022665711.1|;gi|1253676868|ref|XP_022665703.1|	gi|1253676874|ref|XP_022665731.1|;gi|1253676872|ref|XP_022665722.1|;gi|1253676870|ref|XP_022665711.1|;gi|1253676868|ref|XP_022665703.1|	gi|1253676874|ref|XP_022665731.1| 40S ribosomal protein S10-like isoform X2 [Varroa destructor];gi|1253676872|ref|XP_022665722.1| 40S ribosomal protein S10-like isoform X2 [Varroa destructor];gi|1253676870|ref|XP_022665711.1| 40S ribosomal protein S10-like	31.5675	31.3715	31.5187	31.1572	31.2749	31.3305
gi|1253763124|ref|XP_022665648.1|;gi|1253763122|ref|XP_022665647.1|;gi|1253763120|ref|XP_022665646.1|;gi|1253763118|ref|XP_022665645.1|;gi|1253677189|ref|XP_022667390.1|	gi|1253763124|ref|XP_022665648.1|;gi|1253763122|ref|XP_022665647.1|;gi|1253763120|ref|XP_022665646.1|;gi|1253763118|ref|XP_022665645.1|	gi|1253763124|ref|XP_022665648.1| heat shock 70 kDa protein cognate 4 [Varroa destructor];gi|1253763122|ref|XP_022665647.1| heat shock 70 kDa protein cognate 4 [Varroa destructor];gi|1253763120|ref|XP_022665646.1| heat shock 70 kDa protein cognate 4 [Varro	33.8542	33.9652	33.7922	33.638	33.5499	33.7262
gi|1253674129|ref|XP_022651872.1|;gi|1253674127|ref|XP_022651863.1|;gi|1253674125|ref|XP_022651852.1|	gi|1253674129|ref|XP_022651872.1|;gi|1253674127|ref|XP_022651863.1|;gi|1253674125|ref|XP_022651852.1|	gi|1253674129|ref|XP_022651872.1| protein transport protein Sec31A-like [Varroa destructor];gi|1253674127|ref|XP_022651863.1| protein transport protein Sec31A-like [Varroa destructor];gi|1253674125|ref|XP_022651852.1| protein transport protein Sec31A-like	29.0137	29.1322	28.9852	28.7199	28.9142	28.7908
gi|1253777581|ref|XP_022670748.1|	gi|1253777581|ref|XP_022670748.1|	gi|1253777581|ref|XP_022670748.1| leukocyte surface antigen CD53-like isoform X1 [Varroa destructor]	27.8794	27.9403	27.7581	27.5177	27.6847	27.6372
gi|1253758377|ref|XP_022663254.1|;gi|1253758375|ref|XP_022663253.1|	gi|1253758377|ref|XP_022663254.1|;gi|1253758375|ref|XP_022663253.1|	gi|1253758377|ref|XP_022663254.1| cytochrome b5-like [Varroa destructor];gi|1253758375|ref|XP_022663253.1| cytochrome b5-like [Varroa destructor]	32.0896	32.0582	31.9912	31.8841	31.7433	31.7706
gi|1253723504|ref|XP_022650622.1|;gi|1253723506|ref|XP_022650623.1|	gi|1253723504|ref|XP_022650622.1|;gi|1253723506|ref|XP_022650623.1|	gi|1253723504|ref|XP_022650622.1| 40S ribosomal protein S20-like isoform X1 [Varroa destructor];gi|1253723506|ref|XP_022650623.1| 40S ribosomal protein S20-like isoform X2 [Varroa destructor]	31.7111	31.7374	31.7312	31.4777	31.441	31.513
gi|1253671730|ref|XP_022649228.1|	gi|1253671730|ref|XP_022649228.1|	gi|1253671730|ref|XP_022649228.1| uncharacterized protein LOC111245286 [Varroa destructor]	34.0484	34.1153	33.9398	33.7429	33.9144	33.6981
gi|1253676788|ref|XP_022665295.1|	gi|1253676788|ref|XP_022665295.1|	gi|1253676788|ref|XP_022665295.1| uncharacterized protein LOC111252109 [Varroa destructor]	31.4034	31.2378	31.3514	30.9572	31.1625	31.1152
gi|1253774542|ref|XP_022669804.1|;gi|#CONTAM#394953908|ref|NP_001257411.1|;gi|#CONTAM#28872725|ref|NP_002806.2|	gi|1253774542|ref|XP_022669804.1|	gi|1253774542|ref|XP_022669804.1| 26S proteasome non-ATPase regulatory subunit 11-like [Varroa destructor]	29.8416	29.8029	29.7238	29.6179	29.5284	29.4637
gi|1253769808|ref|XP_022668404.1|;gi|1477748159|ref|XP_026296510.1|	gi|1253769808|ref|XP_022668404.1|	gi|1253769808|ref|XP_022668404.1| proteasome subunit alpha type-4-like [Varroa destructor]	30.7312	30.6387	30.7454	30.5347	30.359	30.4568
gi|1253675783|ref|XP_022660182.1|;gi|1253675781|ref|XP_022660176.1|;gi|1253675785|ref|XP_022660193.1|;gi|66508366|ref|XP_623071.1|	gi|1253675783|ref|XP_022660182.1|;gi|1253675781|ref|XP_022660176.1|;gi|1253675785|ref|XP_022660193.1|	gi|1253675783|ref|XP_022660182.1| inosine-5-monophosphate dehydrogenase 1-like isoform X1 [Varroa destructor];gi|1253675781|ref|XP_022660176.1| inosine-5-monophosphate dehydrogenase 1-like isoform X1 [Varroa destructor];gi|1253675785|ref|XP_022660193.1|	32.7731	32.7545	32.6402	32.397	32.499	32.4994
gi|1253682584|ref|XP_022644688.1|;gi|#CONTAM#4504067|ref|NP_002070.1|;gi|1477734757|ref|XP_026301294.1|	gi|1253682584|ref|XP_022644688.1|	gi|1253682584|ref|XP_022644688.1| aspartate aminotransferase, cytoplasmic-like [Varroa destructor]	31.4955	31.4656	31.6076	31.274	31.1828	31.3194
gi|1253687412|ref|XP_022647176.1|;gi|1253687410|ref|XP_022647175.1|;gi|1253687408|ref|XP_022647173.1|	gi|1253687412|ref|XP_022647176.1|;gi|1253687410|ref|XP_022647175.1|;gi|1253687408|ref|XP_022647173.1|	gi|1253687412|ref|XP_022647176.1| sphingomyelin phosphodiesterase-like [Varroa destructor];gi|1253687410|ref|XP_022647175.1| sphingomyelin phosphodiesterase-like [Varroa destructor];gi|1253687408|ref|XP_022647173.1| sphingomyelin phosphodiesterase-like [Va	29.0635	29.1984	29.2402	28.8578	28.9477	28.879
gi|1253686400|ref|XP_022646667.1|	gi|1253686400|ref|XP_022646667.1|	gi|1253686400|ref|XP_022646667.1| covalently-linked cell wall protein 14-like [Varroa destructor]	30.2347	30.0898	30.1715	29.7515	29.9472	29.9666
gi|1253735827|ref|XP_022651706.1|;gi|1253735846|ref|XP_022651713.1|;gi|1253735844|ref|XP_022651712.1|	gi|1253735827|ref|XP_022651706.1|	gi|1253735827|ref|XP_022651706.1| eukaryotic translation initiation factor 3 subunit D-like [Varroa destructor]	30.8491	30.6879	30.8011	30.4959	30.5671	30.4304
gi|1253752109|ref|XP_022660042.1|	gi|1253752109|ref|XP_022660042.1|	gi|1253752109|ref|XP_022660042.1| uncharacterized protein LOC111249869 [Varroa destructor]	32.9252	32.8724	32.9058	32.591	32.5738	32.6879
gi|1253761666|ref|XP_022664892.1|;gi|1253761670|ref|XP_022664894.1|;gi|1253761668|ref|XP_022664893.1|	gi|1253761666|ref|XP_022664892.1|;gi|1253761670|ref|XP_022664894.1|;gi|1253761668|ref|XP_022664893.1|	gi|1253761666|ref|XP_022664892.1| actin-interacting protein 1-like isoform X1 [Varroa destructor];gi|1253761670|ref|XP_022664894.1| actin-interacting protein 1-like isoform X2 [Varroa destructor];gi|1253761668|ref|XP_022664893.1| actin-interacting protein	31.2945	31.3733	31.2891	31.0452	30.992	31.0662
gi|1253689184|ref|XP_022648056.1|	gi|1253689184|ref|XP_022648056.1|	gi|1253689184|ref|XP_022648056.1| 2-oxoisovalerate dehydrogenase subunit alpha, mitochondrial-like [Varroa destructor]	26.0776	26.1227	26.1865	25.765	25.9823	25.776
gi|1253754232|ref|XP_022661129.1|;gi|1253754252|ref|XP_022661140.1|;gi|1253754250|ref|XP_022661139.1|;gi|1253754234|ref|XP_022661131.1|;gi|1253754246|ref|XP_022661137.1|;gi|1253754248|ref|XP_022661138.1|;gi|1253754236|ref|XP_022661132.1|;gi|1253754238|ref|XP_022661133.1|;gi|1253754240|ref|XP_022661134.1|;gi|1253754242|ref|XP_022661135.1|;gi|1253754254|ref|XP_022661143.1|;gi|1253754244|ref|XP_0226…	gi|1253754232|ref|XP_022661129.1|;gi|1253754252|ref|XP_022661140.1|;gi|1253754250|ref|XP_022661139.1|;gi|1253754234|ref|XP_022661131.1|;gi|1253754246|ref|XP_022661137.1|;gi|1253754248|ref|XP_022661138.1|;gi|1253754236|ref|XP_022661132.1|;gi|1253754238|ref|XP_022661133.1|;gi|1253754240|ref|XP_022661134.1|;gi|1253754242|ref|XP_022661135.1|;gi|1253754254|ref|XP_022661143.1|;gi|1253754244|ref|XP_0226…	gi|1253754232|ref|XP_022661129.1| acetyl-CoA carboxylase-like isoform X1 [Varroa destructor];gi|1253754252|ref|XP_022661140.1| acetyl-CoA carboxylase-like isoform X10 [Varroa destructor];gi|1253754250|ref|XP_022661139.1| acetyl-CoA carboxylase-like isoform	30.2943	30.3751	30.3503	30.1158	30.0716	29.9672
gi|1253734991|ref|XP_022651269.1|	gi|1253734991|ref|XP_022651269.1|	gi|1253734991|ref|XP_022651269.1| adipocyte plasma membrane-associated protein-like [Varroa destructor]	35.305	35.1377	35.1569	34.8675	34.9421	34.9152
gi|1253775995|ref|XP_022670275.1|;gi|1253776002|ref|XP_022670277.1|	gi|1253775995|ref|XP_022670275.1|;gi|1253776002|ref|XP_022670277.1|	gi|1253775995|ref|XP_022670275.1| laminin subunit gamma-1-like isoform X1 [Varroa destructor];gi|1253776002|ref|XP_022670277.1| laminin subunit gamma-1-like isoform X3 [Varroa destructor]	31.9534	31.832	31.766	31.5621	31.5413	31.5725
gi|1253683884|ref|XP_022645361.1|;gi|1253683882|ref|XP_022645359.1|;gi|1253683880|ref|XP_022645358.1|;gi|1253683876|ref|XP_022645356.1|;gi|1253683874|ref|XP_022645355.1|;gi|1253683872|ref|XP_022645354.1|;gi|1253683870|ref|XP_022645353.1|;gi|1253683868|ref|XP_022645352.1|;gi|1253683878|ref|XP_022645357.1|	gi|1253683884|ref|XP_022645361.1|;gi|1253683882|ref|XP_022645359.1|;gi|1253683880|ref|XP_022645358.1|;gi|1253683876|ref|XP_022645356.1|;gi|1253683874|ref|XP_022645355.1|;gi|1253683872|ref|XP_022645354.1|;gi|1253683870|ref|XP_022645353.1|;gi|1253683868|ref|XP_022645352.1|;gi|1253683878|ref|XP_022645357.1|	gi|1253683884|ref|XP_022645361.1| pentatricopeptide repeat-containing protein 2, mitochondrial-like isoform X1 [Varroa destructor];gi|1253683882|ref|XP_022645359.1| pentatricopeptide repeat-containing protein 2, mitochondrial-like isoform X1 [Varroa destru	27.6949	27.7408	27.6975	27.4039	27.3767	27.4665
gi|1253735788|ref|XP_022651686.1|	gi|1253735788|ref|XP_022651686.1|	gi|1253735788|ref|XP_022651686.1| uncharacterized protein LOC111246406 [Varroa destructor]	33.2133	33.2136	33.1195	32.9727	32.9184	32.7678
gi|1253690302|ref|XP_022648612.1|	gi|1253690302|ref|XP_022648612.1|	gi|1253690302|ref|XP_022648612.1| coatomer subunit delta-like [Varroa destructor]	29.7942	29.9137	29.8899	29.5453	29.5698	29.5795
gi|1253674732|ref|XP_022654870.1|;gi|1253674730|ref|XP_022654861.1|;gi|1253674728|ref|XP_022654852.1|;gi|66522082|ref|XP_393336.2|	gi|1253674732|ref|XP_022654870.1|;gi|1253674730|ref|XP_022654861.1|;gi|1253674728|ref|XP_022654852.1|	gi|1253674732|ref|XP_022654870.1| GMP synthase [glutamine-hydrolyzing]-like [Varroa destructor];gi|1253674730|ref|XP_022654861.1| GMP synthase [glutamine-hydrolyzing]-like [Varroa destructor];gi|1253674728|ref|XP_022654852.1| GMP synthase [glutamine-hydrol	31.5759	31.7554	31.6005	31.3548	31.3138	31.3526
gi|1253747967|ref|XP_022657927.1|	gi|1253747967|ref|XP_022657927.1|	gi|1253747967|ref|XP_022657927.1| zingipain-2-like [Varroa destructor]	31.6085	31.5948	31.6316	31.2555	31.3974	31.2649
gi|1253766342|ref|XP_022667303.1|;gi|#CONTAM#283436224|ref|NP_001164007.1|;gi|#CONTAM#283436222|ref|NP_001164006.1|;gi|#CONTAM#283436220|ref|NP_060658.3|	gi|1253766342|ref|XP_022667303.1|	gi|1253766342|ref|XP_022667303.1| ATPase family AAA domain-containing protein 3-B-like [Varroa destructor]	29.4743	29.3162	29.4673	29.1289	29.2116	28.9998
gi|1253756059|ref|XP_022662055.1|	gi|1253756059|ref|XP_022662055.1|	gi|1253756059|ref|XP_022662055.1| hypoxia up-regulated protein 1-like [Varroa destructor]	31.773	31.9004	32.0027	31.7253	31.5615	31.4698
gi|1253747884|ref|XP_022657882.1|;gi|1253747882|ref|XP_022657881.1|;gi|1253747880|ref|XP_022657880.1|;gi|1253747878|ref|XP_022657879.1|;gi|1253747876|ref|XP_022657877.1|;gi|1253747874|ref|XP_022657876.1|;gi|1253747872|ref|XP_022657875.1|	gi|1253747884|ref|XP_022657882.1|;gi|1253747882|ref|XP_022657881.1|;gi|1253747880|ref|XP_022657880.1|;gi|1253747878|ref|XP_022657879.1|;gi|1253747876|ref|XP_022657877.1|;gi|1253747874|ref|XP_022657876.1|;gi|1253747872|ref|XP_022657875.1|	gi|1253747884|ref|XP_022657882.1| glutamine synthetase 2 cytoplasmic-like isoform X2 [Varroa destructor];gi|1253747882|ref|XP_022657881.1| glutamine synthetase 2 cytoplasmic-like isoform X2 [Varroa destructor];gi|1253747880|ref|XP_022657880.1| glutamine sy	33.3282	33.2075	33.1722	32.886	32.8767	33.0211
gi|1253673876|ref|XP_022650682.1|	gi|1253673876|ref|XP_022650682.1|	gi|1253673876|ref|XP_022650682.1| guanine nucleotide-binding protein subunit beta-2-like 1 [Varroa destructor]	32.6299	32.6006	32.5987	32.2082	32.2962	32.3977
gi|1253727174|ref|XP_022650689.1|	gi|1253727174|ref|XP_022650689.1|	gi|1253727174|ref|XP_022650689.1| 26S proteasome non-ATPase regulatory subunit 1-like [Varroa destructor]	31.166	31.0468	31.0703	30.8019	30.7483	30.7998
gi|1253680271|ref|XP_022643532.1|	gi|1253680271|ref|XP_022643532.1|	gi|1253680271|ref|XP_022643532.1| 40S ribosomal protein S8-like [Varroa destructor]	32.0676	32.2428	31.9892	31.9145	31.7776	31.6731
gi|1253682422|ref|XP_022644605.1|	gi|1253682422|ref|XP_022644605.1|	gi|1253682422|ref|XP_022644605.1| 40S ribosomal protein S24-like [Varroa destructor]	29.9358	29.8093	29.961	29.6199	29.4363	29.7057
gi|1253757760|ref|XP_022662933.1|;gi|1253757758|ref|XP_022662932.1|;gi|1253757756|ref|XP_022662931.1|	gi|1253757760|ref|XP_022662933.1|;gi|1253757758|ref|XP_022662932.1|;gi|1253757756|ref|XP_022662931.1|	gi|1253757760|ref|XP_022662933.1| beta-ureidopropionase-like [Varroa destructor];gi|1253757758|ref|XP_022662932.1| beta-ureidopropionase-like [Varroa destructor];gi|1253757756|ref|XP_022662931.1| beta-ureidopropionase-like [Varroa destructor]	31.8267	31.7597	31.7339	31.4193	31.5593	31.3942
gi|1253783951|ref|XP_022672657.1|	gi|1253783951|ref|XP_022672657.1|	gi|1253783951|ref|XP_022672657.1| peptidase M20 domain-containing protein 2-like, partial [Varroa destructor]	30.0449	30.0631	30.1757	29.6559	29.7357	29.9249
gi|1253754768|ref|XP_022661400.1|	gi|1253754768|ref|XP_022661400.1|	gi|1253754768|ref|XP_022661400.1| spermine synthase-like [Varroa destructor]	30.043	29.9708	30.0023	29.7503	29.5335	29.7617
gi|1253733306|ref|XP_022650953.1|;gi|#CONTAM#767956578|ref|XP_011516651.1|;gi|#CONTAM#767956576|ref|XP_011516650.1|;gi|#CONTAM#4502011|ref|NP_000467.1|;gi|#CONTAM#530390694|ref|XP_005251843.1|;gi|#CONTAM#578798931|ref|XP_006710635.1|;gi|#CONTAM#28144899|ref|NP_036225.2|;gi|#CONTAM#530362359|ref|XP_005270796.1|;gi|#CONTAM#28144897|ref|NP_777283.1|	gi|1253733306|ref|XP_022650953.1|	gi|1253733306|ref|XP_022650953.1| adenylate kinase isoenzyme 1-like [Varroa destructor]	32.1158	32.193	32.0279	31.8507	31.6531	31.8592
gi|1253783274|ref|XP_022672447.1|;gi|1253783271|ref|XP_022672446.1|;gi|1253783268|ref|XP_022672444.1|	gi|1253783274|ref|XP_022672447.1|;gi|1253783271|ref|XP_022672446.1|;gi|1253783268|ref|XP_022672444.1|	gi|1253783274|ref|XP_022672447.1| ras GTPase-activating protein-binding protein 2-like [Varroa destructor];gi|1253783271|ref|XP_022672446.1| ras GTPase-activating protein-binding protein 2-like [Varroa destructor];gi|1253783268|ref|XP_022672444.1| ras GTPa	29.848	29.7264	29.7248	29.4527	29.3665	29.5029
gi|1253760003|ref|XP_022664047.1|;gi|#CONTAM#530370277|ref|XP_005246575.1|;gi|#CONTAM#41399285|ref|NP_955472.1|;gi|#CONTAM#31542947|ref|NP_002147.2|;gi|328791404|ref|XP_003251557.1|	gi|1253760003|ref|XP_022664047.1|	gi|1253760003|ref|XP_022664047.1| 60 kDa heat shock protein, mitochondrial-like [Varroa destructor]	35.3632	35.4855	35.2864	34.9884	35.1521	35.0134
gi|1253680332|ref|XP_022643563.1|;gi|1253680330|ref|XP_022643562.1|	gi|1253680332|ref|XP_022643563.1|;gi|1253680330|ref|XP_022643562.1|	gi|1253680332|ref|XP_022643563.1| 60S ribosomal protein L35-like isoform X2 [Varroa destructor];gi|1253680330|ref|XP_022643562.1| 60S ribosomal protein L35-like isoform X1 [Varroa destructor]	29.4441	29.1664	29.3494	28.901	28.9497	29.1267
gi|1253672577|ref|XP_022644310.1|	gi|1253672577|ref|XP_022644310.1|	gi|1253672577|ref|XP_022644310.1| sorting and assembly machinery component 50 homolog A-like [Varroa destructor]	29.8687	29.6215	29.7855	29.4683	29.525	29.2942
gi|27311160|ref|NP_758880.1|;gi|26801238|emb|CAD38000.1|;gi|1782080666|dbj|BBI76491.1|;gi|27262539|gb|AAN87159.1|	gi|27311160|ref|NP_758880.1|;gi|26801238|emb|CAD38000.1|;gi|1782080666|dbj|BBI76491.1|;gi|27262539|gb|AAN87159.1|	gi|27311160|ref|NP_758880.1| NADH dehydrogenase subunit 5 (mitochondrion) [Varroa destructor];gi|26801238|emb|CAD38000.1| NADH dehydrogenase subunit 5 (mitochondrion) [Varroa destructor];gi|1782080666|dbj|BBI76491.1| NADH dehydrogenase subunit 5 (mitochond	28.6046	28.6223	28.6072	28.3236	28.1884	28.3311
gi|1253757222|ref|XP_022662659.1|	gi|1253757222|ref|XP_022662659.1|	gi|1253757222|ref|XP_022662659.1| ES1 protein homolog, mitochondrial-like [Varroa destructor]	31.4781	31.3058	31.3912	30.9207	31.0598	31.2014
gi|1253748608|ref|XP_022658263.1|	gi|1253748608|ref|XP_022658263.1|	gi|1253748608|ref|XP_022658263.1| protein dj-1beta-like [Varroa destructor]	31.6851	31.7713	31.6163	31.3836	31.3155	31.3775
gi|1253761756|ref|XP_022664933.1|;gi|#CONTAM#224493972|ref|NP_001139021.1|;gi|1477735940|ref|XP_392102.4|;gi|#CONTAM#42794771|ref|NP_110437.2|;gi|1477715205|ref|XP_623282.2|;gi|#CONTAM#21361657|ref|NP_005304.3|	gi|1253761756|ref|XP_022664933.1|	gi|1253761756|ref|XP_022664933.1| protein disulfide-isomerase A3-like [Varroa destructor]	33.7432	33.9233	33.8262	33.53	33.452	33.4981
gi|1253741677|ref|XP_022654686.1|;gi|#CONTAM#71565154|ref|NP_000662.3|;gi|48124643|ref|XP_393266.1|	gi|1253741677|ref|XP_022654686.1|	gi|1253741677|ref|XP_022654686.1| alcohol dehydrogenase class-3-like [Varroa destructor]	30.5299	30.6953	30.6548	30.4358	30.1299	30.2926
gi|1253675545|ref|XP_022658957.1|;gi|#CONTAM#58761502|ref|NP_001011708.1|;gi|#CONTAM#58761500|ref|NP_037473.3|;gi|571566413|ref|XP_006557926.1|;gi|1477730215|ref|XP_026300429.1|;gi|1032008338|ref|XP_016771213.1|;gi|1477730217|ref|XP_026300430.1|	gi|1253675545|ref|XP_022658957.1|	gi|1253675545|ref|XP_022658957.1| obg-like ATPase 1 [Varroa destructor]	29.7757	29.545	29.7273	29.2807	29.3711	29.3664
gi|1253752155|ref|XP_022660067.1|;gi|#CONTAM#390608669|ref|NP_001254629.1|;gi|#CONTAM#221307584|ref|NP_001138303.1|	gi|1253752155|ref|XP_022660067.1|	gi|1253752155|ref|XP_022660067.1| prohibitin-2-like [Varroa destructor]	32.8057	32.9029	32.7834	32.6541	32.3602	32.4474
gi|1253679189|ref|XP_022673198.1|;gi|1253679187|ref|XP_022673197.1|	gi|1253679189|ref|XP_022673198.1|;gi|1253679187|ref|XP_022673197.1|	gi|1253679189|ref|XP_022673198.1| retinal dehydrogenase 2-like [Varroa destructor];gi|1253679187|ref|XP_022673197.1| retinal dehydrogenase 2-like [Varroa destructor]	34.9041	34.6315	34.8866	34.3801	34.5511	34.4578
gi|1253759788|ref|XP_022663949.1|	gi|1253759788|ref|XP_022663949.1|	gi|1253759788|ref|XP_022663949.1| tubulin alpha-1C chain-like [Varroa destructor]	32.7698	32.6519	32.5993	32.3408	32.2594	32.3723
gi|1253754052|ref|XP_022661040.1|;gi|1253754050|ref|XP_022661039.1|;gi|1253754048|ref|XP_022661038.1|;gi|1253754046|ref|XP_022661037.1|;gi|1253754044|ref|XP_022661036.1|;gi|1253754042|ref|XP_022661035.1|	gi|1253754052|ref|XP_022661040.1|;gi|1253754050|ref|XP_022661039.1|;gi|1253754048|ref|XP_022661038.1|;gi|1253754046|ref|XP_022661037.1|;gi|1253754044|ref|XP_022661036.1|;gi|1253754042|ref|XP_022661035.1|	gi|1253754052|ref|XP_022661040.1| V-type proton ATPase 21 kDa proteolipid subunit-like isoform X2 [Varroa destructor];gi|1253754050|ref|XP_022661039.1| V-type proton ATPase 21 kDa proteolipid subunit-like isoform X2 [Varroa destructor];gi|1253754048|ref|XP	26.4638	26.4423	26.6444	26.0835	26.2468	26.1714
gi|1253680169|ref|XP_022643481.1|;gi|66540013|ref|XP_624466.1|;gi|#CONTAM#4557537|ref|NP_001379.1|;gi|#CONTAM#530410015|ref|XP_005256556.1|;gi|1477725085|ref|XP_026299543.1|;gi|#CONTAM#767991762|ref|XP_011522007.1|;gi|1477725083|ref|XP_026299542.1|;gi|1477725081|ref|XP_026299541.1|;gi|#CONTAM#767991760|ref|XP_011522006.1|;gi|#CONTAM#767991767|ref|XP_011522009.1|;gi|#CONTAM#767991765|ref|XP_011522…	gi|1253680169|ref|XP_022643481.1|	gi|1253680169|ref|XP_022643481.1| developmentally-regulated GTP-binding protein 2-like [Varroa destructor]	28.2018	27.9795	28.2169	27.7736	27.7151	27.8561
gi|1253765967|ref|XP_022667116.1|	gi|1253765967|ref|XP_022667116.1|	gi|1253765967|ref|XP_022667116.1| V-type proton ATPase subunit E-like [Varroa destructor]	31.4194	31.3844	31.5313	30.9125	31.2087	31.1533
gi|1253677526|ref|XP_022669185.1|;gi|1253677528|ref|XP_022669193.1|	gi|1253677526|ref|XP_022669185.1|;gi|1253677528|ref|XP_022669193.1|	gi|1253677526|ref|XP_022669185.1| COP9 signalosome complex subunit 4-like isoform X1 [Varroa destructor];gi|1253677528|ref|XP_022669193.1| COP9 signalosome complex subunit 4-like isoform X2 [Varroa destructor]	28.0674	28.159	28.0903	27.6019	27.8993	27.7388
gi|1253673921|ref|XP_022650916.1|;gi|#CONTAM#807066364|ref|NP_001293084.1|;gi|#CONTAM#807066362|ref|NP_001293083.1|;gi|#CONTAM#807066366|ref|NP_001293085.1|;gi|#CONTAM#807066360|ref|NP_001293082.1|;gi|#CONTAM#24307939|ref|NP_036205.1|	gi|1253673921|ref|XP_022650916.1|	gi|1253673921|ref|XP_022650916.1| T-complex protein 1 subunit epsilon-like [Varroa destructor]	32.0094	32.0611	31.9727	31.7817	31.5865	31.5699
gi|1253677784|ref|XP_022670488.1|;gi|1253677786|ref|XP_022670497.1|;gi|1477723520|ref|XP_006566117.2|	gi|1253677784|ref|XP_022670488.1|;gi|1253677786|ref|XP_022670497.1|	gi|1253677784|ref|XP_022670488.1| isovaleryl-CoA dehydrogenase, mitochondrial-like [Varroa destructor];gi|1253677786|ref|XP_022670497.1| isovaleryl-CoA dehydrogenase, mitochondrial-like [Varroa destructor]	32.6577	32.6054	32.5947	32.1564	32.3071	32.2863
gi|1253676294|ref|XP_022662821.1|	gi|1253676294|ref|XP_022662821.1|	gi|1253676294|ref|XP_022662821.1| signal recognition particle 14 kDa protein-like [Varroa destructor]	27.4321	27.3995	27.3545	27.1906	26.9219	26.9655
gi|1253777695|ref|XP_022670784.1|;gi|1253777692|ref|XP_022670783.1|;gi|#CONTAM#19913424|ref|NP_001681.2|;gi|66515272|ref|XP_623495.1|;gi|1032029676|ref|XP_016769524.1|	gi|1253777695|ref|XP_022670784.1|;gi|1253777692|ref|XP_022670783.1|	gi|1253777695|ref|XP_022670784.1| V-type proton ATPase catalytic subunit A-like isoform X2 [Varroa destructor];gi|1253777692|ref|XP_022670783.1| V-type proton ATPase catalytic subunit A-like isoform X1 [Varroa destructor]	32.753	32.8437	32.7567	32.2956	32.4493	32.4788
gi|1253766659|ref|XP_022667433.1|	gi|1253766659|ref|XP_022667433.1|	gi|1253766659|ref|XP_022667433.1| 40S ribosomal protein S6-like [Varroa destructor]	32.3336	32.1966	32.1025	31.9923	31.7744	31.7275
gi|1253674500|ref|XP_022653696.1|;gi|#CONTAM#767915259|ref|XP_011531416.1|;gi|#CONTAM#530368123|ref|XP_005264626.1|;gi|#CONTAM#169403959|ref|NP_001108588.1|	gi|1253674500|ref|XP_022653696.1|	gi|1253674500|ref|XP_022653696.1| 40S ribosomal protein S3-like [Varroa destructor]	32.5524	32.4338	32.5362	32.0704	32.0807	32.2275
gi|1253687876|ref|XP_022647420.1|;gi|1253687874|ref|XP_022647419.1|	gi|1253687876|ref|XP_022647420.1|;gi|1253687874|ref|XP_022647419.1|	gi|1253687876|ref|XP_022647420.1| polysialoglycoprotein-like isoform X2 [Varroa destructor];gi|1253687874|ref|XP_022647419.1| polysialoglycoprotein-like isoform X1 [Varroa destructor]	30.5322	30.4892	30.2439	30.0976	30.0508	29.9579
gi|1253715475|ref|XP_022649946.1|;gi|#CONTAM#4507677|ref|NP_003290.1|	gi|1253715475|ref|XP_022649946.1|	gi|1253715475|ref|XP_022649946.1| endoplasmin homolog [Varroa destructor]	33.2722	33.3205	33.243	32.9453	32.8402	32.8706
gi|1253681977|ref|XP_022644375.1|;gi|571540698|ref|XP_006568427.1|;gi|1032026299|ref|XP_016768751.1|;gi|#CONTAM#661567316|ref|NP_001281257.1|;gi|#CONTAM#767989913|ref|XP_011521385.1|;gi|#CONTAM#312283705|ref|NP_001073956.2|;gi|#CONTAM#4758876|ref|NP_004634.1|;gi|#CONTAM#315434255|ref|NP_001186793.1|	gi|1253681977|ref|XP_022644375.1|	gi|1253681977|ref|XP_022644375.1| polyadenylate-binding protein 2-B-like [Varroa destructor]	26.5419	26.6883	26.5979	26.12	26.1416	26.3856
gi|1253783506|ref|XP_022672519.1|;gi|1253783503|ref|XP_022672517.1|;gi|229892214|ref|NP_001153524.1|;gi|1253783785|ref|XP_022672603.1|;gi|#CONTAM#16507237|ref|NP_005338.1|	gi|1253783506|ref|XP_022672519.1|;gi|1253783503|ref|XP_022672517.1|	gi|1253783506|ref|XP_022672519.1| 78 kDa glucose-regulated protein-like [Varroa destructor];gi|1253783503|ref|XP_022672517.1| 78 kDa glucose-regulated protein-like [Varroa destructor]	34.7492	34.531	34.7081	34.1558	34.2423	34.3884
gi|1253772649|ref|XP_022669227.1|	gi|1253772649|ref|XP_022669227.1|	gi|1253772649|ref|XP_022669227.1| protein disulfide-isomerase A6 homolog [Varroa destructor]	32.5325	32.2984	32.4049	32.053	32.1344	31.8463
gi|1253739091|ref|XP_022653377.1|	gi|1253739091|ref|XP_022653377.1|	gi|1253739091|ref|XP_022653377.1| nucleoside diphosphate kinase B-like [Varroa destructor]	32.7843	32.7799	32.6613	32.2343	32.3389	32.4487
gi|1253676471|ref|XP_022663720.1|;gi|1253676469|ref|XP_022663714.1|;gi|1253676467|ref|XP_022663708.1|;gi|1253676465|ref|XP_022663700.1|;gi|1253676463|ref|XP_022663694.1|;gi|#CONTAM#189083849|ref|NP_000022.3|;gi|#CONTAM#767956616|ref|XP_011516666.1|;gi|#CONTAM#530390723|ref|XP_005251856.1|;gi|#CONTAM#767956614|ref|XP_011516665.1|	gi|1253676471|ref|XP_022663720.1|;gi|1253676469|ref|XP_022663714.1|;gi|1253676467|ref|XP_022663708.1|;gi|1253676465|ref|XP_022663700.1|;gi|1253676463|ref|XP_022663694.1|	gi|1253676471|ref|XP_022663720.1| delta-aminolevulinic acid dehydratase-like isoform X4 [Varroa destructor];gi|1253676469|ref|XP_022663714.1| delta-aminolevulinic acid dehydratase-like isoform X3 [Varroa destructor];gi|1253676467|ref|XP_022663708.1| delta-	27.2359	27.3649	27.1164	26.7094	27.0426	26.7518
gi|1253735706|ref|XP_022651642.1|;gi|#CONTAM#4506707|ref|NP_001019.1|	gi|1253735706|ref|XP_022651642.1|	gi|1253735706|ref|XP_022651642.1| 40S ribosomal protein S25-like [Varroa destructor]	30.0715	30.2423	29.9234	29.6028	29.6405	29.7805
gi|1253776095|ref|XP_022670304.1|	gi|1253776095|ref|XP_022670304.1|	gi|1253776095|ref|XP_022670304.1| T-complex protein 1 subunit theta-like [Varroa destructor]	32.4192	32.3835	32.1974	31.786	31.9806	32.0189
gi|1253768779|ref|XP_022668093.1|;gi|1253768782|ref|XP_022668094.1|;gi|1253768786|ref|XP_022668095.1|;gi|1253768789|ref|XP_022668096.1|;gi|571550177|ref|XP_006567433.1|;gi|1477761646|ref|XP_026298789.1|;gi|571550165|ref|XP_006567430.1|;gi|571550169|ref|XP_006567431.1|;gi|571550181|ref|XP_006567434.1|;gi|1477761660|ref|XP_026298790.1|;gi|1477761663|ref|XP_026298791.1|;gi|328788076|ref|XP_001122705…	gi|1253768779|ref|XP_022668093.1|;gi|1253768782|ref|XP_022668094.1|;gi|1253768786|ref|XP_022668095.1|;gi|1253768789|ref|XP_022668096.1|	gi|1253768779|ref|XP_022668093.1| kinesin light chain-like isoform X1 [Varroa destructor];gi|1253768782|ref|XP_022668094.1| kinesin light chain-like isoform X1 [Varroa destructor];gi|1253768786|ref|XP_022668095.1| kinesin light chain-like isoform X1 [Varro	28.6924	28.5876	28.7581	28.1407	28.3722	28.3051
gi|1253716052|ref|XP_022650235.1|;gi|1253716044|ref|XP_022650229.1|;gi|1253716042|ref|XP_022650228.1|;gi|1253716040|ref|XP_022650227.1|;gi|1253716046|ref|XP_022650230.1|;gi|1253716050|ref|XP_022650234.1|;gi|1253716048|ref|XP_022650233.1|	gi|1253716052|ref|XP_022650235.1|;gi|1253716044|ref|XP_022650229.1|;gi|1253716042|ref|XP_022650228.1|;gi|1253716040|ref|XP_022650227.1|;gi|1253716046|ref|XP_022650230.1|;gi|1253716050|ref|XP_022650234.1|;gi|1253716048|ref|XP_022650233.1|	gi|1253716052|ref|XP_022650235.1| tubulin beta chain-like isoform X1 [Varroa destructor];gi|1253716044|ref|XP_022650229.1| tubulin beta chain-like isoform X1 [Varroa destructor];gi|1253716042|ref|XP_022650228.1| tubulin beta chain-like isoform X1 [Varroa d	31.59	31.5254	31.3692	31.1929	30.9858	31.0797
gi|1253770554|ref|XP_022668616.1|;gi|1253770557|ref|XP_022668617.1|;gi|1253770550|ref|XP_022668615.1|;gi|1253741445|ref|XP_022654571.1|;gi|1253741443|ref|XP_022654570.1|	gi|1253770554|ref|XP_022668616.1|;gi|1253770557|ref|XP_022668617.1|;gi|1253770550|ref|XP_022668615.1|	gi|1253770554|ref|XP_022668616.1| eukaryotic initiation factor 4A-I-like isoform X2 [Varroa destructor];gi|1253770557|ref|XP_022668617.1| eukaryotic initiation factor 4A-I-like isoform X3 [Varroa destructor];gi|1253770550|ref|XP_022668615.1| eukaryotic ini	32.5763	32.6202	32.5932	32.0463	32.2391	32.2701
gi|1253738372|ref|XP_022653013.1|;gi|58585082|ref|NP_001011570.1|	gi|1253738372|ref|XP_022653013.1|	gi|1253738372|ref|XP_022653013.1| V-type proton ATPase 16 kDa proteolipid subunit-like [Varroa destructor]	30.316	30.2695	30.2686	29.8238	29.9065	29.8709
gi|1253763237|ref|XP_022665706.1|	gi|1253763237|ref|XP_022665706.1|	gi|1253763237|ref|XP_022665706.1| protein NipSnap-like [Varroa destructor]	30.4627	30.2997	30.4522	29.9728	30.0506	29.9343
gi|1253765295|ref|XP_022666769.1|;gi|#CONTAM#330864681|ref|NP_001193470.1|;gi|#CONTAM#4826659|ref|NP_004921.1|;gi|66531704|ref|XP_393085.2|;gi|#CONTAM#330864679|ref|NP_001193469.1|;gi|#CONTAM#531990816|ref|NP_001269091.1|;gi|#CONTAM#578799861|ref|XP_006711001.1|;gi|#CONTAM#767906235|ref|XP_011540530.1|	gi|1253765295|ref|XP_022666769.1|	gi|1253765295|ref|XP_022666769.1| F-actin-capping protein subunit beta isoforms 1 and 2-like [Varroa destructor]	27.3001	27.2517	27.4418	26.7062	27.0605	26.9674
gi|1253752768|ref|XP_022660378.1|;gi|1253752389|ref|XP_022660183.1|	gi|1253752768|ref|XP_022660378.1|;gi|1253752389|ref|XP_022660183.1|	gi|1253752768|ref|XP_022660378.1| enoyl-CoA hydratase, mitochondrial-like [Varroa destructor];gi|1253752389|ref|XP_022660183.1| enoyl-CoA hydratase, mitochondrial-like [Varroa destructor]	33.167	33.0874	33.0589	32.5462	32.6412	32.8643
gi|1253722370|ref|XP_022650572.1|;gi|1253722362|ref|XP_022650569.1|;gi|1253722359|ref|XP_022650568.1|;gi|1253722355|ref|XP_022650567.1|;gi|1253722353|ref|XP_022650566.1|;gi|1253722365|ref|XP_022650571.1|;gi|#CONTAM#767981841|ref|XP_011535591.1|;gi|#CONTAM#767981839|ref|XP_011535590.1|;gi|#CONTAM#283837920|ref|NP_001164641.1|;gi|#CONTAM#13449279|ref|NP_085134.1|;gi|#CONTAM#767981837|ref|XP_0115355…	gi|1253722370|ref|XP_022650572.1|;gi|1253722362|ref|XP_022650569.1|;gi|1253722359|ref|XP_022650568.1|;gi|1253722355|ref|XP_022650567.1|;gi|1253722353|ref|XP_022650566.1|;gi|1253722365|ref|XP_022650571.1|	gi|1253722370|ref|XP_022650572.1| mitochondrial 2-oxodicarboxylate carrier-like isoform X1 [Varroa destructor];gi|1253722362|ref|XP_022650569.1| mitochondrial 2-oxodicarboxylate carrier-like isoform X1 [Varroa destructor];gi|1253722359|ref|XP_022650568.1|	31.5272	31.4281	31.1909	31.1029	30.9435	30.8376
gi|1253736640|ref|XP_022652131.1|;gi|1477743889|ref|XP_001121282.3|	gi|1253736640|ref|XP_022652131.1|	gi|1253736640|ref|XP_022652131.1| 60S ribosomal protein L37a [Varroa destructor]	30.186	29.9684	30.0505	29.6016	29.591	29.742
gi|1253753625|ref|XP_022660833.1|	gi|1253753625|ref|XP_022660833.1|	gi|1253753625|ref|XP_022660833.1| glutathione S-transferase 2-like [Varroa destructor]	30.9017	30.7265	30.6414	30.3079	30.3546	30.3356
gi|1253684948|ref|XP_022645914.1|;gi|1253684946|ref|XP_022645913.1|;gi|1253684944|ref|XP_022645912.1|;gi|1253684942|ref|XP_022645911.1|;gi|1253684940|ref|XP_022645910.1|;gi|1253684938|ref|XP_022645909.1|;gi|1253684936|ref|XP_022645908.1|;gi|1253684934|ref|XP_022645907.1|;gi|#CONTAM#71772942|ref|NP_001119.3|;gi|#CONTAM#71773010|ref|NP_001025178.1|	gi|1253684948|ref|XP_022645914.1|;gi|1253684946|ref|XP_022645913.1|;gi|1253684944|ref|XP_022645912.1|;gi|1253684942|ref|XP_022645911.1|;gi|1253684940|ref|XP_022645910.1|;gi|1253684938|ref|XP_022645909.1|;gi|1253684936|ref|XP_022645908.1|;gi|1253684934|ref|XP_022645907.1|	gi|1253684948|ref|XP_022645914.1| AP-1 complex subunit gamma-1-like [Varroa destructor];gi|1253684946|ref|XP_022645913.1| AP-1 complex subunit gamma-1-like [Varroa destructor];gi|1253684944|ref|XP_022645912.1| AP-1 complex subunit gamma-1-like [Varroa dest	27.1649	27.3314	27.0417	26.8324	26.7174	26.7073
gi|1253748885|ref|XP_022658403.1|;gi|1253748883|ref|XP_022658402.1|;gi|1253748881|ref|XP_022658400.1|;gi|1253748879|ref|XP_022658399.1|	gi|1253748885|ref|XP_022658403.1|;gi|1253748883|ref|XP_022658402.1|;gi|1253748881|ref|XP_022658400.1|;gi|1253748879|ref|XP_022658399.1|	gi|1253748885|ref|XP_022658403.1| ras-related protein rab7-like [Varroa destructor];gi|1253748883|ref|XP_022658402.1| ras-related protein rab7-like [Varroa destructor];gi|1253748881|ref|XP_022658400.1| ras-related protein rab7-like [Varroa destructor];gi|1	30.2305	30.1769	30.053	29.8361	29.7169	29.6258
gi|1253734565|ref|XP_022651056.1|;gi|#CONTAM#4506675|ref|NP_002941.1|	gi|1253734565|ref|XP_022651056.1|	gi|1253734565|ref|XP_022651056.1| dolichyl-diphosphooligosaccharide--protein glycosyltransferase subunit 1-like [Varroa destructor]	31.5636	31.4181	31.4693	31.2324	30.9975	30.9372
gi|1253738633|ref|XP_022653151.1|;gi|1253738637|ref|XP_022653153.1|;gi|1253738635|ref|XP_022653152.1|	gi|1253738633|ref|XP_022653151.1|;gi|1253738637|ref|XP_022653153.1|;gi|1253738635|ref|XP_022653152.1|	gi|1253738633|ref|XP_022653151.1| tropomodulin-like isoform X1 [Varroa destructor];gi|1253738637|ref|XP_022653153.1| tropomodulin-like isoform X2 [Varroa destructor];gi|1253738635|ref|XP_022653152.1| tropomodulin-like isoform X2 [Varroa destructor]	29.3969	29.749	29.6585	29.0847	29.1541	29.265
gi|1253672670|ref|XP_022644771.1|;gi|1253672668|ref|XP_022644760.1|;gi|1253672666|ref|XP_022644751.1|	gi|1253672670|ref|XP_022644771.1|;gi|1253672668|ref|XP_022644760.1|;gi|1253672666|ref|XP_022644751.1|	gi|1253672670|ref|XP_022644771.1| ankyrin repeat domain-containing protein 17-like isoform X3 [Varroa destructor];gi|1253672668|ref|XP_022644760.1| ankyrin repeat domain-containing protein 17-like isoform X2 [Varroa destructor];gi|1253672666|ref|XP_0226447	24.2074	23.9825	24.0711	23.5295	23.8696	23.5293
gi|1253680385|ref|XP_022643592.1|;gi|1253672257|ref|XP_022673004.1|;gi|1253672255|ref|XP_022672997.1|;gi|1253672253|ref|XP_022672992.1|;gi|1253672251|ref|XP_022672982.1|;gi|1253672249|ref|XP_022672972.1|;gi|1253672247|ref|XP_022672965.1|;gi|1253672245|ref|XP_022672956.1|;gi|1253672243|ref|XP_022672947.1|;gi|1253672241|ref|XP_022672943.1|;gi|1253672239|ref|XP_022672931.1|;gi|1253672237|ref|XP_0226…	gi|1253680385|ref|XP_022643592.1|;gi|1253672257|ref|XP_022673004.1|;gi|1253672255|ref|XP_022672997.1|;gi|1253672253|ref|XP_022672992.1|;gi|1253672251|ref|XP_022672982.1|;gi|1253672249|ref|XP_022672972.1|;gi|1253672247|ref|XP_022672965.1|;gi|1253672245|ref|XP_022672956.1|;gi|1253672243|ref|XP_022672947.1|;gi|1253672241|ref|XP_022672943.1|;gi|1253672239|ref|XP_022672931.1|;gi|1253672237|ref|XP_0226…	gi|1253680385|ref|XP_022643592.1| non-specific lipid-transfer protein-like [Varroa destructor];gi|1253672257|ref|XP_022673004.1| non-specific lipid-transfer protein-like isoform X4 [Varroa destructor];gi|1253672255|ref|XP_022672997.1| non-specific lipid-tr	29.2253	29.054	29.31	28.8698	28.7674	28.5931
gi|1253735704|ref|XP_022651641.1|;gi|1253735702|ref|XP_022651639.1|	gi|1253735704|ref|XP_022651641.1|;gi|1253735702|ref|XP_022651639.1|	gi|1253735704|ref|XP_022651641.1| enolase-phosphatase E1-like isoform X2 [Varroa destructor];gi|1253735702|ref|XP_022651639.1| enolase-phosphatase E1-like isoform X1 [Varroa destructor]	29.1761	28.7811	28.8866	28.3838	28.5078	28.5899
gi|1253739487|ref|XP_022653578.1|;gi|#CONTAM#4758032|ref|NP_004757.1|;gi|#CONTAM#767928024|ref|XP_011511619.1|;gi|1477757321|ref|XP_003250340.3|	gi|1253739487|ref|XP_022653578.1|	gi|1253739487|ref|XP_022653578.1| coatomer subunit beta-like [Varroa destructor]	30.7926	30.8031	30.7756	30.4169	30.374	30.215
gi|1253775107|ref|XP_022669990.1|;gi|1477728010|ref|XP_393259.4|;gi|1477728007|ref|XP_016770215.2|;gi|1477728004|ref|XP_006570470.2|	gi|1253775107|ref|XP_022669990.1|	gi|1253775107|ref|XP_022669990.1| ubiquitin-like modifier-activating enzyme 5 [Varroa destructor]	27.7339	27.5274	27.5095	27.1475	27.1101	27.1459
gi|1253773087|ref|XP_022669367.1|	gi|1253773087|ref|XP_022669367.1|	gi|1253773087|ref|XP_022669367.1| glutaredoxin-3-like [Varroa destructor]	26.918	26.9517	26.8088	26.2201	26.592	26.4962
gi|1253671822|ref|XP_022654685.1|;gi|1253671844|ref|XP_022655603.1|;gi|1253671830|ref|XP_022655014.1|;gi|1253671832|ref|XP_022655101.1|;gi|1253671834|ref|XP_022655187.1|;gi|1253671836|ref|XP_022655275.1|;gi|1253671838|ref|XP_022655357.1|;gi|1253671840|ref|XP_022655435.1|;gi|1253671842|ref|XP_022655518.1|;gi|1253671824|ref|XP_022654754.1|;gi|1253671826|ref|XP_022654838.1|;gi|1253671828|ref|XP_0226…	gi|1253671822|ref|XP_022654685.1|;gi|1253671844|ref|XP_022655603.1|;gi|1253671830|ref|XP_022655014.1|;gi|1253671832|ref|XP_022655101.1|;gi|1253671834|ref|XP_022655187.1|;gi|1253671836|ref|XP_022655275.1|;gi|1253671838|ref|XP_022655357.1|;gi|1253671840|ref|XP_022655435.1|;gi|1253671842|ref|XP_022655518.1|;gi|1253671824|ref|XP_022654754.1|;gi|1253671826|ref|XP_022654838.1|;gi|1253671828|ref|XP_0226…	gi|1253671822|ref|XP_022654685.1| protein singed-like isoform X1 [Varroa destructor];gi|1253671844|ref|XP_022655603.1| protein singed-like isoform X5 [Varroa destructor];gi|1253671830|ref|XP_022655014.1| protein singed-like isoform X5 [Varroa destructor];g	29.3293	29.3911	29.3249	28.8945	28.9033	28.8765
gi|1253742021|ref|XP_022654854.1|;gi|1253742023|ref|XP_022654855.1|;gi|1253784040|ref|XP_022672687.1|	gi|1253742021|ref|XP_022654854.1|;gi|1253742023|ref|XP_022654855.1|;gi|1253784040|ref|XP_022672687.1|	gi|1253742021|ref|XP_022654854.1| pyrimidodiazepine synthase-like [Varroa destructor];gi|1253742023|ref|XP_022654855.1| pyrimidodiazepine synthase-like [Varroa destructor];gi|1253784040|ref|XP_022672687.1| glutathione S-transferase omega-1-like [Varroa des	32.3493	31.9285	32.1612	31.7211	31.5573	31.7728
gi|1253775170|ref|XP_022670013.1|;gi|1253775167|ref|XP_022670012.1|;gi|1253775164|ref|XP_022670011.1|;gi|1253775161|ref|XP_022670010.1|;gi|1253775158|ref|XP_022670009.1|;gi|1253775155|ref|XP_022670008.1|;gi|1253775151|ref|XP_022670006.1|;gi|1253775148|ref|XP_022670005.1|;gi|1253775145|ref|XP_022670004.1|;gi|1253775142|ref|XP_022670003.1|;gi|1253775139|ref|XP_022670002.1|	gi|1253775170|ref|XP_022670013.1|;gi|1253775167|ref|XP_022670012.1|;gi|1253775164|ref|XP_022670011.1|;gi|1253775161|ref|XP_022670010.1|;gi|1253775158|ref|XP_022670009.1|;gi|1253775155|ref|XP_022670008.1|;gi|1253775151|ref|XP_022670006.1|;gi|1253775148|ref|XP_022670005.1|;gi|1253775145|ref|XP_022670004.1|;gi|1253775142|ref|XP_022670003.1|;gi|1253775139|ref|XP_022670002.1|	gi|1253775170|ref|XP_022670013.1| ethanolamine kinase 1-like isoform X6 [Varroa destructor];gi|1253775167|ref|XP_022670012.1| ethanolamine kinase 2-like isoform X5 [Varroa destructor];gi|1253775164|ref|XP_022670011.1| ethanolamine kinase 2-like isoform X5	26.0666	26.2846	26.0037	25.5281	25.8903	25.5444
gi|1253742158|ref|XP_022654929.1|;gi|1253742156|ref|XP_022654928.1|;gi|1253742162|ref|XP_022654931.1|;gi|1253742160|ref|XP_022654930.1|	gi|1253742158|ref|XP_022654929.1|;gi|1253742156|ref|XP_022654928.1|;gi|1253742162|ref|XP_022654931.1|;gi|1253742160|ref|XP_022654930.1|	gi|1253742158|ref|XP_022654929.1| spermidine synthase-like isoform X1 [Varroa destructor];gi|1253742156|ref|XP_022654928.1| spermidine synthase-like isoform X1 [Varroa destructor];gi|1253742162|ref|XP_022654931.1| spermidine synthase-like isoform X2 [Varro	31.5371	31.6377	31.4156	31.0754	31.1497	30.9634
gi|1253767059|ref|XP_022667558.1|	gi|1253767059|ref|XP_022667558.1|	gi|1253767059|ref|XP_022667558.1| signal peptidase complex subunit 2-like [Varroa destructor]	29.5271	29.5193	29.5516	29.1334	29.1578	28.8773
gi|1253741997|ref|XP_022654841.1|;gi|1253741995|ref|XP_022654840.1|;gi|1253741993|ref|XP_022654837.1|;gi|1253741991|ref|XP_022654836.1|;gi|1253741989|ref|XP_022654835.1|;gi|1253741987|ref|XP_022654834.1|	gi|1253741997|ref|XP_022654841.1|;gi|1253741995|ref|XP_022654840.1|;gi|1253741993|ref|XP_022654837.1|;gi|1253741991|ref|XP_022654836.1|;gi|1253741989|ref|XP_022654835.1|;gi|1253741987|ref|XP_022654834.1|	gi|1253741997|ref|XP_022654841.1| uncharacterized protein LOC111247772 isoform X2 [Varroa destructor];gi|1253741995|ref|XP_022654840.1| uncharacterized protein LOC111247772 isoform X2 [Varroa destructor];gi|1253741993|ref|XP_022654837.1| uncharacterized pr	30.3595	30.1398	30.2899	29.609	29.9865	29.7638
gi|1253766477|ref|XP_022667370.1|;gi|1253766475|ref|XP_022667369.1|;gi|1253766481|ref|XP_022667372.1|;gi|1253766479|ref|XP_022667371.1|	gi|1253766477|ref|XP_022667370.1|;gi|1253766475|ref|XP_022667369.1|;gi|1253766481|ref|XP_022667372.1|;gi|1253766479|ref|XP_022667371.1|	gi|1253766477|ref|XP_022667370.1| uncharacterized protein LOC111252948 isoform X1 [Varroa destructor];gi|1253766475|ref|XP_022667369.1| uncharacterized protein LOC111252948 isoform X1 [Varroa destructor];gi|1253766481|ref|XP_022667372.1| uncharacterized pr	28.0464	27.8355	27.8764	27.319	27.6025	27.3888
gi|1253683960|ref|XP_022645401.1|;gi|1253683962|ref|XP_022645404.1|;gi|1253683964|ref|XP_022645405.1|	gi|1253683960|ref|XP_022645401.1|;gi|1253683962|ref|XP_022645404.1|	gi|1253683960|ref|XP_022645401.1| D-3-phosphoglycerate dehydrogenase-like isoform X1 [Varroa destructor];gi|1253683962|ref|XP_022645404.1| D-3-phosphoglycerate dehydrogenase-like isoform X2 [Varroa destructor]	32.3475	32.2211	32.2903	31.7102	31.8518	31.8269
gi|1253740944|ref|XP_022654310.1|;gi|1253740942|ref|XP_022654309.1|;gi|1477752101|ref|XP_026297151.1|;gi|110757619|ref|XP_001120141.1|;gi|#CONTAM#4502227|ref|NP_001168.1|	gi|1253740944|ref|XP_022654310.1|;gi|1253740942|ref|XP_022654309.1|	gi|1253740944|ref|XP_022654310.1| ADP-ribosylation factor-like protein 1 isoform X2 [Varroa destructor];gi|1253740942|ref|XP_022654309.1| ADP-ribosylation factor-like protein 1 isoform X1 [Varroa destructor]	27.7586	28.0048	27.9759	27.5643	27.426	27.2665
gi|1253769584|ref|XP_022668331.1|	gi|1253769584|ref|XP_022668331.1|	gi|1253769584|ref|XP_022668331.1| LOW QUALITY PROTEIN: V-type proton ATPase subunit H-like [Varroa destructor]	30.5266	30.2854	30.3599	30.0407	29.6843	29.9642
gi|1253758524|ref|XP_022663326.1|	gi|1253758524|ref|XP_022663326.1|	gi|1253758524|ref|XP_022663326.1| glutathione synthetase-like [Varroa destructor]	28.9998	28.957	29.2188	28.5265	28.5229	28.6373
gi|1253734623|ref|XP_022651085.1|;gi|1253734621|ref|XP_022651084.1|;gi|1253734619|ref|XP_022651083.1|;gi|1253734617|ref|XP_022651082.1|;gi|1253734615|ref|XP_022651081.1|;gi|1253734613|ref|XP_022651080.1|	gi|1253734623|ref|XP_022651085.1|;gi|1253734621|ref|XP_022651084.1|;gi|1253734619|ref|XP_022651083.1|;gi|1253734617|ref|XP_022651082.1|;gi|1253734615|ref|XP_022651081.1|;gi|1253734613|ref|XP_022651080.1|	gi|1253734623|ref|XP_022651085.1| protein retinal degeneration B-like isoform X2 [Varroa destructor];gi|1253734621|ref|XP_022651084.1| protein retinal degeneration B-like isoform X1 [Varroa destructor];gi|1253734619|ref|XP_022651083.1| protein retinal dege	24.2939	24.0724	23.9785	23.6466	23.506	23.687
gi|1253683003|ref|XP_022644903.1|;gi|1253683001|ref|XP_022644902.1|	gi|1253683003|ref|XP_022644903.1|;gi|1253683001|ref|XP_022644902.1|	gi|1253683003|ref|XP_022644903.1| 17-beta-hydroxysteroid dehydrogenase type 6-like isoform X2 [Varroa destructor];gi|1253683001|ref|XP_022644902.1| 17-beta-hydroxysteroid dehydrogenase type 6-like isoform X1 [Varroa destructor]	30.8256	30.7377	30.821	30.1601	30.4145	30.3018
gi|1253741811|ref|XP_022654747.1|;gi|1253741813|ref|XP_022654748.1|;gi|#CONTAM#119943100|ref|NP_000523.2|;gi|#CONTAM#295821216|ref|NP_001171485.1|;gi|#CONTAM#767926868|ref|XP_011511175.1|	gi|1253741811|ref|XP_022654747.1|;gi|1253741813|ref|XP_022654748.1|	gi|1253741811|ref|XP_022654747.1| propionyl-CoA carboxylase beta chain, mitochondrial-like isoform X1 [Varroa destructor];gi|1253741813|ref|XP_022654748.1| propionyl-CoA carboxylase beta chain, mitochondrial-like isoform X2 [Varroa destructor]	29.4632	29.4468	29.1641	29.0169	28.7069	28.8341
gi|1253730347|ref|XP_022650904.1|;gi|1253730345|ref|XP_022650902.1|;gi|1253730082|ref|XP_022650901.1|	gi|1253730347|ref|XP_022650904.1|;gi|1253730345|ref|XP_022650902.1|;gi|1253730082|ref|XP_022650901.1|	gi|1253730347|ref|XP_022650904.1| WW domain-binding protein 2-like isoform X2 [Varroa destructor];gi|1253730345|ref|XP_022650902.1| WW domain-binding protein 2-like isoform X2 [Varroa destructor];gi|1253730082|ref|XP_022650901.1| WW domain-binding protein	28.1156	27.9219	27.8358	27.3482	27.6048	27.3953
gi|1253737671|ref|XP_022652669.1|;gi|1253737673|ref|XP_022652670.1|;gi|#CONTAM#4506661|ref|NP_000963.1|	gi|1253737671|ref|XP_022652669.1|;gi|1253737673|ref|XP_022652670.1|	gi|1253737671|ref|XP_022652669.1| 60S ribosomal protein L7a-like isoform X1 [Varroa destructor];gi|1253737673|ref|XP_022652670.1| 60S ribosomal protein L7a-like isoform X2 [Varroa destructor]	31.5834	31.6945	31.7386	31.1301	31.241	31.109
gi|1253674336|ref|XP_022652894.1|;gi|1253674334|ref|XP_022652884.1|	gi|1253674336|ref|XP_022652894.1|;gi|1253674334|ref|XP_022652884.1|	gi|1253674336|ref|XP_022652894.1| sulfhydryl oxidase 2-like isoform X2 [Varroa destructor];gi|1253674334|ref|XP_022652884.1| sulfhydryl oxidase 2-like isoform X1 [Varroa destructor]	31.8171	31.571	31.7573	31.2633	31.291	31.0498
gi|1253689141|ref|XP_022648035.1|;gi|1253689143|ref|XP_022648036.1|	gi|1253689141|ref|XP_022648035.1|;gi|1253689143|ref|XP_022648036.1|	gi|1253689141|ref|XP_022648035.1| thioredoxin-related transmembrane protein 1-like isoform X1 [Varroa destructor];gi|1253689143|ref|XP_022648036.1| thioredoxin-related transmembrane protein 1-like isoform X2 [Varroa destructor]	29.33	29.2316	29.1332	28.6386	28.8093	28.6804
gi|1253687573|ref|XP_022647261.1|;gi|1253687571|ref|XP_022647260.1|;gi|1253687569|ref|XP_022647259.1|	gi|1253687573|ref|XP_022647261.1|;gi|1253687571|ref|XP_022647260.1|;gi|1253687569|ref|XP_022647259.1|	gi|1253687573|ref|XP_022647261.1| PCI domain-containing protein 2-like isoform X2 [Varroa destructor];gi|1253687571|ref|XP_022647260.1| PCI domain-containing protein 2-like isoform X2 [Varroa destructor];gi|1253687569|ref|XP_022647259.1| PCI domain-contain	23.4846	23.296	23.2744	22.9335	22.7853	22.7566
gi|1253778318|ref|XP_022670988.1|;gi|1253778321|ref|XP_022670989.1|;gi|1253778324|ref|XP_022670990.1|	gi|1253778318|ref|XP_022670988.1|;gi|1253778321|ref|XP_022670989.1|;gi|1253778324|ref|XP_022670990.1|	gi|1253778318|ref|XP_022670988.1| propionyl-CoA carboxylase alpha chain, mitochondrial-like isoform X1 [Varroa destructor];gi|1253778321|ref|XP_022670989.1| propionyl-CoA carboxylase alpha chain, mitochondrial-like isoform X1 [Varroa destructor];gi|1253778	30.1572	30.2385	30.2221	29.5469	29.6849	29.8009
gi|1253743106|ref|XP_022655406.1|	gi|1253743106|ref|XP_022655406.1|	gi|1253743106|ref|XP_022655406.1| sulfotransferase 1C2-like [Varroa destructor]	29.7913	29.7829	29.8967	29.3333	29.2437	29.2896
gi|1253752918|ref|XP_022660457.1|;gi|1253752916|ref|XP_022660456.1|;gi|1253752914|ref|XP_022660454.1|;gi|1253752912|ref|XP_022660453.1|	gi|1253752918|ref|XP_022660457.1|;gi|1253752916|ref|XP_022660456.1|;gi|1253752914|ref|XP_022660454.1|;gi|1253752912|ref|XP_022660453.1|	gi|1253752918|ref|XP_022660457.1| ATP-dependent RNA helicase DDX54-like isoform X3 [Varroa destructor];gi|1253752916|ref|XP_022660456.1| ATP-dependent RNA helicase DDX54-like isoform X2 [Varroa destructor];gi|1253752914|ref|XP_022660454.1| ATP-dependent RN	27.3451	27.5151	27.5255	26.9496	26.8603	26.9479
gi|1253747484|ref|XP_022657676.1|;gi|1253747482|ref|XP_022657675.1|;gi|1253747480|ref|XP_022657674.1|;gi|1253747478|ref|XP_022657673.1|;gi|1253747476|ref|XP_022657672.1|;gi|1253747474|ref|XP_022657671.1|;gi|1253747472|ref|XP_022657670.1|;gi|1253747470|ref|XP_022657669.1|;gi|1253747468|ref|XP_022657668.1|;gi|#CONTAM#312222769|ref|NP_001185918.1|;gi|571567945|ref|XP_006560460.1|;gi|328779544|ref|XP…	gi|1253747484|ref|XP_022657676.1|;gi|1253747482|ref|XP_022657675.1|;gi|1253747480|ref|XP_022657674.1|;gi|1253747478|ref|XP_022657673.1|;gi|1253747476|ref|XP_022657672.1|;gi|1253747474|ref|XP_022657671.1|;gi|1253747472|ref|XP_022657670.1|;gi|1253747470|ref|XP_022657669.1|;gi|1253747468|ref|XP_022657668.1|	gi|1253747484|ref|XP_022657676.1| cysteine desulfurase, mitochondrial-like [Varroa destructor];gi|1253747482|ref|XP_022657675.1| cysteine desulfurase, mitochondrial-like [Varroa destructor];gi|1253747480|ref|XP_022657674.1| cysteine desulfurase, mitochondr	29.8618	29.9917	29.8863	29.1703	29.5937	29.3478
gi|1253715065|ref|XP_022649728.1|	gi|1253715065|ref|XP_022649728.1|	gi|1253715065|ref|XP_022649728.1| homogentisate 1,2-dioxygenase-like [Varroa destructor]	32.21	32.2841	31.8405	31.6377	31.4579	31.609
gi|1253744398|ref|XP_022656062.1|;gi|1253744400|ref|XP_022656063.1|;gi|1253744404|ref|XP_022656065.1|;gi|1253744402|ref|XP_022656064.1|	gi|1253744398|ref|XP_022656062.1|;gi|1253744400|ref|XP_022656063.1|;gi|1253744404|ref|XP_022656065.1|;gi|1253744402|ref|XP_022656064.1|	gi|1253744398|ref|XP_022656062.1| 4-coumarate--CoA ligase 1-like isoform X1 [Varroa destructor];gi|1253744400|ref|XP_022656063.1| 4-coumarate--CoA ligase 1-like isoform X2 [Varroa destructor];gi|1253744404|ref|XP_022656065.1| 4-coumarate--CoA ligase 1-like	32.1469	31.9727	31.9701	31.6458	31.3494	31.4641
gi|1253759532|ref|XP_022663821.1|	gi|1253759532|ref|XP_022663821.1|	gi|1253759532|ref|XP_022663821.1| soma ferritin-like isoform X1 [Varroa destructor]	32.146	31.97	32.1332	31.2977	31.5497	31.6493
gi|1253687854|ref|XP_022647409.1|;gi|1253687852|ref|XP_022647408.1|;gi|1253687850|ref|XP_022647407.1|;gi|1253687848|ref|XP_022647406.1|;gi|1253687846|ref|XP_022647405.1|;gi|1253687844|ref|XP_022647404.1|;gi|1253687842|ref|XP_022647403.1|;gi|1253687840|ref|XP_022647402.1|	gi|1253687854|ref|XP_022647409.1|;gi|1253687852|ref|XP_022647408.1|;gi|1253687850|ref|XP_022647407.1|;gi|1253687848|ref|XP_022647406.1|;gi|1253687846|ref|XP_022647405.1|;gi|1253687844|ref|XP_022647404.1|;gi|1253687842|ref|XP_022647403.1|;gi|1253687840|ref|XP_022647402.1|	gi|1253687854|ref|XP_022647409.1| cytochrome P450 2J6-like isoform X2 [Varroa destructor];gi|1253687852|ref|XP_022647408.1| cytochrome P450 2J6-like isoform X1 [Varroa destructor];gi|1253687850|ref|XP_022647407.1| cytochrome P450 2J6-like isoform X1 [Varro	29.0112	28.9775	28.5876	28.5009	28.0025	28.3131
gi|1253682108|ref|XP_022644442.1|	gi|1253682108|ref|XP_022644442.1|	gi|1253682108|ref|XP_022644442.1| 3-hydroxyisobutyrate dehydrogenase, mitochondrial-like [Varroa destructor]	30.8623	30.6454	30.7858	30.149	30.1123	30.2716
gi|1253775795|ref|XP_022670216.1|;gi|1253775792|ref|XP_022670215.1|;gi|1253775789|ref|XP_022670213.1|;gi|1253775786|ref|XP_022670212.1|;gi|1253775783|ref|XP_022670211.1|;gi|1253775779|ref|XP_022670210.1|;gi|1253775775|ref|XP_022670209.1|;gi|1253775771|ref|XP_022670208.1|;gi|1253775768|ref|XP_022670207.1|;gi|#CONTAM#414144878|ref|NP_001258670.1|;gi|#CONTAM#68303572|ref|NP_001883.4|;gi|66525038|ref…	gi|1253775795|ref|XP_022670216.1|;gi|1253775792|ref|XP_022670215.1|;gi|1253775789|ref|XP_022670213.1|;gi|1253775786|ref|XP_022670212.1|;gi|1253775783|ref|XP_022670211.1|;gi|1253775779|ref|XP_022670210.1|;gi|1253775775|ref|XP_022670209.1|;gi|1253775771|ref|XP_022670208.1|;gi|1253775768|ref|XP_022670207.1|;gi|#CONTAM#414144878|ref|NP_001258670.1|;gi|#CONTAM#68303572|ref|NP_001883.4|;gi|66525038|ref…	gi|1253775795|ref|XP_022670216.1| casein kinase I isoform X3 [Varroa destructor];gi|1253775792|ref|XP_022670215.1| casein kinase I isoform X2 [Varroa destructor];gi|1253775789|ref|XP_022670213.1| casein kinase I isoform X1 [Varroa destructor];gi|1253775786	27.2624	27.3068	27.2191	26.6055	26.5189	26.8935
gi|1253687028|ref|XP_022646979.1|;gi|1253687026|ref|XP_022646978.1|;gi|1253687024|ref|XP_022646976.1|;gi|1253687022|ref|XP_022646975.1|;gi|1253687020|ref|XP_022646974.1|	gi|1253687028|ref|XP_022646979.1|;gi|1253687026|ref|XP_022646978.1|;gi|1253687024|ref|XP_022646976.1|;gi|1253687022|ref|XP_022646975.1|;gi|1253687020|ref|XP_022646974.1|	gi|1253687028|ref|XP_022646979.1| protein 5NUC-like [Varroa destructor];gi|1253687026|ref|XP_022646978.1| protein 5NUC-like [Varroa destructor];gi|1253687024|ref|XP_022646976.1| protein 5NUC-like [Varroa destructor];gi|1253687022|ref|XP_022646975.1| protei	29.9967	29.9041	29.9585	29.423	29.4039	29.2397
gi|1253746882|ref|XP_022657359.1|	gi|1253746882|ref|XP_022657359.1|	gi|1253746882|ref|XP_022657359.1| H/ACA ribonucleoprotein complex subunit 2-like protein [Varroa destructor]	27.5744	27.562	27.7909	27.2259	27.0176	26.8683
gi|1253689369|ref|XP_022648145.1|;gi|1253689367|ref|XP_022648144.1|	gi|1253689369|ref|XP_022648145.1|;gi|1253689367|ref|XP_022648144.1|	gi|1253689369|ref|XP_022648145.1| cysteine--tRNA ligase, mitochondrial-like isoform X2 [Varroa destructor];gi|1253689367|ref|XP_022648144.1| cysteine--tRNA ligase, mitochondrial-like isoform X1 [Varroa destructor]	26.0026	26.3342	26.3679	25.7009	25.6979	25.4629
gi|1253752469|ref|XP_022660223.1|;gi|396582592|gb|AFN88464.1|	gi|1253752469|ref|XP_022660223.1|;gi|396582592|gb|AFN88464.1|	gi|1253752469|ref|XP_022660223.1| vitellogenin-6-like [Varroa destructor];gi|396582592|gb|AFN88464.1| vitellogenin 2 [Varroa destructor]	35.9123	35.8584	35.8441	35.366	35.2006	35.2032
gi|1253737773|ref|XP_022652719.1|	gi|1253737773|ref|XP_022652719.1|	gi|1253737773|ref|XP_022652719.1| 60S ribosomal protein L18a-like [Varroa destructor]	31.5377	31.4436	31.4006	30.8369	31.0136	30.6568
gi|1253682862|ref|XP_022644830.1|;gi|1253682860|ref|XP_022644829.1|	gi|1253682862|ref|XP_022644830.1|;gi|1253682860|ref|XP_022644829.1|	gi|1253682862|ref|XP_022644830.1| GDP-Man:Man(3)GlcNAc(2)-PP-Dol alpha-1,2-mannosyltransferase-like [Varroa destructor];gi|1253682860|ref|XP_022644829.1| GDP-Man:Man(3)GlcNAc(2)-PP-Dol alpha-1,2-mannosyltransferase-like [Varroa destructor]	27.7341	27.6609	27.6769	27.2246	27.0398	26.9052
gi|1253742556|ref|XP_022655132.1|	gi|1253742556|ref|XP_022655132.1|	gi|1253742556|ref|XP_022655132.1| S-adenosylmethionine decarboxylase proenzyme-like [Varroa destructor]	26.9688	26.8625	26.6848	26.3448	26.1046	26.1449
gi|1253689972|ref|XP_022648450.1|;gi|1253689970|ref|XP_022648449.1|;gi|1253689968|ref|XP_022648448.1|	gi|1253689972|ref|XP_022648450.1|;gi|1253689970|ref|XP_022648449.1|;gi|1253689968|ref|XP_022648448.1|	gi|1253689972|ref|XP_022648450.1| myotubularin-related protein 2-like isoform X3 [Varroa destructor];gi|1253689970|ref|XP_022648449.1| myotubularin-related protein 2-like isoform X2 [Varroa destructor];gi|1253689968|ref|XP_022648448.1| myotubularin-related	26.6034	26.1398	26.4745	26.0927	25.6398	25.5512
gi|1253684063|ref|XP_022645452.1|;gi|1253684061|ref|XP_022645451.1|;gi|1253684059|ref|XP_022645450.1|;gi|1253684057|ref|XP_022645449.1|;gi|1253684055|ref|XP_022645448.1|	gi|1253684063|ref|XP_022645452.1|;gi|1253684061|ref|XP_022645451.1|;gi|1253684059|ref|XP_022645450.1|;gi|1253684057|ref|XP_022645449.1|;gi|1253684055|ref|XP_022645448.1|	gi|1253684063|ref|XP_022645452.1| lysosomal acid lipase/cholesteryl ester hydrolase-like [Varroa destructor];gi|1253684061|ref|XP_022645451.1| lysosomal acid lipase/cholesteryl ester hydrolase-like [Varroa destructor];gi|1253684059|ref|XP_022645450.1| lyso	30.9466	30.7831	31.0316	30.1123	30.3541	30.3592
gi|1253780593|ref|XP_022671673.1|;gi|1253780595|ref|XP_022671674.1|	gi|1253780593|ref|XP_022671673.1|;gi|1253780595|ref|XP_022671674.1|	gi|1253780593|ref|XP_022671673.1| UPF0568 protein C14orf166 homolog isoform X1 [Varroa destructor];gi|1253780595|ref|XP_022671674.1| UPF0568 protein C14orf166 homolog isoform X2 [Varroa destructor]	27.6237	27.85	27.8605	27.0377	27.3637	26.9774
gi|1253686697|ref|XP_022646813.1|	gi|1253686697|ref|XP_022646813.1|	gi|1253686697|ref|XP_022646813.1| acid ceramidase-like [Varroa destructor]	30.7174	30.8517	30.8418	30.2661	30.091	30.0979
gi|1253765594|ref|XP_022666922.1|;gi|1253765592|ref|XP_022666921.1|;gi|1253765588|ref|XP_022666920.1|;gi|1253765600|ref|XP_022666926.1|;gi|1253765598|ref|XP_022666925.1|;gi|1253765604|ref|XP_022666928.1|;gi|1253765602|ref|XP_022666927.1|;gi|1253765596|ref|XP_022666923.1|	gi|1253765594|ref|XP_022666922.1|;gi|1253765592|ref|XP_022666921.1|;gi|1253765588|ref|XP_022666920.1|;gi|1253765600|ref|XP_022666926.1|;gi|1253765598|ref|XP_022666925.1|;gi|1253765604|ref|XP_022666928.1|;gi|1253765602|ref|XP_022666927.1|;gi|1253765596|ref|XP_022666923.1|	gi|1253765594|ref|XP_022666922.1| lysosomal alpha-mannosidase-like isoform X1 [Varroa destructor];gi|1253765592|ref|XP_022666921.1| lysosomal alpha-mannosidase-like isoform X1 [Varroa destructor];gi|1253765588|ref|XP_022666920.1| lysosomal alpha-mannosidas	30.5996	30.7864	30.7903	30.2095	30.111	29.8968
gi|1253722076|ref|XP_022650419.1|	gi|1253722076|ref|XP_022650419.1|	gi|1253722076|ref|XP_022650419.1| mRNA export factor-like [Varroa destructor]	26.725	26.2742	26.6861	26.0083	25.7606	25.9553
gi|1253749438|ref|XP_022658686.1|;gi|1253749436|ref|XP_022658685.1|;gi|1253749434|ref|XP_022658683.1|;gi|1253749432|ref|XP_022658682.1|;gi|1253749430|ref|XP_022658681.1|;gi|1253749428|ref|XP_022658680.1|;gi|1253749426|ref|XP_022658679.1|;gi|1253749424|ref|XP_022658677.1|	gi|1253749438|ref|XP_022658686.1|;gi|1253749436|ref|XP_022658685.1|;gi|1253749434|ref|XP_022658683.1|;gi|1253749432|ref|XP_022658682.1|;gi|1253749430|ref|XP_022658681.1|;gi|1253749428|ref|XP_022658680.1|;gi|1253749426|ref|XP_022658679.1|;gi|1253749424|ref|XP_022658677.1|	gi|1253749438|ref|XP_022658686.1| lipoamide acyltransferase component of branched-chain alpha-keto acid dehydrogenase complex, mitochondrial-like [Varroa destructor];gi|1253749436|ref|XP_022658685.1| lipoamide acyltransferase component of branched-chain al	29.2925	29.1343	28.9683	28.2346	28.4004	28.7689
gi|1253749369|ref|XP_022658649.1|;gi|1253749367|ref|XP_022658648.1|;gi|1253749365|ref|XP_022658647.1|	gi|1253749369|ref|XP_022658649.1|;gi|1253749367|ref|XP_022658648.1|;gi|1253749365|ref|XP_022658647.1|	gi|1253749369|ref|XP_022658649.1| DNA-directed RNA polymerase II subunit RPB1-like isoform X3 [Varroa destructor];gi|1253749367|ref|XP_022658648.1| DNA-directed RNA polymerase II subunit RPB1-like isoform X2 [Varroa destructor];gi|1253749365|ref|XP_0226586	30.4498	30.2985	30.4661	29.4803	29.8049	29.9343
gi|1253689657|ref|XP_022648294.1|;gi|1253689655|ref|XP_022648293.1|	gi|1253689657|ref|XP_022648294.1|;gi|1253689655|ref|XP_022648293.1|	gi|1253689657|ref|XP_022648294.1| S-methyl-5-thioadenosine phosphorylase-like [Varroa destructor];gi|1253689655|ref|XP_022648293.1| S-methyl-5-thioadenosine phosphorylase-like [Varroa destructor]	31.0842	31.1074	31.1087	30.3113	30.5751	30.3981
gi|1253780228|ref|XP_022671561.1|;gi|1253772999|ref|XP_022669339.1|;gi|1253772995|ref|XP_022669337.1|	gi|1253780228|ref|XP_022671561.1|;gi|1253772999|ref|XP_022669339.1|;gi|1253772995|ref|XP_022669337.1|	gi|1253780228|ref|XP_022671561.1| lysosome-associated membrane glycoprotein 1-like [Varroa destructor];gi|1253772999|ref|XP_022669339.1| probable transcription-associated protein 1 isoform X2 [Varroa destructor];gi|1253772995|ref|XP_022669337.1| macrosiali	32.7729	32.6586	32.7695	32.2884	31.8008	32.0872
gi|1253736042|ref|XP_022651813.1|;gi|1253736040|ref|XP_022651812.1|	gi|1253736042|ref|XP_022651813.1|;gi|1253736040|ref|XP_022651812.1|	gi|1253736042|ref|XP_022651813.1| peroxidase-like isoform X2 [Varroa destructor];gi|1253736040|ref|XP_022651812.1| peroxidase-like isoform X1 [Varroa destructor]	23.5507	23.2747	23.6772	22.8663	22.6221	22.9385
gi|1253773251|ref|XP_022669415.1|	gi|1253773251|ref|XP_022669415.1|	gi|1253773251|ref|XP_022669415.1| mucin-5AC-like [Varroa destructor]	31.0538	30.8661	30.8179	30.4484	30.0427	30.1656
gi|1253779534|ref|XP_022671355.1|;gi|1253779531|ref|XP_022671354.1|	gi|1253779534|ref|XP_022671355.1|;gi|1253779531|ref|XP_022671354.1|	gi|1253779534|ref|XP_022671355.1| adenosine kinase 2-like isoform X2 [Varroa destructor];gi|1253779531|ref|XP_022671354.1| adenosine kinase 2-like isoform X1 [Varroa destructor]	27.4759	27.019	27.4491	26.5138	26.9147	26.4027
gi|1253735772|ref|XP_022651678.1|;gi|1253735770|ref|XP_022651677.1|;gi|1253735768|ref|XP_022651676.1|;gi|1253735766|ref|XP_022651675.1|;gi|1253735780|ref|XP_022651682.1|;gi|1253735778|ref|XP_022651681.1|;gi|1253735776|ref|XP_022651680.1|;gi|1253735774|ref|XP_022651679.1|	gi|1253735772|ref|XP_022651678.1|;gi|1253735770|ref|XP_022651677.1|;gi|1253735768|ref|XP_022651676.1|;gi|1253735766|ref|XP_022651675.1|;gi|1253735780|ref|XP_022651682.1|;gi|1253735778|ref|XP_022651681.1|;gi|1253735776|ref|XP_022651680.1|;gi|1253735774|ref|XP_022651679.1|	gi|1253735772|ref|XP_022651678.1| glutamate--cysteine ligase catalytic subunit-like isoform X1 [Varroa destructor];gi|1253735770|ref|XP_022651677.1| glutamate--cysteine ligase catalytic subunit-like isoform X1 [Varroa destructor];gi|1253735768|ref|XP_02265	29.6044	29.2875	29.0639	28.8901	28.4099	28.5405
gi|1253746614|ref|XP_022657218.1|;gi|1253746612|ref|XP_022657217.1|;gi|1253746610|ref|XP_022657216.1|;gi|1253746608|ref|XP_022657215.1|;gi|1253746606|ref|XP_022657214.1|;gi|1253746604|ref|XP_022657212.1|;gi|1253746602|ref|XP_022657211.1|;gi|1253746600|ref|XP_022657210.1|;gi|1253746598|ref|XP_022657209.1|	gi|1253746614|ref|XP_022657218.1|;gi|1253746612|ref|XP_022657217.1|;gi|1253746610|ref|XP_022657216.1|;gi|1253746608|ref|XP_022657215.1|;gi|1253746606|ref|XP_022657214.1|;gi|1253746604|ref|XP_022657212.1|;gi|1253746602|ref|XP_022657211.1|;gi|1253746600|ref|XP_022657210.1|;gi|1253746598|ref|XP_022657209.1|	gi|1253746614|ref|XP_022657218.1| histone deacetylase 10-like isoform X2 [Varroa destructor];gi|1253746612|ref|XP_022657217.1| histone deacetylase 10-like isoform X2 [Varroa destructor];gi|1253746610|ref|XP_022657216.1| histone deacetylase 10-like isoform	27.1474	27.227	27.0957	26.1884	26.7078	26.4254
gi|1253685129|ref|XP_022646010.1|;gi|1253685127|ref|XP_022646009.1|;gi|1253685125|ref|XP_022646008.1|;gi|1253702839|ref|XP_022649241.1|;gi|1253702837|ref|XP_022649240.1|	gi|1253685129|ref|XP_022646010.1|;gi|1253685127|ref|XP_022646009.1|;gi|1253685125|ref|XP_022646008.1|;gi|1253702839|ref|XP_022649241.1|;gi|1253702837|ref|XP_022649240.1|	gi|1253685129|ref|XP_022646010.1| uncharacterized protein LOC111243925 isoform X3 [Varroa destructor];gi|1253685127|ref|XP_022646009.1| uncharacterized protein LOC111243925 isoform X2 [Varroa destructor];gi|1253685125|ref|XP_022646008.1| uncharacterized pr	26.4234	26.9146	26.9006	26.1863	26.0647	25.8357
gi|1253736443|ref|XP_022652030.1|	gi|1253736443|ref|XP_022652030.1|	gi|1253736443|ref|XP_022652030.1| probable cytochrome P450 49a1 [Varroa destructor]	27.3592	27.1009	27.2118	26.6654	26.2507	26.5872
gi|1253722260|ref|XP_022650519.1|;gi|#CONTAM#530426367|ref|XP_005262032.1|;gi|110764304|ref|XP_001119898.1|;gi|#CONTAM#5729999|ref|NP_006561.1|;gi|#CONTAM#530426361|ref|XP_005262030.1|;gi|#CONTAM#46249395|ref|NP_006055.3|;gi|#CONTAM#46249397|ref|NP_057740.2|	gi|1253722260|ref|XP_022650519.1|	gi|1253722260|ref|XP_022650519.1| ras-related GTP-binding protein A-like [Varroa destructor]	26.6728	26.4915	26.7048	26.0145	25.6694	26.0038
gi|1253751176|ref|XP_022659568.1|;gi|1253751174|ref|XP_022659567.1|	gi|1253751176|ref|XP_022659568.1|;gi|1253751174|ref|XP_022659567.1|	gi|1253751176|ref|XP_022659568.1| putative defense protein Hdd11-like [Varroa destructor];gi|1253751174|ref|XP_022659567.1| putative defense protein Hdd11-like [Varroa destructor]	33.082	33.1366	33.0377	32.066	32.4516	32.5268
gi|1253676715|ref|XP_022664904.1|	gi|1253676715|ref|XP_022664904.1|	gi|1253676715|ref|XP_022664904.1| cuticle protein 63-like [Varroa destructor]	33.6662	33.551	33.6646	32.6015	33.0082	33.0544
gi|1253755410|ref|XP_022661724.1|	gi|1253755410|ref|XP_022661724.1|	gi|1253755410|ref|XP_022661724.1| uncharacterized protein LOC111250595 [Varroa destructor]	31.1242	31.0601	31.1064	30.4521	30.317	30.3034
gi|1253681030|ref|XP_022643905.1|;gi|1253681028|ref|XP_022643904.1|;gi|1253681026|ref|XP_022643903.1|;gi|1253681024|ref|XP_022643902.1|;gi|1253681022|ref|XP_022643901.1|;gi|1253681020|ref|XP_022643900.1|;gi|1253681032|ref|XP_022643906.1|	gi|1253681030|ref|XP_022643905.1|;gi|1253681028|ref|XP_022643904.1|;gi|1253681026|ref|XP_022643903.1|;gi|1253681024|ref|XP_022643902.1|;gi|1253681022|ref|XP_022643901.1|;gi|1253681020|ref|XP_022643900.1|;gi|1253681032|ref|XP_022643906.1|	gi|1253681030|ref|XP_022643905.1| store-operated calcium entry-associated regulatory factor-like isoform X2 [Varroa destructor];gi|1253681028|ref|XP_022643904.1| store-operated calcium entry-associated regulatory factor-like isoform X1 [Varroa destructor];	26.876	26.6624	26.4084	25.8386	26.0761	25.8128
gi|1253780263|ref|XP_022671569.1|;gi|1253780260|ref|XP_022671568.1|;gi|1253780270|ref|XP_022671571.1|;gi|1253780267|ref|XP_022671570.1|;gi|#CONTAM#530418509|ref|XP_005260662.1|;gi|1477728641|ref|XP_026300080.1|;gi|1477728639|ref|XP_026300079.1|;gi|#CONTAM#29826335|ref|NP_003899.2|	gi|1253780263|ref|XP_022671569.1|;gi|1253780260|ref|XP_022671568.1|;gi|1253780270|ref|XP_022671571.1|;gi|1253780267|ref|XP_022671570.1|	gi|1253780263|ref|XP_022671569.1| eukaryotic translation initiation factor 2 subunit 2-like isoform X2 [Varroa destructor];gi|1253780260|ref|XP_022671568.1| eukaryotic translation initiation factor 2 subunit 2-like isoform X1 [Varroa destructor];gi|1253780	28.0535	27.6739	27.783	27.1755	27.2862	26.7428
gi|1253686370|ref|XP_022646650.1|;gi|1253686368|ref|XP_022646649.1|;gi|1253686366|ref|XP_022646648.1|;gi|1253686364|ref|XP_022646647.1|;gi|1253686362|ref|XP_022646646.1|	gi|1253686370|ref|XP_022646650.1|;gi|1253686368|ref|XP_022646649.1|;gi|1253686366|ref|XP_022646648.1|;gi|1253686364|ref|XP_022646647.1|;gi|1253686362|ref|XP_022646646.1|	gi|1253686370|ref|XP_022646650.1| alpha-N-acetylgalactosaminidase-like [Varroa destructor];gi|1253686368|ref|XP_022646649.1| alpha-N-acetylgalactosaminidase-like [Varroa destructor];gi|1253686366|ref|XP_022646648.1| alpha-N-acetylgalactosaminidase-like [Va	30.9223	30.8662	30.8818	30.1578	30.1139	30.0823
gi|1253743764|ref|XP_022655746.1|;gi|1253743762|ref|XP_022655745.1|;gi|1253743760|ref|XP_022655744.1|;gi|1253743758|ref|XP_022655743.1|	gi|1253743764|ref|XP_022655746.1|;gi|1253743762|ref|XP_022655745.1|;gi|1253743760|ref|XP_022655744.1|;gi|1253743758|ref|XP_022655743.1|	gi|1253743764|ref|XP_022655746.1| uncharacterized protein LOC111248161 [Varroa destructor];gi|1253743762|ref|XP_022655745.1| uncharacterized protein LOC111248161 [Varroa destructor];gi|1253743760|ref|XP_022655744.1| uncharacterized protein LOC111248161 [Va	22.9896	23.4363	23.6675	22.6048	22.4041	22.7462
gi|1253679492|ref|XP_022673349.1|	gi|1253679492|ref|XP_022673349.1|	gi|1253679492|ref|XP_022673349.1| uncharacterized protein LOC111255541 [Varroa destructor]	29.8465	29.5476	29.4549	28.9669	28.6996	28.8437
gi|1253676520|ref|XP_022663962.1|	gi|1253676520|ref|XP_022663962.1|	gi|1253676520|ref|XP_022663962.1| nucleolin-like [Varroa destructor]	26.7123	26.4393	26.6926	25.5156	26.0303	25.9528
gi|1253746071|ref|XP_022656938.1|	gi|1253746071|ref|XP_022656938.1|	gi|1253746071|ref|XP_022656938.1| glutathione S-transferase Mu 1-like [Varroa destructor]	33.1065	33.0405	32.942	32.0575	32.355	32.309
gi|1253686156|ref|XP_022646540.1|;gi|#CONTAM#578807501|ref|XP_006713733.1|;gi|#CONTAM#523425729|ref|NP_001265629.1|;gi|#CONTAM#523425726|ref|NP_001265628.1|;gi|#CONTAM#578807497|ref|XP_006713731.1|;gi|#CONTAM#14589953|ref|NP_006223.2|;gi|#CONTAM#578807495|ref|XP_006713730.1|;gi|#CONTAM#578807493|ref|XP_006713729.1|;gi|#CONTAM#530374797|ref|XP_005247598.1|;gi|#CONTAM#523425724|ref|NP_001265627.1|	gi|1253686156|ref|XP_022646540.1|	gi|1253686156|ref|XP_022646540.1| DNA-directed RNA polymerases I, II, and III subunit RPABC3-like [Varroa destructor]	26.0487	25.9886	25.7157	24.8063	25.0726	25.4952
gi|1253686345|ref|XP_022646637.1|;gi|1253686347|ref|XP_022646638.1|;gi|1253686349|ref|XP_022646639.1|	gi|1253686345|ref|XP_022646637.1|;gi|1253686347|ref|XP_022646638.1|;gi|1253686349|ref|XP_022646639.1|	gi|1253686345|ref|XP_022646637.1| cytochrome P450 4C1-like isoform X1 [Varroa destructor];gi|1253686347|ref|XP_022646638.1| cytochrome P450 4C1-like isoform X2 [Varroa destructor];gi|1253686349|ref|XP_022646639.1| cytochrome P450 4c3-like isoform X3 [Varro	28.5513	27.9435	28.1977	27.2835	27.6362	27.3858
gi|1253749167|ref|XP_022658544.1|	gi|1253749167|ref|XP_022658544.1|	gi|1253749167|ref|XP_022658544.1| putative serine protease K12H4.7 [Varroa destructor]	31.6659	31.7431	32.0147	31.1602	30.8386	31.0241
gi|1253740408|ref|XP_022654029.1|	gi|1253740408|ref|XP_022654029.1|	gi|1253740408|ref|XP_022654029.1| Niemann-Pick C1 protein-like [Varroa destructor]	28.8259	28.6387	29.137	27.7223	28.2338	28.2411
gi|1253763303|ref|XP_022665741.1|;gi|1253763301|ref|XP_022665740.1|	gi|1253763303|ref|XP_022665741.1|;gi|1253763301|ref|XP_022665740.1|	gi|1253763303|ref|XP_022665741.1| monocarboxylate transporter 7-like isoform X2 [Varroa destructor];gi|1253763301|ref|XP_022665740.1| uncharacterized protein LOC111252328 isoform X1 [Varroa destructor]	25.2221	25.2009	25.556	24.4742	24.5102	24.5337
gi|1253736456|ref|XP_022652035.1|	gi|1253736456|ref|XP_022652035.1|	gi|1253736456|ref|XP_022652035.1| uncharacterized protein LOC111246540 [Varroa destructor]	34.3306	34.2276	34.2627	33.2779	33.5029	33.5269
gi|1253776031|ref|XP_022670287.1|;gi|1253776028|ref|XP_022670286.1|	gi|1253776031|ref|XP_022670287.1|;gi|1253776028|ref|XP_022670286.1|	gi|1253776031|ref|XP_022670287.1| 39S ribosomal protein L44, mitochondrial-like isoform X2 [Varroa destructor];gi|1253776028|ref|XP_022670286.1| 39S ribosomal protein L44, mitochondrial-like isoform X1 [Varroa destructor]	27.0546	26.8986	26.5564	26.3154	25.9566	25.7008
gi|1253675487|ref|XP_022658664.1|	gi|1253675487|ref|XP_022658664.1|	gi|1253675487|ref|XP_022658664.1| probable prefoldin subunit 2 [Varroa destructor]	28.789	28.8632	28.9066	27.6214	28.2022	28.1529
gi|1253745427|ref|XP_022656601.1|	gi|1253745427|ref|XP_022656601.1|	gi|1253745427|ref|XP_022656601.1| acyl-CoA-binding domain-containing protein 7-like [Varroa destructor]	26.0514	25.749	25.4256	24.5303	25.2198	24.8829
gi|1253684089|ref|XP_022645466.1|	gi|1253684089|ref|XP_022645466.1|	gi|1253684089|ref|XP_022645466.1| uncharacterized protein LOC111243735 [Varroa destructor]	29.1687	28.9522	29.0812	28.2034	28.1138	28.265
gi|1253780430|ref|XP_022671621.1|;gi|1253780426|ref|XP_022671620.1|	gi|1253780430|ref|XP_022671621.1|;gi|1253780426|ref|XP_022671620.1|	gi|1253780430|ref|XP_022671621.1| lysosomal alpha-glucosidase-like isoform X2 [Varroa destructor];gi|1253780426|ref|XP_022671620.1| lysosomal alpha-glucosidase-like isoform X1 [Varroa destructor]	33.4335	33.3567	33.363	32.6804	32.4558	32.3934
gi|1253748734|ref|XP_022658325.1|	gi|1253748734|ref|XP_022658325.1|	gi|1253748734|ref|XP_022658325.1| sialin-like [Varroa destructor]	25.5307	25.6986	25.8808	24.411	25.0836	24.9415
gi|1253782599|ref|XP_022672245.1|;gi|1253782594|ref|XP_022672244.1|;gi|1253782592|ref|XP_022672243.1|;gi|1253782588|ref|XP_022672242.1|;gi|1253782602|ref|XP_022672246.1|	gi|1253782599|ref|XP_022672245.1|;gi|1253782594|ref|XP_022672244.1|;gi|1253782592|ref|XP_022672243.1|;gi|1253782588|ref|XP_022672242.1|;gi|1253782602|ref|XP_022672246.1|	gi|1253782599|ref|XP_022672245.1| sphingomyelin phosphodiesterase-like isoform X1 [Varroa destructor];gi|1253782594|ref|XP_022672244.1| sphingomyelin phosphodiesterase-like isoform X1 [Varroa destructor];gi|1253782592|ref|XP_022672243.1| sphingomyelin phos	28.7851	28.4784	28.5032	27.9196	27.4372	27.6846
gi|1253743111|ref|XP_022655408.1|	gi|1253743111|ref|XP_022655408.1|	gi|1253743111|ref|XP_022655408.1| lysosomal alpha-glucosidase-like [Varroa destructor]	31.591	31.8388	31.7392	30.5965	30.8174	31.0218
gi|1253774249|ref|XP_022669716.1|	gi|1253774249|ref|XP_022669716.1|	gi|1253774249|ref|XP_022669716.1| calsequestrin-2-like [Varroa destructor]	30.9331	30.9729	30.9028	30.0181	30.0546	30.0001
gi|1253739478|ref|XP_022653574.1|	gi|1253739478|ref|XP_022653574.1|	gi|1253739478|ref|XP_022653574.1| uncharacterized protein LOC111247187 [Varroa destructor]	29.909	29.8612	29.8905	28.6203	29.2014	29.0028
gi|1253751849|ref|XP_022659907.1|;gi|1253751847|ref|XP_022659905.1|;gi|1253751845|ref|XP_022659904.1|;gi|1253751843|ref|XP_022659903.1|;gi|1253751841|ref|XP_022659902.1|;gi|1253751839|ref|XP_022659901.1|;gi|1253751837|ref|XP_022659900.1|;gi|1253751835|ref|XP_022659899.1|;gi|1253751851|ref|XP_022659908.1|	gi|1253751849|ref|XP_022659907.1|;gi|1253751847|ref|XP_022659905.1|;gi|1253751845|ref|XP_022659904.1|;gi|1253751843|ref|XP_022659903.1|;gi|1253751841|ref|XP_022659902.1|;gi|1253751839|ref|XP_022659901.1|;gi|1253751837|ref|XP_022659900.1|;gi|1253751835|ref|XP_022659899.1|;gi|1253751851|ref|XP_022659908.1|	gi|1253751849|ref|XP_022659907.1| L-xylulose reductase-like isoform X1 [Varroa destructor];gi|1253751847|ref|XP_022659905.1| L-xylulose reductase-like isoform X1 [Varroa destructor];gi|1253751845|ref|XP_022659904.1| L-xylulose reductase-like isoform X1 [Va	31.7623	31.4493	31.7982	30.6346	30.9801	30.4821
gi|1253759219|ref|XP_022663678.1|	gi|1253759219|ref|XP_022663678.1|	gi|1253759219|ref|XP_022663678.1| copper transport protein ATOX1-like [Varroa destructor]	29.2777	28.9971	29.2966	27.8869	28.3053	28.464
gi|1253734914|ref|XP_022651230.1|;gi|1253734912|ref|XP_022651229.1|;gi|1253734910|ref|XP_022651228.1|;gi|1253734908|ref|XP_022651227.1|;gi|201023359|ref|NP_001128421.1|;gi|1477744101|ref|XP_016767020.2|;gi|1477744099|ref|XP_016767019.2|;gi|1477744097|ref|XP_016767018.2|;gi|1477744095|ref|XP_016767017.2|;gi|#CONTAM#578811292|ref|XP_006715005.1|;gi|#CONTAM#205277386|ref|NP_002047.2|;gi|#CONTAM#4826…	gi|1253734914|ref|XP_022651230.1|;gi|1253734912|ref|XP_022651229.1|;gi|1253734910|ref|XP_022651228.1|;gi|1253734908|ref|XP_022651227.1|	gi|1253734914|ref|XP_022651230.1| glutamine--fructose-6-phosphate aminotransferase [isomerizing] 1-like isoform X4 [Varroa destructor];gi|1253734912|ref|XP_022651229.1| glutamine--fructose-6-phosphate aminotransferase [isomerizing] 1-like isoform X3 [Varro	30.0332	30.1996	30.1181	29.2801	29.0597	28.9389
gi|1253759162|ref|XP_022663646.1|;gi|1253759158|ref|XP_022663644.1|;gi|1253759156|ref|XP_022663643.1|;gi|1253759154|ref|XP_022663642.1|;gi|1253759151|ref|XP_022663641.1|;gi|1253759160|ref|XP_022663645.1|	gi|1253759162|ref|XP_022663646.1|;gi|1253759158|ref|XP_022663644.1|;gi|1253759156|ref|XP_022663643.1|;gi|1253759154|ref|XP_022663642.1|;gi|1253759151|ref|XP_022663641.1|;gi|1253759160|ref|XP_022663645.1|	gi|1253759162|ref|XP_022663646.1| triple functional domain protein-like isoform X4 [Varroa destructor];gi|1253759158|ref|XP_022663644.1| triple functional domain protein-like isoform X2 [Varroa destructor];gi|1253759156|ref|XP_022663643.1| triple functiona	25.875	25.9544	25.9616	24.9042	24.6512	25.1555
gi|1253755215|ref|XP_022661622.1|	gi|1253755215|ref|XP_022661622.1|	gi|1253755215|ref|XP_022661622.1| cuticle protein 21-like [Varroa destructor]	33.1902	32.8726	32.9521	31.711	32.0736	32.0357
gi|1253679441|ref|XP_022673325.1|;gi|1253679439|ref|XP_022673324.1|	gi|1253679441|ref|XP_022673325.1|;gi|1253679439|ref|XP_022673324.1|	gi|1253679441|ref|XP_022673325.1| putative glucosylceramidase 3 [Varroa destructor];gi|1253679439|ref|XP_022673324.1| putative glucosylceramidase 3 [Varroa destructor]	32.2077	32.0698	31.8898	30.8379	31.0642	31.06
gi|1253752106|ref|XP_022660041.1|	gi|1253752106|ref|XP_022660041.1|	gi|1253752106|ref|XP_022660041.1| uncharacterized protein LOC111249867 [Varroa destructor]	28.2221	28.2076	28.1835	26.9353	27.1976	27.2707
gi|1253777578|ref|XP_022670747.1|;gi|1253777575|ref|XP_022670746.1|;gi|1253777571|ref|XP_022670745.1|;gi|1253777568|ref|XP_022670744.1|	gi|1253777578|ref|XP_022670747.1|;gi|1253777575|ref|XP_022670746.1|;gi|1253777571|ref|XP_022670745.1|;gi|1253777568|ref|XP_022670744.1|	gi|1253777578|ref|XP_022670747.1| putative defense protein 3 [Varroa destructor];gi|1253777575|ref|XP_022670746.1| putative defense protein 3 [Varroa destructor];gi|1253777571|ref|XP_022670745.1| putative defense protein 3 [Varroa destructor];gi|1253777568	29.5622	29.695	29.4133	28.3552	28.4991	28.6035
gi|1253676623|ref|XP_022664474.1|	gi|1253676623|ref|XP_022664474.1|	gi|1253676623|ref|XP_022664474.1| stearoyl-CoA desaturase 5-like [Varroa destructor]	26.4602	26.7592	26.449	25.4439	25.3884	25.5872
gi|1253750448|ref|XP_022659205.1|;gi|1253750446|ref|XP_022659204.1|;gi|1253750444|ref|XP_022659203.1|;gi|1253750442|ref|XP_022659202.1|	gi|1253750448|ref|XP_022659205.1|;gi|1253750446|ref|XP_022659204.1|;gi|1253750444|ref|XP_022659203.1|;gi|1253750442|ref|XP_022659202.1|	gi|1253750448|ref|XP_022659205.1| peroxidase-like isoform X2 [Varroa destructor];gi|1253750446|ref|XP_022659204.1| peroxidase-like isoform X2 [Varroa destructor];gi|1253750444|ref|XP_022659203.1| peroxidase-like isoform X2 [Varroa destructor];gi|1253750442	27.6869	27.2881	27.6904	26.0964	26.7659	26.5531
gi|1253781745|ref|XP_022671987.1|;gi|1253781741|ref|XP_022671986.1|	gi|1253781745|ref|XP_022671987.1|;gi|1253781741|ref|XP_022671986.1|	gi|1253781745|ref|XP_022671987.1| tubulin alpha-1A chain-like isoform X2 [Varroa destructor];gi|1253781741|ref|XP_022671986.1| tubulin alpha-1A chain-like isoform X1 [Varroa destructor]	30.1838	30.0906	29.9796	28.7661	29.0704	29.1431
gi|1253757709|ref|XP_022662906.1|;gi|1253757707|ref|XP_022662905.1|	gi|1253757709|ref|XP_022662906.1|;gi|1253757707|ref|XP_022662905.1|	gi|1253757709|ref|XP_022662906.1| fatty acid synthase-like [Varroa destructor];gi|1253757707|ref|XP_022662905.1| fatty acid synthase-like [Varroa destructor]	30.7361	30.6271	30.5622	29.7683	29.4214	29.4389
gi|1253716156|ref|XP_022650285.1|;gi|1253716154|ref|XP_022650283.1|	gi|1253716156|ref|XP_022650285.1|;gi|1253716154|ref|XP_022650283.1|	gi|1253716156|ref|XP_022650285.1| fatty-acid amide hydrolase 2-A-like [Varroa destructor];gi|1253716154|ref|XP_022650283.1| fatty-acid amide hydrolase 2-A-like [Varroa destructor]	27.4756	27.468	27.2414	25.9954	26.3432	26.4156
gi|1253750229|ref|XP_022659092.1|	gi|1253750229|ref|XP_022659092.1|	gi|1253750229|ref|XP_022659092.1| uncharacterized protein LOC111249466 [Varroa destructor]	23.2438	22.6316	22.5629	21.3968	21.6588	21.9035
gi|1253672969|ref|XP_022646225.1|	gi|1253672969|ref|XP_022646225.1|	gi|1253672969|ref|XP_022646225.1| uncharacterized protein LOC111243993 [Varroa destructor]	28.7057	29.0087	28.8003	27.587	28.0084	27.3731
gi|1253737569|ref|XP_022652614.1|;gi|#CONTAM#767968395|ref|XP_011543420.1|;gi|#CONTAM#8923448|ref|NP_060310.1|	gi|1253737569|ref|XP_022652614.1|	gi|1253737569|ref|XP_022652614.1| 39S ribosomal protein L16, mitochondrial-like [Varroa destructor]	26.3304	26.3825	26.4228	24.962	25.5011	25.1118
gi|1253671740|ref|XP_022649986.1|	gi|1253671740|ref|XP_022649986.1|	gi|1253671740|ref|XP_022649986.1| uncharacterized protein LOC111245618 [Varroa destructor]	32.0338	32.002	31.8632	30.3557	31.0066	30.8872
gi|1253732282|ref|XP_022650931.1|	gi|1253732282|ref|XP_022650931.1|	gi|1253732282|ref|XP_022650931.1| probable 28S ribosomal protein S25, mitochondrial [Varroa destructor]	24.6185	24.0241	25.16	23.47	23.6674	22.9143
gi|1253678996|ref|XP_022673106.1|	gi|1253678996|ref|XP_022673106.1|	gi|1253678996|ref|XP_022673106.1| putative defense protein 1 [Varroa destructor]	25.6742	25.813	26.02	24.1826	24.7063	24.6808
gi|1253747832|ref|XP_022657854.1|	gi|1253747832|ref|XP_022657854.1|	gi|1253747832|ref|XP_022657854.1| cuticle protein 38-like [Varroa destructor]	30.5591	30.7437	30.892	29.2223	29.4782	29.4845
gi|1253685596|ref|XP_022646245.1|	gi|1253685596|ref|XP_022646245.1|	gi|1253685596|ref|XP_022646245.1| peptidyl-prolyl cis-trans isomerase NIMA-interacting 4-like [Varroa destructor]	25.7664	26.0015	25.0735	23.6526	24.6877	24.1878
gi|1253762471|ref|XP_022665304.1|	gi|1253762471|ref|XP_022665304.1|	gi|1253762471|ref|XP_022665304.1| ubiquitin-conjugating enzyme E2 Q2-like [Varroa destructor]	24.7663	24.6558	23.7746	22.8178	23.335	22.691
gi|1253673653|ref|XP_022649584.1|	gi|1253673653|ref|XP_022649584.1|	gi|1253673653|ref|XP_022649584.1| cuticle protein 65-like [Varroa destructor]	29.4357	29.2274	29.4735	27.2184	28.0677	28.249
gi|1253779895|ref|XP_022671461.1|;gi|1253779891|ref|XP_022671460.1|	gi|1253779895|ref|XP_022671461.1|;gi|1253779891|ref|XP_022671460.1|	gi|1253779895|ref|XP_022671461.1| cytohesin-1-like [Varroa destructor];gi|1253779891|ref|XP_022671460.1| cytohesin-1-like [Varroa destructor]	23.4964	24.2031	22.8813	21.8461	21.5672	22.4741
gi|1253672471|ref|XP_022643790.1|	gi|1253672471|ref|XP_022643790.1|	gi|1253672471|ref|XP_022643790.1| uncharacterized protein LOC111243039 [Varroa destructor]	26.0115	25.9481	26.3003	24.0928	24.9579	24.5065
gi|1253735890|ref|XP_022651735.1|	gi|1253735890|ref|XP_022651735.1|	gi|1253735890|ref|XP_022651735.1| uncharacterized protein LOC111246430 [Varroa destructor]	29.9801	29.8917	29.7477	28.6123	28.1047	28.1589
gi|1253747195|ref|XP_022657526.1|;gi|1253747193|ref|XP_022657525.1|;gi|1253747191|ref|XP_022657524.1|	gi|1253747195|ref|XP_022657526.1|;gi|1253747193|ref|XP_022657525.1|;gi|1253747191|ref|XP_022657524.1|	gi|1253747195|ref|XP_022657526.1| derlin-1-like [Varroa destructor];gi|1253747193|ref|XP_022657525.1| derlin-1-like [Varroa destructor];gi|1253747191|ref|XP_022657524.1| derlin-1-like [Varroa destructor]	24.8513	25.7524	25.867	23.0818	24.2033	24.1509
gi|1253741502|ref|XP_022654595.1|	gi|1253741502|ref|XP_022654595.1|	gi|1253741502|ref|XP_022654595.1| cuticle protein 65-like [Varroa destructor]	30.2305	29.8237	29.8967	28.5516	28.0129	28.2484
gi|1253778733|ref|XP_022671117.1|	gi|1253778733|ref|XP_022671117.1|	gi|1253778733|ref|XP_022671117.1| chymotrypsin-like elastase family member 2A [Varroa destructor]	30.5895	30.3591	30.4863	28.6794	28.6676	28.7798
gi|1253684473|ref|XP_022645669.1|	gi|1253684473|ref|XP_022645669.1|	gi|1253684473|ref|XP_022645669.1| uncharacterized protein LOC111243807 [Varroa destructor]	31.6724	31.4822	31.7367	29.5309	30.2902	29.6019
gi|1253680185|ref|XP_022643490.1|	gi|1253680185|ref|XP_022643490.1|	gi|1253680185|ref|XP_022643490.1| uncharacterized protein LOC111242856 isoform X1 [Varroa destructor]	33.5281	33.3063	33.2814	30.9838	31.9329	31.7232
gi|1253742391|ref|XP_022655044.1|;gi|1253742393|ref|XP_022655045.1|;gi|1253742389|ref|XP_022655043.1|;gi|1253742387|ref|XP_022655042.1|;gi|1253742385|ref|XP_022655041.1|	gi|1253742391|ref|XP_022655044.1|;gi|1253742393|ref|XP_022655045.1|;gi|1253742389|ref|XP_022655043.1|;gi|1253742387|ref|XP_022655042.1|;gi|1253742385|ref|XP_022655041.1|	gi|1253742391|ref|XP_022655044.1| putative phospholipase B-like 2 isoform X2 [Varroa destructor];gi|1253742393|ref|XP_022655045.1| putative phospholipase B-like 2 isoform X1 [Varroa destructor];gi|1253742389|ref|XP_022655043.1| putative phospholipase B-lik	33.6839	33.6904	33.5775	31.798	31.5434	32.022
gi|1253761183|ref|XP_022664650.1|	gi|1253761183|ref|XP_022664650.1|	gi|1253761183|ref|XP_022664650.1| gamma-glutamyl hydrolase-like [Varroa destructor]	30.0803	29.8302	30.0909	27.7911	28.3633	27.948
gi|1253776527|ref|XP_022670439.1|;gi|1477718770|ref|XP_026301560.1|;gi|1477718767|ref|XP_026301559.1|;gi|1477718764|ref|XP_026301558.1|	gi|1253776527|ref|XP_022670439.1|	gi|1253776527|ref|XP_022670439.1| nucleolysin TIAR-like [Varroa destructor]	27.0902	26.8847	26.9754	24.7595	25.2696	24.8598
gi|1253764909|ref|XP_022666566.1|;gi|1253764907|ref|XP_022666565.1|;gi|1253764905|ref|XP_022666564.1|;gi|1253764903|ref|XP_022666563.1|	gi|1253764909|ref|XP_022666566.1|;gi|1253764907|ref|XP_022666565.1|;gi|1253764905|ref|XP_022666564.1|;gi|1253764903|ref|XP_022666563.1|	gi|1253764909|ref|XP_022666566.1| peptidyl-prolyl cis-trans isomerase A-like isoform X3 [Varroa destructor];gi|1253764907|ref|XP_022666565.1| peptidyl-prolyl cis-trans isomerase A-like isoform X3 [Varroa destructor];gi|1253764905|ref|XP_022666564.1| peptid	25.0616	24.9917	24.2598	22.8272	21.752	23.498
gi|1253761117|ref|XP_022664613.1|	gi|1253761117|ref|XP_022664613.1|	gi|1253761117|ref|XP_022664613.1| uncharacterized protein LOC111251837 [Varroa destructor]	33.3119	32.9983	33.0854	31.157	30.7568	30.8958
gi|1253750600|ref|XP_022659282.1|	gi|1253750600|ref|XP_022659282.1|	gi|1253750600|ref|XP_022659282.1| uncharacterized protein LOC111249545 [Varroa destructor]	28.8736	29.103	29.9516	25.3714	26.7153	26.3623
gi|1253672983|ref|XP_022646299.1|;gi|1253672981|ref|XP_022646291.1|;gi|1253672979|ref|XP_022646284.1|;gi|1253672977|ref|XP_022646271.1|	gi|1253672983|ref|XP_022646299.1|;gi|1253672981|ref|XP_022646291.1|;gi|1253672979|ref|XP_022646284.1|;gi|1253672977|ref|XP_022646271.1|	gi|1253672983|ref|XP_022646299.1| uncharacterized protein LOC111244018 isoform X2 [Varroa destructor];gi|1253672981|ref|XP_022646291.1| uncharacterized protein LOC111244018 isoform X2 [Varroa destructor];gi|1253672979|ref|XP_022646284.1| uncharacterized pr	26.5321	27.1653	26.3194	21.2206	22.2307	23.6069
gi|1253761499|ref|XP_022664807.1|	gi|1253761499|ref|XP_022664807.1|	gi|1253761499|ref|XP_022664807.1| polycystic kidney disease protein 1-like 3 [Varroa destructor]	26.5319	27.3544	26.8836	21.8204	22.5242	21.9817
gi|1253740113|ref|XP_022653875.1|	gi|1253740113|ref|XP_022653875.1|	gi|1253740113|ref|XP_022653875.1| uncharacterized protein LOC111247342 [Varroa destructor]	28.0384	27.2634	27.9545	21.7263	22.4211	22.3756

## Sheet: Fig. 5e
Foudress mite
Category	Term	Description	LogP	Log(q-value)	InTerm_InList	Genes	Symbols
GO Biological Processes	GO:0044281	small molecule metabolic process	-9.79282	-5.71866	36/757	32087,32441,32858,32880,33524,34111,34358,34437,34552,35761,36340,36536,36540,36563,36782,36955,37166,38979,39396,39479,40630,40916,41149,41311,42867,42973,43437,43652,43739,43873,45012,45830,59261,117369,246458,3354921,32340,32585,34450,36293,38610,40402,42796,246656	Gs2,Dbct,Cyp18a1,CG7322,FASN1,Acbp1,Npc1a,LManII,hgo,ACC,CG8839,Echs1,CG16935,CysRS-m,Got1,Mtap,CG15093,CG6638,Ak1,Adk2,CG12173,pyd3,CG8199,Fdh,CG6178,CG11089,Pdhb,dj-1beta,awd,ras,Vha68-2,bur,Mccc2,Desat1,NT5E-2,Gfat1,rdgB,eas,Lip4,CG8888,lama,Alg11,Gba1a,CG30503
GO Biological Processes	GO:0002181	cytoplasmic translation	-8.98381	-5.21068	14/115	31483,31588,31700,32953,33835,36985,37589,39433,41343,42343,42464,42761,43532,44783,31150,32395,34070,40656,35788,36993,39306,41840,42436,42848,44005,47998,32775,36563,42789,42867,43437,53581,31510,35877,36638,37238,40848,43657,45757	RpL35,RpL7A,RpS6,RpS10b,eIF4A,RpL18A,RpS24,eIF2beta,RpS25,CG6195,RpS20,RpS3,RpS8,RpL37A,mRpL16,mRpS25,Rack1,mRpL44,Pabp2,Dcr-2,PCID2,Hsc70-4,Srp14,Rox8,NHP2,rin,Gss1,CysRS-m,eIF3d1,CG6178,Pdhb,Gclc,Cpr5C,Sec31,Rpn6,betaTub56D,alphaTub84B,Cpr100A,beta'COP
GO Biological Processes	GO:0009083	branched-chain amino acid catabolic process	-6.59089	-3.47097	5/11	32441,37166,38979,41149,59261,32087,34552,36563,36782,36955,40630,40916,32858,36340,36536,41311,32133,33369,34070,35411,35788,36638,36993,37378,38610,41840,42796,43354,43449,246458,34401	Dbct,CG15093,CG6638,CG8199,Mccc2,Gs2,hgo,CysRS-m,Got1,Mtap,CG12173,pyd3,Cyp18a1,CG8839,Echs1,Fdh,Hsc70-3,Der-1,Rack1,Lamp1,Pabp2,Rpn6,Dcr-2,Prosalpha3,lama,Hsc70-4,Gba1a,Gp93,Rpn2,NT5E-2,CG5367
GO Biological Processes	GO:0006457	protein folding	-4.56433	-1.98131	10/136	32045,32133,32595,35882,36270,36308,41840,42583,43354,46121	Hsp60A,Hsc70-3,Cyp1,CCT8,ERp60,CCT5,Hsc70-4,Qsox2,Gp93,Pfdn2
GO Biological Processes	GO:0006595	polyamine metabolic process	-4.53696	-1.98131	3/5	34396,39403,41167	SamDC,Sms,SpdS
GO Biological Processes	GO:0033227	dsRNA transport	-4.51389	-1.97121	5/26	34997,36993,39745,42841,44307,37467,39306,31020,31198,31215,31842,32045,32095,32340,34358,35877,36675,42436,42854,44183,45250,45757,246656	VhaSFD,Dcr-2,Arl1,Rab7,Vha16-1,Rae1,PCID2,CG5254,Mct1,CG2918,AP-1gamma,Hsp60A,Spase25,rdgB,Npc1a,Sec31,CG7639,Srp14,Syx1A,ScpX,deltaCOP,beta'COP,CG30503
GO Biological Processes	GO:0009150	purine ribonucleotide metabolic process	-4.42504	-1.91909	11/171	39396,39479,42867,42973,43437,43739,43873,45012,45830,59261,246458,36955,40916,3354921,32340,32585,38610,246656,34355,40402,42796,49953,2768916	Ak1,Adk2,CG6178,CG11089,Pdhb,awd,ras,Vha68-2,bur,Mccc2,NT5E-2,Mtap,pyd3,Gfat1,rdgB,eas,lama,CG30503,CG5731,Alg11,Gba1a,GCS2alpha,CG33303
GO Biological Processes	GO:0034620	cellular response to unfolded protein	-3.63774	-1.38171	5/39	32045,32133,33369,41840,42796,31215,32858,33524,35688,35761,41071,41311,43652,318133,34976,36270,39433,43354	Hsp60A,Hsc70-3,Der-1,Hsc70-4,Gba1a,CG2918,Cyp18a1,FASN1,Cyt-b5,ACC,RagA-B,Fdh,dj-1beta,CG32638,CaBP1,ERp60,eIF2beta,Gp93
GO Biological Processes	GO:0008652	amino acid biosynthetic process	-3.43478	-1.25272	5/43	32087,36782,36955,40630,40916,39479	Gs2,Got1,Mtap,CG12173,pyd3,Adk2
GO Biological Processes	GO:0030834	regulation of actin filament depolymerization	-3.227	-1.12291	3/12	33346,39505,43633,34070	cpb,flr,tmod,Rack1
GO Biological Processes	GO:0072528	pyrimidine-containing compound biosynthetic process	-2.68544	-0.738387	3/18	39396,40916,43739,39479,43873,45012	Ak1,pyd3,awd,Adk2,ras,Vha68-2
GO Biological Processes	GO:0045047	protein targeting to ER	-2.08486	-0.24115	3/29	31215,32095,42436	CG2918,Spase25,Srp14
GO Biological Processes	GO:0016050	vesicle organization	-2.07017	-0.231541	6/122	31842,35877,39745,42841,42854,45012	AP-1gamma,Sec31,Arl1,Rab7,Syx1A,Vha68-2
GO Molecular Functions	GO:0016491	oxidoreductase activity	-7.22607	-3.99701	28/615	32858,32880,33524,34256,34552,34554,34976,35835,36105,36270,36293,36540,36927,37166,37775,38972,38979,39304,41149,41311,42100,42583,43437,43652,43663,43873,117369,2768671	Cyp18a1,CG7322,FASN1,Aldh,hgo,CG6287,CaBP1,Cyp6a14,Cyp49a1,ERp60,CG8888,CG16935,GstS1,CG15093,CG5554,GstO3,CG6638,Akr1B,CG8199,Fdh,cysu,Qsox2,Pdhb,dj-1beta,Cyp4c3,ras,Desat1,Pxd
GO Molecular Functions	GO:0044183	protein folding chaperone	-6.89927	-3.7282	8/42	31215,32045,32133,35882,36308,41840,43354,46121,31914,32094,33835,34997,36993,40679,42867,44307,45012,45247,47998,53565,326208,32221,32775,33445,35761,36563,37238,39396,39745,40848,41071,42343,42841,43739,43750,45830,32595,36270,42583,34111,34554,37166	CG2918,Hsp60A,Hsc70-3,CCT8,CCT5,Hsc70-4,Gp93,Pfdn2,CG1354,Uba5,eIF4A,VhaSFD,Dcr-2,Vha26,CG6178,Vha16-1,Vha68-2,VhaPPA1-1,rin,bor,CG32344,CkIalpha,Gss1,Drp1,ACC,CysRS-m,betaTub56D,Ak1,Arl1,alphaTub84B,RagA-B,CG6195,Rab7,awd,Mccc1,bur,Cyp1,ERp60,Qsox2,Acbp1,CG6287,CG15093
GO Molecular Functions	GO:0016421	CoA carboxylase activity	-5.52765	-2.67681	3/3	35761,43750,59261,31150,32045,32395,38979,40656,41149,43437	ACC,Mccc1,Mccc2,mRpL16,Hsp60A,mRpS25,CG6638,mRpL44,CG8199,Pdhb
GO Molecular Functions	GO:0016874	ligase activity	-4.35086	-1.87069	10/144	32087,32094,32775,35761,36563,42867,43750,45830,53581,59261,34613,36927,36955,38972,40630,41098,43437,317887	Gs2,Uba5,Gss1,ACC,CysRS-m,CG6178,Mccc1,bur,Gclc,Mccc2,Nfs1,GstS1,Mtap,GstO3,CG12173,St2,Pdhb,l(3)72Dp
GO Molecular Functions	GO:0017111	ribonucleoside triphosphate phosphatase activity	-4.12604	-1.71464	14/288	31914,32045,32133,33445,35882,36308,37238,39745,41071,41840,42343,42841,43354,53565,40848,43739	CG1354,Hsp60A,Hsc70-3,Drp1,CCT8,CCT5,betaTub56D,Arl1,RagA-B,Hsc70-4,CG6195,Rab7,Gp93,bor,alphaTub84B,awd
GO Molecular Functions	GO:0009678	pyrophosphate hydrolysis-driven proton transmembrane transporter activity	-4.05847	-1.70858	5/32	34997,40679,44307,45012,45247	VhaSFD,Vha26,Vha16-1,Vha68-2,VhaPPA1-1
GO Molecular Functions	GO:0015036	disulfide oxidoreductase activity	-3.86631	-1.54034	5/35	34976,36270,37775,38972,42583,36927,32595,43044	CaBP1,ERp60,CG5554,GstO3,Qsox2,GstS1,Cyp1,CG11858
GO Molecular Functions	GO:0016209	antioxidant activity	-2.93741	-0.923004	5/55	36927,38972,42100,43652,2768671,32858,35688,35835,36105,43663	GstS1,GstO3,cysu,dj-1beta,Pxd,Cyp18a1,Cyt-b5,Cyp6a14,Cyp49a1,Cyp4c3
GO Molecular Functions	GO:0051787	misfolded protein binding	-2.54944	-0.615157	3/20	32133,33369,41840	Hsc70-3,Der-1,Hsc70-4
GO Molecular Functions	GO:0019205	nucleobase-containing compound kinase activity	-2.31851	-0.429046	3/24	39396,39479,43739	Ak1,Adk2,awd
GO Cellular Components	GO:0044391	ribosomal subunit	-7.43667	-4.14067	15/176	31150,31483,31588,31700,32395,32953,34070,36985,37589,40656,41343,42464,42761,43532,44783	mRpL16,RpL35,RpL7A,RpS6,mRpS25,RpS10b,Rack1,RpL18A,RpS24,mRpL44,RpS25,RpS20,RpS3,RpS8,RpL37A
GO Cellular Components	GO:0005773	vacuole	-5.6639	-2.70368	13/181	34070,34401,34437,34997,35944,40679,41071,42841,44307,45012,45247,45268,317887,31842,32573,35425,35877,42583,45250,45757	Rack1,CG5367,LManII,VhaSFD,VhaAC45,Vha26,RagA-B,Rab7,Vha16-1,Vha68-2,VhaPPA1-1,cathD,l(3)72Dp,AP-1gamma,Nipsnap,step,Sec31,Qsox2,deltaCOP,beta'COP
GO Cellular Components	GO:0005759	mitochondrial matrix	-3.44549	-1.25783	9/152	31150,32045,32395,38979,40656,41149,43437,43750,59261	mRpL16,Hsp60A,mRpS25,CG6638,mRpL44,CG8199,Pdhb,Mccc1,Mccc2
GO Cellular Components	GO:0030120	vesicle coat	-3.12217	-1.03924	4/29	31842,35877,45250,45757,39745,42841,42854,45012	AP-1gamma,Sec31,deltaCOP,beta'COP,Arl1,Rab7,Syx1A,Vha68-2
GO Cellular Components	GO:0005788	endoplasmic reticulum lumen	-3.01757	-0.980839	3/14	31215,32133,34976,32095,33369,2768916,42436	CG2918,Hsc70-3,CaBP1,Spase25,Der-1,CG33303,Srp14
Dispersing mite
Category	Term	Description	LogP	Log(q-value)	InTerm_InList	Genes	Symbols
GO Biological Processes	GO:0008299	isoprenoid biosynthetic process	-4.79511	-0.720952	3/15	32520,36209,44154,31399,35719,40346,35213,36293,32471,33081,49424,42295	Mvd,Fpps,Hmgs,Torsin,Dgat2,CG9391,CG17544,CG8888,Ahcy,Cbs,CIAPIN1,Ppcs
GO Biological Processes	GO:0042592	homeostatic process	-3.83435	-0.397371	8/467	31399,35213,35536,37800,38413,40383,42295,43946	Torsin,CG17544,l(2)k09848,kcc,PHGPx,M6,Ppcs,wb
GO Biological Processes	GO:0016311	dephosphorylation	-3.70946	-0.397371	5/160	31143,31544,39610,40118,40346,32520,36209,42295,44154	Pgam5,Mipp2,mop,CG9451,CG9391,Mvd,Fpps,Ppcs,Hmgs
GO Biological Processes	GO:0044281	small molecule metabolic process	-3.08932	-0.0151645	9/757	32471,32520,33081,35213,35766,40346,40836,42295,44154	Ahcy,Mvd,Cbs,CG17544,Odc1,CG9391,Sodh-1,Ppcs,Hmgs
GO Biological Processes	GO:1901605	alpha-amino acid metabolic process	-2.34345	0	3/99	32471,33081,35766,32520	Ahcy,Cbs,Odc1,Mvd
GO Biological Processes	GO:0045087	innate immune response	-2.18369	0	3/113	34044,34045,35248	Tep2,Tep3,Tep4
GO Biological Processes	GO:0048871	multicellular organismal homeostasis	-2.08241	0	3/123	38413,40383,43946	PHGPx,M6,wb
GO Biological Processes	GO:0030707	follicle cell of egg chamber development	-2.01471	0	4/248	35007,39610,42295,49424	Mhc,mop,Ppcs,CIAPIN1
GO Molecular Functions	GO:0004866	endopeptidase inhibitor activity	-2.57439	0	3/82	34044,34045,35248,38454	Tep2,Tep3,Tep4,Lamtor4
GO Molecular Functions	GO:0016791	phosphatase activity	-2.4863	0	4/182	31143,31544,40118,40346	Pgam5,Mipp2,CG9451,CG9391
GO Molecular Functions	GO:0016491	oxidoreductase activity	-2.37139	0	7/615	31377,33081,35213,36293,38413,40836,42100	CG3626,Cbs,CG17544,CG8888,PHGPx,Sodh-1,cysu
GO Molecular Functions	GO:0016829	lyase activity	-2.00777	0	3/131	32520,33081,35766	Mvd,Cbs,Odc1

## Sheet: Fig. 5f
GroupID	Category	Term	Description	LogP	Log(q-value)	InTerm_InList	Genes	Symbols
Foudress mite	KEGG Pathway	dme04142	Lysosome	-11.1337	-8.99702	16/122	31842,32263,34355,34358,34437,34450,34997,35411,35613,35944,36973,37884,42796,44307,45247,45268	AP-1gamma,MFS10,CG5731,Npc1a,LManII,Lip4,VhaSFD,Lamp1,Tsp42Ed,VhaAC45,CG4847,CG3376,Gba1a,Vha16-1,VhaPPA1-1,cathD
Foudress mite	KEGG Pathway	dme00280	Valine, leucine and isoleucine degradation	-8.75366	-6.91797	9/33	32441,34256,36536,37166,38979,41149,43750,44154,59261,35213,35761,40916,34554,36782,41027,41311,43437	CG5599,Aldh,Echs1,CG15093,CG6638,CG8199,Mccc1,Hmgs,Mccc2,CG17544,ACC,pyd3,CG6287,Got1,CG8036,Fdh,Pdhb
Foudress mite	KEGG Pathway	dme00270	Cysteine and methionine metabolism	-8.38433	-6.72473	9/36	32471,33081,34396,34554,36782,36955,39403,41167,53581,34256,36927,38972,48450	Ahcy,Cbs,SamDC,CG6287,Got1,Mtap,Sms,SpdS,Gclc,Aldh,GstS1,GstO3,Dip-B
Foudress mite	KEGG Pathway	dme04145	Phagosome	-6.83628	-5.17668	10/82	34997,35411,35944,40679,40848,41124,42841,44307,45012,45247,44228,19893549,31700,41071	VhaSFD,Lamp1,VhaAC45,Vha26,alphaTub84B,betaTub85D,Rab7,Vha16-1,Vha68-2,VhaPPA1-1,ND-PDSW,ND5,RpS6,RagA-B
Foudress mite	KEGG Pathway	dme00900	Terpenoid backbone biosynthesis	-4.31928	-2.96071	3/27	32520,36209,44154	Mvd,Fpps,Hmgs
Foudress mite	KEGG Pathway	dme04141	Protein processing in endoplasmic reticulum	-4.04836	-2.75673	9/135	31215,32133,33369,34976,35877,36270,41840,43354,2768916	CG2918,Hsc70-3,Der-1,CaBP1,Sec31,ERp60,Hsc70-4,Gp93,CG33303
Foudress mite	KEGG Pathway	dme03010	Ribosome	-3.99017	-2.75654	12/240	31150,31483,31588,31700,32446,32953,36985,37589,41343,42464,42761,43532	mRpL16,RpL35,RpL7A,RpS6,RpL37a,RpS10b,RpL18A,RpS24,RpS25,RpS20,RpS3,RpS8
Foudress mite	KEGG Pathway	dme01232	Nucleotide metabolism	-3.81328	-2.6308	6/60	39396,39479,43739,43873,45830,246458,42973,40916	Adk1,AdenoK,awd,ras,bur,NT5E-2,CG11089,pyd3
Foudress mite	KEGG Pathway	dme01212	Fatty acid metabolism	-3.69074	-2.39912	6/53	33524,35140,35213,35761,36536,117369	FASN1,CG17597,CG17544,ACC,Echs1,Desat1
Foudress mite	KEGG Pathway	dme01240	Biosynthesis of cofactors	-2.72209	-1.78949	8/139	34256,34613,39396,39402,42295,43739,53581,317887	Aldh,Nfs1,Adk1,Pbgs,Ppcs,awd,Gclc,l(3)72Dp
Foudress mite	KEGG Pathway	dme03060	Protein export	-2.45171	-1.55128	3/23	32095,32133,42436	Spase25,Hsc70-3,Srp14
Foudress mite	KEGG Pathway	dme00620	Pyruvate metabolism	-2.36951	-1.53026	4/49	34256,35761,41311,43437	Aldh,ACC,Fdh,Pdhb
Foudress mite	KEGG Pathway	dme01230	Biosynthesis of amino acids	-2.31553	-1.43408	5/68	32087,33081,34554,36782,41027,3354921	Gs2,Cbs,CG6287,Got1,CG8036,Gfat1
Foudress mite	KEGG Pathway	dme00790	Folate biosynthesis	-1.77785	-1.0561	3/40	38972,39304,317887	GstO3,Akr1B,l(3)72Dp
Dispersing mite	KEGG Pathway	dme00350	Tyrosine metabolism	-2.50811	-1.5755	3/22	34552,36782,41311	hgo,Got1,Fdh

## Sheet: Fig. 6b
ID	Pro-1	Pro-2	Pro-3	Pro-4	Pro-5	Pro-6	Deu-1	Deu-2	Deu-3	Deu-4	Deu-5	Deu-6	Fou-1	Fou-2	Fou-3	Fou-4	Fou-5	Fou-6	Dis-1	Dis-2	Dis-3	Dis-4	Dis-5	Dis-6
ZINC77999	8872.24	8228.61	8446.01	9101.96	8999.7	8831.8	8171.47	8129.94	8557.46	8385.03	7520.42	8935.04	9428.79	9190.54	9340.08	9019.83	8378.2	9054.3	9192.04	9657.27	8407.61	9239.28	9307.35	8465.2
ZINC5849312	5379.37	5929.67	6358.13	8262.24	9767.89	7606.48	5697.43	5810.36	6980.13	7069.51	6100.5	7162.02	14657	14805.3	15404.7	14093.4	17499	14260.7	49037.8	44639	42453.4	38297.8	49349.3	43604.1
mws1034	318.285	77.4172	271.034	417.069	516.265	533.678	26.5258	13.3688	25.7561	33.9575	48.224	16.7991	299.65	385.571	444.449	817.15	2406.95	221.601	2603.77	5426.07	3265.61	7384.34	191.009	4097.64
MW0170020	84376.3	93602	83023.3	91301.7	94929.3	92998.6	25811	25281.8	24074.2	28025.1	25319.4	28138.4	27710.2	36266.3	31476.4	32958.4	33000.3	29343.2	19398.6	18089.5	21569.4	20175.5	19488.1	19685.9
MW0170017	3158.26	3073.17	2830.25	3128.47	3353.48	2797.18	3543.52	3343.31	3144.93	3017.52	2849.1	2939.09	2210.51	2305.18	2184.76	2589.64	2329.51	1707.92	1739.13	1396.7	1992.65	2175.11	1781.57	2038.19
MW0170013	1206.67	1344.48	1851.62	1736.92	1292.77	1212.95	1337.73	1693.01	1392.62	1295.97	1176.42	1147.15	1476.46	1475.07	1193.75	1396.91	1161.82	1497.17	1310.39	1979.98	2393.22	1754.04	2018.9	1890.54
MW0169998	1870.83	2036.6	1811.1	1931.19	2028.8	2101.99	1812.19	1688.19	1769.39	1797.97	1389.18	1844.59	1598.67	1985.26	1491.42	1391.51	1621.38	1095.76	1110.83	1542.57	108.365	651.348	1555.2	605.864
MW0169991	82830.4	80704.4	82578.9	90667.6	89168.3	89894.8	111035	114603	97194.6	111165	98223.7	108336	18292.5	25996.6	20635.2	21114	21569.3	18248.8	15200.8	19250.9	16512.2	16613.4	16175.5	16246.5
MW0169880	5352.6	6882.5	7059.9	7363.29	5224.17	7386.43	11970.7	10391.1	9645.1	11123.3	8224.77	6436.91	3208.75	6792.58	5784	6623.02	6304.79	5593.65	2166.84	2955.09	3824.92	4195.9	2836.67	3134.6
MW0169753	3849.14	4567.35	4121.15	4828.86	4675.64	5239.34	3795.77	3793.12	4161.84	4130.22	3341.19	3832.38	4123.25	5383.82	4732.05	5180.92	4633.77	4148.54	7966.92	7500.65	7610.74	7680.62	8701.32	8472.23
MW0169676	6578.28	6352.55	6573.51	8194.91	8180.49	8004.39	8281.78	8261.62	10713.6	9649.89	9379.71	9566.94	11002.5	10751.7	9704.24	10300.8	10299.7	9147.11	9505.09	8478.59	9334.28	7920.33	8269.4	8694.65
MW0169647	1630.13	38.6175	1629.62	64.4152	48.8151	1801.12	54.3507	68.6539	1405.58	1405.29	14.3028	1588.52	8242.04	7244.3	6495.72	7056.33	5353.9	5152.58	7789.78	7346.15	6500.42	6579.85	6657.67	6424.72
MW0169591	518.698	635.916	1022.08	742.189	688.01	763.588	513.16	463.584	483.285	469.76	779.283	495.56	855.552	1075.12	629.231	596.92	964.716	628.142	3658.04	4098.85	3971.84	4026.26	3724.75	3878.14
MW0169424	5925.58	5922.74	5758.3	5510.54	5575.84	5319.02	7525.99	7406	7300.16	7006.73	7017.62	7361.53	8307.16	8673.67	8407.57	8638.64	8401.13	7936.58	7714.9	7746.76	8218.64	7424.73	7590.51	7753.51
MW0169369	17352	17159.9	16089.8	16026.9	16354.6	15678.5	16850.3	17086.9	15118.8	14825.3	13035.1	15940.1	6534.77	8071.41	7193.65	7145.68	8242.58	5752.51	3650.86	3785.94	4309.08	3964.91	3693.28	3708.56
MW0169361	48186.4	41931.5	35499.9	47043	51823.1	45813.5	36168.1	37551.8	49735.5	41053.1	51742.9	48651.3	25545.3	25846.1	21642.7	27705.7	41918.9	39113.1	46230.4	48345.8	44971	41726.9	38105.8	42704.6
MW0169311	35261.6	45470.5	48207.6	57970.9	56899.4	55933.9	46599.5	58269.4	47431.8	55489.9	59637.1	61056.8	27943.1	32837.4	27980.2	28874.1	33915.7	32296	11395.7	11727.1	15616	15508.7	12345.4	11820.3
MW0169303	6017.04	6502.79	6590.78	5901.11	6649.92	6134.24	5129.61	4598.01	4719.75	4013.44	4408.68	4233.12	3370.01	4552.77	4461.11	4550.77	4609.9	4278.17	5008.19	4834.64	5132.33	5349.24	4974.22	5082.12
MW0169291	2091.94	2215.99	2067.9	2225.62	2566.74	2145.21	1540.76	1160.82	2061.23	1078.13	1005.29	2051.12	3447.92	3050.84	3179.71	3188.45	3403.03	3274.55	7038.54	5786.34	6368.06	5964.83	6605.13	6369.12
MW0169232	3016.05	3147.99	3238.11	3426.33	3403.09	3433.39	2969.16	2977.52	2674.49	2938.11	2446.77	2939.38	2852.36	3328.96	3284.21	3099.46	3515.14	3083.4	1592.79	1782.53	1960.3	1976.09	1131.67	1432.27
MW0169017	2132.41	2520.16	6986.09	6266.93	5673.11	4875.49	125.736	315.056	75.6369	61.2761	155.645	631.573	4083.35	1610.35	5191.84	3223.51	42714.7	2722.73	26010	90214.9	31253.3	74177.4	32540.9	36097.7
MW0169001	21351.3	24903.6	24260.5	21381.9	22520.6	22613.5	20664.1	21465.7	22528.1	21543.8	19965.1	22719.3	21027.2	19196	18686.9	17731.4	18663.2	18823.2	15541.9	15059.5	15740	15478.3	16337.8	14092.8
MW0168783	530.365	607.889	493.786	973.107	647.326	732.182	685.127	725.045	325.658	592.123	533.173	479.681	1025.58	1006.86	895.101	230.113	1084.22	1084.58	2391.43	1792.69	914.643	2085.37	1534.37	2381.44
MW0168692	708.085	321.156	503.288	620.136	248.041	870.443	366.222	396.408	487.776	463.101	176.271	351.129	7939.37	6907.7	4341.74	7374.85	5865.65	5755.89	9826.27	5283.55	4967.11	8274.32	5321.55	8875.92
MW0168452	22685.8	19622.2	18147.1	24275.2	25825.5	22522.5	21878	24146.6	27411.2	26386.5	27376.6	26690.1	30982	30936.6	29378.1	29882.4	29614.3	28331.6	28192.1	27681.5	27838.6	25754.8	26143.1	25465.2
MW0168405	177101	177502	180976	180610	189264	182822	248143	236964	229868	231088	228804	237739	66913.2	86012.5	80697.9	71054.1	83840	72646.6	49317.3	56129.9	58618.2	55135	53823.7	54345.7
MW0168303	4727.85	3613.88	2119.99	1978.73	3849.27	3460.39	2313.82	1066.77	1464.9	1575.54	1344.73	1563.59	1502.85	1784.79	1421.32	1376.08	1061.63	1075.88	2685.62	3352.98	2134.29	2101.36	2912	2726.64
MW0168289	2169.39	1950.55	1843.29	2284.85	1714.85	2319.43	1690.51	1862.38	1281.82	1560.47	1495.77	2019.66	1892.37	3703.99	2267.27	2384.38	3113.63	1698.99	6237.1	5982.03	5268.68	7882.89	7181.89	7533.57
MW0168221	5156.02	6916.31	6942.86	7688.74	6526.65	7629.47	5568.22	5711.51	5967.34	5761.06	6893.26	6968.11	6049.97	6936.4	6133.2	5940.39	5690.81	6406.91	12413.2	11219.4	10211.1	10709.4	9763.94	10936.6
MW0160468	30966.5	30587.9	36046.6	36639.2	36688.2	36868.6	72812.3	32478.2	65231.3	75973.5	78055.1	75019.4	47764.8	57756.4	54537.5	60325.6	60175	59966	102509	109284	103397	102580	98518.3	101956
MW0159913	306.006	36.6695	557.081	246.13	565.23	512.261	675.407	592.639	584.119	1323.8	870.993	1274.73	147.234	4939.71	4377.93	6411.47	5714.92	3497.48	5603.86	6114.77	8055.38	6490.66	6280.49	5968.39
MW0159883	2380.4	2079.97	2011.54	2253.81	2227.24	2017.51	2234.21	2458.8	2399.94	645.868	2205.98	2142.31	838.687	1004.67	982.628	659.665	1067.76	861.05	591.479	516.746	263.186	629.021	562.43	570.405
MW0159839	45977.2	45457.1	45706.2	48306.6	48039.5	47673.2	28190.3	29637.8	25939.8	28653.6	27840.8	28524.3	72615.6	72360.7	74733.8	72452.4	73204	66545.1	104681	102730	98725.8	101670	103978	104118
MW0159685	16110.9	25137.7	29409.5	32004.2	31791.7	29732.9	7733.72	9048.05	8207.48	10784.1	21960.8	20126	1539.19	5714.76	1500.62	4951.54	5035.79	5170.54	8254.3	10330.1	10262.3	10106.6	7919.15	8206.59
MW0159669	5839.18	5513.36	5646.54	6329.61	6255.35	5883.61	6878.23	7004.07	6770.42	6151.77	6393.73	6768.36	2032.33	2611.6	1780.22	1911.34	2129.1	1866.49	2260.93	2314.99	2305.38	2246.23	2847.63	2255.7
MW0159463	6769.57	6900.04	7752.3	7100.88	8882.09	7773.12	7343.23	6833.47	7282.39	7281.93	7459.46	7877.92	8192.43	9690.38	8937.53	7568.18	7070.52	6589.98	12943.1	17589.9	13669.3	12645.9	11580.4	11445.8
MW0159334	1380.62	1609.94	1627.25	1664.76	1797.48	1732.87	1071.33	1027.48	1041.64	1129.66	947.353	1081.25	126.099	192.709	77.344	2.52457	175.037	50.7503	54.7639	48.1072	38.5898	72.6304	59.6722	79.8805
MW0159213	39486	37343.3	42679.9	41925.6	40463.6	41181.7	34943.5	29535.3	33836	32867.1	43392.6	42441	42257.5	52269.8	48231.3	51093.2	47954.9	42592.3	76331.8	79824.6	78111.7	77751.1	81500.1	76978.1
MW0159124	52.6847	52.6849	116.122	38.7072	94.6178	85.658	1218.12	1354.68	336.896	1388.26	131.623	11.648	4929.5	5813.41	6394.88	7011.02	5077.67	6425.39	10679.3	11236.2	10262	9123.58	10768.5	10512.6
MW0159076	696.293	722.098	935.933	349.575	646.326	597.986	617.198	463.968	339.064	780.697	891.306	692.587	937.283	1978.51	1457.36	1640.32	1226.93	991.169	4308.16	5354.24	5362.78	5355.51	4984.31	4981.01
MW0159036	406.77	396.855	450.441	433.227	448.886	418.724	606.35	539	521.659	577.709	570.07	686.12	65.6982	74.3143	12.9777	13.6628	23.4166	37.2042	28.3494	3.50915	8.15481	28.5121	6.52479	28.0743
MW0158880	257.497	329.694	352.241	460.13	300.836	248.219	931.557	822.63	781.387	760.865	755.625	768.528	76.7592	67.2705	91.791	9.42355	22.7022	35.1868	26.2908	51.4858	2.0162	41.5844	18.056	35.8834
MW0158659	3472.9	3354.58	3478.31	3354.13	3777.72	3387.18	2747.55	2476.2	2393.36	2297.09	3252.73	3017.42	2915.21	3687.42	2928.12	3247.66	3388.57	2757.82	8929.2	8980.47	7463.3	10371.8	9037.66	9281.59
MW0158578	6804.63	1841.95	7503.97	6425.94	5984.89	8014.53	6006.83	1828.23	5700.99	5908.58	5483.38	5648.7	5455.07	6107.1	5456.2	5026.21	5476.37	4088.93	11417	13147.7	10377.4	12532.5	12503.9	12453.1
MW0158533	18438.9	17833.7	17794	18080.1	18634.6	17920.7	16642.1	16243.4	16476.5	16389.4	16987.3	17966.5	1719.35	1800.84	1232.19	1380.59	2015.36	2481.19	1401.24	1222.06	585.131	25609.3	1873.29	2256.13
MW0158512	3664.29	3810.07	2884.52	3839.93	2846.88	3228.46	2673.52	3330.11	2706.66	2686.23	1996.6	3352.14	3328.63	4492.48	2890.61	3957.17	3720.16	2657.26	9562.91	10397.9	9650.72	9427.07	8984.38	9240.88
MW0158495	4210.97	6190.95	4349.01	5811.81	3292.72	4878.32	3571.7	4772.52	4461.42	2886.68	4268.21	4899.93	3966.47	4615.32	4532.72	4983.56	4350.06	4402.3	5721.29	7323.65	6147.72	7900.04	6299.73	6448
MW0158488	2492.98	2732.32	3081.4	3088.65	3294.1	3129.78	3427.46	2899.49	2637.37	2823.92	4670.81	3384.51	2494.96	3088.19	2059.99	2684.42	2592.78	1771.77	4545.57	4872.13	5433.37	6082.87	5074.1	5433.84
MW0158485	3325.13	3262.27	3849.49	3464.19	3417.35	3652.05	3720.99	3016.1	3472.25	3618.07	3967.16	3358.54	3783.9	4007.64	4369.34	4229.36	4454.82	3746.81	5366.06	5170.87	5101.54	5044.43	5344.62	5523.47
MW0158467	11076.2	11470.9	10916.1	11175.2	11805.4	11286.8	10589.7	10708.6	10712.3	10545.1	9801.46	9330.34	11047.3	8888.12	10294	9515.24	8181.08	8422.94	9152.11	6574.03	5066.46	6757.42	4486.56	4268.75
MW0158456	3785.69	3605.9	3925.96	3942.66	3910.04	3998.19	3448.6	2657.72	3285.06	3219.23	3914.65	4006.43	3894.16	4590.54	4126.5	4464.99	3693.38	3298.33	7313.92	8631.03	8636.03	8195.36	8036.98	7949.43
MW0158447	55.9318	208.976	129.164	20.0754	84.8522	57.6594	178.243	163.493	199.142	270.44	41.7952	73.2443	3030.74	2916.72	3198.44	2897.42	3056.67	3551.15	4604.12	5085.39	4773.98	3956.2	4043.82	4034.07
MW0158444	11525.6	10865.8	11995.5	12172.9	12734.2	12490.4	11712.2	9234.71	10237.5	10493.7	13238.6	12870.9	12994.1	17800.2	14725.8	15471.2	14077.2	12659	29706.1	33533.4	35453.2	35151.9	35669.6	33682.9
MW0158310	3361.89	7291.16	3216.57	4069.68	3182.29	6912.73	4338.62	4938.3	5530.04	6714.98	2831.35	7079.9	739.904	1972.16	2346.16	2106.5	1443.12	1643.67	2932.51	2789.43	1826.49	1610.38	1642.57	1554.04
MW0158307	3933.12	4872	4865.26	4857.81	5337.06	5331.43	5079.96	5306.76	4927.95	3578.56	4601.56	5346	5509.12	5661.64	5903.26	5892.61	5698.1	6350.97	5467.57	6262.6	5812.91	5428.08	5765.31	5847.54
MW0157921	2977.28	2793.27	3032.5	2930.37	3093.57	2183.64	2622.07	1464.8	2290.42	2658.29	2005.12	2740.11	3008.98	3689.91	2535.98	2310.69	2640.14	2696.76	20246.6	20448.9	20633.3	19191.9	20734.3	21037.2
MW0157911	1401.19	672.893	2154.91	2253.4	2153.75	2045.59	45.9291	1958.7	1935.75	41.0304	2756.79	108.817	783.165	450.801	1055.42	1977.27	16138.6	633.914	8125.32	50048.4	11690.6	25106	12035.3	11713.6
MW0157896	1209.58	1091.48	1423.05	1424.11	2014.32	1443.77	1077.81	887.621	999.405	846.7	790.668	1482.26	1279.96	2235.05	1611.89	2547.93	1345.01	1339.59	5156.39	5688.58	5155.98	5570.58	4784.8	4733.32
MW0157725	2251.6	2427.67	1937.23	1980.15	2082.61	2158.11	2106.58	1747.59	920.153	2120.1	2123.4	1834.65	1524.51	2061.62	1465.86	1549.11	1638.13	1199.14	9167.74	12210.8	10016	11079.7	11921.3	11827
MW0157719	2454.35	2620.49	2305.53	2611.93	3245.7	2678.28	2250.82	2437.27	3024.52	2365.77	2555.54	3139.71	3694.85	3711.85	3951.45	3787.91	3955.45	3930.41	6764.87	5392.35	6026.97	5319.23	6001.2	5898.31
MW0157677	2445.12	2784.43	2573.72	2551.54	2324.36	2912.3	2532.27	3752.84	3163.31	2633.85	2798.52	3690	3065.8	3377.79	2711.32	2373.42	2482.63	2860.38	1431.98	2301.9	2727.87	1484.43	822.445	1300.81
MW0157513	415.634	757.602	889.741	829.492	847.233	963.198	449.999	659.293	433.97	419.136	597.01	454.99	903.599	1146.28	630.181	642.724	586.013	522.346	3222.18	3627.41	2286.07	3709.34	2893.17	3050.9
MW0157456	665.588	638.913	674.175	759.514	718.109	702.225	894.483	817.683	812.316	819.317	878.23	989.232	13.7779	86.9276	36.6423	2.06691	70.6892	46.9763	21.8476	17.3294	31.1344	32.1309	13.2612	9.38207
MW0157377	5705.39	6534.67	7067.29	7002.57	6622.07	7599.2	6661.72	6780.4	6019.89	6822.5	6159.4	5761.91	6723.52	7064.65	7851.05	7056.44	7240.43	8148.59	7778.46	7625.54	7174.82	7087.83	7490.41	7153.19
MW0157212	111.366	261.521	252.923	250.723	143.206	174.978	94.5649	248.709	253.798	115.371	141.858	59.2821	697.489	813.819	330.9	578.325	865.067	279.515	4215.8	4210.21	3371.18	3192.62	3761.52	4057.25
MW0157194	3076.05	3303.91	3159.05	3109.4	3075.69	3087.71	2864.85	2630.32	2322.97	2688.89	2745.63	2773.97	4058.99	4103.36	4614.94	4577.74	3755.35	3730.47	3358.57	4087.17	4171.76	4417.28	4216.39	4359.1
MW0157173	4703.43	5378.26	4679.02	5603.37	5322.27	5543.07	12407.4	13361.1	12646.8	14457.4	9589.49	8327.76	2482.76	2534.15	5349.68	871.591	2871.63	2777.96	766.178	1774.39	880.746	526.316	644.631	726.25
MW0157017	1978.83	1306.19	2307.89	1216.64	2425.2	939.042	954.356	825.315	1291.1	900.504	1679.21	1166.83	1239.3	2330.65	1837.68	2270.58	1490.09	1354.3	5563.29	4875.91	5098.3	3511.72	3064.65	2582.05
MW0156918	110.472	284.34	150.644	333.014	201.067	173.24	281.725	388.326	292.614	461.175	379.33	1407.13	1739.62	1724.54	1571.84	1981.21	1365.62	1781.08	531.44	857.423	113.439	471.336	747.173	468.253
MW0156829	8703.54	7467.45	7123.73	9731.86	9157.01	8645.56	6938.24	8207.95	8807.11	7457.67	7613.47	7916.31	9050.88	7755.55	9298.78	11041.2	9696.22	8524.11	10855.3	10857.4	16946	10681.7	11297.7	10649.4
MW0156741	4351.21	5203.16	4290.6	4210.11	3548.04	4686.17	5180.06	4652.16	5850.26	5602.54	4842.48	5055.05	4550.16	4147.72	4517.34	4114.31	3776.88	4842.92	3823.84	3729.94	3030.23	3671.84	3694.93	3809.09
MW0156659	1100.4	1130.28	1149.57	1113.74	1369.58	1315.84	733.337	871.548	1124.1	1073.77	882.826	1001.28	1701.93	1359.34	1230.3	1528.63	1691.02	1799.6	3701.8	2968.88	3180.93	2848.41	3062	2913.06
MW0156539	3169.52	3152.68	3149.59	3562.13	3721.76	8684.3	5722.28	3807.6	11499.5	3387.27	5518.72	3434.33	1919.07	2148.81	2481.52	1833.43	2061.87	2044.85	708.258	874.768	1079.42	387.514	361.871	469.064
MW0156147	1400.36	876.326	999.364	1325.81	1060.76	873.565	899.238	1022.75	1248.15	912.32	1029.34	1686.46	1835.59	1820.43	1971.72	1991.83	1504.61	2205.45	2720.57	2184.33	1784.63	1821.02	1977.91	1909.5
MW0156119	631.408	697.264	1252.95	698.202	677.495	843.609	1427.46	1464.62	1419.2	1169.95	1048.32	1382.62	47.7948	77.3069	139.384	85.5002	52.0582	140.624	23.2363	49.9064	26.3767	91.1223	58.4487	45.3875
MW0156094	2124.34	2409.76	2362.82	2566.24	2363.45	2454.59	5116.84	5378.06	10681	10130.9	3830.7	4607.15	1407.9	2585.45	1158.53	812.901	1668.75	1257.5	628.375	697.731	723.74	374.491	480.86	407.097
MW0155712	3074.96	3599.29	3119.55	4281.08	3600.31	4342.66	3662.33	3179.39	3219.29	3449.53	3746.48	3583.45	4766.62	3860.91	4177.02	4797.82	5601.59	4197.79	3811.87	2168.86	3009.96	2016.63	2469.8	2753.17
MW0155706	661.279	583.267	729.317	582.027	428.521	568.229	2190.94	2513.61	2841.53	2319.2	2367.94	3033.6	261.773	295.018	304.65	4.66545	144.663	225.833	150.411	177.846	100.412	116.437	147.693	144.27
MW0155702	1401.53	1136.68	599.235	1352.14	1097.24	1439.3	638.191	433.681	643.501	719.505	595.725	947.397	4032.71	2638.27	3783.74	3772.42	4422.86	3637.5	10908.9	10715.7	10006	8884.67	11514.1	10618.8
MW0155656	688.405	641.27	781.686	872.245	1005.4	638.18	637.084	426.072	647.526	544.871	948.681	665	1058.38	1417.6	846.927	1267.18	769.297	647.984	2707.13	3860.73	2636.77	2608.47	3000.19	3087.18
MW0155522	4483.64	5259.24	4552.17	5540.17	5362.7	5146.51	4439.83	4720.28	4527.66	5109.27	4851.03	5468.66	5056.99	4162.76	4699.4	3785.07	5381.34	3591.69	2614.13	3224.8	2593.42	3871.77	3673.72	2822.01
MW0155513	2091.36	1879.28	2959.18	1783.1	2625.73	4060.49	3013.02	3637.85	2718.02	3350.95	4885.9	2593.52	2339.02	3315.97	2831.29	2238.93	3239.55	2221.96	5566.49	6563.62	5127.62	6311.65	5310.8	6135.62
MW0155439	3072.29	2786.54	3199.05	3179.6	3235.83	3200.41	2689.15	1742.01	2511.38	2528.7	2449.96	1630.6	776.773	669.734	390.241	44.5215	1223.01	873.154	212.133	308.558	140.311	127.217	193.097	240.148
MW0155438	2377.43	2394.75	2388.41	2053.1	2344.51	1706.03	1715.55	1975.94	1763.61	1990.15	1783.44	1797.76	165.229	426.477	205.494	14.8759	373.746	315.473	52.3221	260.432	144.931	155.902	71.4558	151.031
MW0155434	2673.36	2364.85	2405.26	2694.77	2802.74	2652.93	12136.1	10871.2	9343.92	8711.63	8057.81	8721.86	1502.36	1509.04	1870.29	2460.3	1640	1701.54	1866.58	2100.25	2083.96	1970.54	2212.54	2327.91
MW0155380	2232.84	1085.4	1129.07	996.11	1446.06	1451.14	1018.03	943.774	1056.85	605.469	828.531	736.9	2876.01	2420.45	2103.6	2816.53	1443.59	1000.92	4058.9	4264.79	4373.95	3926.46	4324.32	4310.42
MW0155341	2882.84	2838.11	3007.69	3774.26	2774.45	3538.6	1522.32	1858.54	1497.06	1939.43	1406.28	2053.59	131.432	997.239	757.297	9.25677	916.506	571.23	212	178.379	215.503	85.1168	27.4765	63.5993
MW0155283	1016.2	1234.14	982.458	1013.79	1202.59	849.753	984.371	857.577	1167.31	792.768	982.568	996.027	1265.1	1783.04	1546.42	964.605	1329.41	1044.25	2520.24	3126.09	3127.32	3035.89	2768.97	3103.42
MW0155266	429.066	392.416	710.792	1909.24	842.667	1147.25	331.744	181.013	663.412	193.202	228.169	439.921	485.141	1438.2	453.599	839.619	622.116	428.46	2716.48	3387.59	4558.47	852.84	2024.4	2556.52
MW0155193	223.105	236.606	97.216	276.16	264.088	253.992	1786.89	1529.12	1680.77	1314.63	1112.62	1248.46	208.253	383.211	228.948	134.251	570.192	226.966	104.913	161.551	85.7394	268.908	113.269	186.601
MW0155126	2179.53	2258.31	1695.25	2548.78	1616.63	2218.31	1618.75	1749.16	1685.73	2187.5	2118.07	2325.64	2748.9	2712.51	2627.78	2919.24	3191.9	2656.85	2802.56	1769.45	1559.49	2364.12	2043.34	1718.33
MW0154985	59987.9	59639.5	66016.7	66764.4	63863.6	64988.5	57104.9	51205.2	57464.1	57199.8	70941.2	68793.4	71411.7	78428.6	78821.1	81025.2	77327.1	73576.5	90168.1	79740.3	85867.4	81663.3	87799	82660.1
MW0154890	6188.9	6150.27	6407.31	7336.92	5948.9	5104.86	3778.33	3631.17	4286.49	3820.79	4103.22	4057.97	5676.46	6509.83	6500.99	6951.63	6326.38	6239.62	7030.53	7225.49	7025.27	6877.57	6280.57	6823.99
MW0154795	1896.9	2145.57	1811.01	2323.11	1984.1	2236.47	1488.6	1573.7	1454.16	1643.83	1240.31	1720.26	196.121	334.995	247.803	175.894	231.642	169.272	169.764	222.576	204.024	165.086	255.775	265.76
MW0154742	3057.83	3158.35	3747.18	4363.94	4200.91	4042.18	3480.49	1901.91	2959.26	3284.12	2436.09	3196.52	5897.09	5709.03	4471.63	5664.28	4247.97	4928.8	19636.4	20847.3	20028.2	18630.1	19943.8	19159.6
MW0154731	2824.77	2846.4	2889.34	2963.74	3519.68	2977.69	3139.24	3066.44	3555.67	3136.97	3652.55	3357.26	2209.18	3209.03	2979.34	3063.29	2294.22	2848.31	6104.8	5664.22	5787.2	5701.39	6162.56	5930.9
MW0154535	1751.72	1975.98	2032.23	2046.97	2101.71	1831.6	1482.19	882.866	1287.39	1404.1	1517.05	1010.97	236.53	875.57	748.462	188.331	574.987	713.168	450.576	565.794	409.456	651.832	420.631	507.396
MW0154405	1846.75	1750.56	2138.04	1494.46	2056.87	2158.64	2001.48	1960.75	2219.82	2151.88	2540.45	2351.16	2510.95	2736.12	2600.72	2290.98	2671.42	2402.55	2688.32	1759.36	2850.18	2219.01	2812.49	2472.86
MW0154369	4494.17	4133.04	4685.55	5182.17	3269.55	5958.21	2617.67	4214.91	3075.58	2721.28	4820.56	5212.75	5936.84	4136.61	4776.04	4932.15	4601.08	3264.71	4397.83	3743.26	3128.31	2897.06	2678.4	2677.75
MW0154301	9318.79	6740.28	12543.6	7068.45	7234.28	7017.9	8971.53	7753.89	5034.56	8134.41	9372.32	8989.76	6490.44	7602.65	8563.78	7876.94	12324.6	7273.88	13398.6	13939.5	14783.1	13975.4	13936	14019.9
MW0154295	2105.37	2583.57	1593.85	2725.66	1719.23	2100.42	312.635	396.398	566.254	29.8136	434.759	518.99	2588.81	2146.07	3414.84	216.385	1186.75	2410.91	7259.6	6062.32	7601.86	8186	5888.3	5397.29
MW0154271	8034.49	9155.05	8818.97	9041.23	9013.47	8976.87	8839.67	9045.43	8462.94	8794.56	7985.18	8212.39	9064.31	8518.82	8994.13	8419.71	7426.43	8683.64	8484.57	8164.21	8097.59	7756.66	7656.24	7880.38
MW0154139	1881.33	1597	1173.68	1705.54	3312.33	555.825	490.126	703.47	1377.04	1192.75	1532.51	76.8574	1648.55	2387.38	1998.98	1369.99	1322.53	929.821	5326.08	1430.54	3372.26	2386.63	2050.17	5491.38
MW0154135	16309	15644.4	17876.8	18035.4	16727.6	16737	14920.9	13696.2	15437.3	15908	18463.1	17640.7	19160	19419.7	20359.2	20684	20281.3	20006.4	22896.5	18686	21467	24377.8	23076.2	22426.1
MW0154049	2743.25	2431.24	2177.03	2630.68	2763.56	2503.09	2688.36	2627.37	3142.45	2478.44	2357.99	3109.17	3536.39	3838.08	4046.6	3816.91	3885.07	3929.61	6292.87	5952.37	7008.13	6558	5596.98	5869.99
MW0154042	4500.06	4466.91	5823.38	5887.1	5085.7	5400.74	4188.06	2988.98	3449.32	3354.69	4140.66	4384.11	5227.41	6963.28	5390.45	6478.51	5869.09	4970.04	9188.72	14052.8	10352.4	9488.46	9810.54	10693.9
MW0153775	776.659	1057.36	1274.13	983.398	1248.94	1206.32	1120.36	1009.9	1176.79	1241.92	1213.44	1427.41	144.932	312.876	216.229	44.5966	301.448	236.357	67.1346	131.11	66.8146	95.1665	114.626	78.0038
MW0153753	2766.34	2921.21	3020.43	3505.26	3528.01	3592.94	3779.77	2902.25	3452.77	3274.27	3954.92	3694.67	3536.13	3937.5	3690.51	3886.26	3498.26	3365.49	4331.21	4971.33	6093.82	5715.84	5169.05	5108.74
MW0153477	25644	24828.4	24306.1	25497.9	28565.1	27121.7	23685.5	21456.5	21819.4	21904.8	27343	27697.1	35915.9	40590.7	34488.3	37271	36501.3	29391.9	63378.8	65418.6	59211.4	66556.3	71796.6	66200.7
MW0152826	10228.5	10203.2	9839.3	10874.5	10577	10024.4	9777.46	9146.79	9688.29	9863.09	11215.9	10997.7	11968.5	11526.5	12346.5	12043.8	12975.2	11383.6	13006.8	11656.8	11771.3	11974.8	12636.9	17427.1
MW0152750	4035.2	5175.03	5303.52	5204.36	7663.75	7184.65	4248.38	4625.9	3938.68	4653.32	4010.35	4911.28	5375.89	6523.24	5089.91	6192.14	4950.78	4779.6	10022.5	8986.28	9640.14	8747.76	9892.15	9392.56
MW0152539	133.63	162.678	285.022	243.684	227.21	438.225	86.6101	70.9452	123.523	157.269	169.256	99.8186	361.557	483.367	498.363	517.285	433.694	341.772	456.223	767.973	566.337	546.725	562.784	585.827
MW0152475	641.661	1104.78	929.031	447.73	217.164	1000.55	1084.56	321.373	398.763	823.966	490.646	834.146	676.314	1382.06	791.381	781.208	572.685	359.851	3308.14	2199.14	2941.59	3165.96	2773.09	2520.65
MW0152324	4060.51	3739.02	3636.76	3796.93	4057.88	4202.61	5893.09	5577.59	5142.18	5485.6	4994.48	5461.66	3697.51	3536.63	3444.39	3225.85	3438.62	3257.77	2636.28	2380.39	2279.25	1685.23	2174.22	1762.01
MW0152293	1684.46	1900.93	2103.84	2055.84	1925.56	2704.58	872.231	844.569	1262.33	1166.91	1971.02	2244.94	1336.79	1227.45	1164.49	1622.29	1140.64	854.552	4272.51	3732.47	3892.22	5566.48	3691.54	4102.84
MW0152284	1766.08	2013.86	3303	2872.83	2636.51	3059.57	2414.87	1304.84	2921.08	3039.58	2952.88	3531.3	401.506	1341.02	999.318	1433.64	682.535	346.968	4181.98	4243.1	4133.66	5333.55	4511.79	4440.61
MW0152264	3787.77	4182.31	4073.72	4947.71	4565.82	5245.72	4349	5001.98	4966.98	4959.3	5057.02	5115.95	5259.58	5159.53	4891.33	5734.58	5352.29	5106.47	7502.49	8114.81	7510.55	7744.51	5864.18	6167.96
MW0152262	458.735	300.208	200.857	224.578	40.6641	117.68	471.799	221.189	312.221	461.788	332.093	549.641	1279.24	2226.71	1852.38	118.707	1819.14	1291.1	1553.78	1376.05	1514.16	1692.89	568.45	698.352
MW0152242	293000	307020	291791	307768	259762	301019	254880	273505	243246	246558	243993	275592	227875	274714	249934	286718	262671	252045	235233	214757	239872	252009	247193	223046
MW0151969	3175.76	3380.53	3136.66	3731.76	3306.26	3735.6	5210.6	5245.29	4437.54	4920.28	4361.07	4994.55	6943.02	10610.5	10290.7	6197.17	5072.51	7397.45	2332.68	1981.59	4218.13	772.956	1065.06	422.123
MW0151960	144.134	175.585	255.777	272.159	396.407	299.681	14.333	8.84092	23.1923	32.8746	15.5978	30.6829	414.142	133.772	261.798	318.016	2768.46	159.243	1742.78	7816.03	2314.13	3693.73	2482.37	2367.06
MW0151930	5660.46	4581	5967.65	6152.96	5309.57	5394.35	4144.13	3706.85	3865.57	4690.13	3748.88	4575.33	1354.95	1236.06	1095.94	850.003	1307.29	753.226	3584.62	3239.58	3209.95	3078.68	3812.53	2856.49
MW0151805	6722.76	6093.06	6736.22	6293.86	5886.11	6813.31	9199.2	10052.6	8573.77	12774.9	6170.28	10316.6	65.9028	2048.3	125.462	140.13	2167.13	222.957	1592.78	148.895	96.1505	93.0172	62.6016	70.6429
MW0151803	82136.7	89635.1	81777.4	82352.4	96995.4	95686.5	197995	174975	132070	196671	155691	173602	116025	106289	127494	78871.6	127717	114503	55640.3	86060.9	61969.1	67340	59584.9	55842.6
MW0151620	3183.64	3130.87	2518.01	3339.02	3195.09	2972.47	3085.94	2715.7	3152.15	3036.32	3657.62	3001.94	3963.82	4124.37	3688.76	4171.81	4095.95	3605.43	5934.8	4235.48	5810.04	3542.06	6677.02	5836.82
MW0151593	4776.18	4904.99	4274.83	4744.03	5360.72	4147.28	3588.33	3491.01	4075.93	3571.4	3540.78	4957.41	5932.55	4876.29	5947.56	5235.68	5346.89	5165.32	3901.5	3464.33	3466.74	1654.77	3622.31	3060.04
MW0151553	2736.48	2465.43	2689.57	2170.06	2280.01	2672.4	2435.23	46.8314	44.8686	40.5262	2179.62	2418.46	3045.27	3507.98	2898.07	2868.29	2726.01	2919.2	13153.6	13790.7	12903.3	13285.9	15315.2	14134.5
MW0151447	3600.78	3676.6	4310.59	4669.66	4075.29	4532.38	3938.78	3650.86	4097.11	4549.73	4742.22	4692.56	4688.23	5395.23	4712.05	4691.13	4660.71	4256.39	6301.07	6138.94	5987.91	6306.21	5902.39	6633.98
MW0151427	3290.92	3260.57	3000.89	3316.65	3401.2	3285.87	2955.9	2757.9	3022.3	3052.05	3673.97	3597.13	4107.51	3748.1	3737.99	4563.56	4221.57	3884.98	5745.85	4121.98	5289.68	4520.03	5764.19	3100.69
MW0151255	869.527	1683.31	1451.96	1552.35	1438.05	1422.18	421.262	128.089	405.708	447.483	92.3531	126.692	2681.62	3431.53	3265.7	3864.88	3414.9	3465.21	9500.63	9419.92	10522.3	8888.41	9520.31	8752.4
MW0151149	449.54	911.483	994.486	595.844	764.324	543.145	759.803	378.668	598.384	281.493	481.414	253.366	658.873	1623.22	607.051	837.551	206.392	621.03	4543.41	4916.86	4124	4881.1	4553.75	3775.25
MW0151140	442.311	473.946	365.856	223.159	524.814	329.186	487.151	218.822	347.172	517.951	601.682	248.717	462.082	818.22	695.078	897.492	692.884	619.391	1679.37	1602.29	1990.09	1896.88	1815.78	1452.2
MW0151098	28799.5	6427.11	6021.33	6919.21	6979.75	2870.76	6367.24	5258.08	5345.24	4754.58	5869.31	7183.05	6117.55	11703.8	10090	11383.8	10988.2	10096.4	24619.6	33711.3	23907.5	39275.4	25637	42277.1
MW0151013	2938.57	4285.55	3051.65	2696.41	3797.37	4093.05	1903.55	3437.22	2640.48	3619.25	3392.66	3331.99	3461.97	3714.04	3239.01	4001.53	3275.03	2625.78	7435.28	8138.9	7542.85	8117.14	7382.8	7713.67
MW0150993	9959.82	10666	8996.23	11036.6	11027.1	10234.6	8550.63	8695.96	7155.53	10037.2	8526.87	7774.01	8699.71	10900.6	9190.65	9339.29	9632.67	8745.86	20354.2	21177.2	19375.4	18842.4	18740.5	17488.5
MW0150925	5427.84	6522.2	6502.1	7335.46	7259.19	6797.3	6895.34	5956.44	5919.61	6878.1	6004.22	7318.82	7372.92	6115.35	5935.25	6297.88	5649.62	5602.3	4783.38	4665.57	4547.82	5067.9	4859.16	4707.45
MW0150910	7718.2	14417.6	8192.34	14685.1	10810.6	7764.01	12068.8	13459.9	14403.4	7529.11	5970.98	9032.05	27779.5	33033.8	19246.3	30833.3	20649.2	14878.5	48177.4	55256.4	46125.2	51303.2	45961.6	47781.3
MW0150860	804.487	982.848	672.481	814.277	847.075	1084.53	2536.53	3751.25	3012.19	3645.55	3447.34	4967.43	569.181	925.156	858.314	144.915	449.395	306.765	114.083	72.9507	162.811	89.861	102.111	65.2157
MW0150836	1392.33	1104.58	1231.66	1231.91	1525.2	1360.47	1413.06	1277.83	1118.51	1177.67	1136.87	1352.29	1552.94	1994.97	1979.31	1878.94	1619.75	1312.97	3089.19	3439.94	2725.32	3102.38	3441.09	3749.55
MW0150445	1331.47	1590.42	1275.41	1380.33	1534.47	1356.69	1184.1	963.794	1381.91	1147.69	1322.21	1023.02	1082.02	1318.39	1236.64	1641.52	1160.24	1240.11	1095.13	1236.76	1292.56	1140.34	1105.53	1037.99
MW0149761	2631.2	2938.55	3193.24	4103.98	3820.12	4257.25	3562.67	3781.2	4096.52	4278.82	5089.79	5159.43	4558.23	11001.5	10700.4	4606.63	5277.25	3994.92	3628.73	5923.39	5156.25	5277.57	6264.27	4892.25
MW0149636	5210.65	4771.8	4302.41	4819.35	5457.25	5404.16	4350.41	6196.67	5761.55	5294.95	5737.73	6345.12	6267.23	6562.82	7040.61	6399.52	6488.64	6292.31	5275.35	4880.55	6567.5	5860.34	5522.03	6148.16
MW0149513	917.864	584.916	1410.16	634.629	732.024	825.754	1476.63	1165.23	1038.68	1519.87	1612.95	1122.53	1201.69	1823.18	1464.62	1547.44	1511.53	959.032	5167.06	5534.99	5627.48	5972.55	5615.41	5491.65
MW0149412	31243.2	30437.6	33883.6	33611.9	33032.8	32699.6	28220.1	24901	29368.5	28965.1	35136.6	34200.5	36306.6	37664.3	38258.7	41361.5	39480.5	36736.1	45994.2	37095.5	40078.5	43612.6	46795.2	44011.6
MW0149379	1573.59	1776.56	2415.21	2461.75	2576.49	2843.76	1361	1482.3	2292.75	1463.57	2868.75	3155.21	791.787	1572.06	1276.74	1374.8	1091.05	864.924	3763.36	4290.73	4661.03	4568	4092.53	4194.6
MW0149016	2834.26	2527.17	2942.37	2061.03	2295.34	2614.36	6868.35	6698.03	5138.15	4995.05	4803.01	5092.54	890.492	2062.85	2624.45	8116.94	2106.46	2856.04	1227.32	1543.47	1820.58	1538.32	1297.24	1729.43
MW0148977	3950.49	3913.59	4366.39	4137.48	4085.56	3910.11	6814.65	9375.03	6141.08	6553.29	5220.29	6141.08	597.801	534.426	226.734	5.43523	549.067	658.14	1938.75	2034.3	1810.95	2129.12	2089.44	2420.3
MW0148930	2376.91	2004.47	1436.25	1613.19	1361.39	1500.14	1269.34	900.274	1292.23	742.742	1526.95	1827.81	1808.86	2886.65	2092.57	2885.43	3347.42	1789.19	7222.68	8390.37	6954.6	8381.01	10697.1	6852.77
MW0148894	1577.09	1440.97	1725.74	1752.42	2365.23	2116.06	1362.91	1407.62	1369.39	1241.68	3037.39	2594.62	1409.66	1651.08	1462.32	2304.63	1476.18	1213.12	4587.12	5720.65	5535.54	6175.88	6009.15	5658.87
MW0148706	7850.87	8661.83	9178.62	9552.11	9525.18	9243.3	7933.17	7537.27	9435.32	9466.82	14007.5	10458.2	10982.6	10341.2	10502.9	4795.77	10391.6	11129	7096.51	5974.22	6678.25	7470.92	6048.13	5954.17
MW0148692	54088.6	57856.6	58969.7	54056.9	57108	57579	74736.4	69708.2	67453.1	66445.2	59126.5	66921.8	58478.5	53399.6	56374.5	62252	57236.2	54988.9	49123.2	51370.5	48536.9	53207.6	50355	49688.6
MW0148655	20585.7	38757.6	20259.4	23288.4	50497.6	21527.2	46328.4	21934.2	29706.6	23061.7	24415.2	71521.4	26976.3	28243.8	24158.2	26036.2	28392.1	27884.9	23607.3	13521.6	11679.7	14791	12023.1	11811.7
MW0148611	1559.55	1701.06	1980.79	2100.18	2334.26	2142.45	1696.97	1628.38	1603.29	1612.72	2085.77	1905.87	1731.01	2435.44	1751.24	1986.63	2389.89	1666.15	5062.94	4247.67	4408.76	4340.85	4328.83	4797.41
MW0148283	3670.01	3123.97	3563.53	3719.56	3327.74	2963.96	3219.98	3245.22	3544.62	3229.56	2919.72	3332.63	3576.41	4038.66	3590.61	3481.65	4165.96	3819.06	1570.48	1842.49	1733.98	2445.9	1922.3	1379.98
MW0148204	4166.16	2246.23	3487.27	4176.15	2652.79	2931.87	2121.39	2073.18	1988.69	1960.09	2126.84	1986.59	2942.64	3107.49	3095.68	3398.92	2788.28	2449.19	7504.13	9328.41	8737.95	8085.25	8568.13	8082.08
MW0148196	3225.17	3363.09	3065.54	3571.13	4345.59	3391.09	6085.7	6349.31	6434.22	5327.18	5190.28	6303.42	3216.54	3855.91	4235.3	4488.37	3596.62	3451.88	1454.45	603.286	1165.12	1599.32	1085.19	1542.3
MW0148180	2287.87	2456.55	2393.22	2764.52	2725.98	2659.34	3782.37	3210.96	3149.08	3165.78	2881.44	3178.01	279.101	575.481	445.55	14.7488	334.747	481.343	532.811	531.776	331.163	598.438	453.645	605.921
MW0147378	347.198	280.546	265.956	484.171	385.718	422.036	84.3591	92.5269	47.0371	52.8635	85.0029	200.916	754.401	935.805	677.887	869.517	658.182	672.574	4376.87	4695.72	4438.42	4739.84	4226.83	4423.08
MW0147336	32161.7	32208.8	34128.4	34650.5	35996.2	35659.8	23232.6	5892.08	21097.6	29947.9	31003.2	28607	24264.8	34461.9	22945.2	25529	21518.8	19540.8	153967	184008	159172	180674	184912	184795
MW0147319	328.76	387.754	460.695	696.575	654.714	454.861	5.81711	4.89228	11.6505	60.4007	13.6752	79.3655	399.015	437.735	634.815	659.308	8351.63	411.638	4292.65	24100.8	5482.43	12312	6239.28	6132.83
MW0147109	22579.2	20689.2	21840.8	22891.6	22525.8	21757.6	21414.3	19237.2	20383.3	21202.3	22189.8	22126.2	22664.4	21928.9	22447.1	22527.6	23962.5	24091.7	20532.1	18350.3	18435	18891.4	18876.5	19287.9
MW0147064	2548.31	2667.28	2748.65	3098.27	2751.08	2432.84	953.15	816.256	1082.95	1150.76	596.141	1119.83	3572.23	3827.38	3807.47	4548.91	3951.83	4286.32	6977.1	6463.96	6651.02	6087.42	7348.24	6893.93
MW0147050	1838.84	1948.99	2011.37	1941.33	1984.02	1999.75	266.828	130.571	147.171	76.9255	290.107	3.2052	83.6109	59.9361	29.8415	60.4817	78.2511	32.6277	243.871	92.6192	109.138	130.86	105.716	192.311
MW0147046	10908.9	15687.1	15471	16624.4	17569.1	16356.3	16223.1	16151.1	16045.4	17034.9	16847.9	17002.3	14382	16354.3	15661.7	15995.8	15565.1	15126.6	10765.5	14010	13152.5	10717.7	11630.5	11385
MW0146999	25251.1	31034.8	29494.8	33448.3	30314.5	30904.5	22208.2	24613.6	19722.2	22281.5	17612	22685.5	18531.9	14579.7	16549.6	16176.2	15210	12533.9	14505	15496.2	14966.2	14449.2	13263.7	13577.9
MW0146937	5937.74	6809.48	5642.75	6722.18	6571.3	6568.25	6104.15	6164.27	6215.5	6047.98	6228.92	6196.05	7995.46	6231.21	6663.73	7479.13	7111.72	6990.5	9760.35	11111.3	9579.66	13113.1	11345.3	10543.3
MW0146833	2009.58	1395.93	1669.15	1651.95	1543.45	1370.94	1324.71	1474.94	1180.81	803.854	575.336	903.566	139.066	261.68	143.026	241.932	350.454	99.3097	229.907	92.0375	55.2713	166.022	76.2804	24.3223
MW0146802	1830.14	1817.9	2868.15	1797.38	1912.5	1793.46	871.243	1088.4	1018.62	950.403	993.988	1109.56	3641.58	3710.17	3543.81	6145.28	3084.21	3344.24	1493.25	2564.18	2880.65	2887.24	2298.97	1860.76
MW0146458	21307.1	22175.9	23026.1	23340.5	21709.2	20571.9	14734.2	15383.4	13252.8	14925.9	12699.9	13286.4	19782.6	20635.9	18688.6	18844.7	18568	19185	20303.8	25174.6	22080.1	20287.6	23416.9	22208.8
MW0146449	9277.15	11716.7	10245.2	10407.3	9926.88	10257.3	8295.24	9909.17	2753.61	1536.98	8554.21	7993.41	11421.3	8731.57	11680.1	12767.1	12494.8	11398.9	21826.4	23945.8	23766.8	22281.3	23753.2	22788.9
MW0146357	2032.11	2000.94	2032.5	2335.86	2314.39	2211.14	1359.91	1538.47	1224.61	1543.37	1408.97	1511.5	124.104	343.483	330.468	35.4049	294.4	238.385	7.66334	26.2743	124.589	8.89498	140.456	16.4215
MW0146164	210.2	216.373	68.2988	60.7961	278.112	181.448	287.519	115.243	121.464	3.1045	114.607	142.524	2521.49	2705.31	2728.26	2636.12	2522.49	2282.21	2234.57	2216.11	2261.53	2126.96	2172.3	2045.39
MW0146147	675.999	580.283	711.691	830.475	600.111	487.338	425.058	553.473	786.437	577.485	706.656	955.289	500.291	910.514	494.389	709.599	548.776	338.256	1487.44	1356.7	1166.46	1742.41	1441.92	1567.44
MW0146139	451.761	607.968	692.399	155.137	565.089	844.795	681.104	425.579	260.954	619.916	471.673	329	4429.4	4366.85	4353.81	4440.07	3836.17	4636.92	4690.92	4315.25	4007.1	4580.7	4381.56	4346.01
MW0146107	3831.89	2880.81	2174.94	2094.34	2118.13	2126.97	500.662	693.207	726.128	3687.24	1083.38	873.015	13754.2	16791.7	33705.8	26081.6	15634.3	17689.7	5370.37	7406.8	7236.05	6675.58	7632.99	7807.15
MW0146099	737.955	739.986	895.411	619.611	869.701	729.552	1936.17	1236.56	1865.61	1298.35	1219.77	1354.76	151.377	390.128	349.289	4.28456	379.538	325.121	146.835	283.753	328.73	242.204	192.353	117.913
MW0145815	355.662	332.261	327.32	14.9398	17.8135	374.095	16.8067	252.392	362.534	425.969	39.474	47.4993	1991.62	1601.16	1976.14	1881.8	1740.63	1701.72	3759.38	3638.27	3358.43	3591.97	3482.91	3366.65
MW0145785	6.02999	510.828	56.7189	23.3033	54.9597	658.962	20.2256	395.99	44.3746	394.274	13.6302	61.2634	3158.51	2954.43	3216.93	2817.47	2771.66	3039.78	6823.05	5112.49	4488.82	4980.22	4914.58	4929.32
MW0145782	16271.2	13429.2	13993.5	17552.3	17138.7	18684.4	25021	25886.5	24089	23454.6	23819.2	27041.2	14093.1	14056.5	14373.2	13332.1	15097.4	12420.8	9004.76	8097.95	10154.6	8285.19	9308.55	9260.17
MW0145743	357.136	89.7975	107.857	25.8995	18.3302	48.9352	62.5504	52.5329	162.126	47.3637	30.1351	173.481	3695.36	3754.63	3977.76	4892.89	3649.69	3503.41	4050.06	4028.1	3919.15	3931.23	4357.6	4526.77
MW0145739	163.956	186.021	180.38	188.942	182.762	177.796	413.388	350.115	347.661	374.117	379.059	397.05	11.2661	4.65398	3.77586	9.26973	3.07339	1.5808	0.526145	7.45716	0.56199	2.19526	13.4242	2.0264
MW0145679	14090.4	13570.4	14692.4	14621.9	15087.9	15247.7	9926.61	10347.8	9564.85	8963.25	14041.1	13128.3	12333.6	16546	12103.9	14298.6	14760.4	11122.5	50641	50569	34051.3	43928.2	41129.7	52014.7
MW0145554	2100.67	1914.78	1781.03	2077.27	1126.49	1483.58	1110.66	1076.95	1439.83	1207.4	1721.7	1671.09	2269.22	2615.11	2320.43	2574.53	2136.26	2080.37	4419.8	4679.61	4088.44	4258.72	5135.49	4981.71
MW0145546	11189.3	12859.9	12589.2	14336.9	14221.6	14012.2	10418.4	9423.92	10928.9	11040.8	10337.6	11369.3	15853.4	16038.1	17834.2	16567.3	16960.4	14675.9	17012.4	16805.6	18781.8	18538.3	17751	18505.7
MW0145544	2136.47	2325.38	2077.25	2750.83	2134.02	2191.83	1160.65	1573.37	1553.36	1174.92	682.404	827.04	1999.51	2268.89	2078.08	2903.3	2319.06	1311.87	10289.9	9686.12	9911.03	11621.7	10287.9	10077.7
MW0145474	188900	183230	204579	200016	194502	198241	170902	147008	168807	162557	211618	206601	205415	247492	228908	242329	226084	208331	372569	384841	391373	387534	388483	384198
MW0145282	6504.51	4491.45	4964.42	5462.74	7089.74	5978.92	5817.49	5624.03	5706.32	5321.34	5171.73	3382.26	7711.34	9612.28	8564.61	6192.2	6267.73	6115.18	10344.8	13538	10670.8	9517.64	9010.99	9383.81
MW0145104	9556.56	8812.19	11509.1	9044.06	9260.04	8053.88	7438.98	7631.08	6975.55	7387.86	7732.77	7962.1	7723.14	8887.87	8320.14	8059.83	7458.86	5468.26	6792.11	7302.53	5690.2	7497.21	4901.41	7147.72
MW0144918	12962.3	12671.4	13544.3	14208.2	13375.7	13309.2	12053.7	10656.2	12039.3	12442.8	14498	14310.9	14981.3	16638.5	16309.1	15974.3	15657.4	15124.1	19806.4	18831.2	19087.9	18641.5	19342.9	19285.6
MW0144865	110082	121697	119964	121787	124117	123302	137717	135106	130071	133343	130295	132967	103353	95680.7	97775.6	101830	101533	96150.5	113830	120493	119959	134402	115276	117591
MW0144830	8035.82	7511.71	7568.4	8639.59	8450.26	8112.09	7425.06	8348.47	7319.95	7105.18	6483.36	7091.61	4865.05	7038.77	5149.77	6166.82	5639.72	4994.09	2322.9	3862.57	3330.86	3634.08	3223.86	3227.25
MW0144757	1312.38	1091.54	829.588	1268.67	1750.46	3124.13	1599.6	4969.91	4824.52	1655.73	1752.23	1926.79	637.8	470.42	473.432	379.091	474.399	573.658	170.214	110.424	174.826	158.986	121.205	147.892
MW0144749	385.248	431.582	435.425	446.121	417.151	422.189	261.095	288.393	291.499	261.28	253.272	314.102	8.34905	12.7886	27.9026	4.8901	4.95438	1.78907	2.89661	2.20194	13.6758	5.16845	6.44634	0.496966
MW0144666	4063.74	3873.2	3562.56	3765.64	4406.14	3931.86	2891.35	2903.28	3261.61	2889.98	2844.87	3616.03	5036.91	4610.57	4721.1	4575	4869.4	5085.24	4063.22	4972.83	4872.1	3316.37	5102.28	5006.91
MW0144594	418.62	452.033	500.166	510.22	560.544	569.969	399.42	410.301	319.162	436.11	400.841	426.822	1.58197	19.754	25.3773	0.832616	16.4788	18.0796	15.68	11.4694	24.5153	2.25995	3.48964	4.51991
MW0144450	40037.6	40317.3	31047.1	31166.6	30114.6	29429.9	33678.5	28544.2	33402.7	35359.7	35961.9	38235	43273.7	32629.3	25395.3	30504.8	33849.8	59500.5	25423.7	23611.4	24693.2	24020.4	22896.3	26157.9
MW0144289	2123.72	2012.76	2370.48	2623.94	2650.79	2666.28	1911.01	1849.72	1979.88	2084.6	2533.09	2416.92	2321.85	2871.55	2391	2316.43	2460.79	2270.86	6815.95	6479.68	6087.85	5936.92	5563.82	5749.03
MW0144244	941.33	1146.84	998.574	1074.84	1412.73	1383.36	1375.74	815.317	786.317	1007.34	882.863	1366.7	1211.99	2042.38	1676.1	1669.74	1928.21	1183.09	625.617	446.53	782.015	497.306	558.834	474.608
MW0144212	4523.84	4608.59	4636.52	5102.19	5226.87	5211.4	5819.63	5515.26	5114.84	5320.96	5234.55	5507.5	1716.55	2636.13	1630.11	21.9782	2110.47	1895.32	730.053	1188.02	625.302	1406.97	556.352	928.042
MW0144117	82164	67465.5	68157.3	93525.1	94127.8	96984.9	116189	135744	132731	123621	128593	144725	73534.9	78865.9	77325.6	73120.4	78867.5	61488.8	44862.4	44346	49192.8	43194.9	45786.7	40585.1
MW0144056	874.715	779.368	930.106	995.557	1112.67	1121.47	1283.33	1219.22	1206.75	1391.82	1227.32	1428.75	849.325	978.076	950.657	1000.95	1202.85	1008.04	70.1275	209.023	294.561	239.991	178.712	243.267
MW0143929	1629.61	1835.58	1842.85	1836.73	1861.47	1770.14	2157.21	2218.62	2107.25	2198.14	2154.38	2101.04	633.325	748.499	635.97	7.69638	767.513	349.917	300.513	282.861	182.988	180.491	100.901	167.041
MW0143900	380.302	518.671	419.332	562.928	449.146	497.539	1987.17	1973.51	1886.15	1722.13	1908.74	2051.15	207.541	415.443	432.046	201.171	389.52	344.722	261.552	186.875	224.36	192.951	212.367	189.539
MW0143813	5556.46	5526.83	5786.14	5457.95	5708.69	5376.99	4653.98	4791.67	4528.24	3990.06	446.903	3889.26	292569	294045	323622	2644.18	287602	300702	334015	333480	338278	335374	355395	350567
MW0143769	5260.64	5236.96	6202.98	6309.51	5561.33	5843.09	6243.17	2796.82	5098.03	5508.82	7064.12	6818.65	4423.35	4997.66	4642.09	4808.94	4788.09	4059.96	12709.3	20033.4	18329.6	15901.5	16141.5	19811.1
MW0143704	6895.92	6714.25	5719.96	6149.08	6071.65	5818.42	4751.73	5064.48	5038.3	3744.8	3583.42	3947.03	6452.81	9019.02	7413.77	6931.65	5404.71	5283.17	7439.31	10183.1	7565.64	7259.87	7245.51	7665.75
MW0143696	17547	19896.1	16494.6	19466.6	16467.3	18961.4	1377.32	15639.1	21360.1	21119.7	17811.2	17504.9	43527.4	37292.2	35978.4	33524.4	36573.9	30517.9	41019.5	38815.2	29925.5	31721.8	30606.8	35187.1
MW0143591	408518	453702	413926	422287	471832	453290	335880	333650	347858	352829	302988	341682	398854	494505	430928	465933	431383	393325	558371	619659	558118	544780	550439	534254
MW0143587	241733	267829	270044	271359	270502	278997	336199	320340	314835	324350	311492	324154	222186	200845	204794	216603	226098	206933	243562	256735	250512	283036	256320	247449
MW0143500	3508.53	3945.77	4093.4	4670.81	4747.48	4767.97	5397.67	4858.81	5171.6	5474.19	4780.51	5265.98	3777.76	5012.97	4645.17	4887.81	4528.24	3900.89	647.654	657.276	1003.32	1191.31	309.106	766.921
MW0143482	2701.75	3297.84	586.784	3115.7	3993.73	3348.3	585.222	576.637	555.633	516.994	129.461	602.986	44.948	96.8726	40.3546	47.6507	72.7963	44.9271	39.8112	47.0333	64.551	26.9408	39.7141	62.869
MW0143477	6873.41	8452.22	6545.79	7748.85	7749.67	8441.08	8130.42	8079.54	8540.69	7624.94	6715.38	8073.26	9958.03	8355.58	7619.46	8837.12	8582.98	9276.09	12951.5	11810.8	11672.8	13955.9	12708.6	11586.6
MW0143383	728.824	1301.04	1324.58	1520.61	1332.36	1425.54	2009.52	2130.99	2306.57	2295.04	2046.44	2172.68	377.049	497.907	650.846	11.2326	707.763	357.806	121.183	225.948	71.608	90.0769	108.716	184.285
MW0143316	4032.49	3419.12	3333.28	3688.74	3421.71	3437.27	3218.08	2971.57	4354.7	3011.75	3081.99	3112.01	2988.48	3404.22	2144.11	3448.51	4409.06	3025.02	5960.05	3840.72	3528.13	5859.55	5406.26	5640.37
MW0143259	38774.2	42535	35786.2	41598	38680.3	33071.7	22541.6	19326.8	21997.6	23383.3	22341.4	23847.3	35824	40437.7	41208.5	43324.2	39944.5	39067.3	46025.6	40319	42478.7	40166.4	38956.5	39106.1
MW0143220	33502.5	34210.9	6077.45	32873.8	29544	36763.7	5608.67	66988.2	5452.4	5471.02	60727.8	61649.4	6090.49	7318.23	5324.78	6767.73	8560.24	6809.63	8373.18	8875.16	8600.54	8747.22	8531.93	8623.57
MW0143147	658.786	755.7	995.771	822.144	865.224	923.139	609.628	794.124	678.985	731.066	540.27	584.64	817.819	1080.46	1960.57	971.131	816.652	1060.92	2517.05	2858.75	2407.42	2367.24	1655.02	1872.48
MW0142980	474.829	487.775	502.024	879.82	909.667	515.085	295.68	139.239	120.964	192.683	298.714	279.241	1291.12	1146.88	1007.42	1320.11	1415.03	1389.53	1426.46	1835.68	1491.5	1560.8	2200.81	2342.39
MW0142940	457.402	500.41	499.918	576.162	465.004	502.843	411.08	509.869	416.119	366.675	519.34	517.914	19.3279	17.8141	50.3855	5.02353	4.26923	0.840936	3.14943	49.2011	2.30957	3.73266	18.8966	18.1968
MW0142767	6184.41	7788.45	8422.38	5458.75	6281	6987.3	10725.6	9701.08	9763.8	11119	9125.39	8447.4	4624.72	6237.22	2679.03	2858.23	2948.33	4115.11	5311.62	4317.04	6927.62	3460.44	2660.97	4925
MW0142511	360228	232254	392736	251956	219912	118815	90103.4	74975.9	114248	159177	227715	92802.6	101162	77642.6	122293	297303	126373	62714.6	101095	174625	205294	124384	188607	232716
MW0142394	278.205	360.324	425.912	450.651	505.571	405.183	1187.06	1061.39	922.554	1066.86	935.861	1014.02	28.5788	36.7927	44.5953	227.689	39.4657	9.73564	51.5195	89.9647	47.3173	43.5485	56.5225	29.2592
MW0142256	10446.9	9641.76	9525.38	12202.4	11240.6	11579.7	32578.2	28708.8	30720	31769.3	27305.7	30102.1	2444.03	3290.47	3083.38	2101.6	3340.32	2974.12	5635.93	6163.08	9228.47	6559.89	7048.06	6838.92
MW0142234	134.411	70.2167	188.858	230.545	222.507	253.479	9.43259	17.5511	21.9289	77.1601	31.7416	40.1799	171.49	157.713	239.673	291.831	2477.34	115.69	2313.85	5749.55	2807.12	5204.11	3149.42	3206.8
MW0142193	2029.36	1796.37	2229.63	2271.51	1461.3	1909.69	1623.25	1345.17	1801.32	1146.2	2408.98	1683.09	2498.19	2852.85	2056.78	2333.35	2396.39	2363.24	3596.18	2914.38	2889.48	3356.29	3344.71	3122.32
MW0142189	3428.5	3365.29	3065.53	3147.1	3630.47	3457.71	4426.32	4030.19	4187.25	4011.44	5346.37	5565.61	1698.22	2434.36	2627.9	3486.94	2145.93	1869.19	9252.94	8955.35	8640.2	9599.45	9900.78	9699.88
MW0142158	5129.88	4849.85	4750.97	5583.49	5701.87	5439.3	7419.11	7367.26	7529.96	7397.95	7084.93	8161.78	4816.33	4628.33	5079.59	5001.06	4742.2	4302.88	2849.7	2983.61	3509.57	2462.89	3088.22	2982.27
MW0142142	4897.22	4976.55	4812.05	4831.07	5086.59	4865.04	4301.38	4010	4138.99	4508.85	4869.67	4590.03	5977.84	6950.83	5288.79	5984.45	5702.62	4618.77	10483.2	12019.4	10085.1	12769.1	12610.2	12567.1
MW0142074	1722.67	1599.87	1834.64	1738.35	2988.09	1698.12	1854.91	2878.68	1874.93	2042.61	1585.41	1770.82	653.777	663.685	529.774	1024.21	537.501	409.853	635.078	500.26	372.456	729.986	692.625	372.407
MW0141994	3678.7	4588.32	4462.7	3649.84	4303.83	5832.04	2160.97	1640.49	2635.91	2261.88	2234.69	2364.12	1519.14	1926.92	1995.7	1927.45	1840.18	1868.49	1114.42	1295.32	1634.34	1170.67	1308.15	1059.34
MW0141823	526.293	687.928	863.951	672.411	1079.48	718.494	471.358	269.266	381.998	434.784	400.438	435.408	507.296	890.757	721.414	666.414	829.486	777.917	4044.51	4524.34	4163.76	4413.29	3854.56	4299.49
MW0141812	2667.71	2470.37	2530.07	2705.32	2677.68	2264.91	2040.37	1712.38	2092.06	1911.77	2288.96	2177.92	2527.36	4843.27	2341.57	2561.99	2621.95	2658.42	7306.28	4526.12	8770.44	4644.03	4592.38	4483.37
MW0141651	1129.78	1301.68	961.655	1205.85	1099.09	930.251	681.422	644.65	770.247	820.722	653.562	713.205	887.751	1394.66	1291.2	1543.65	1723.43	1797.8	3119.31	2872.61	2277.64	2903.53	2087.71	2908.24
MW0141626	2657.07	1812.38	2653.98	3465.68	3524.76	3290.02	4672.48	4847.2	4772.19	5485.91	4748.33	4398.57	1530.13	1316.59	1164.83	1138.94	1488.55	1829.64	202.067	335.342	217.409	309.637	68.8067	116.974
MW0141431	171.441	1054.96	915.85	1116.31	1658.04	1656.68	146.231	369.487	110.511	305.373	332.278	281.611	22.1733	1055.75	1096.18	1256.04	1725.02	1219.95	5566.21	5071.84	4863.09	6218.61	4617.35	4612.09
MW0141333	8041.88	9350.28	7098.86	9440.11	9552.88	8241.62	20592.2	11588.9	12375.9	11904.7	11981.9	17309.6	8842.9	9652.56	9510.26	7956.19	10162.9	8023.62	601.701	569.528	582.286	2268.26	877.671	1282.34
MW0141324	6516.3	5505.74	4834.35	5460.48	6456.58	6669.97	5661.19	4729.44	6549.77	6217.37	6634.91	6297.53	4289.54	4636.76	5242.95	4525.63	5139.39	4147.86	3966.87	3949.51	4142.73	4740.83	4438.07	4853.99
MW0141239	13873.9	12451.1	10703	10238.5	12748.4	11349.2	6353.25	5768.5	6982.48	5611.45	4145.59	5659.68	8170.1	9171.84	8746.14	8498.19	8700.71	8118.65	12973.1	11926.3	10789.3	10636.8	12283.6	11912.5
MW0141210	1670.94	1246.76	1573.17	1595.83	991.127	1687.11	1326.53	894.122	1287.26	1333.35	2919.45	690.416	3250.65	3363.5	1647.62	3312.41	3538.71	1242.81	3260.48	1422.76	3550.04	1376.57	3583.2	3213.02
MW0140230	197.897	132.061	295.32	423.084	299.654	430.905	18.4933	4.17032	23.2099	4.53296	4.85184	51.1138	111.981	159.056	209.551	267.309	3101.5	153.397	1777.98	8995.99	2230.43	4683.21	2309.75	2289.39
MW0140006	4298.65	4468.13	4890.18	4772.82	4906.26	4472.85	9642.15	10113.3	8152.86	9673.24	7672.32	8619.45	3965.8	4465.26	3854.49	4918.81	4282.75	4094.71	963.235	1174.6	1114.09	1408.25	1107.24	1750.4
MW0139833	7740.43	7878.04	8102.04	8593.36	9431.58	8641.85	8776.69	9730.1	12262.2	11528.4	11090.7	11033	4615.78	7069.46	7861.3	5751.09	8856.57	7955.57	3259.27	3037.76	4107.88	4165.68	3673.85	3434.04
MW0139723	2834.97	3409.6	3229.1	3804.01	3520.52	3834.21	3662.19	2759.96	3517.05	3992.89	3559.74	3355.79	2365.16	3643.61	2674.3	3143.44	3131.32	2024.67	702.277	1583.31	586.652	849.101	1369.83	668.499
MW0139695	6449.15	6116.15	6426.81	6736.74	6136.59	6310.26	4338.19	3802.23	2968.71	2722.37	4058.34	4128.79	3846.9	6096.21	4170.17	6728.02	6367.9	4140.94	161.591	487.234	747.364	363.816	318.705	354.445
MW0139638	1668.27	1832.35	2006.31	1872.68	2099.87	2246.6	2129.89	2105.5	2072.69	2100.3	1960.01	2134.86	1361.06	1687.81	1463.42	1937.83	1537.79	1165.16	1138.14	1360.37	626.403	597.861	994.959	625.706
MW0139633	2630.34	2952.22	2713.79	2964.37	3112.5	3005.58	3003.09	2950.04	3031.05	2705.62	2704.61	2918.51	3367.04	3112.06	3856.53	3838.02	2860.18	3078.23	3285.37	3030.03	3337.17	3076.38	3341.33	3010.68
MW0139620	213.921	257.268	235.398	556.224	619.155	991.88	74.677	35.8703	27.6055	50.2903	76.7413	71.7538	579.27	645.228	334.17	1072.39	21492.5	777.442	981.089	1349.26	891.667	1637.26	787.6	979.451
MW0139362	2866.26	2919.34	3779.31	3205.11	2989.6	3291.08	227.206	31.3911	158.814	92.2219	126.71	127.942	2900.77	3158.49	3240.72	3586	26493.9	2081.83	23746.5	62587.4	30729.1	59380	33808.2	34264.9
MW0139332	388.076	258.085	1864.42	2209.23	2183.99	1944.93	4.61192	16.2571	632.074	707.8	626.731	889.199	374.1	321.107	346.447	692.782	16478.7	388.407	6549.2	30604.2	9113.92	23624.3	10747.7	9482.41
MW0139213	4406.12	4694.55	4651.85	6234.01	6966.93	6888.25	3225.47	3238.4	3913.96	3292.55	3261.68	3835.72	13839.6	18071.6	13159.5	14508.6	13849.2	11398.6	66568.2	59934.3	62841	51495	60716.2	61421.8
MW0139089	3074.41	4252.34	4447.18	4695.12	4499.42	4714.35	10096.5	12689.2	11871.5	12592.5	12721.7	15630.7	8465.35	9026.88	8896.14	7524.38	6944.16	9246.44	4602.41	6748.2	9478.94	4902.86	3573.83	5043.76
MW0139004	2406.81	2510.35	3143.52	3352.87	2673.48	2982.47	2643.04	1905.28	2470.05	1965.3	3069.21	2960.36	2189.58	2499.18	2300.81	2569.11	2218.12	1968.38	3577.74	4979.8	5164.94	5095.63	5521.83	4074.27
MW0138976	243.147	61.2055	224.924	187.53	260.001	104.907	56.7304	21.0941	19.9838	21.0942	76.7547	19.1765	120.732	145.093	205.589	153.3	1289.26	125.127	878.127	3120.47	976.058	2320.72	1256.55	1476.75
MW0138808	2179.42	2444.94	2846.06	2694.56	2737.15	2788.1	2381.48	2403.83	2554.72	2395.78	2801.32	3094.79	221.438	237.474	159.899	58.6786	414.588	246.512	133.886	222.197	85.3601	233.32	124.747	151.234
MW0138765	2416.74	2602.96	2586.83	2294.97	2525.18	2303.16	2819.32	3266.21	2699.73	2105.2	1921.7	2305.02	2431.64	3260.33	2990.56	2026.7	2474.09	3446.59	1307.33	2108.75	1923.86	1514.06	928.953	757.629
MW0138538	1239.76	1055.32	992.774	1131.75	1071.53	1227.65	3097.42	3174.12	2728.05	3700.63	2344.68	3429.16	52.779	182.628	76.4141	7.33042	29.8912	76.7637	33.4684	3.55414	54.1735	8.88543	18.1351	86.0154
MW0138416	1590.27	1546.18	1187.3	1687.46	1491.67	1149.46	1422.85	1077.45	1171.94	1938.05	1132.7	1603.51	5038.5	4983.66	6564.24	6470.76	4848.5	5089.65	5176.45	4296.12	2694.72	4654.99	5237.53	4538.13
MW0138237	1902.05	1840.79	1862.29	1594.31	2072.83	2321.52	2068.96	1916.04	1556.19	1819.04	1777.09	1680.38	2619.26	2620	2557.27	2581.52	2675.61	2388.09	3752.93	4338.38	4211.46	3269.35	3244.4	3920.61
MW0137992	4835.37	4860.17	5241.43	7140.45	7388.91	6415.12	6471.55	6892.17	8037.23	8018.17	8144.11	8639.4	9508.17	8917.23	7826.04	7812.94	7887.29	7694.79	7003.12	6613.34	6714.78	5489.55	6454.07	6067.17
MW0137982	7612.31	7874.06	8496.31	9359.76	8837.19	9151.48	13130.8	13414.7	12835.9	13422.6	12300.4	14318.2	880.337	1177.91	981.597	703.274	893.413	733.434	1081.98	1154.07	1041.8	1384.11	1137.85	1167.43
MW0137952	127.83	73.5265	26.8343	38.7877	2824.51	8.78214	1323.78	1311.47	1340.69	33.6649	1223.48	4.02516	9381.55	9085.2	8597.37	7838.88	6607.9	4678.46	15117	15061.9	12370.1	12872.6	15511.7	15318.7
MW0137933	130.123	48.579	247.772	304.316	151.788	168.387	44.3307	14.229	14.4281	34.6271	19.4641	15.1493	158.729	100.52	80.0465	280.02	2065.67	99.0791	1069.86	4515.97	1882.6	4440.83	3084.61	2900.24
MW0137591	1912.42	1152.98	3530.25	4305.03	4657.94	4422.72	208.734	157.13	162.599	450.108	165.146	206.238	977.214	1726.2	1730.21	2787.71	39094.3	2248.93	16407.2	43742	21128.5	60268.2	23516.3	20661.2
MW0137395	184.442	341.634	219.79	47.3942	1086.75	176.817	4.37486	269.6	338.688	592.428	281.633	500.999	509.886	703.019	1391.42	1555.29	766.21	121.646	5955.84	6495.36	4270.55	8997.36	7607.66	7225.19
MW0134121	3509.8	3436.02	3128.82	3006.7	3181.38	3195.67	4281.68	3999.03	3907.37	3787.35	3616.65	4040.54	1090.54	1101.18	874.989	408.306	568.33	687.547	186.747	202.587	104.3	180.271	107.692	210.797
MW0134082	2375.97	1978.53	2421.25	2200.81	2293.35	2139.69	262.144	526.671	182.799	243.627	2052.12	337.182	4911.64	4261.54	3763.35	5377.32	21581.7	3600.93	28840.4	52104.9	36666.4	58187.6	39444.1	43742.2
MW0133967	1385.3	1152.55	1147.59	1200.6	1178.37	1163.43	1970.02	2300.69	1707.64	1877.99	1471.67	1481.93	125.539	238.421	121.111	204.483	196.123	170.399	169.833	346.341	137.106	286.766	252.875	267.233
MW0133689	289926	308649	375289	324487	323270	332529	334985	359701	306195	355877	285247	301593	348105	330781	384890	399891	352767	336596	347276	381124	385822	387859	376216	354511
MW0133171	4472.97	4832.18	4874.68	5145.92	5243.93	5306.08	5098.24	4353.92	4321.84	4379.89	3937.36	4454.99	508.278	368.386	468.699	835.757	405.624	181.425	637.615	796.221	811.23	836.944	708.909	344.664
MW0133107	550.389	275.683	648.77	101.328	2472.18	290.185	431.242	224.483	137.193	111.454	362.976	53.4974	11481.4	11942.1	13983	12237.6	10038.6	9262.92	10098.7	11002.6	11124.9	11757.3	11724	11420.5
MW0132809	46.0826	29.1854	93.0524	159.26	204.528	138.253	10.9849	12.0981	5.91235	23.7474	3.15482	18.5433	80.9689	181.192	192.335	74.6133	1282.07	115.493	753.348	3703.11	1280.79	2585.06	1514.64	1348.79
MW0130938	2786.81	3268.8	2978.54	3001.41	3204.86	3131.62	4691.95	4640.42	4546.89	4479.78	4188.97	4284.91	1428.38	1638.71	1782.53	1617.91	1693.74	1335.49	3558.19	3461.08	3092.41	3295.22	2991.8	3621.21
MW0130689	3491	3471.62	4082.81	3733.65	3198.25	5252.17	7149.34	8212.07	4288.2	8391.33	6800.17	7297.19	3722.71	3671.8	3502.94	3439.71	4090.51	3532.72	1865.74	948.056	823.657	992.972	679.385	1722.77
MW0130352	5671.33	6944.06	6583.98	6948	7103.73	7519.4	6956.71	5866.75	7610.98	6880.23	6940.54	6683.94	9395.63	6855.91	7259.87	7830.59	8616.49	7992.77	11082.3	12115	9825.07	11760.1	11116.8	10921.9
MW0130347	10484.5	12181.8	11456.4	13033.3	12587.7	12559.9	13699.6	12547.3	13154.2	13836.5	12492.9	13086.2	15777.7	11888.2	11963.4	13812.9	13431.7	12586.8	19093.5	21887.1	17155.7	24463	19918.5	18964.4
MW0130345	4817.29	6779.02	7256.88	6496.36	6839.29	6687.41	7408.91	5929.82	7539.92	7340.99	6978.78	7100.91	8372.26	6392.86	7688.61	8387.01	7603.13	6983.98	10620.4	11477.6	9699.53	11663.6	11176.9	10055.7
MW0129533	351.662	288.707	208.122	285.121	232.336	309.137	74.0663	19.5257	35.843	34.567	19.5852	424.848	456.412	439.864	442.239	448.082	5547.78	339.387	5590.39	19018.9	3857.34	7870.67	7920.43	8007.64
MW0129511	204.732	142.301	253.808	259.386	295.458	282.627	84.5364	66.5083	82.4216	95.9904	11.9893	142.096	198.274	294.19	179.575	152.859	1961.62	34.7471	1800.12	3976.67	2304.02	4875.31	2113.89	2149.52
MW0129423	7053.33	8998.17	8639.43	8280.67	8516.71	8475	5379.21	5282.11	4616.41	6183.8	5167.13	6149.69	19054.5	17482.3	20311.7	16523.8	17917.6	15348.7	24509.3	31035.4	29607.4	27221	25150.1	25787.3
MW0129274	1549.38	1706.26	1579.41	1643.29	1686.54	2112.57	1584.84	1494.22	1501.62	1633.57	1364.88	1683.37	49.0417	784.256	495.358	323.787	613.141	567.334	171.121	61.721	220.84	182.963	177.618	161.027
MW0128763	989.067	732.203	437.207	505.992	961.685	973.952	451.672	486.646	460.9	507.035	552.277	329.789	8642.19	10034.2	11552.7	1601.57	11217.4	10864.5	1564.98	3824.98	3547.16	3962.44	3417.13	4269.9
MW0128550	7329.08	9753.62	8055.97	8688.55	8883.46	8617.31	10397.7	10032.6	11441.1	9911.57	10350.6	10819.2	8173.33	7050.1	6942.83	6721.42	6797.53	8171.62	8565.53	8491.44	9412.56	10214.9	8640.48	8097.46
MW0127920	15759.9	16890.1	15137.4	14831.7	14643.9	14962.5	3862.55	4374.51	5859.99	4598.06	4450.35	4314.56	64768.7	51711.7	45622.6	46033.2	46801.2	44095.4	23395.6	26757.6	28729.8	30498.1	24775.8	25700.8
MW0127095	148689	144933	131728	132491	136170	134859	99911	106801	91324.3	97470.8	97810.2	93453	256724	234784	239864	248597	241944	217979	405522	403046	382204	408744	416935	420980
MW0127085	91618.5	98245.8	93346.8	97823.5	101414	102186	82059.3	79717.8	83158.3	83734.4	73536.2	82913.3	91605.9	101913	93353.6	97408.5	95706.1	90899.2	87717.9	95994	96437.5	91390.3	88196.6	89876.4
MW0127003	261.694	291.581	265.78	323.589	300.344	320.992	987.148	859.122	759.346	894.37	807.595	924.332	7.57928	8.94278	1.93679	13.8641	6.15483	2.4672	5.09255	23.138	8.55001	9.74969	5.48228	9.20135
MW0126956	139.166	155.653	297.863	425.146	473.445	453.652	195.38	140.693	7.7784	146.32	9.72294	26.4467	4738.28	2816.23	7599.11	4739.65	17992.7	3958.7	851.27	1104.62	1392.24	2227.29	868.76	1406.59
MW0126895	56922.2	60556.8	62104.5	66442.2	66049.7	66337.4	80137.4	79220.5	68924.3	77176	66334.9	76388.7	9856.99	14437.7	11493.1	12385.3	13886	9440.54	3836.65	4742.63	5069.02	4871.7	4282.63	4242.99
MW0126762	3071.03	3129.42	3446.86	3699.31	3503.92	3097.36	4835.18	4443.67	4100.47	5314.93	4832.67	5269.14	5498.16	10067.8	10304.7	10167.9	9908.42	8758.08	14041.9	11731	13424.1	12386.8	12602.5	11728.6
MW0126644	1021.97	972.743	1035.41	749.158	1023.45	828.815	2114.84	1922.92	2171.79	2033.81	1864.84	2013.12	338.702	302.039	128.318	178.302	300.188	246.448	555.197	425.076	495.142	591.023	513.182	640.734
MW0126560	8927.96	8907.28	8779.22	8465.86	8686.37	8505.65	9005.71	7706.17	8522.75	8397.13	7577.81	7885.64	7588.52	6813.88	6651.7	6792.79	6836.05	6869.38	6320.66	6155.68	6395.03	5862.33	5821.03	5795.92
MW0126398	2351.88	2590.88	2390.97	2591.03	2865.79	2603.11	3313.47	3100.2	2827.11	2921.6	2734.91	2754.21	2227.66	2173.31	2206.41	2352.67	2335.09	2268.7	3791.63	3562.34	3623.1	3428.48	3195.14	3649.29
MW0126334	429.414	477.133	487.731	425.417	536.386	311.533	1043.28	1010.02	963.289	924.816	895.02	869.6	66.9113	87.9516	111.822	38.7623	92.3848	42.403	15.2367	24.1872	10.9847	27.1169	54.2105	59.8629
MW0126268	843.57	737.148	1016.57	790.204	1196.52	751.717	613.184	527.087	652.241	450.899	839.631	353.808	550.836	701.449	685.638	783.308	771.885	446.429	2395.56	2441.66	2870.73	2834.95	2621.41	2217.21
MW0126192	1800.33	1437.71	1431.24	1550.6	1671.48	1633.38	1808.76	3659.01	2462.86	3009.44	1919.05	3191.24	1398.22	1970.99	1491.18	271.366	1234.18	1481.27	883.204	1161.51	1530.27	1315.89	657.817	1375.92
MW0125958	1570.34	958.437	1386.55	1588.19	1556.72	1194.44	3354.61	3658.6	2405.82	3003.15	3150.68	2527.14	846.799	958.426	763.327	45.4368	926.497	627.022	425.136	591.902	496.588	603.203	430.454	422.749
MW0125832	5945.52	6151.83	6180.46	6460.6	6253.76	6368.36	5362.89	5713.31	4732.95	5722.46	4252.2	5780.48	5161.53	5381.56	5028.35	5599	5485.81	5183.04	1214.38	1163.72	2434.93	1732.27	1390.36	893.677
MW0125759	1244.31	877.651	863.284	1037.77	1032	839.759	1316.61	1405.16	949.748	1065.43	1207.13	1070.15	205.064	394.674	189.038	7.82449	168.973	208.103	145.255	60.1225	166.902	153.109	171.068	118.357
MW0125457	31563.7	35628.8	33249.1	40860.5	38143	38842.8	57701	59750.8	60668.8	63333.3	56387.3	57883.3	16430.6	17832.1	19094.9	14895.8	20107.1	16516.4	9293.61	11799.3	12108.2	6864.55	6654.39	6764.71
MW0125183	4697.3	5197.52	4507.63	4149.36	5396.93	4994.14	6524.01	6473.59	5812.99	5170.69	6139.67	5607.87	2493.49	5120.77	5483.33	1696.66	3258.6	2949.62	4949.56	4929.76	4932.04	2866.65	3513.54	4763.3
MW0124960	26551	26160.3	25397.6	29473	27775.5	29300	42518.3	44009.9	35953.4	42583.3	35481.3	41536	2913.47	4644.13	3475.88	2943.22	3684.81	2730.82	1982.81	2635.05	2201.83	2163.51	2254.53	2023.89
MW0124915	2207.8	2415.59	2410.7	2616.83	2581.7	2447.3	1587.88	1518.89	1444.32	1419.9	1485.43	1605.91	69.4982	69.513	3.58519	428.698	99.7485	47.2349	246.582	118.113	207.464	139.294	130.86	144.205
MW0124785	6970.81	7707.05	8340.19	9622.79	9375.88	9067.36	9969.31	9134.04	10311.9	9845.01	13060.1	11753.1	3700.32	4943.59	4510.46	4018.98	4446.9	4560.7	4326.7	4564.57	4965.6	4744.02	4620.83	4585.39
MW0124668	2473.41	2745.97	2552.82	2470.77	2524.27	2819.07	2924.9	2915.91	2390.64	2648.27	2697.73	3026.29	3460.54	4949.17	4993.23	3313.88	2989.43	3122	3141.69	2599.76	3133.11	3265.6	2930.16	2950.13
MW0124546	6125.81	5842.08	7109.7	9067.6	9816.01	9246.96	9758.46	11368.1	12557.3	13150.2	12764.7	14233.1	17212.7	15898.4	13638.4	13908.5	14407.7	13321.9	12851.6	11868.4	12319.2	11168	11243.5	11543.2
MW0124538	2119.53	2216.97	1299.86	1283.5	2747.69	1237.46	1174.53	1055.99	1577.24	1750.32	736.798	2008.03	3415.91	2770.7	2179.28	1543.49	3165.86	2692.16	4522.82	5514.24	4707.73	3991.12	7349.68	7259.8
MW0124537	829.433	764.012	654.772	791.576	884.888	920.388	1625.39	1381.92	1336.72	1246.03	1338.83	1486.14	5.93854	6.3415	10.7626	8.23256	101.685	0.953857	5.08243	8.30781	13.3628	11.6001	9.87705	72.785
MW0124469	3294.09	3214.47	3205.71	3083.5	3347.22	3261.72	7683.57	4607.61	4403.01	5532.37	4511.76	5442.16	9845.76	10919.6	8457.9	4107.92	6856.1	8925.12	13133.2	12079.5	9152.64	11391.9	9506.64	9460.79
MW0124421	47743.6	51276.4	50214.4	49310.9	50321.8	48048.4	46327.6	46894.4	43754.4	45928	41343.6	45065.4	47454.4	51571.6	52142.6	49287.6	46105.8	50687.1	51154.4	49316.3	50428.2	48425.2	49628.3	48693.2
MW0124417	32782.5	36597.8	35436.7	35822.3	35597.5	35525.6	35698.6	34704.6	34605.5	34758.9	31686.8	35051.6	34147.5	33986.8	34753.2	32800.2	32234	35591.7	32536.1	32826	32860.9	33482.7	33672.3	33640.1
MW0124312	49.0422	67.2037	104.245	105.596	98.8952	106.515	97.9138	147.072	42.3412	141.024	128.454	169.087	54.8897	63.7465	30.1126	68.0362	71.963	71.7496	1.57925	19.3139	39.2626	21.5547	21.847	1.40852
MW0124300	4265.67	4236.07	4147.18	4553.47	4815.21	4828.02	4662.22	4968.52	6397.38	5704.92	5451.74	5726.83	3426.11	4393.26	4258.97	4368.32	4678.72	4180.77	2242.88	2565.28	2823.13	2950.69	2034.4	1971.14
MW0124256	586.634	288.994	408.679	608.924	752.207	960.927	25.2384	42.0732	89.0764	67.6701	51.8388	53.1994	419.444	346.994	750.481	638.111	6980.97	307.037	4212.58	11787.7	6242.13	13217.4	6869.16	6600.87
MW0124179	4567.27	4049.52	4648.79	4618.69	4486.13	4372.64	2962.24	2501.49	2259.12	2752.86	2996.68	2531.43	2885	4446.85	3593.91	4989.02	4063.42	3262.79	279.623	401.687	860.501	448.361	334.068	176.101
MW0124110	24284.4	28099.1	27464.4	24563.7	26035	24739.9	23854.6	22385.2	24067.2	23820.7	24326.2	23556	23647.9	21834.4	21567.6	21767.9	21193.1	21760.7	19354.5	19311.8	18333.8	17822.3	17490.4	18037.3
MW0124100	4088.33	4713.74	4031.13	3814.69	3983.57	3886.71	5007.98	4346.75	4658.32	4376.09	4714.05	4487.25	1800.47	2073.12	1786.94	1380.31	1827.79	1567.11	671.415	793.067	353.085	539.306	700.378	580.741
MW0124099	4901.29	5346.62	5096.38	5043.77	4767.33	4687.61	4928.81	4557.25	4508.69	3953.23	4555.18	4299.85	5011.59	5113.01	4909.82	4657.86	5683.33	4846.48	6113.98	4593.05	4940.85	4618.93	5110.13	4752.98
MW0123772	2262.37	2366.76	2416.8	2732.2	2735.54	2599.26	1970.92	2202.57	1830.83	2568.53	2594.97	2458.52	1067.48	484.228	631.185	845.818	758.553	493.096	1203.13	996.521	757.003	960.364	522.87	572.104
MW0123544	20440.4	21797.4	22582.9	21972.7	22622.2	23021.2	20466.7	18385.3	18630.7	17250.3	17511.4	19953.3	13923.8	14805.8	12752.9	12364.2	13447.9	13062.9	37049.6	40581.2	42703.3	39297.1	43902.6	44718.5
MW0123420	2099.1	2305.66	2010.45	2447.74	2164.52	2096.58	1274.52	1385.57	1206.85	973.322	1403.45	1231.78	2079.13	2113.98	1630.37	2600.28	1836.19	1489.11	3957.61	4813.11	4003.99	4724.1	4162.76	4747.75
MW0123419	283.298	619.043	570.226	227.182	412.785	516.519	564.188	1277.49	724.107	918.07	638.502	1107.43	13081.1	15966.4	15265.7	17436.8	15262.6	16787.1	3905.82	4713.39	5259.09	5208.43	4941.71	4421.41
MW0123414	2072.47	2073.2	1402.98	1646.17	1039.41	1115.25	911.349	979.512	1078.38	904.444	779.875	985.592	2735.46	3816.47	3105.99	3022.4	2470.43	2793.79	4698.13	5454.83	4486.48	3209.05	4125.95	4070.1
MW0123279	637.568	675.11	423.598	516.515	807.465	891.156	881.548	650.277	747.643	1168.73	611.101	1031.74	170.039	3941.84	3624.46	3591.07	3875.27	3088.84	4164.74	3917.11	3973.79	3321.38	4120.16	3954.36
MW0123259	477.27	506.099	662.054	810.769	980.407	878.702	2461.89	2232.09	2504.46	2139.62	2113.02	2129.55	1089.77	423.988	588.06	32.155	617.637	364.867	1367.22	1247.35	792.926	1370.68	1418.98	1300.23
MW0123235	973.922	1149.33	1236.75	1020.57	1164.97	1474.27	966.522	800.319	1167.69	866.177	1216.93	904.768	1270.45	1706.39	1041.11	1725.88	1457.75	1320.95	3737.91	3419.39	3172.27	3202.67	2922.9	3818.51
MW0123155	1405.69	888.304	1496.27	1605.31	1683.69	1490.39	144.812	95.9746	225.868	162.949	129.588	126.945	1499.38	1777.86	1763.35	2637.07	9417.07	1116.97	11600.3	25694.2	10741	30262	14749.7	14072.7
MW0123124	36456.4	32349.1	21843.6	28400.5	29723.8	21658.4	24545.7	20168.6	29605.5	27057.2	34608.4	31293.2	29456.8	28360.4	24407.2	23834.3	25234	26814.1	18875.7	15118.2	13597.3	13656.3	10550.7	17945.1
MW0122971	1849.57	1910.11	2052.5	2067.52	2514.4	2549.11	2533.35	2783.29	2671.12	3079.67	2505.16	3114.58	1981.6	3135.58	2215.89	2466.17	2655.38	2414.13	1076.37	1193.66	1109.69	1204.76	1080.58	583.744
MW0122954	6744.33	7725.51	8111.02	8357.95	8278.74	8836.67	7658.25	13148.3	11224.8	10759.6	12212.2	14881.5	10326.9	11592.6	9372.14	8673.34	7579.87	9978.47	4514.52	7015.52	10622.9	4465.47	3963.61	4224.61
MW0122950	3698.91	5557.8	6014.08	6264.53	6635.22	6999.08	7134.27	7101.91	6369.25	6729.27	6075.22	6464.44	8176.43	9551.34	10252.7	9729.32	9598.88	9844.9	7817.62	8257.42	8997.68	8960.51	8652.22	8831.97
MW0122812	14763.4	15621.2	18252.9	18324.6	19771.7	19463.7	9999.26	9744.63	9188.75	9892.11	9459.17	10325.6	6389.97	11633.9	9076.56	11836.6	9777.84	7678.12	658.852	557.721	484.697	749.075	408.889	362.56
MW0122765	4296.66	3883.04	4603.08	4344.8	3316.03	4730.65	4970.93	5100.8	5064.23	4770.56	4053.58	4830.04	513.586	562.455	311.783	311.879	375.751	536.089	377.417	580.778	1028	1269.48	1006.56	1291.17
MW0122682	1338.48	1539.17	1482.69	1575.72	1522.67	1574.96	1255.67	1214.65	1339.54	1319.15	1154.23	1246.23	167.274	215.003	221.849	192.946	217.863	151.651	128.147	166.538	39.3229	129.841	223.218	148.522
MW0122647	3652.05	3994.54	3797.62	3898.82	3679.34	3475.01	3729.31	3341.3	3538.96	3723.48	3361.32	3508.75	3845.26	4140.63	3567.97	3474.44	3404.22	3428.1	3536.32	3273.21	3286.25	3167.32	3245.28	3485.72
MW0122222	438.598	371.064	289.296	314.669	210.457	255.424	2331.37	2018.86	1699.52	2163.8	1646.81	1920.33	156.82	144.782	168.319	5.52907	103.4	98.6823	99.1684	87.4379	62.8442	86.6967	47.821	50.3044
MW0121842	1528.4	2067.88	2071.1	1510.05	2031.02	2070.77	1402.24	1232.94	1874.77	1498.54	1599.8	1556.99	504.952	690.135	378.693	25.3884	1000.84	770.663	521.884	543.539	399.663	627.294	517.739	400.925
MW0121693	1009.06	890.197	549.082	565.801	1151.24	1638.55	3792.16	3723.37	1322.02	537.06	699.792	1303.57	20445.1	17351	36854.5	33535.8	20472.2	21917.2	23488.1	22664	23962	26854.3	22087	25325.4
MW0121543	4663.28	4540.93	4705.32	4769.34	4725.54	4834.81	5276.43	5487.3	4900.21	5451.02	5029.66	5516.68	2061.88	2333.42	2142.88	2293.77	2396.62	1907.7	1387.15	1525.45	1506.47	1389.96	1351.1	1349.51
MW0121074	2016.13	1980.13	1920.01	1904.86	1759.65	2006.07	1636.88	1759.77	1539.19	1789.26	1729.53	1746.25	889.975	1141.36	711.368	711.249	1186.31	968.305	469.89	549.211	344.827	589.969	90.0237	532.291
MW0120648	21899.3	20700.1	24037.1	11563.3	10968.2	12759.4	47995.5	41426.9	28236.2	31402.5	12788.4	27075	4204.38	7292.28	5420.12	6337.83	4573.67	4879.79	6968.27	6108.22	5568.04	10807.7	7176.45	6548.33
MW0120159	7420.13	8120.53	7806.51	7988.39	8455.05	8394.01	5441	5547.52	5244.95	5302.73	5221.26	6277.37	516.967	1499.65	1521.4	333.578	1350.53	466.634	179.891	306.422	110.669	132.168	445.339	106.509
MW0120009	2921.04	2603.59	3036.48	3193.03	3013.35	3011.25	2989.87	2713.18	2824.53	3072.44	3490.26	2947.01	3355.56	3671.84	3696.85	3714.83	3460.03	3424.37	4366.18	3940.38	4294.96	4146.58	4125.81	4361.58
MW0119773	3090.71	3181.29	3464.88	3420.34	3424.2	3079.97	2547.74	2586.06	2269.69	2492.15	2241.83	2057.65	4756.17	4364.24	4104.86	2851.63	4459.57	4237.03	4054.63	4490.71	4424.52	4331.62	5335.67	5112.94
MW0119095	531.833	249.113	262.304	555.138	863.511	525.668	95.4393	52.8974	47.3788	114.255	61.3665	91.2797	180.908	251.626	380.572	370.621	7791.84	640.61	5194.2	16536.2	6301.72	14632.5	7170.56	7428.93
MW0118846	2341.2	2188.67	2209.16	2221.91	2589.32	2433.81	2315.79	2229.65	2102.59	2027.21	2366.17	2421.86	692.199	1005.22	743.994	181.624	429.541	658.673	393.466	241.167	322.19	391.838	260.427	377.1
MW0118724	33423.4	35757.9	35492.8	37352.7	40007.1	40172.5	34495.4	27425	31215.3	29688.5	26009.5	34070.7	36161.9	33821.6	39934.6	39252.2	36680.1	27918.7	29142.1	27504.7	25974.4	27638.4	26242.9	25851.5
MW0118596	4164.37	5043.53	4140.84	4143.05	4349.93	4188.51	1383.73	2296.82	2070.29	1892.37	1907.24	2139.33	1705.64	1922.87	1834.07	23.3247	1933.39	1420.58	657.358	1236	814.785	1028.9	882.805	975.709
MW0117615	230.655	207.671	141.005	280.114	272.797	216.84	113.474	102.324	48.2297	52.249	41.0847	102.116	4381.06	6132.9	5216.03	3356.08	2217.68	2533.71	3320.37	2445.99	3154.5	2998.49	2785.21	2915.78
MW0117575	667.074	564.072	408.962	690.507	698.83	702.28	1181.31	1209.14	1067.63	1231.74	1110.71	1075.35	61.7687	6.85622	93.5172	2.42	21.9801	1.48914	13.6549	2.2337	57.3524	34.4596	49.5199	4.65356
MW0117304	16398.8	15455.4	16800.8	16611.1	16561.7	15052.1	18207	17068.8	16359.8	15628.4	15376.8	15819.2	9169.02	10624.4	9716.97	8770.21	9991.71	9923.86	7279.16	6882.24	6901.9	6792.74	6651.04	6754.22
MW0117205	64.02	165.922	58.2889	217.502	61.2249	65.6976	135.169	242.828	75.4827	47.526	34.3864	98.4068	7252.04	6871.22	5848.51	7326	5695.25	5922.02	8281.01	8387.73	8831.91	7674.42	8340.01	7996.97
MW0117082	3025.63	2945.62	2991.47	2918.29	3296.41	3147.81	2739.32	2875.1	2406.68	2710.49	2987.32	3025.13	2710.13	2194.74	2499.14	2586.46	3187.04	2117.4	1405.01	1398.74	622.297	2181.54	46.7187	1892.61
MW0116191	29501.7	31051.9	27005.1	26846.8	28203.7	28298.5	30106.3	27773.7	29285.7	27785.7	25671.5	26753.5	7069.39	8733.87	7617.73	8274.28	9249.02	6730.59	7123.79	8854.19	7264.3	7075.47	7107.61	8327.62
MW0116033	5510.09	6158.13	5870.39	6634.53	6582.47	6626.73	11306.6	9295.99	11421.9	9634.83	7778.18	10660.9	3179.62	3553	4905.24	3603.76	3690.56	3420.99	1862.23	1378.43	2841.95	646.483	670.393	609.559
MW0115431	959.338	1769.61	1410.53	2220.94	2302.36	2166.8	1221.35	676.122	1116.44	751.394	938.578	1208.58	2855.31	4075.41	3403.31	4038.87	3417.18	3539.35	8539.33	7728.68	7554.68	7162.96	7674.14	8137.44
MW0115409	1005.13	512.596	658.963	798.611	509.08	797.166	640.974	315.017	513.431	582.161	432.984	592.606	591.545	1180.65	770.877	764.939	1225.18	1294.15	3394.91	1608.79	1908.89	1749.09	2960.41	3128.5
MW0115332	1456.61	1741.99	1899.43	1655.51	1832.24	2265.62	1359.57	1295.9	1677.47	1565.58	1465.61	1610.22	5.66224	473.553	343.7	46.6301	440.522	500.355	185.982	211.579	27.0842	212	85.6883	157.221
MW0115306	559.072	690.564	698.123	836.091	833.046	808.162	891.329	784.343	830.404	797.823	786.864	991.19	4.73011	14.9022	1.5073	9.52898	26.0765	4.62554	3.97158	2.50406	2.70501	45.5834	43.889	4.38211
MW0115305	3411.1	1810.75	2386.93	2657.09	2796.81	1935.72	6827.79	7352.22	6447.6	6344.25	6773.51	5430.8	578.039	706.853	494.026	182.612	691.237	587.101	280.976	361.562	314.866	366.461	237.207	326.951
MW0115265	281.796	162.85	214.645	386.949	436.943	184.423	863.484	1010.72	637.289	709.303	855.002	740.683	192.398	308.953	8.95438	67.6613	302.74	53.9218	85.5387	73.7558	109.95	89.3504	54.4606	186.788
MW0115262	8899.73	8456.38	7702.37	8467.3	8276.84	8491.61	8388.77	8902.24	7123	8192.44	7489.88	8375.62	15472.6	19763.2	19182.4	20917.5	17386.3	14955.9	63086.2	63511.5	60972.1	60987	61994.7	63322.1
MW0115251	1272.62	1689.95	2047.48	1712.45	1367.05	1714.81	1247.49	2027.72	1771.09	1555.55	1287.09	1219.98	1916.17	1911.31	2601.37	2416.57	2372.17	2584.87	3013.46	3295.41	2965.18	2853.26	3130.32	3035.35
MW0115209	75041.6	81850.9	84259.5	87345.6	89732.3	87792.4	71547.7	70066	68100.1	66368.4	60184.7	68806.5	10846.1	17561.2	12913.6	11296.5	14468.1	11258.6	6513.94	8136.56	10194.8	8920.22	7556.3	7785.21
MW0115177	43.0395	15.2672	62.9232	191.52	49.4766	81.1209	204.756	82.6731	103.013	523.685	143.81	35.6137	3541.49	3582.39	3759.13	4505.59	3607.59	4085.33	6390.25	6238.61	6247.34	5441.17	6723.43	6698.11
MW0115121	3059.27	3192.2	3413.97	3660.8	3540.58	3268.31	3046.47	3019.99	2957.8	3261.42	2571.91	2931.5	909.568	1695.52	1677.92	2087.15	1256.12	490.874	459.055	233.875	470.402	387.329	240.759	60.161
MW0115118	6078.67	9829.6	11412.9	11366.5	11893.4	10505.8	3059.58	3757.76	3783.01	4609.36	9396.71	7580.79	1729.68	1768.46	1790.59	1380.86	1762.2	1815.35	2952.74	3791.66	3669.95	3213.99	2880.28	3422.42
MW0115062	811.187	927.241	1024.21	1358.37	1043.06	592.681	798.845	816.682	1133	771.841	1162.73	1123.28	846.809	1708.8	1080.82	1514.98	1446.1	1317.33	3377.06	3051.85	3057.63	3083.92	3058.22	2890.3
MW0115021	27054	26320.5	27963	26384.5	26083.7	25813.5	28536.1	27175.4	26284	29395	28265.2	26874.2	16180.6	13840.1	16471.2	14376.8	17047.7	18767.3	7093.31	8758.25	9472.93	9800.82	7934.72	8465.37
MW0115000	1508.91	1547.78	1569.92	1699.47	1603.69	1565.37	1759.86	2003.32	1659.02	1736.24	1609.4	1773.04	634.974	786.02	599.717	22.2622	744.203	453.23	431.585	529.112	79.8185	339.352	398.721	253.205
MW0114976	33729.9	46743.2	45025.6	35339.9	33861.7	33950.9	27907.2	41248	40241.1	27944.6	32451.3	42103.1	43548.9	33348.3	44313.3	46711.7	37358.7	45139.5	34476.1	21410.6	31603.2	24105.7	34739	31312
MW0114852	41.0355	80.8756	224.226	686.478	360.41	233.84	27.305	2.90231	22.5509	42.1379	36.4843	12.8428	100.159	231.961	136.457	417.336	4701.35	234.327	1984.23	4372.9	2495.57	5980.56	2425.56	2131.57
MW0114809	2069.03	2040.61	1381.56	1833.35	1937.38	1746.37	1678.74	1363.44	1540.3	1548.14	1277.46	1410.46	3905.68	5294.74	3925.18	4421.74	3841.03	5160.49	1093.48	1904.57	2388.14	1260.44	1628.91	1944.58
MW0114742	1346.68	1418.32	1137.1	1103.68	1536.07	1933.17	4551.21	4819.16	3474.06	3724.75	3303	3837.39	276.502	2012.46	1781.94	2148.77	1599.06	1673.58	949.209	1143.31	1035.2	1050.74	1154.9	1050.17
MW0114591	1.26456e+06	1.4043e+06	960260	947707	1.10803e+06	1.04272e+06	1.24081e+06	900587	1.07234e+06	808208	861939	991625	1.4686e+06	1.22641e+06	1.34592e+06	1.1596e+06	1.19126e+06	1.21299e+06	1.56544e+06	1.44542e+06	1.42269e+06	1.51984e+06	1.43016e+06	1.6136e+06
MW0114557	1690.33	2110.29	2502.95	2639.04	2702.42	2781.72	2528.23	2857.57	2899.83	2990.75	3731.24	3525.12	14632.4	12334.1	11451	22771.2	13239.1	18454.8	16539.6	24306.4	22855.6	31942	21238.7	22663.9
MW0114536	1275.95	1290.93	1334.6	1368.43	1504.19	1432.77	816.077	842.48	882.49	1006.08	806.684	483.385	197.325	410.859	229.296	12.708	172.608	188.108	169.367	34.0725	75.7695	210.087	34.6248	143.84
MW0114511	16964.9	15956.1	17015.8	19069.9	17131.3	14375.8	16158.6	14633.1	18238.5	15982	12904	16728.8	18483	20155	18845.4	17178.2	20270	17256.3	11209.5	10418	9461.04	10035.1	9761.27	10275
MW0114405	40953.8	42095.2	42055.4	43046.5	43168.4	41910.2	40983	41219.1	37917.5	39359.3	40209.6	39767.7	45350.7	44330.6	46585.1	47743.3	43771.4	46284.4	45206.8	47193.8	45995.9	44401.6	44126.3	46023
MW0114356	100362	100451	103740	106621	105606	109613	90318.9	101479	79054.2	88213	84881.9	93043.9	104515	123269	126127	124109	134257	114322	118382	130496	184303	136420	136437	139806
MW0114309	84339.9	76663.1	75748.2	71629.4	66898.9	67819	73372.4	74707.3	62796.4	77650	66265.7	78869.6	53740.5	62342.5	60124.3	67299.7	65373.2	57381.1	73978.3	78446.4	77090	80320.8	84787.1	88080
MW0114308	3786.9	2983.26	3473.92	3881.6	3834.2	3396.3	3913.45	4704.72	5153.22	4464.01	4494.43	4538.84	879.696	2579.24	1351.31	60.8945	1782.59	743.788	275.399	322.177	527.05	250.141	22.2823	35.0467
MW0114220	12179	15184.9	11323.6	13405.3	14259.6	11230.6	8398.14	6228.81	6371.4	7135.08	7482.5	6347.11	8110.45	11923.1	9230.78	6288.95	7400.77	6478.77	2521.48	2750.71	2744.14	2560.81	2362.7	2457.44
MW0114155	44511	44709.1	44272.9	43365.9	44028.5	45139	31973	32618.1	30852.2	35255.8	35192.6	35594.2	95120	82940.9	93076.1	90842.5	86348.6	87061.3	100368	102827	102052	97375.6	99492	96665.3
MW0114050	96.8685	303.634	280.085	292.015	79.1608	324.662	940.734	798.497	574.774	239.737	616.522	532.868	1040.75	596.912	1035.57	567.158	509.306	895.526	551.695	1238.1	485.418	1256.91	1237.43	1342.5
MW0113978	5010.48	2679.01	3800.37	4540.15	4488.57	3935.9	12442.1	14355.7	8544.13	10745.1	11588.5	9050.73	2287.51	3110.66	2145.94	1683.08	2227.92	2182.25	1284.37	1544.61	1348.51	1331.07	1227.43	1143.07
MW0113916	1881.1	2049.22	2000.92	2491.5	2476.34	2535.9	2284.31	2153.08	1756.02	1989.36	1660.37	2284.97	674.474	898.675	703.053	797.98	761.4	519.042	181.484	291.054	737.035	343.618	200.832	189.209
MW0113896	32069.5	34830.8	35478.1	36214.5	37003.3	37149.7	25127.4	26095.1	26583.5	23647.2	22258	25403.9	10583.5	12760.8	10600.5	10310.3	13940.9	11228.6	17280.6	18842.4	17724.3	16773.6	19870.5	19423.8
MW0113262	3477.25	3472.79	3364.5	3427.1	3648.58	3705.75	3375.39	3124.37	2433.43	2935.05	2913.46	3165.49	1754.54	2557.8	2283.9	2398.91	2028.83	1701.41	1313.36	1132.09	1534.47	1481.93	1129.39	1417.79
MW0112915	798.273	1329.95	1098.99	1036.15	1237.69	1732.38	831.623	456.51	748.272	1613.48	605.362	1370.87	8786.71	10400	11023.6	5059.28	9666.66	11024	2932.84	3690.3	3789.45	4383.84	3682.76	3906.17
MW0112757	1924.01	1963.54	1734.01	1985.52	2039.56	2094.12	1946.1	2255.51	1789.54	1929.48	878.719	2119.55	1263.61	1606	1248.17	1184.77	2228.03	1599.16	932.76	611.823	1234.16	1067.05	699.612	971.346
MW0112185	8467.5	11435.6	10345.6	11056.7	11007.9	10222.4	3905.46	3809.94	4129.13	5052.76	3355.43	4718.85	7351.35	9979.33	6201.28	6716.82	6825.24	6816.22	3477.87	4068.09	3674.83	4772.29	4138.69	4087.88
MW0111943	2601.47	3749.71	2060.4	2549.85	2974.89	3865.61	3610.56	4443.68	1623.64	4038.26	3758.34	3390.94	3118.77	3131.2	2960.76	2310.7	3081.68	1909.19	294.109	465.685	319.588	978.774	570.514	798.678
MW0111559	897.243	810.312	1013.6	635.612	658.732	1050.29	2611.82	2424.06	2487.05	2518.37	2450.05	2578.49	885.738	716.344	424.98	22.2534	610.193	536.233	1705.09	1550.53	447.421	1667.11	1582.73	1077.41
MW0111275	1574.69	1712.34	1702.33	1763.8	1909.69	1801.51	2774.56	2736.93	2481.79	2697.02	2468.65	2699.98	409.55	627.371	583.947	2.18026	1040.08	837.134	262.359	203.673	364.106	111.648	182.437	81.3959
MW0111208	1252.38	1357.65	1375.29	1416	1545.21	1618.96	1873.58	1983.79	1736.31	1918.72	1823.25	1792.15	223.524	553.781	472.096	11.914	325.741	268.201	163.751	215.265	160.909	51.0929	195.763	21.6514
MW0111058	747.956	728.903	579.482	820.036	739.359	457.903	58.0146	555.469	16.3009	88.37	95.985	19.6084	280.086	211.729	518.091	601.513	9182.67	559.024	4428.53	28672.8	4351.41	13618.9	3743.15	4516.26
MW0111038	2511.89	1657.6	1936.13	2069.21	2204.35	1636.6	7517.82	5140.36	4268.31	4320.29	4450.11	3710.14	1909.86	1573.85	1288.35	1005.89	1749.85	1259.35	817.658	929.66	830.308	914.964	888.107	612.026
MW0110949	11167.1	189.323	80.5646	114.297	11964.7	9930.76	108.234	95.9929	17.3948	7334.07	33.823	93.4594	110092	49067.9	59137.2	52512.2	41541	45492.1	40349.5	51505.3	43800.9	43802.3	52207.1	56966.7
MW0110471	1830.16	1572.98	1590.66	2057.37	1844.18	2154.7	1254.01	869.718	1749.92	1247.76	1603.57	1977.9	1459.5	1651.59	1457.95	1472.94	1559.31	1395.64	5914.53	6647.72	6263.99	7239.59	7056.89	7235.75
MW0110423	856.536	892.176	838.877	912.829	812.748	788.386	1270.77	1348.59	1185.22	1252.1	1115.99	1286.13	63.6102	175.266	96.6957	68.7932	173.58	90.6392	25.624	18.3751	17.195	4.65699	33.4348	20.419
MW0110218	3141.54	3734.55	3501.94	3186.26	3625.91	3595.75	2847.82	2897.58	2988.35	3149.61	3102.53	2854.53	1752.85	1703.92	2062.71	2342.11	2174.19	2100.67	126.745	414.137	210.609	108.623	275.085	341.577
MW0110179	35104.8	33329.7	32216.4	31183.9	33118.4	31165	26518	23515.2	25349	24453.6	32309.1	32117.9	43126.5	49060.5	40614.8	44608.9	46607.7	35306.9	93091.6	101956	86083	103646	109127	100315
MW0110177	13157	15545.2	16375.3	19573.3	20717.9	20195.4	24553.2	24064.5	21996.5	27248.7	24165.8	29200	13638.8	18106.6	17041.8	17934.6	14745.8	12866.7	4143.04	4895.69	5439.05	4511.15	3853.76	3916.85
MW0110149	1817.87	1415.29	1913.23	1375.1	2130.51	1978.91	1507.04	648.667	1058.93	1271.58	2098	430.449	990.272	1826.04	750.886	1023.28	955.937	1088.17	2255.22	3245.13	3025.64	2945.17	1972.55	3623.68
MW0110092	743.933	985.929	1040.51	814.798	1040.96	466.861	978.086	720.108	906.619	656.48	390.511	879.932	4838.49	4878.44	4349.7	4557.23	5110.87	5429.89	2160.47	2170	2626.97	2082.35	3115.57	2891.61
MW0109984	1343.61	1811.57	1655.12	1800.14	1676.64	1691.44	1389.97	1561.85	1230.36	1417.68	1236.65	1223.18	1434.56	1776.6	2174.68	1940.19	1914.16	1822.07	657.011	844.818	646.916	949.742	772.401	508.251
MW0109797	8965.1	12095	11567.4	13574.7	14148.3	14211.9	12265.7	13140.5	14489.4	13963.6	20105.2	18042.5	11662	14627.3	12570.4	13185.5	12541.8	12358	27000.9	26478.8	28129.5	27350.4	29484.3	27379.5
MW0109791	92899.4	94703.1	89484.9	93853.3	95696.4	93689.6	90815.4	100497	95571.8	106359	109291	103982	276027	223907	248635	255989	237854	251616	263164	258637	255970	261712	258335	260074
MW0109669	6407.15	5712.25	5579.93	4945.86	6672.15	5674.74	6106.37	6328.86	6038.42	6176.82	6471.17	6307.84	3669.83	3413.44	3616.55	3407.52	3539.87	3493.39	2908.32	3268.95	2791.33	2872.08	3302.7	2910.19
MW0109601	1613.97	1822.46	1808.61	1912.99	1659.75	2236.15	1762.17	1869.41	1554.93	2091.45	2081.91	1896.24	631.915	1242.59	936.676	631.509	988.754	518.693	526.979	475.325	33.5225	610.404	238.726	580.577
MW0109524	534.918	728.515	350.372	752.156	571.079	513.577	1050.16	854.769	875.856	932.083	683.411	898.823	7990.86	9592.67	9301.05	10945.9	7623.92	8941.02	3478.29	4215.24	3866.41	3833.07	4068.69	3638.73
MW0109443	944.217	1768.95	1998.89	1444.19	1793.42	1462.53	962.9	603.51	659.18	1201.18	1018.4	1056.33	1859.63	1756.15	2026.68	1432.5	1305.26	1374.31	2294.85	2677.29	2472.25	2552.53	2573.22	2550.82
MW0109294	3495.47	3269.63	3811.77	3827.27	4576.62	3608.93	3294.2	3026.57	2944.43	3015.8	3313.52	3860.51	3784.95	5248.31	4338.38	4840.97	4547.36	3636.73	12151.4	14555.1	16312.1	15754.4	14570.4	14406.6
MW0109042	935.994	1079.4	1443.75	1366.05	1232.46	1458.08	1978.61	1438.06	1321.85	1460.34	1042.8	1330.93	463.065	454.992	165.12	12.2708	547.757	318.02	3243.59	3159.64	3367.27	2842.56	3210.45	3145.08
MW0109035	1374.06	2078.87	1600.54	2012.42	1921.3	2029.5	2109.47	2134.01	1075.71	1936.62	1627.46	1677.51	1839.94	1216.68	1398.31	1180.54	950.657	1348.8	642.833	1465.45	722.935	821.857	1175.26	1156.05
MW0108905	529.955	91.45	227.073	194.75	396.632	259.973	136.928	281.901	202.804	152.074	15.8746	298.261	3928.48	3422.98	3977.88	3865.52	3096.49	4390.92	5248.26	5292.15	5402.33	4352.69	4725.83	4387.55
MW0108877	3606.4	4252.34	3867.29	4196.02	4945.2	4526.83	5921.07	5875.95	5946.16	5857.35	4743.74	5673.3	5384.13	7170.35	6047.84	7249.22	6368.9	4804.36	2777.83	2706	2867.54	3084.09	2795.24	1626.37
MW0108873	8230.39	8246.97	8155.85	8404.18	8126.07	7908.84	6682.18	6178.2	5165.51	6319.54	5470.49	5694.72	7535.66	7714.36	6812.45	7286.12	7324.45	7723.31	6717.82	7574.2	8168.23	6663.2	7094.45	7083.31
MW0108810	6295.83	6239.38	6538.42	10423.2	6813.82	8252.67	5221.36	5451.22	4971.43	5267.59	8705.14	5216.42	2852.59	5680.45	3259.3	3065.9	4320.74	2855.11	1107.89	1762.8	1115.57	2269.42	1600.01	1617.06
MW0108781	9399.83	10332.5	9726.15	10559.9	9831.2	10043.7	9834.09	9620.06	8989.39	9884.47	8994.46	9903.62	5436.91	5693.55	5497.32	6234.1	5426.5	5081.58	3981.99	3625.66	4140.49	3706.85	4060.56	3955.64
MW0108750	5972.87	5228.14	4826.8	4720.39	5544.48	4489.8	3792.97	3453.47	4293.41	3013.53	2469.6	3315.61	2219.69	2126.84	2158.18	1997.02	2171.08	1714.64	2429.48	2334.23	2128.26	2003.33	2370.14	2318.42
MW0108724	4768.8	5200.1	5545.38	6226.4	6761.44	6437.29	12864.2	13400.5	13972.6	13742.7	12270.7	13740.5	771.804	1608.25	840.533	801.219	1420.08	307.391	6426.67	8019.4	6657.73	7142.17	6937.39	7875.28
MW0108634	19320.2	22778.2	22774.8	26079.6	27165.9	25149	16950	17930.3	16333.9	17837.6	18913.2	20765.7	16379.7	18331.8	16753.8	16709.5	17560.4	17360.8	19460.1	20845	24729.6	23718.3	20265.1	20240.9
MW0108434	519.29	525.314	552.639	582.406	615.36	609.415	1195.22	1123.89	1098.84	1115.16	1031.75	1180.37	12.4598	48.6804	6.56395	1.72409	14.1074	3.54962	14.3804	20.6865	16.6131	12.5601	12.877	40.5782
MW0108218	2943.9	3404.47	2489.91	2351.74	2499.32	49.4947	2266.29	3212.06	2415.53	2877.93	1980.9	2285.23	10024.4	8022.94	7494.99	9207.3	5161.13	5291.12	11618.3	11114.5	11491.2	9659.81	10514.1	10437.3
MW0108132	125.907	90.4212	150.878	243.298	373.112	485.477	22.0797	31.4614	22.3224	24.6032	52.4307	57.3025	460.617	425.5	338.032	12.617	14048	452.71	465.778	698.243	566.058	1110.99	606.248	701.372
MW0108118	73044	79594.5	78762.7	79252.6	78812.9	78261.3	53235.5	53557.1	46382.7	48825.7	39286.5	44364.8	28563.3	30464.4	28752.6	29174	30478.6	28139.6	16994.4	17695.7	20770	20575.5	17052.8	16481.1
MW0107960	7928.19	7787.12	7428.41	6729.74	7366.17	7015.41	6260.86	6464.65	6077.25	6242.27	6680.22	6247.41	3654.37	4210.56	4216.39	3558.02	4368.49	3730.53	2333.12	2241.55	2111.85	2228.73	2204.2	2261.31
MW0107948	11560.9	10926.2	10072.5	13389.9	12094.2	11584.8	11541.3	13567.4	10065.4	11613.7	10491.7	11952.1	4344.66	6273.58	5209.64	3494.27	5442.26	4229.43	2983.28	2979.22	3334.37	3354.4	2896.23	2982.1
MW0107875	4155.8	4372.53	4200.35	4494.95	4592.39	4391.24	4086.25	3849.63	3472.34	3956.51	3331.81	3821.3	3371.77	3358.13	3365.38	3473.77	3487.65	3563.09	2767.46	2925.43	2971.67	2862.41	2984.9	2873.03
MW0107787	2198.07	1855.71	1869.06	2014.12	2270.19	1528.46	3701.3	1808.33	3590.89	2010.28	3710.27	3875.75	1161.72	1465.89	1510.83	1268.23	1309.61	996.85	2470.84	3222.36	2700.25	3092.84	1614.54	2946.18
MW0107785	2509.26	2470.66	2556.87	2664.15	2548.85	3013.2	1095.54	1692.18	857.848	912.274	1835.26	1840.87	271.028	498.547	444.312	14.9102	471.729	617.93	132.524	148.547	130.976	115.57	42.4998	110.866
MW0107551	674.005	895.74	210.097	287.702	1069.45	397.234	626.615	1329.1	532.63	550.673	622.791	1086.06	28134.9	26899.6	31276.9	32647	28001.3	26563.3	34033.3	35211.9	39281.7	37013.6	35041.8	33810.1
MW0107376	32105.9	36829.9	37534.1	39358.2	39484.1	37419.1	14270.5	14411.7	13479	14991.9	12498.6	15222.7	38660.1	48234.3	38273	35630	38494.1	32329.2	13285.1	16045.5	17846.3	20042.8	15065.4	15088.3
MW0107136	7924.8	8260.67	8436.2	8368.16	8401.5	8769.33	4078.36	4005.91	4065.26	4266.49	3860.46	4037.71	2951.75	3805.22	3344.81	3561.26	3222.26	2886.76	1684.8	1634.48	1931.07	1636.68	1637	1641.58
MW0107004	105.854	339.379	264.905	321.174	261.936	230.932	324.964	237.186	210.229	150.401	179.138	92.0448	55.8795	331.611	518.866	411.298	681.557	466.516	1580.18	1297.75	1615.23	1998.34	2031.6	2140.49
MW0106988	35963.2	34846.5	35386.2	33692.5	33719.9	35321.1	36611.1	45477.1	47852.1	48004.8	55846.4	49149.3	49435.3	43090	45799.3	47060.2	49290.1	46788.2	31055.9	30353.9	27899.3	28170.2	30811.7	30701.3
MW0106904	2371.79	2719.08	2472.1	2451.92	2343.35	2086.97	2166.17	1859.67	1995.25	2206.41	2079.35	1516.53	603.458	870.993	412.574	561.068	340.181	571.318	64.1278	141.178	145.017	225.534	152.058	45.7217
MW0106881	2567.47	2091.65	2290.62	2417.99	1868.95	2022.97	1759.83	2056.66	1876.6	1873.59	1373.29	1734.37	1156.17	1266.59	1299.99	1316.37	1199.77	889.059	293.526	461.082	335.459	310.585	365.518	290.586
MW0106770	20845.5	20141.4	20433.5	20553.4	20384.6	20980.1	9222.1	9936.69	8234.93	9675.01	8688.65	9153.19	26619	27765.1	28790.1	31575.5	26099.7	24690.1	14262.2	14009.8	15112.4	13500.3	14329.3	14097.3
MW0106767	1350.09	1384.65	1662.95	1886.67	1968.9	1964.43	1775.23	1606.11	1948.65	2085.32	1595.31	1825.74	9.5226	51.5401	65.9927	2.03617	47.2241	24.5366	41.5444	66.4991	76.4434	119.04	59.2588	123.74
MW0106760	2419.11	2249.91	2543.65	2788.02	2734.44	3047.64	2899.92	2960.3	2786.87	3248.6	2934.07	3242.54	1031.61	451.917	428.969	26.0863	786.444	451.342	1233.02	2571.39	2544.96	3351.21	2310.23	2582.45
MW0106732	1149.94	2539.77	882.367	1521.88	593.346	563.395	465.253	765.3	654.801	927.475	590.425	546.362	1060.63	2677.83	1184.6	1880.18	1035.86	480.775	6912.02	6204.59	6151.29	9069.06	6731.94	6517.12
MW0106668	3387.33	3814.49	3428.04	3162.49	3214.13	3268.07	3347.96	3529.1	3232.54	3123.39	3328.12	2980.58	2981.55	2706.19	2748.83	2544.12	2127.61	2241.72	2882.91	2966.36	2726.87	2678.58	2572.81	2383.28
MW0106607	748.571	791.391	785.419	867.009	887.994	898.574	1725.14	1692.56	1599.54	1871.87	1614.27	1657.93	72.0461	88.5224	67.8493	274.045	27.7459	32.487	95.5567	55.3753	68.2405	60.1217	76.0873	14.739
MW0106597	333.571	165.632	433.941	258.979	303.218	411.913	367.134	241.225	776.399	35.3893	590.784	534.261	221.948	662.188	838.752	43.1896	664.927	258.8	1688.63	1904.38	504.361	2236.07	2045.28	1930.07
MW0106559	28249.7	29358.6	28171.7	34719.9	30037.7	29115.7	34691.2	27901.5	27733.7	27835.9	31005.2	28248.8	9237.09	10379.9	8876.14	10321.6	10421.8	9487.49	3161.29	3083.9	3575.64	3595.15	3515.04	3530.92
MW0106393	851.538	853.551	845.253	778.879	699.346	734.399	926.093	972.187	1119.73	1190.96	899.768	985.977	1713.45	1480.21	1418.16	2194.77	1664.88	1510.86	2176.46	2023.55	2440.98	2405.54	2051.64	2089.51
MW0106379	4591.23	4427.16	5819.52	5622.63	6043.56	5726.7	4742.05	4515.84	4769.78	3954.77	4780.42	4480.84	5012.19	4665.83	4289.38	4869.1	5698.21	5819.53	1379.21	1299.29	2099.6	1005.93	764.263	1172.06
MW0106262	650.103	678.455	331.047	767.647	587.591	439.553	193.587	489.475	362.298	232.768	506.438	518.896	9249.52	9164.51	8348.71	10275.3	6966.55	7542.84	11166.6	10690.4	11320.3	10084.9	11252.2	10932.7
MW0106190	3235.6	3541.39	3305.3	3224.24	3564.83	3637.68	1336.64	1579.52	1169.86	1534.15	1619	1462.19	615.909	542.483	480.188	34.2866	440.65	506.162	218.898	197.296	354.794	291.361	91.5648	310.734
MW0106168	27612.2	41110.4	44553.1	49557	53033.2	55901.1	37666.5	51191.9	47883.4	60914.5	63262.3	65519.1	17696.6	23145.1	20108.8	20969.2	24930.2	26632.2	8009.56	6336.58	3377.01	6313.7	6367.18	7116.21
MW0106148	2810.32	2450.34	2622.38	3113.57	3209.35	3015.64	22249.2	21565.5	20782.9	20996	20314.5	22231.8	460.423	689.199	622.87	479.809	731.742	681.146	1028.7	1329.53	895.084	877.55	1306.99	1236.9
MW0106090	684.876	555.84	550.484	354.049	496.791	469.102	216.654	290.425	195.444	369.762	320.987	206.467	6367.25	7335.73	8530.13	9786.42	6987.73	6515.86	3666.65	4024.83	3219.77	3640.66	3339.97	3156.27
MW0106009	6313.21	6426.88	6200.45	6068.91	6469.91	5902.79	5699.74	5511.45	5408.75	5625.74	5279.83	5605.72	6767.59	6417.07	6384.63	6376.69	6119.09	6499.63	6703.13	6233.5	6307.55	6638.07	6673.13	6609.82
MW0106008	524.96	454.075	471.3	596.372	557.555	596.475	1485.92	1138.2	990.405	1112.29	992.065	933.515	9.08063	8.99839	6.22003	5.18108	10.9453	5.97454	14.6432	5.17626	3.51784	2.15729	5.41507	1.51143
MW0105941	17163.9	19588.9	20365.7	20338.9	20939.2	20665.2	12239.5	15051.1	12879.6	14885.6	15355.1	15903.3	26134.1	20947.8	26987.1	25236.3	27674.1	24617.6	32419.1	35850.4	34267.5	37286.6	33749.7	35363.9
MW0105913	4132.85	4138.12	4244.09	4412.79	4438.07	4390.94	3312.73	3097.8	3056.93	3393.46	3088.26	3359.75	2376.47	2826.48	2727.11	3405.4	2745.08	2099.21	1052.24	1466.57	293.558	455.531	587.701	421.572
MW0105888	3052.65	2512.06	2982.21	2562.43	2893.77	2961.43	7739.68	8140.31	7940.22	8664.42	10016.2	9474.86	3952.16	3746.66	3878.64	3528.53	4133.97	3841.92	2169.68	2127.68	2051.21	1949.96	2424.84	2178.78
MW0105782	9.49282	28.8767	37.8385	49.9296	14.794	27.6157	274.429	231.206	221.787	85.2195	288.235	473.563	2691.43	2704.3	2227.31	3117.54	2634.5	3351.13	4191.74	4681.76	4075.59	4294.71	4971.68	4955.52
MW0105709	18427.9	17867.4	17086.5	16754.8	16326.6	16877.5	25046.8	24768.3	24147.4	24177.6	24005.9	24605.9	26325.5	27955.3	26169.9	25425.4	26275	25647.7	20521.6	21284.6	22283.8	21009.2	20914.2	20530
MW0105639	5034.8	4899.71	5124.26	5136.06	5074.22	5152.93	3648.55	1202.13	4152.55	4650.86	5206.9	4744.76	4458.65	5252.45	3763.49	4396.17	4134.33	3285.33	25852.9	30550.5	26692.9	30383.6	31587.7	31146.9
MW0105623	373.35	548.586	411.708	267.967	503.266	377.654	584.112	596.863	597.336	654.645	392.926	546.228	3157.41	2187.65	2827.83	2744.65	2818.18	1892.07	1689.17	2437.68	1597.43	1398.71	2312.91	1835.51
MW0105485	6210.08	7021.86	6883.89	7217.94	7072.78	7241.66	11852	12439.6	11680.8	12588.3	10788.4	12062	2056.56	3174.75	2362.91	1990.96	2752.29	2082.6	233.302	675.635	411.982	130.945	496.521	427.195
MW0105255	1164.58	1148.55	1464.73	1327.55	1507.2	1465.8	2502.44	3226.66	3321.98	3233.95	2363.85	2426.92	1321.39	1248.05	1354.87	464.75	1217.45	1089.54	1211	1236.56	764.075	1007.67	1244.85	1238.03
MW0105068	154.995	227.693	172.029	24.4831	100.943	46.2969	57.7394	202.471	90.3885	128.223	46.4857	75.9261	5222.46	4597.72	4696.61	4885.9	5390.07	5620.38	6007.99	5349.23	5621.33	6274.96	6615.74	6157.63
MW0105002	3495.9	3555.37	3954.47	4576.89	5295.61	5218.18	12774.2	10077.4	8442.85	9903.03	10366.6	9791.04	517.749	1483.76	1577.72	957.184	1603.34	1097.9	253.942	1558.86	1516.96	1081.81	1020.78	977.139
MW0104991	466.785	288.996	426.923	364.094	338.317	361.221	101.874	407.971	148.804	117.613	175.363	277.706	6989.68	3378.11	3560.28	3023.25	3146.13	2757.72	2595.89	3514.73	3448.16	3350.77	3547.65	3991.31
MW0104948	12605.1	10681.5	11109.1	19026.4	16697.6	13304.9	6103.23	7671.7	5562.2	6812.99	5712.76	9846.56	1021.35	6710.62	5223.7	5257.09	7327.1	4507.34	1199.99	1412.65	766.088	382.447	654.137	1226.58
MW0104938	2497.59	2237.78	2481.86	2475.41	2423.49	2303.2	2478.09	2069.15	1833.22	2641.93	2846.98	2560.78	1772.65	2446.23	1531.53	2248.36	1669.34	2078.15	3716.67	2291.31	3429.89	2803.3	2991.68	2541.19
MW0104827	1013.55	938.114	1021.79	1121.91	1144.94	1110.42	2974.58	3377.12	2736.72	3165.26	2894.02	3071.54	201.453	283.126	293.699	109.373	254.238	194.885	80.5233	50.4425	102.119	86.0807	46.793	31.8103
MW0104774	3937.07	3815.3	3812.01	4427.25	3940.78	3979.23	5054.35	5375.72	4318.67	5084.79	4387.63	8233.85	2719.8	3259.65	2748.25	2822.19	2881.29	2571.3	3623.21	4043.04	3794.39	3959.91	3800.82	3581.23
MW0104767	11808	12246	12060.6	13559.2	12445.7	12763.5	12072.7	12759.6	9231.51	11804.7	9702.5	11616.8	12680.9	13421.4	14984.1	5868.65	12560.2	10735	17061	17984.2	21223.2	23072.1	19332.3	18490
MW0104412	477.822	449.194	428.3	500.296	539.676	478.671	178.572	292.595	301.663	333.432	117.386	213.491	1851.49	2164.43	2055.24	3274.39	2029.67	1899.18	1075.23	1185.83	828.65	1089.42	683.01	1080.75
MW0103997	618.761	682.608	648.566	725.873	608.659	741.089	868.505	926.581	1105.66	905.288	909.796	901.753	145.744	326.043	362.811	17.0127	361.139	212.198	220.814	286.436	92.186	265.986	109.684	224.997
MW0103709	35452.3	36862.5	5903.76	9982.33	32556.3	29973.1	32082.8	38497.9	30069.4	30215.9	26655.4	34391.6	35333.2	67928.3	42286.4	13256.7	37900.8	28543.7	9488.09	20580.4	14435.5	5432.48	12218	12915.1
MW0103706	10758.5	11124.2	10754.5	10230.3	10918.1	11806.5	6640.45	6682.11	6533.36	7602.32	7861.44	7766.33	47788.3	37072.2	45841.5	44184.8	42008.3	42214.5	54959.1	57931.5	56496.8	54377.9	54533.2	53995.2
MW0103699	223181	232154	339999	300063	366185	261740	245138	235256	243018	298058	345396	326086	330275	318511	304206	136746	323880	330566	179229	169573	184943	183432	173041	174367
MW0103684	13998.9	11586.7	13313	14436.5	13821.4	12928.2	16427.6	17944.6	13979.7	17132.9	17146.7	16654.9	21892.8	24626.9	21744.2	26060.9	22461.8	24059	14369.2	15930.9	18796.4	16289.1	19239.9	16745.4
MW0103675	1310.19	1195.42	2114.88	1419.9	1971.06	1719.89	820.885	1529.37	2538.3	2891.91	2110.79	2718.45	5591.21	7398.58	8504.33	10454.3	8197.02	7766.35	4286.86	4975.39	6071.63	5948.65	4309.99	4309.73
MW0103663	1123.58	1079.22	1276.1	2490.81	2793.92	2325.45	1364.84	1085.02	1351.78	2129.09	1069.69	904.053	3747.24	3904.58	4111.17	3658.71	4414.06	3937.78	11355.1	10456.7	10270.7	9197.27	11389.6	11237.9
MW0103661	1838.42	2007.46	1945.61	1630.63	1994.05	1967.91	1677.59	1456.73	1413.48	1389.6	1402.03	1616.3	340.404	768.011	568.137	355.308	490.22	562.504	269.299	237.935	310.002	345.943	70.9117	230.544
MW0103632	11523.4	13024.9	13419.3	14369.1	14185.8	14930.4	16589.2	14620.4	16009.2	16969	17463.4	19394.4	9747.62	13120.5	13409.7	12647.4	15787.6	13918.9	13160.8	15894.6	18556.9	14858.3	13518.8	14740.1
MW0103600	16394.5	24684	19174	16573.4	18227.8	20131.3	1481.35	13521.9	12251.3	15455.3	10934.6	11507.2	29953	45698.6	32353.5	43645.9	32426.8	24483.2	29830.6	33323.6	33002.2	39326.1	34618.8	29713.4
MW0103593	40354.2	44308.3	48137.4	52534.6	56235.5	54090	67797.9	71594.2	57332.9	85547.8	77764.6	83912.1	43653.6	169110	169945	178489	165666	144433	182560	191925	205456	186087	192627	190371
MW0103590	14334.3	14968.6	13009.2	26020.4	27045.7	13624.8	15175	10934.3	13049.4	14539.1	6876.95	14825.6	13596.5	37250.5	27304.9	21551	25980.7	24342.9	9721.9	8254.26	6818.94	4780.8	6086.93	5868.74
MW0103589	739.98	414.279	763.944	468.988	906.52	656.457	952.468	996.581	678.746	735.359	944.183	639.806	398.965	577.502	299.433	93.5258	371.799	470.57	137.834	257.73	343.508	228.862	199.764	190.078
MW0103577	4163.64	3707.74	4468.65	4860.74	4647.21	4386.09	6268.34	6798.82	5222.67	7081.77	6273.36	7615.4	9520.18	19295	16823.5	18700.2	18974.5	14642.4	15773.2	17964.4	20057.5	14458.1	18325.1	18908.9
MW0103552	4215.77	4568.17	4519.3	5094.76	5010.4	5625.82	4466.41	4071.08	4368.24	4372.34	4349.86	4860.54	4022.45	4623.33	4000.12	4086.7	3626.44	3486.73	3287.22	4572.51	3271.18	3159.19	3233.22	3347.9
MW0103550	11185	10044.2	13500.6	14659.2	13578	11699.1	10130.2	10238.4	9970.57	12555.4	17388.4	13855.5	16550	15383.1	13980.2	17315.8	16347.2	16068.7	7882.89	7856.03	8368.03	8723.42	7554.76	7913.44
MW0103524	1297.28	801.708	1131.19	1199.99	1527.51	941.137	1896.83	2352.41	1169.56	1603.26	1966.72	1635.48	218.367	446.604	280.778	97.1352	316.134	267.08	93.1465	77.2825	37.5647	122.927	79.1304	40.9032
MW0103508	6099.88	6842.87	6629.38	6755.57	7107.04	6390.55	5222.58	5137.19	4816.76	5092.87	4520.12	5477.45	2010.74	2091.46	1525.63	1429.88	1768.23	1473.28	1717.93	1820.84	1684.9	2106.42	2020.86	2146.43
MW0103482	5348.03	6443.57	5421.14	5872.03	5154.98	5893.47	14100.4	11872.8	9843.36	11256.4	7683.26	11135.9	76.071	1972.95	1549.12	1295.75	1222.62	1274.61	1195.41	301.812	101.102	353.581	281.032	164.146
MW0103478	10761.3	11319.4	12668.9	13902.7	13304.1	14593.3	11122.4	14905	11175.8	15341.6	19148.9	17799.8	142376	122508	124975	236050	144558	175494	155078	217813	214398	293687	184243	188442
MW0103476	100649	105234	105355	103658	100589	106108	67242.8	66338.6	55471.5	63551.3	54417.7	63880	78973.4	91123.5	92974.8	96630.5	96154.8	85971.4	137804	157679	150786	165569	153155	155337
MW0103371	2690.16	2588.46	2454.54	2542.76	2322.53	2296.31	1795.73	2307.25	2266.42	1659.09	2153.72	2296.26	2229.69	1533.15	1468.43	1860.38	1790.26	1473.14	1408.66	1273.45	1392.17	1527.54	1010.67	1448.93
MW0103343	6492.67	6935.85	6410.76	7041.21	6787.36	7072.21	5145.89	4296.96	4386.69	4944.95	4552.45	4876.81	4620.74	6944.75	6432.34	5120.06	6282.61	4892.15	5549.11	6203.67	6109.27	6717.1	6564.48	6390.79
MW0103268	4653.23	5055.73	4624.45	4704.68	5135.43	4696.76	3925.82	3638.12	3906.56	3314.87	1042.45	3452.93	5976.37	5319.18	5194.52	5851.51	5456.76	4976.79	10299.1	8636.07	6815.75	7848.29	9832.4	9077.31
MW0103061	243604	228585	143442	216888	167039	194681	186273	197803	148944	160352	141920	128103	260969	398455	216091	317908	278579	315508	385411	419209	434422	460183	375410	523002
MW0102960	193.582	147.603	28.1148	148.92	110.408	171.032	553.781	397.562	570.059	233.852	636.394	362.856	1105.13	374.144	918.126	1223.44	859.116	1072.42	3170.02	4265.93	3165.92	2894.88	3175.17	2983.59
MW0102807	1829.05	2273.89	1763.03	2436.99	3377.35	4131.73	3790.86	2560.14	5763.78	4724.6	7639.13	6371.18	4552.43	4604.54	3481.06	3674.09	3824.48	4254.25	7308.92	7390.31	7164.82	7853.63	7203.07	8015.4
MW0077456	6277.91	6986.1	7740.93	6951.05	7180.83	6874.87	4123.18	3907.92	3246.56	3687.47	2651.73	3128.8	6364.31	6804.4	6085.51	6126.96	6256.66	6219.73	10248.1	12192.1	11562.9	10491.3	12029.9	11304.3
MW0075892	13552	9758.35	16296	14319.9	14812.8	14727.7	14332.5	13471.7	11705.3	12574.6	12073.7	12856	9534.74	17986.6	16493.3	9609.87	16589.6	13883.5	17950.6	21312.4	12876.2	18604.8	20820.9	19031.3
MW0071226	5318.62	6276.23	5864.72	4915.98	5549.51	5844.6	5690.26	5276.17	4692.21	4166.85	4562.52	5287.86	6308.57	5848.5	5969.98	5938.58	5124.86	6482.24	4094.39	4618.14	4803.09	4841.69	5369.4	5278.33
MW0063777	4902.38	4849.52	4859.32	5487.56	5742.15	6035.3	8147.93	5402.98	17467.2	4885.85	8353.65	4487.86	3345.93	7335.28	4489.98	1802.9	3476.59	4376.8	1225.42	2148.05	1662.44	609.414	399.019	430.677
MW0063744	2216.72	2201.92	2544.38	2600.06	2691.64	2222.99	2094.55	1484.27	1017.95	1832.73	2021.04	1522.99	1760.71	2028.52	1906.55	2466.24	1876.91	1573.73	3819.06	5581.47	3696.26	4719.51	4242.63	4209.62
MW0063711	4108.35	3600.48	3673.99	4758.1	4538.54	4337.43	4392.29	4144.7	4306.51	4162.38	4644.64	4350.33	4186.17	4094.61	3641.72	3942.67	3477.48	3419.69	3257.31	3219.15	3161.65	1760.19	3079.79	2189.17
MW0063692	943.288	1197.42	1294.04	1206.95	585.431	969.877	738.292	902.309	673.798	938.807	925.157	464.562	3232.19	3268.46	3829.65	4394.92	3605.72	3035.63	3855.52	3207.08	3371.77	3484.1	3023.49	3588.15
MW0063622	1124.02	746.952	1204.08	751.512	839.108	783.234	700.231	733.987	731.994	399.657	1492.09	1458.61	602.66	973.233	734.362	430.857	488.643	458.14	3298.54	2672.56	8987.95	5152.91	3666.39	3724.77
MW0063578	26805.3	22562.6	21819.2	21200.5	21068.1	21800.9	16026.4	17661.9	17026.4	17825.6	18107.8	17024.7	63940.3	56191	56110.1	56535.2	59954.6	56227.5	85194.7	80704	74621.9	75202.7	86345.5	82153.6
MW0063484	742.585	624.979	1208.02	639.114	1121.61	1118.64	3647.09	3352.13	954.373	655.133	888.263	1299.03	16704	18307.4	24196.8	21869.3	15008.4	16302.6	25531.4	23189.8	22679.1	26819.6	22940.6	24087.5
MW0063477	6.54138e+06	6.8609e+06	5.49827e+06	5.71029e+06	6.13378e+06	7.08011e+06	6.9569e+06	5.17203e+06	6.25183e+06	5.66109e+06	6.78195e+06	5.80039e+06	6.65078e+06	6.42319e+06	6.99054e+06	6.16276e+06	6.35964e+06	6.14695e+06	7.47243e+06	7.8021e+06	6.87147e+06	7.41627e+06	7.00123e+06	7.23005e+06
MW0063414	5329.46	6356.16	5753.99	5975.32	5462.75	5637.76	4409.71	7466.93	4762.32	6361.16	6549.67	4819.34	8392.68	5870.96	9212.46	9827.06	7404.43	6357.07	8042.61	7298.69	10946.8	6444.43	12191.5	9986.24
MW0063376	6624.37	7003.76	6822.81	6738.27	7163.8	6762.51	5632.59	5510.59	5241.03	5719.09	5434.29	5420.26	9744.31	7484.08	8316.36	8581.75	8406.73	8620.51	8669.84	8418.37	8606.6	7591.05	9093.86	8738.33
MW0063350	8351.37	9649.26	7929.04	9846.23	8811.3	17478.2	6578	6570.13	6778.4	6191.59	5849.56	6142.96	7405.83	9077.8	18324.2	15341.9	8571.29	16594	6050.39	5533	8602.29	6046.99	6086.62	5902.03
MW0063246	884.197	1652.54	3269.91	3350.06	3285.14	2508.7	374.438	260.294	313.282	456.691	722.655	597.094	3095.33	3845.79	3840.85	4369.88	3539.85	3210.89	18132.8	20169.1	19773.3	19933.1	20216.8	19382.6
MW0063221	1227.16	1225.72	1225.88	1241.96	1871.15	1422.63	1148.69	781.493	690.907	847.718	1222.67	1115.37	2016.53	2437.15	2138.84	2284.81	2323.74	1889.18	5626.94	5681.56	5541.64	6382.75	5622.68	6137.68
MW0062257	703.784	804.779	613.744	746.181	800.96	995.583	490.304	779.058	637.371	685.383	520.917	813.718	1214.63	1715.88	1276.99	1171.29	1368.69	1586.9	2322.5	2052.04	1862.69	2056.42	2175.84	2346.36
MW0062248	3282.72	1546.23	1789.46	2417.33	3206.43	2254.47	3448.84	4271.67	3802.69	4475.34	3568.54	5427.74	226.149	260.119	361.105	163.822	320.622	430.988	45.1821	206.729	204.321	106.507	42.4115	70.9722
MW0062230	8455.42	9845.3	9581.76	11265.8	11386.4	11009.2	10733	10652.2	10278.3	12025	10248.4	11269.8	6418.92	10581.2	7920.62	9727.31	8846.18	7546.85	4428.98	4500.9	5156.81	4909.33	4000.08	4652.47
MW0062192	22124.3	25175.1	26570.3	28359.4	28340.6	30402.8	53188.6	50217.9	50425.3	52423.4	48934.8	56965	20480.3	28923.4	36738.6	20584.3	39535.1	23099.4	105532	119770	83274.4	164358	138318	130135
MW0062074	1553.39	1578.59	1615.09	1616.81	1599.11	1556.37	1191.64	1152.9	1141.56	1235.49	1104.02	1140.23	171.908	430.681	340.821	137.154	220.253	158.226	164.86	155.07	134.072	120.225	162.833	163.34
MW0061821	2623.38	3753.62	3424.99	3784.48	3904.38	3991.84	3507.7	3439.24	3024.03	3879.05	4607.67	3904.84	371.98	3086.56	2903.05	3105.85	3184.74	2460.26	1002.89	1004.25	1230.62	1592.9	1121.22	1105.44
MW0061662	57072.1	59525.3	59916.6	61618.2	64760.6	62495.3	55578.7	51365.5	56183.4	55680.6	60893.7	61380.9	67605.8	65914.8	69404.1	65698.5	67890.4	67891.3	58678.7	86491.5	59181.4	59643.3	60480.4	58694.8
MW0061618	48161.5	45926.1	44173.8	47502.2	46348.3	46944.9	42490.4	42659.3	42313.8	43849	41905	43954.2	42908.6	44225.2	44539.8	43790.9	39774.7	44880.1	32666.1	35860.6	36730.9	33735.8	33865.5	33472.7
MW0061616	146.611	136.814	145.113	136.061	170.362	124.003	330.174	375.654	332.945	375.775	337.933	416.236	21.3611	7.53562	27.2005	10.0476	23.5042	4.25087	10.7054	5.3587	11.266	15.0538	1.61877	8.07398
MW0061611	4094.77	4030.45	4209.74	4780.06	5916.35	4887.77	5001.88	5164.22	4733.63	6557.86	4658.31	6648.81	4636.21	4882.3	5081.29	4941.68	4592.71	5000.7	5648.84	6197.33	6021.63	5861.98	6257.66	5978.76
MW0057364	916.212	1314.19	1134.61	1076.07	1145.09	1150.03	352.516	266.331	462.122	230.467	243.641	259.378	1587.99	2169.45	2228.31	2358.1	2125.06	2210.43	2858.17	2812.73	3317.81	2786.04	2991.64	2689.19
MW0057101	12998.1	15830.9	16352.6	15595.3	15606.6	14803	7259.41	6677.73	5406.56	6666.71	4083.43	5239.33	13548.4	17229.3	12783.8	15168.4	14147.1	14451.7	40702.2	47425.8	45868	39238.5	45025.1	43874.5
MW0057075	708.484	1213.94	1050.87	514.752	947.99	845.323	193.098	294.444	93.1689	278.08	257.111	128.888	1705.61	1864.99	1001.94	1671	1073.45	1782.62	5791.54	5112.13	4915.36	5193.07	4966.93	5593.42
MW0056557	7711.78	7800.78	7279.33	6596.57	6973.58	6851.12	6578.42	7169.85	5691.95	6948.17	5649.03	6809.92	7686.96	10493.1	9999.43	7857.87	8186.78	8923.63	8215.62	9598.32	8006.34	4921.58	5557.24	6622.98
MW0056551	2632.17	2589.58	2849.97	2506.05	2390.55	2275.88	3134.48	1287.29	840.45	1954.25	1609.07	3295.44	807.586	1753.62	2540.75	2400.22	1485.79	1180.18	6103.96	6970.3	7031.76	6373.05	5004.26	5125.4
MW0056445	303.008	320.712	327.303	377.262	359.108	298.812	438.551	532.957	491.996	456.914	648.564	531.225	385.214	336.613	140.241	275.761	290.554	163.122	1110.16	1041.44	1295.01	2262.28	1867.37	1789.63
MW0055566	5800.64	4835.62	3764.08	6002.27	5389.98	3366.01	4281.18	3699.98	5688.02	5510.97	4500.89	5297.66	4098.79	7349.38	5553.13	5838.6	4522.8	5932.22	11470.4	6666.19	12833.1	13340.5	8614.17	9504.46
MW0055473	124.404	240.269	513.77	477.439	319.496	472.602	2.29616	79.0798	140.416	142.211	104.81	156.886	275.208	86.9267	114.481	219.367	3304.95	227.741	2209.82	4991.29	2847.04	6092.97	2719.42	2684.17
MW0055442	5009.59	5344.64	6209.31	6477.66	6976.06	6638.01	1540.61	1766.6	1486.07	1582.64	1646.36	1611.34	3103.29	5061	4042.62	4653.83	4087	3766.34	30.1944	512.306	184.579	347.344	160.668	234.868
MW0055421	10961.1	10989.8	10224.4	10394.3	9882.85	9574.84	12974	12800.5	12946	12945.1	12457	13193.3	26948	27430.5	26853	25810	26406.6	24628	25832.7	26603	27198.6	25385.7	26079.6	26176.8
MW0055369	14886.3	16447.5	11324.5	14469.5	24481.9	8476	20565.6	14353.4	25157.1	13036	15729.2	21261.8	16024.8	15936.2	17425.3	24808.1	23588.5	21741.8	27314	27349.9	25941.4	28074.5	24070.2	29026.2
MW0055335	1019.47	1137.86	1235.94	1072.3	1338.68	1016.15	940.291	1074.06	1110.43	819.296	1340.78	1227.51	990.52	1270.4	735.522	776.639	1125.84	708.149	2791.04	3740.65	2224.19	2716.17	2330	2489.85
MW0055205	1851.22	2057.74	1921.47	1847.87	1821.41	1675.53	888.661	928.428	1075.45	822.868	606.123	888.465	2449.91	2684.86	2479.91	2634.87	2223	2639.45	5241.15	4678.09	4583.89	4624.28	4732.52	4697.82
MW0055136	2076.81	2875.44	3170.72	3271.87	2412.9	3099.27	2284.17	2070.79	2600.06	2872.44	2813.84	2870.06	707.722	900.142	780.246	73.9576	1093.31	952.954	197.367	208.014	34.4181	193.149	251.17	91.4801
MW0055124	24199.8	23832.6	22997.6	27265.1	27391.7	26398.5	33429	37830.8	30485.8	31341.4	27943.4	33885.1	27912.7	33305.2	28058.2	31396.3	29020.5	26146.2	20794.6	21146.3	21346.8	20617.8	21228.4	20188.7
MW0055091	307350	328880	323458	333978	336831	338885	321316	316683	312231	309284	309561	309842	319209	325512	330007	318921	312449	342938	310123	303660	299958	292447	304736	296125
MW0054947	169.485	285.798	957.806	1296.62	1363.33	1055.51	101.523	45.0841	17.4333	139.456	25.5656	195.249	8310.64	4691.01	8590.01	7071.51	60198	6387.92	3024.32	3797.49	3154.2	6426.01	4059.63	3836.52
MW0054903	9428.89	13493.2	9344.47	10038	9327.85	12591.4	12313.4	7518.1	7960.46	11650.5	11418	11926.5	9602.33	8893.11	13401.9	10082.7	13280.4	9523.46	6826.67	6601.17	7371.63	6508.89	10031.4	9707.87
MW0054720	7836.19	8028.21	8557.06	8348	9116.84	8566.61	7511.96	6991.44	7302.74	7321.96	6912.07	6896.63	4232.29	5180.79	6325.97	5809.74	5392.17	4753.43	2867.24	2833.72	2941.85	2867.07	2956.89	2783.95
MW0054695	58032.9	56510.4	49377.5	60941.8	69545.7	57087.4	24462.5	23114.4	33531.5	24420.6	25232.1	29614.3	126551	133042	121146	150690	122779	125398	372771	351886	356247	307016	331174	361195
MW0054663	22047.3	24154	25305.5	27134.3	28103.1	27305.7	18593.2	17696.2	18608.9	19734.8	19779.1	21357.3	26085.4	26743	26246.4	28783.9	28453.1	28712.2	36027	36988.6	40064.9	36032	33507.3	33838.2
MW0054574	1996.5	1134.79	1671.86	2086.24	1712.4	2030.52	1035.32	1126.59	1299.92	1575.78	1473.48	1039.46	1921.87	2661.76	1905.52	2302.89	1452.76	1538.95	5422.89	6515.12	6118.41	7092.69	6626.47	8270.88
MW0054571	75311.3	71782.2	76188.1	74306.7	79823.6	78550.3	50859.5	52321.3	48002.4	45918.9	67509.4	64323.9	59687.1	78876.2	57529	66168.8	67543.3	52386.7	193874	203184	157871	188657	184866	203163
MW0054565	26359.5	32100.3	36664.7	30167	31756.8	32994.2	17129.9	12926.8	13308.2	13862.1	18931	20376.7	29009.6	57979.4	42423.2	48886.5	36264	27974.2	144412	171062	156594	177595	161103	146798
MW0054527	1022.36	1643.11	1242.08	1785.6	1324.06	871.635	2512.78	2331.7	2342.23	1507.22	2850.64	2660.72	938.566	1004.45	880.184	1250.78	679.201	1008.96	6730.71	6878.04	8019.75	6541.81	8054.66	6901.78
MW0054519	9189.59	6466.77	9242.86	8438.71	9054.35	8713.92	10281	9491.28	7292.08	9213.61	7771.95	9549.12	8566.68	9506.05	8569.13	6893.17	6865.29	7067.05	9879.72	9125.76	10672.4	9780.66	9766.88	9715.23
MW0054517	138025	139533	172025	173458	181672	151294	142201	117380	133669	132291	136258	156006	150904	182758	157947	167098	157148	140465	306248	338072	344987	323537	323573	337794
MW0054516	85.1234	235.702	45.3811	184.345	236.104	161.943	58.2036	102.882	139.904	136.278	124.463	69.9873	192.38	208.781	237.983	213.78	207.237	192.199	1687.12	1842.99	1724.35	2432.34	1561.04	1607.28
MW0054501	208.323	1204.7	810.138	928.584	1201.65	714.452	623.946	433.498	497.599	500.435	734.568	877.339	827.409	1567.11	932.781	879.623	750.751	634.936	6206.08	5957.27	5218.31	5585.01	6113.95	5714.54
MW0054417	1863.27	3094.25	2888.63	3307.57	3144.81	3240.67	5661.13	3976.09	3990.35	3962.09	5405.78	3941.07	1006.36	961.101	1744.24	1150.59	1564.35	1517.61	663.545	314.576	996.879	370.956	278.256	206.959
MW0054394	3791.45	7789.68	3661.44	4182.73	4838.52	4276.23	6208.86	6201.34	13378.7	7952.36	7244.02	13693.8	7778.11	7049.9	8342.24	6587.85	6712.65	6570.68	3118.92	2684.65	2953.04	5977.51	2591.64	2265.89
MW0054386	4141.64	4888.67	4121.46	4874.14	5156.23	4183.15	7703.79	10305.6	7831.81	6813.49	6655.82	1947.55	3771.96	274.943	563.932	247.783	439.87	542.563	129.166	118.746	303.617	481.254	22.3562	136.502
MW0054376	13872.9	9610.57	8211.27	8878.04	10869	14414.2	3608.54	12112.1	3181.75	11274.1	10017.9	7899.42	17012.5	12001.4	15903.2	11720.9	12511.9	13011.2	16115.1	20145.2	13284.1	14643.8	14958	19667
MW0054217	77320.2	85489	88209.6	85640.3	88945.6	89678.5	113909	112201	120062	127664	105706	101786	55134.7	72925.4	60169.1	58189.4	76211.5	53472.5	104482	110136	107893	104667	102607	99040
MW0054188	3452.71	3612.63	3554.03	3662.86	3623.82	3689.8	3947.76	3678.36	3454.9	3587.66	3160.97	3323.67	3814.52	3785.17	3705.92	3251.13	3266.74	4001.65	2802.09	2816.99	2820.16	3008.87	2883.28	2948.17
MW0054179	3919.64	4495.97	3788.34	4031.86	4541.43	4249.9	4104.4	3805.86	3761.19	3730.42	3683.15	3762.19	3978.74	3465.95	3544.34	3344.08	3446.79	3455.8	3477.38	3268.29	3297.95	3235.78	3284.24	3153.87
MW0054114	1789.55	1536.37	1615.58	1912.46	1568.57	1709.2	4805.54	4452.07	4736.85	4798.36	3884.8	4381.14	512.422	486.723	328.728	5.41672	437.576	450.956	936.531	836.033	1641.87	835.942	403.601	634.125
MW0054069	672.168	1140.23	867.749	558.212	699.591	618.856	159.971	253.73	303.123	241.619	170.93	190.381	709.346	874.574	549.324	901.996	945.689	577.82	3585.93	2884.2	3823.11	2847.26	3299.84	3311.66
MW0054010	13005.5	11766.4	10513.4	16874.4	18444.3	17750.8	21077.6	20550.7	18800.6	10074.6	24771.7	21389	13845.4	17567.4	15154	15971.5	14683.6	9179.24	32972.6	34790.8	34944.1	34111.6	37067.2	35148.8
MW0053997	8921.22	9250.04	8921.41	8883.62	9008.24	8788	9788.68	9385.69	8520.42	8538.36	7438.94	8783.5	3413.71	3938.3	3739.71	3675.38	4209.3	3253.9	2094.95	2346.07	2531.09	2638.27	2280.29	2136.67
MW0053984	1429.62	1491.98	1547.84	1587.84	1752.53	1154.45	1250.26	1294.01	1613.58	1290.5	1785.83	1721.41	1372.08	1614.94	846.11	1563.16	1050.72	1076.03	2816.29	2789.67	3006.5	2987.52	3148.39	2937.48
MW0053975	159.002	241.245	219.38	560.934	351.669	382.53	124.086	74.6797	119.278	54.3544	90.0679	53.2182	3358.76	2461.88	3904.68	3508.63	32205.9	3369.52	937.575	2493.41	2531.33	3970.56	2603.78	2676.83
MW0053743	6522.6	7268.06	7422.48	7560.78	7645.69	7605.33	7906.5	7472.83	7189.44	7583.88	6887.15	6605.43	7406.77	7916.46	8023.2	7954.7	8085.08	8599.66	7862.71	7757.2	7668.51	7715.41	7653.38	7648.53
MW0053576	3098.49	3579.09	3030.02	3368.42	3287.9	3448.55	339.496	598.416	380.274	379.184	444.88	871.365	11449.4	10537.5	10907.3	11257.1	10332	11295.6	10002.9	9490.28	11329.5	9497.9	8799.28	9167.17
MW0052998	1.6553e+06	1.8934e+06	1.65815e+06	1.69994e+06	1.94384e+06	1.91526e+06	1.23544e+06	1.22116e+06	1.30254e+06	1.2037e+06	1.06259e+06	1.24102e+06	1.64453e+06	2.23377e+06	1.84602e+06	2.12516e+06	1.8753e+06	1.65266e+06	3.71783e+06	4.00736e+06	3.50491e+06	3.71484e+06	3.863e+06	3.85149e+06
MW0052959	5691.49	5973.47	5535.31	5921.66	5875.28	6348.59	5689.89	5823.85	5691.69	5614.56	5824.75	5584.6	6170.3	6116.96	6541.26	6343.32	5785.81	5992.73	5865.32	5824.25	5915.52	5795.17	5896.93	6168.74
MW0052941	3064.89	4324.61	4141.5	4637.12	3799.62	4995.09	4178.45	4452.07	5156.95	4858.57	6698.22	6419.47	4234.11	5298.23	2910.13	4836.08	4262.48	4685.49	7964.76	8145.83	8501.08	8040.76	8759.13	8530.35
MW0052901	4548.13	5796.36	6597.21	6163.14	6388.76	4964.14	5096.28	3805.92	4346.82	4516.3	6726.45	5759.44	4164.45	4124.18	3767.82	5070.43	4262.73	3026.9	8914.19	7424.84	8404.34	7731.69	7272.33	7628.54
MW0052825	55036.4	61919.9	63519.1	64896.2	75423	71997.3	97411.6	111242	110478	107355	91601.1	113431	35175.9	54777.2	56599.4	53189.7	50451.7	47911.6	14149.4	14917.8	16735.5	19662	15585	12847.8
MW0052762	18203.1	16446.4	13874.2	16253	19758.8	15803.8	12398.4	11695.4	14367.9	12518.3	11559.4	15781.9	23809.5	20967	22974.9	21423.2	24192	24764.8	18084	19956.2	21095.9	22126.8	17424.3	15515.4
MW0052666	3729.06	3840.37	3784.9	4298.32	3765.71	3232.08	3740.19	3395.9	4022.91	3811.55	3214.11	3942.59	4091.97	4148.68	4378.46	3920.06	4470.14	4134.69	2821.82	2455.4	2362.58	2626.6	2042.64	2472.65
MW0052613	3051.59	2921.28	2945.86	3316.6	3523.86	2981.67	3174.91	3274.24	3520.64	3224.96	3174.75	3760.48	4661.54	4375.92	5058.2	4918.76	4626.3	5245.32	6672.74	6283.99	7833.54	7760.85	5887.14	6194.41
MW0052513	980709	1.01127e+06	817632	836497	914398	1.0498e+06	968897	927811	886539	689485	765646	829941	971907	907358	999151	867004	899371	893468	1.03363e+06	958934	950379	1.00618e+06	967476	978937
MW0052509	2201.91	1366.91	1432.66	3645.34	2362.87	2428.04	1186.93	1069.27	1558.96	697.506	733.191	303.203	10253.5	8681.63	9876.44	9607.92	9612.36	8972.67	37382	36605.7	33800.3	27743.5	39470.2	36382.9
MW0052483	49951.2	35189.6	50455.6	46680.3	51231.3	37261.2	38174	33768.1	36531.9	37023	33163.9	42612.7	37223.2	46882.4	42473.2	42899.6	43041.4	38063	74187.4	104061	83583.4	78649.5	78311.9	79240.6
MW0052448	14956.3	14849.1	13674.2	16907	18183.2	14806.2	7800.32	6345.97	8733.61	6732.78	6476.56	7534.11	30738.7	34261.9	31515.9	38748.7	32397.3	33191.3	89575.7	81930.5	81611	72035.3	81044.5	86593.9
MW0052379	17516.4	25325.9	24468.1	19156.7	19779.3	21026.8	22797.4	13952.1	14801.1	13694.3	14682.9	21760.1	21886	23196.8	19756.3	20405.7	24108	17647.9	31706.6	31188.4	32523.2	34779.7	30625.3	30194.6
MW0050173	405.904	481.248	663.51	373.443	458.355	436.846	117.733	183.015	200.374	261.756	234.713	240.158	933.003	1637.66	1150.39	1422.25	1289.97	1535.72	4473.47	4478.09	5218.23	4342.06	4558.72	4420.72
MW0050165	27229.6	31448.4	27152.7	24099.8	27372.8	22458.6	13491.9	11981.3	10109.3	10169.7	8915.46	11257.4	42826.7	49529.7	42506	45329.4	39362.2	44027.4	134537	124713	128022	121223	130018	130320
MW0050098	4511.29	4751.6	5429.92	5770.82	6077.75	6141.8	13488.7	15200.7	11806.8	14197.5	10546.9	17459.6	5785.76	6603.49	5246.36	6621.28	5594.66	4974.21	1247.33	1925.71	1841.36	2386.75	1669.41	1228.02
MW0050076	7893.98	8595.43	8709.06	8870.89	10451.5	8578.9	7628.2	9001.74	6644.68	6525.75	6933.53	7328.15	24878	10943.2	24989	11599	23484.5	12753.6	11364.9	16329.2	15159.9	22365.2	23471.3	13877.9
MW0050071	394.244	350.207	560.434	188.811	108.329	282.884	122.705	181.224	292.888	100.731	49.0761	31.563	1683.95	2447.54	1455.98	1315.99	975.521	2220.45	6964.36	7176.79	5817.56	5380.58	7726.77	7094.91
MW0050014	1.47527e+06	1.41342e+06	1.29873e+06	1.387e+06	1.44267e+06	1.43482e+06	1.57868e+06	1.53525e+06	1.50019e+06	1.54173e+06	1.46696e+06	1.64183e+06	1.21137e+06	1.15087e+06	1.1091e+06	980446	901461	998270	373924	431785	450784	467292	393030	413624
MW0049858	486527	492130	386961	402630	421100	397086	208319	173317	171897	161744	162944	180398	763798	643661	577825	592916	501220	547012	707039	755813	765252	696923	698234	765894
MW0049851	672.967	836.008	743.636	905.979	948.062	1067.66	1509.3	1523.14	1614.59	1510.72	759.632	1408.94	569.223	957.947	1166.48	1109.41	849.9	1067.19	162.874	133.94	85.224	232.393	45.8997	16.5713
MW0049248	17027.9	17017.9	15783.4	15370.6	15828.6	16966.3	7327.4	7534.2	7305.36	7341.35	7308.03	6908.05	35289.2	33201.1	30849	34025.1	36395.1	29454.2	66315.5	66608	63666.7	69890.7	56560.4	63111
MW0049190	11458.5	11563.3	10138.8	11364.7	12662.1	13058.1	9800.75	11611.2	14617.9	14682.9	15291.3	13676.4	10418.8	11440	11802	11442.5	11225.6	13072.7	7957.02	8257.19	8338.86	9076.09	7217.39	7095.62
MW0049187	3065.36	2901.18	3103.6	3834.69	3583.67	3207.37	6069.17	5934.16	3630.25	5140.85	4569.03	4488.77	324.851	1201.51	124.582	68.4771	1114.15	496.973	101.259	569.068	214.054	193.138	175.612	342.023
MW0049053	6044.74	5675.19	5697.7	6063.92	6241.06	6038.63	5711.24	5764.38	5534.27	6307.52	6049.55	5828.83	5623.03	5692.12	6237.02	5720.45	5745.77	5931.08	3685.5	2492.11	4532.9	2734.21	3975.5	3597.78
MW0049042	5293.05	4307.43	3998.39	3852.48	3349.68	2675.32	2833.3	3187.23	3287.94	3220.53	2330.74	2920.83	8046.51	3843.5	8272.08	7143.59	3749.24	3288.81	17037.9	9709.98	10155.8	19918.7	4225.87	7972.85
MW0049024	25.2559	67.568	51.1677	31.4879	3987.82	3418.7	2737.94	89.872	2263.02	2487.95	2481.27	24.9279	18516.2	12845.3	15853	18107.6	15403.7	15340.9	23246	24741.6	18346.4	21401.2	25565	27372.1
MW0049009	1573.64	1615.25	1468.89	1131.6	1334.45	1328.32	573.135	424.95	879.599	820.617	832.666	464.98	3447.41	3650.25	4310.64	5534.92	4389.61	3900.14	2514.8	2501.52	3106.29	2841.83	2614.41	2629.2
MW0048985	301.677	277.861	53.6314	130.55	368.363	172.008	623.347	746.695	817.041	774.702	938.109	1495.82	3396.17	3558.3	3671.24	3666.1	3500.21	4070.11	4409.88	4547.56	4838.29	4116.13	4509.42	4778.88
MW0048977	2199.21	1861.96	1504	1720.97	1902.68	1755.43	3572.3	4186.25	3542.25	3765.45	3529.21	3796.79	1787.71	1988.21	1697.32	2096.5	1640.4	1944.35	1004.09	1315.91	1160.2	1399.37	572.784	859.633
MW0017121	460.529	547.281	669.971	765.503	700.254	624.595	628.24	502.341	517.577	674.398	452.95	541.989	589.906	1027.75	852.812	938.526	908.913	660.274	2182.06	2655.62	2852.82	2768.69	2694.56	2546.59
MW0017048	575.379	382.966	2397.22	1921.62	1934.32	1734.37	143.273	1326.64	107.133	415.537	1050.36	1133.63	396.68	2125	2530.3	2615.76	1760.22	302.117	656.371	3496.74	5010.69	3863.93	3771.64	3531.97
MW0016421	993.571	605.688	504.499	413.493	348.002	399.378	347.717	449.663	115.666	626.77	421.712	304.432	1687.9	2933.06	1576.33	2106.03	1795.51	2244.84	2694.24	2629.35	2425.34	2756.46	1175.65	2380.84
MW0016250	1888.59	1533.76	2566.84	1665.18	2050.94	1880.46	1233.51	1045.7	1015.42	874.226	1692.09	1261.42	1800.29	2121.01	1972.75	3024.13	2754.94	1698.6	6002.18	7195.77	5963.42	8198.97	7002.28	6489.39
MW0016157	2168.59	2298.71	2821.61	2643.73	2855.27	2792.09	6110.81	6322.15	6219.75	7142.37	5330.32	7172.03	2071.42	2726.05	2332.78	2544.43	3384.39	2133.85	1755.33	1898.46	1197.88	651.01	1375.03	1290.69
MW0016023	5848.69	4825.97	5696.98	5910.58	5383.3	5599.79	4184.21	4011.72	5817.86	4263.95	4260.73	4800.42	4776.26	4856.35	5010.52	4782.28	4732.92	4404.12	7126.15	5537.63	6007.13	6002.1	6146.46	5971.69
MW0016013	1397.44	1696.08	1395.22	1718.23	1847.12	1356.54	2187.52	3143.27	2951.22	3466.75	3554.7	3275.89	1247.59	1607.62	1468.44	1138.97	1314.97	478.626	406.818	539.59	709.252	874.216	791.808	254.528
MW0015912	1431.27	1190.08	1437.9	1603.94	1752.19	1831.81	1408.24	1286.1	1210.45	1217.33	927.989	1123.31	1399.45	2095.43	1422.18	1639.44	1595.62	1800.67	1048.66	1648.53	1556.54	1295.52	737.103	1204.44
MW0015803	1676.67	1878.77	1851.3	1686.63	1749.78	1981.84	1481.21	2033.33	1981.6	1645.07	1470.07	1571.27	341.582	468.653	424.137	310.413	410.827	401.754	240.665	174.079	217.997	90.7221	173.207	116.018
MW0015670	49563.4	55732.4	52602	61530.9	60983.1	61172.2	57461.5	55756.6	55217.3	58540.3	53989.7	59811	55511.7	60980.3	60603.5	66556.3	53881.4	59832.7	53248.3	52869	53484.1	49120.6	50939.9	50510.6
MW0015655	13254.6	12746.8	12480.3	14075.7	13822.6	13213.3	12461.3	11917.5	13033.4	12926.6	15410.4	15412.6	16827.1	15863.7	16484	16797.9	17844.2	15508.6	21091.3	15497.6	19972.5	16221.1	16106.6	15861.9
MW0015574	12409.8	6185.72	7070.48	6476.73	8366.11	6271.18	11342.1	5141.61	7730.32	7907.55	7072.4	6349.02	8248.82	13133.7	14566.4	13675	7830.77	7188.06	13549.5	11848.1	9670.35	12319.6	10813	15493.5
MW0015524	17875.7	17290.3	14894.3	20224.7	22358.5	17073.3	11385.8	12140.9	16235.2	13616.6	15184.4	14702.7	19505.8	16191.4	21233.7	18833.6	19089.3	17824.7	23397.3	21331.9	20931.5	25961.4	23775.7	22223.3
MW0015521	940.186	469.672	496.384	153.993	566.995	988.41	19.8312	503.552	479.258	144.378	431.482	125.929	33771.6	34302.6	34974	39734.7	30481.3	28478.7	37678.1	35513.5	35424.6	33933.3	37518.3	35046.3
MW0015479	25722.8	27808.1	28783.2	30338	36746.4	37116.8	37897.2	38468	39124.2	42159.7	35562.8	42796.9	30702.8	45732.2	33014.5	39800.8	36476	35886.9	14938.6	17534.5	17209.6	14624.1	13810.4	12408.5
MW0015446	26848.1	24276	21597.7	26384.2	33015	23801.4	26638.7	31093.8	42173.2	29256.4	31213.8	37960.4	56499.8	53332.1	57033.6	55579.3	54699.5	56673.6	103292	102688	114777	108117	89232	94884.1
MW0015442	8892.43	8226.95	8050.7	9771.74	11351	8427.17	9216.81	9631.26	12315.2	9714.16	10292.5	12802.9	16343	15694.7	17791.4	16779.1	16982	17776.5	27909.1	26569	31409.2	29586.4	24379.9	24452.7
MW0015407	1244.78	1514.61	1481.4	1498.39	1210.99	822.049	1295.9	1330.4	1013.7	1236.91	1146.79	1007.08	1169.63	1554.55	1209.66	1645.31	1524.91	1429.83	2808.54	2258.57	3207.38	2596.36	1811.53	1288.58
MW0015404	1387.82	1171.71	1382.51	864.502	827.431	1309.06	895.703	876.638	1244.48	1285.66	925.081	1200.57	3017.77	3150.55	3368.54	3622.65	3233.33	2939.4	3527.28	2293.42	3667.28	3395.16	3226.69	3259.5
MW0015396	1881.06	1868.36	1681.6	1803.6	1701.74	1173.36	1418.74	1588.51	1259.1	1325.06	767.546	1187.52	2547.55	2257.76	2426.94	2622.36	2244.86	1957.83	3329.55	4134.18	2890.65	3144.02	2676.12	3049.81
MW0015258	3870.46	3693.44	3352.4	3638.05	4235.58	3167.72	3371.76	2792.01	3213.77	3003.72	3311.99	3611.5	5504.06	3889.14	5036.75	5003.59	3564.91	4840.46	6711.25	6738.75	6291.35	6793.43	6940.26	7059.84
MW0015224	1145.12	1644.99	1687.85	1568.19	1637.93	3828.33	3017.35	3400.28	3191.88	3723.13	2396.75	2772.98	680.422	430.87	730.862	348.645	833.163	600.405	273.757	468.327	354.774	211.401	264.962	215.129
MW0015139	932.609	942.268	900.02	906.246	888.758	868.931	1150.91	971.54	1210.01	1034.04	917.566	1711.47	83.5474	157.127	142.171	72.0574	148.141	109.179	113.857	102.844	79.4041	42.1436	53.1738	49.4278
MW0015113	111454	107450	92355.3	100511	128296	105237	79933	71945.9	91568.4	78360.7	74410.4	96268.2	154314	140483	147979	146377	150285	145264	227563	200991	204287	209348	209376	198699
MW0015052	945.15	852.554	576.61	846.529	763.043	871.024	461.405	615.565	862.305	585.684	391.696	484.801	752.945	1053.39	967.366	951.305	841.934	854.225	1674.85	1635.48	1657.92	1250.68	1653.57	1652.15
MW0014909	9318.69	8849.87	10740.5	11052.1	10518.7	11494.5	10801.4	7272.79	8259.24	10044.5	12919	13769.4	4192.49	6560.42	4722.07	5881.34	4104.5	3542.75	18030.6	21189.8	22733.3	26008.4	20837.6	22571.9
MW0014908	2189.53	2282.09	2490.88	2551.01	2559.79	2778.91	1890.7	1699.56	2287.04	2817.98	2081.07	2603.82	2246.55	2794.87	2234.62	2370.92	2493.75	1919.97	10841.8	11767	10883.6	12450.1	12568.6	12745.5
MW0014621	6258.94	5820.43	5703.94	6958.78	6777.14	7381.29	10564.7	10977.4	9424.85	11105.6	9711.33	10105.4	3030.44	3377.36	3579.72	2467.56	3367.28	2979.71	1464.54	2408.91	2293.53	1348.37	686.57	1057.55
MW0014607	25449.2	26839.9	25093.7	31671.2	32429.6	30803	55272.5	60244.4	54183.7	62487.7	51254.7	52708.3	15175.7	15741.3	18440.1	12019.3	15440	14255.8	6339.56	8414.2	8250.67	3778.55	2920.68	4127.52
MW0014275	6077.14	5994.27	5648.47	6265.04	6124.24	6395.42	6249.18	6200.67	5350.31	5885.18	6192.14	6628.87	6427.74	6275.66	6595.79	6938.65	6925.8	6963.01	5804.11	5417.63	5281.13	5886.22	5630.32	5520.54
MW0014259	15960.6	15656.6	14773.2	15575.5	17362.7	15355.2	13175.1	13014.9	14189.3	12283	11152.2	14407.7	20549.8	19677.6	20258.3	22112.6	19616.1	18603.6	27192.2	27171.8	24090.1	24290.8	24498.2	19531.4
MW0014225	1709.22	1607.35	1881.23	2105.78	2058.23	2270.12	1812.56	1403.57	1466.99	846.98	1907.87	1786.46	1362.46	1739.86	1394.47	1900.56	1720.78	1664.53	3307.45	4159.79	3880.38	3832.89	3699.87	3869.33
MW0014090	5487.71	5945.37	2000.93	4733.85	4734.75	3425.76	744.117	637.958	1261.18	6382.69	1697.69	1741.63	27642.8	37475.1	49679.7	52464.9	32378	34472.2	15826	17768.4	19749.4	18541.9	17859.5	18921.7
MW0013662	5608.06	5475.23	5074.39	5328.66	5101.66	5144.9	3186.97	3059.65	2725.86	2757.5	2699.1	2881.63	3672.4	4071.51	3540.31	4317.68	3947.58	3128.67	28026.4	34583.2	35122.9	48066.6	39432.5	37337.6
MW0013661	805.211	1222.13	1435.82	1318.33	1085.35	1237.04	964.177	831.202	1309.61	1530.33	1581.33	1179.87	1074.92	1552.42	918.004	862.927	926.014	795.877	2685.69	2544.85	2640.34	2747.42	2014.91	2632.67
MW0013543	3343.12	4621.41	3601.66	3679.26	2975.48	2598.65	3039.27	2809.57	1813.28	3012.36	2273.92	2647.81	3849.97	3771.13	3806.63	4427.51	4285.07	4483.34	3512.81	5223.69	4006.42	3785.75	4030.55	4404.76
MW0013392	23258.2	18408.3	18791.9	26680	28662.6	28602.8	37144.7	43242	44868	37737.2	39247.5	44499.4	22881.1	24692.5	23543.2	24050.8	24338.6	18964.8	16362.2	15638.2	16600	13594.8	15244.3	14345.1
MW0013368	23939.4	27367.3	25147.1	26552.4	27506.1	27209.3	25086.7	26460.7	25528.9	25933.1	24314.6	25444.4	27237	26456.3	28421	27782.7	26645	27138.4	26230.7	27311.4	25858.9	25760.8	27099.2	27312.9
MW0013300	450.323	474.902	508.734	306.113	400.206	383.845	209.43	274.281	212.605	130.441	126.813	230.431	454.713	645.056	442.882	676.191	604.498	583.73	1640.87	1640.04	1550.14	1462.56	1743.99	1612.57
MW0013133	168.255	298.684	276.24	268.079	284.38	280.276	144.344	192.728	199.5	238.255	112.173	93.9061	1.01773	3.30111	2.87054	3.26009	1.93761	7.86779	3.87519	11.2866	15.3725	11.5181	11.8495	17.5628
MW0013121	1789.84	1869.84	1842.53	2128.01	1981.46	2080.7	2079.47	2234.03	1821.19	2143.55	1830.52	2223.83	146.892	200.947	178.018	3.32899	318.71	69.0769	4.49412	22.0544	22.7204	44.1091	19.0585	42.6111
MW0013116	2267.45	2920.68	2332.69	2840.17	2948.1	2860.66	341.315	407.369	337.73	336.645	334.105	398.048	32.1903	49.0415	27.8167	15.3401	49.0731	38.4654	9.29641	48.7689	36.3195	31.8819	10.1911	49.2291
MW0013112	7273.93	5445.19	6948.36	8928.12	7702.86	7269.41	3904.19	5905.81	6382.81	6856.21	5255.14	6961.75	4919.54	7107.38	6249.37	4886.76	4976.18	4750.19	5339.38	4749.34	5148.78	5228.3	4628.69	5149.49
MW0012920	3917.86	3534.32	3702.86	3615.02	3782.59	3321.15	3084.05	2910.99	2788.96	2935.89	3669	3129.15	4694.33	5459.42	4405.98	4751.39	4885.24	3947.93	9520.62	10890.2	9137.56	11429.7	11620.2	10967.5
MW0012919	1.10975e+06	1.05835e+06	1.02358e+06	990361	1.06017e+06	1.01782e+06	883925	770693	820466	800104	1.03131e+06	1.01651e+06	1.32345e+06	1.5124e+06	1.25449e+06	1.43126e+06	1.41022e+06	1.12833e+06	2.8589e+06	3.15861e+06	2.69301e+06	3.32225e+06	3.30899e+06	3.15376e+06
MW0012754	45692.8	29020.8	35695.8	43829.7	37242.5	33718.9	28467.5	31583.2	36902.9	27988.1	31176.6	33868.9	57081.3	34533.7	38925.8	55032.8	55835.8	51579.5	72897.6	43005.1	36983.3	35040.7	69734.4	70027.2
MW0012749	2156.79	2010.9	1132.59	1706.02	1933.12	1158.18	1615.97	1172.61	740.11	1984.01	1245.18	1847.61	3202.73	3846.99	3846.94	4236.11	3875.39	4177.73	8279.28	9941.55	11571.3	9627.04	9933.86	24064.4
MW0012582	238.298	201.56	258.766	246.665	249.786	270.202	193.234	188.321	4.58263	285.406	100.575	312.404	1589.57	1463.65	1790.81	1883.39	1617.48	1519.88	560.992	630	134.042	343.612	492.751	381.582
MW0012462	20351.1	9467.35	12441.4	16065.6	21605.2	20688	14884.7	22816.5	21285.7	19635.7	21639.4	22416	25467.4	23334.2	18982.7	15146.2	25232.1	14780.7	34749.5	30676.7	28400.5	32073.5	20376.9	30606.4
MW0012414	467.326	405.669	728.345	458.502	664.868	665.039	445.739	391.984	481.359	371.928	486.396	775.518	445.9	618.515	679.526	796.938	433.648	413.068	2176.91	2692.14	2775.6	2485.21	2557.19	2726.4
MW0012359	2994.3	3171.24	2435.14	8917.74	3232.12	7969.9	4937.59	4481.48	4903.76	5242.58	3815.55	5268.15	500.993	1015.36	1129.26	347.465	897.139	768.833	207.599	691.118	435.049	235.071	189.705	329.829
MW0012341	10914	8743.8	9684.47	8672.03	12340.6	9564.12	14242.9	14431.6	20364.7	16628.5	14730.5	15804	8564.5	11014	13481.1	12684.3	10318.9	10975.9	4826.83	3419.37	4696.86	3982.55	3524.19	4333.98
MW0012270	3541.06	3865.77	3391.69	3562.59	3897.91	3936.59	3076.06	2798.56	2960.02	2797.1	2743.13	2832.86	3640.84	4472.32	3508.61	4338.9	4018.84	3453.51	5527.37	6451.86	5707	5638.66	5547.92	6861.47
MW0012230	7651.32	15010.5	13858.9	16068.9	15403.1	14021.5	4410.76	4221.12	11821.5	5675.2	9690.51	11637	15365.6	13549	15922.5	10744.5	12359.8	10532.8	4900.94	5081.73	5187.22	11609.3	10372.1	4576.06
MW0012191	4799.37	4434.67	4230.12	4784.21	5067.95	4833.1	3485.41	3854.61	4101.94	3972.89	3944.97	4288.71	6533.98	6685.66	6569.76	7155.18	6694.24	6312.76	8375.35	10958.7	10002	10084.8	9038.51	9791.06
MW0012171	2085.76	1650.44	1910.41	2037.37	1604.93	2093.45	1493.35	1224.9	1278.64	1223.12	1415.99	1530.57	2063.38	2345.52	1736.35	2107.95	2135.6	1842.8	3353.48	2817.18	2688.75	2962.66	3860.46	2851.08
MW0012050	17328	16078	13414.1	17718.3	16527.4	17511.9	16530.4	19999	19874.5	19259.5	21138.5	19720.5	18350.6	20406.6	19812.7	20503.1	21932.6	20910	14562	17754.3	18754.7	17286.9	16089.4	17906.6
MW0011832	9069.82	7321.29	7732.59	8227.24	7697.92	7613.62	7484.95	7424.14	11059.5	6967.18	7279.57	7686.7	6663.17	7318.28	7407.23	7515.29	9893.37	6824.67	13862.3	8018.94	12159.7	13156.7	12143.7	12900.4
MW0011785	363.77	340.361	469.54	334.04	436.588	334.124	475.152	350.601	416.222	339.733	612.676	508.632	462.554	619.422	456.807	791.722	646.361	480.439	1491.18	2199.04	2249.16	2465.68	2027.79	1973.34
MW0011784	22662.7	7907.74	20417.3	5137.09	7538.49	5308.44	2855.45	1319.19	3103.11	2691.25	4026.46	2556.91	26997.9	11109.7	36733.8	35473	10455.7	7708.88	22961.3	28855	36540.8	28989	31206.8	35847
MW0011783	1458.57	1220.79	1430.02	1422.32	1787.19	1741.19	1143.92	716.864	1319.07	806.827	1079.87	1056.72	1318.96	1430.07	1742.78	2084.86	1304.3	1449.08	3682.55	2108.21	3850.44	3731.65	3481.47	3992.31
MW0011760	1765.49	2923.82	2369.17	2749.63	2650.79	1942.18	3781.64	5321.85	3730.65	3098.03	5503.52	3144.54	1217.47	1498.6	1679.84	1268.71	1881.01	1339.53	797.223	1558.96	1019.13	463.407	177.55	444.151
MW0011556	172094	169050	98810.7	110366	164038	94806.4	114920	134255	149051	165657	156730	166473	146880	129725	115520	128003	121493	115554	87533.1	77269.9	77946.4	76409.1	58117.4	85415.3
MW0010955	2624.16	2258.88	2685.98	1999.79	5284.38	5545.32	2413	1930.71	2109.3	2276.32	2227.07	2572.32	1645.17	3282.14	2944.57	3381.11	2312.21	2445.89	6134.79	4098.05	4825.51	5962.5	5466.36	6093.11
MW0010940	3573.66	4305.32	3910.61	3842.97	4261.56	3496.54	2410.93	2482.13	2001.99	2052.7	1871.51	2361.51	6090.04	6210.68	5987.28	6130.3	5494.57	5949.85	12331.7	10996	10865.1	11117	11082.8	10958.7
MW0010824	24441.6	21339.8	21483.2	29131	28950.9	29449.8	38338	41084.1	42906.3	39710.3	40469.8	45549.4	22490.3	23676.5	23849	22570.2	25077.1	20104.9	14684.5	13852.4	15296.6	13999.4	14192.9	13611.3
MW0010683	486.65	268.41	1454.29	774.882	1053.09	839.056	412.336	345.362	132.981	207.822	638.766	696.557	610.246	1012.37	1675.19	1037.59	1602.35	416.118	1740.12	3272.32	2920.03	3210.28	2749.3	2910.87
MW0010618	357.575	249.656	120.064	70.0372	27.1292	150.964	306.972	387.63	37.667	267.033	102.015	36.5882	1244.86	1368.3	2166.3	1578.26	1298.02	1409.54	383.636	592.671	481.335	584.333	136.347	985.081
MW0010614	6794.91	7365.44	7717.4	8257.84	8521.9	8967.36	10416.7	10954.6	9075.97	10380.6	9721.56	10741.8	1463.73	2116.08	1779.11	2005.73	2259.31	1622.8	666.778	880.426	810.167	859.952	723.468	785.699
MW0010589	170.729	125.445	149.204	136.261	180.1	68.9187	317.416	315.087	141.797	125.483	82.5919	137.038	630.307	779.734	1532.42	556.583	926.485	901.078	844.496	1107.74	777.879	1314.31	768.529	713.987
MW0010241	4802.99	3992.86	4039.49	3979.84	4121.65	4367.31	3580.19	3451.57	3377.73	3494.46	4621.48	4194.26	3678.11	3215.24	3128.18	3495.52	4775.02	3237.6	3552.31	2703.85	1480.62	3078.5	3298.04	3318.17
MW0010167	426129	527200	315325	524303	509475	504736	351915	559768	325386	396420	321527	377055	344696	460936	455321	545434	499256	390551	442773	532618	620472	670429	555105	645586
MW0010166	117370	112899	125676	124535	132513	120347	147302	135424	133647	124220	148691	148287	48626.4	49864.9	39952	41517.1	47479.4	44201.6	49659.7	53546.6	53401.9	52522.4	57563.4	53574.4
MW0010103	12750.8	12553.1	13902.7	12212.8	16554.5	14211.2	11658.5	11874	11486.5	12215.2	10620	13232.6	1436.89	2556.57	1886.13	2.17052	2595.36	1764.18	383.37	1165.65	957.305	840.776	410.392	721.616
MW0010017	7850.63	7719.9	7372.43	8261.19	8050.95	7923.74	9640.32	10320.6	8242.49	9908.23	9620.01	9933.46	3143.43	4990.93	4287.39	2960.56	4674.6	4071.03	824.277	1801.33	2062.2	1304.12	1615.26	1159.54
MW0009765	4645.24	4428.53	4543.85	4444.24	5384.4	5008.65	5287.62	5231.01	4702.24	5394.95	4739.5	5244.84	4587.88	5665.98	5352.55	5362.35	5295.32	4378.61	1868.56	1820.38	2086.36	2277.16	1787.75	1979.6
MW0009715	18744	19516.8	18319	18580.2	18508.5	18297.2	17392.1	16548.7	16641.1	16034.7	15986.2	16204.1	20371.2	19102.5	18666	18631.8	17987.2	18438.7	17771.6	17356.2	16903.6	16843.6	16980.9	16602.7
MW0009671	2892.86	2984.98	2691.21	2962.75	2955.93	2820.83	2677.1	2638.57	2406.11	2846.82	2519.43	2488.68	3247.48	2876.44	2747.14	2946.82	2722.61	2902.5	2887.41	3178.39	2901.22	2848.22	3281.1	3121.11
MW0009610	1091.01	505.031	1387.25	1170.38	1647.69	685.392	1579.84	955.523	544.574	771.392	1543.83	567.439	332.716	267.782	201.035	44.0256	206.241	341.186	107.066	201.823	206.399	309.686	188.004	481.828
MW0009487	3567.75	3730.6	4208.77	4765.06	4863.05	4729.67	3773.69	3681.37	2942.67	3663.51	3574.42	3804.95	1153.11	3308.96	2776.24	2923.13	1994.65	1243.81	17.0948	139.798	254.522	4.74856	25.3256	110.026
MW0009478	1332.56	1157.68	1321.99	1663.18	1109.88	1017.58	4262.43	2717.57	2168.81	2460.54	2177.28	1483.85	414.284	425.414	478.056	241.618	529.193	421.031	101.335	301.054	231.874	90.4436	228.143	162.184
MW0009469	1004.95	563.386	1481.34	1474.07	1320.13	1050.75	104.951	69.9677	163.567	183.768	71.2783	38.2248	1377.32	921.689	1765.54	2002.61	14560.8	1846.71	9280.89	50892.5	11832.3	20765	13875.5	13935.6
MW0009438	396.996	691.859	586.256	1344.36	958.641	78.0341	9786.51	8259.62	10371.8	8113.32	10358.1	9699.87	38926.4	37194.2	39979.7	29125.8	35053.4	42280.7	35491	36023.8	30820.8	38887.4	38024.4	37801.9
MW0009370	1214.84	907.914	858.97	897.131	803.414	812.846	494.984	497.688	491.053	1391.99	428.873	681.869	2965.75	3710.25	6776.91	5480.92	3478.1	3881.36	1855.18	1795.07	2166.42	2115.93	2165.54	2491.14
MW0009105	4336.53	2753.28	2797.53	2388.69	2885.44	2410	3304.78	3323.11	3701.18	3782.51	7274.39	4204.7	2157.61	2047.85	1571.21	2161.19	3501.34	1776.93	1237.83	835.658	1758.44	2198.86	938.165	1475.02
MW0009070	11155.6	11604.9	10270.9	11502.4	10980.9	10436.6	12479.1	11461.3	12035.8	12478.4	12650.7	12116.8	11730.2	8516.06	9099.89	8911.78	9092.8	8774.92	6367.41	6617.38	6991.37	7005.3	6606.14	6396.45
MW0008789	13738.2	13752.4	13438.9	13194.8	13777.1	13429.2	11839.1	11749.9	10973.8	11358.7	10982.5	11620.2	9549.72	10838	10107.9	10410.1	11243.5	8581.49	5318.01	6183.96	6363.89	6074.28	5917.8	5551.97
MW0008726	1015.52	1204.73	1620.59	1268.16	1843.18	1294.94	1401.33	1479.41	1726.52	1832.67	1698.71	1198.6	1638.56	2058.74	1899	1645.02	1690.21	1832.17	3226.82	1661.09	2640.53	2049.56	2999.13	2785.88
MW0008522	12890.9	13090.4	13041.4	14097.1	13614.7	13677.1	13812.8	13830.5	13479.3	13099.6	11798.4	13888.9	1092.96	1550.4	1138	1141.73	1175.28	943.092	1072.26	875.592	334.289	1117.14	1058.87	978.883
MW0008025	11939.6	54.1706	10209.2	12074.5	80.5244	11480.8	11912.3	10265.1	10211.9	38.0657	10581.7	9900.77	49763	40757.8	47306.2	53795.8	47226.5	50532.8	48487.3	54446.1	53146.8	56200.8	62432.5	60547.4
MW0007955	1123.45	1224.06	1308.22	1288.58	1316.91	1211.77	909.637	882.866	841.703	931.36	708.641	837.657	6.82178	0.876162	4.74364	68.8476	6.77875	17.1274	2.90519	1.595	1.10674	1.0105	1.46109	1.61399
MW0007814	10631.1	11649.2	11245	11160.2	11012.3	10525.9	8806.62	7867.14	7357.96	8203.5	5878.97	8320.19	7934.7	13655	9571.79	9971.91	10263.6	9647.66	28457.6	32275.2	32450.1	30673.6	27687.5	29691
MW0007588	3611.49	3325.51	3497.57	4284.67	3604.94	3101.63	3503.15	3405.87	3766.55	3312.72	3093.49	3715.11	4014.67	4198.34	3938.42	3688.59	4352.23	3680.5	2707.96	1570.6	1892.3	2418.9	1660.36	1859.06
MW0007539	46.1513	86.5337	75165.7	66.3422	107.686	77149.3	23.0756	103.119	40.3829	49.0355	54849.1	60424.4	280161	229267	194471	262869	139484	158950	343181	293301	321774	268561	321730	323136
MW0007531	2970.51	3212.51	3375.2	3607.3	2841.37	3562.04	4089.63	4370.48	4430.19	4308.71	4695.88	4934.61	1460.22	1961.49	1781.67	30.7962	1771.72	2005.12	951.652	1414.11	353.999	686.068	989.375	970.829
MW0007527	88353	103183	72642.3	106561	95430.7	99557.7	83243.7	106291	94656.7	91912	96080.5	98393.2	52208	88427.6	85221.2	95405.7	93505.7	70043.5	64355	53378.9	71305.6	72715.7	77051	75475.3
MW0007520	2083.61	2199.26	2129.59	2198.27	2179.27	2141.72	2532.53	2570.68	2273.11	2471.46	2471.9	2605.87	719.989	907.223	521.174	531.071	881.581	438.738	268.441	333.556	121.095	290.671	213.859	256.162
MW0007461	6496.74	7108.31	7462.45	7044.35	7170.74	6318.47	8775.24	8302.5	8813.3	7493.58	6232.75	7618.36	2440.65	2809.04	2495.44	2701.7	3155	2291.32	1608.57	1616.35	1720.45	1782.05	1570.88	1688.21
MW0007448	4638.06	4523.3	5142.22	5178.16	6235.52	6350.16	6305.89	6631.06	6450.69	7246.93	6026.14	7253.94	5024.92	7473.06	5342.39	5861.68	6314.39	5825.72	2898.54	3099.23	3104.7	2828.33	2586.74	2487.97
MW0007360	822.449	943.373	562.262	836.666	726.585	695.217	729.984	640.25	389.088	413.097	779.198	445.607	6370.39	5394.3	7549.74	5051.71	5436.54	5463.37	6388.33	5005.21	8433.53	3045.13	3785.62	3741.51
MW0007272	200.723	314.928	383.49	371.471	208.922	386.535	702.615	827.223	438.196	431.521	515.322	235.242	3098.21	2484.51	4211.75	3895.36	2721.73	2931.41	2863.33	2852.04	2708.33	3169.5	2682.2	3036.5
MW0007143	3429.19	3841.99	3825.45	4066.1	4121.9	4164.96	2994.06	2769.12	2913.89	2727.35	2614.53	2854.47	329.509	575.768	515.332	2.35839	427.601	316.637	277.302	305.715	221.996	289.363	235.414	130.76
MW0007111	5170.86	7196.55	6331.59	6749.73	7308.55	7067.61	5306.89	5941.59	5959.03	6476.1	7734.06	7447.39	3992.58	4171.69	3673.81	3954.92	4614.54	4262.6	1181.34	843.277	1543.62	553.732	682.488	880.528
MW0006998	2988.04	3082.29	3724.48	3636.58	3495.35	3049.64	2206.24	1966.39	1911.24	2045.77	1672.4	1962.51	312.64	597.606	494.413	792.024	547.232	266.602	275.779	308.17	380.776	481.375	318.93	560.757
MW0006953	745.355	1097.67	1243.14	981.565	977.271	996.847	1537.71	1472.19	1572.31	1560.18	1590.26	1807.1	51.1657	177.595	147.633	44.0546	112.665	76.6964	43.6488	43.1003	23.4019	48.558	66.2762	40.2866
MW0006925	2797.49	2443.43	2580.1	2688.5	2927.32	2689.17	2645.22	2589.07	2674.17	2481.97	2393.91	2497.6	3878.48	3747.9	3051.63	3479.66	3991.52	2501.67	4200.06	3522.02	3863.61	4984.42	4846.94	5231.09
MW0006916	11153.9	12611.6	12218.5	12992.8	12729.3	13140.5	4104	4186.27	3982.48	4028.53	3538.57	4103.04	624.633	819.444	463.852	1439.23	712.703	483.905	722.955	860.841	830.229	908.75	769.006	749.731
MW0006730	5747.6	6732.75	6200.53	6531.95	6874.48	6483.3	5925.16	5977.01	5814.09	5878.19	5609.56	5957.02	6398.66	5415.79	5540.7	5962.8	5424.95	5126.04	5108.61	4524.97	4661.06	4625.7	4612.81	4859.2
MW0006566	633.044	294.18	880.509	612.655	752.314	934.351	59.8175	35.2376	77.024	67.3272	63.805	96.3648	414.403	818.396	1384.67	952.747	5825.58	577.645	3934.82	12717.2	4742.44	10293.2	4667.54	5333.8
MW0006508	8437.34	8891.81	8051.47	9399.03	8800.19	9415.97	6364.57	7788.24	6544.97	6380.2	6355.47	7932.88	3049.83	5372.15	4266.44	4360.45	3607.55	3156.34	1654.14	1744.46	1941.24	1500.4	1438.45	1437.23
MW0006481	548.621	308.334	419.037	716.602	657.533	479.042	743.347	838.364	323.028	546.248	728.085	509.124	153.391	153.014	45.8942	3.69265	97.5247	49.3889	29.0795	39.7728	53.6971	27.8487	34.8164	99.3932
MW0006349	1511.35	4061.73	458.38	4071.87	625.794	3562.37	1413.46	2015.89	3866.78	1354.93	1989.31	655.53	1020.86	1987.96	52.8138	65.7139	572.963	562.179	386.876	1565.09	3040.87	1608.17	3051.68	2980.09
MW0006250	217.962	78.6244	104.583	371.972	92.1836	198.313	66.5825	108.804	54.1362	67.8982	71.7938	84.7967	1563.09	1200.13	915.245	956.787	812.915	555.482	343.891	261.019	269.619	288.947	204.251	329.976
MW0006146	18804.3	20529.4	20471.6	21246.7	21455.3	22119.8	12903.6	12638.5	11941.1	13314	12240.9	13057	7834.34	11191.9	9908.41	14120.6	9291.68	2534.9	449.692	393.658	540.536	376.527	425.046	230.212
MW0005761	21133.1	20606	20909.8	19575	21006.3	20695	16919.4	17259	16589.8	19572.3	21242.3	18700.2	43965	38779.2	43158.5	46610.1	41963.3	40329.2	103474	111926	105215	116169	116917	124887
MW0005550	223.359	331.563	359.542	279.425	305.07	343.674	895.62	444.389	731.718	540.998	765.072	431.095	47.8959	64.1056	52.3148	9.08311	56.9335	44.543	19.8512	56.1962	27.845	9.03738	14.6552	23.9812
MW0005526	47197.4	53863.8	57267.2	61726.6	60357.2	62636.9	40502.4	42960.1	38878.6	46612.5	41179.5	46940	10573.3	17387.7	14865	18683.3	18911.5	14848.7	3617.83	4232.82	4518.06	4156.7	3791.44	3586.92
MW0005091	1290.58	1124.47	1249.49	1248.43	1230.12	1362.71	2489.97	2523.53	2409.25	2622.73	2473.38	2764.94	1497.34	1260.44	1642.45	322.235	2676.97	1248.27	518.155	1085.79	701.969	1164.27	1124.77	877.942
MW0004918	124357	100693	26820.7	94450.8	143885	124698	43001.7	51206.4	80201	130313	38631.8	116521	144093	145987	120332	110689	128760	63258.5	199901	142988	140406	152770	141475	150251
MW0004531	23292.2	31776.6	24547.6	27751	26932.1	26670.5	33753.9	32241.8	32643.6	30264	32126.6	31843.4	22361.1	20038	18476.5	20679.7	20827.9	22474.8	23817.9	25893.2	24391.6	27627.1	25807.2	24340.4
MW0004438	4928.29	4919.46	4519.79	5089.74	5247.59	5271.33	4590.54	4353.67	4423.48	4457.58	4445.49	4457.96	5670.37	4984.44	5006.68	5112.53	5276.4	5363.3	5520.76	5215.48	5343.11	4945.76	5737.22	5719.32
MW0004417	1787.76	2160.47	2100.69	2335.4	2422.84	2469.67	1697.3	1902.19	1757.65	1706.66	1711.3	2067.17	7.4935	10.1576	323.477	16.0806	6.42525	9.72876	17.4552	27.8673	12.9718	12.8617	5.00176	13.7403
MW0004383	2176.2	2231.73	2094.52	2332.38	2315.38	2400.89	2632.67	2491.73	2626.46	2698.79	2455.56	2661.74	480.985	779.474	644.547	596.774	515.853	508.626	424.676	246.772	282.48	250.889	484.359	250.915
MW0004223	660.209	576.674	954.661	797.303	982.139	1080.64	1240.57	1431.88	1017.48	1412.78	1253.93	1278.65	115.022	120.607	71.672	5.3028	170.192	126.675	123.556	58.2133	58.3903	74.0472	156.661	105.939
MW0004017	3265.19	3742.33	3301.08	4494.38	3465.33	3431.51	2191.63	82.6012	2262.1	2281.57	102.53	2436.04	4769.46	4378.61	3529.47	840.638	3689.69	3280.4	1408.15	2088.51	2402.58	2682.12	1232.85	1064.24
MW0004001	2351.33	3262.92	3392.82	4544.42	4370.55	4518.99	795.267	4812.76	3683.45	1582.62	3103	3372.36	1188.08	478.619	1724.59	596.569	929.508	1801.34	283.357	215.88	274.351	603.644	453.444	486.696
MW0003622	26159.2	28261.5	28502.2	36194.1	33737.2	32761.5	132911	115966	95784.6	122071	111235	121380	36011.4	36904.2	38733.6	30949	34871.6	38209.6	31226.1	32365.5	29451	35693	33507.2	33304.7
MW0003445	37876	41706.1	36149.6	45040	38133	42637.4	67404.1	67652.6	54658.7	73733.3	65123.2	68651.4	164614	120342	122190	119322	121423	116404	82560.4	79772.1	65197.2	69773.7	63575.6	68654.4
MW0003278	46064.6	37942.9	40266.1	38587.2	39445.6	40367.9	33982.7	33044.6	32637.5	33702.6	45575.3	43523.3	33173.8	29256.4	29917.6	33677.4	43911.5	27358.8	30223.6	22653.5	19748.3	27276.8	27275.7	28727.1
MW0003225	826.461	768.549	1050.54	1203.59	1169.67	766.884	604.005	644.99	924.98	468.151	1227.77	861.141	574.025	511.299	366.727	560.658	317.046	267.983	1369.9	2212.05	2625.72	2430.38	2048.95	1152.89
MW0003108	25814.5	22062	23197.1	21474.8	22204.2	23176.3	19058.1	18722	18048.4	19004.6	25467.7	24611.7	18437.9	16237.5	16700.5	16940.5	24682.2	15082.5	16584.7	12560.2	11014.9	14865	15677.8	15956.8
MW0002865	269367	249682	249691	252218	250320	257759	228245	225554	220605	220653	281406	267418	218264	207890	205811	206096	265840	185295	188052	153969	136868	177940	177502	190890
MW0002838	17350.9	18918.8	18378.1	18775.7	18922.6	19239	21646.2	21047.2	20207.8	20595.7	20001.4	20446.9	15632.2	14457.8	15390.6	16106.7	16243.4	14355.7	17615.6	18223.5	17747.5	20753.3	18606.8	17414.4
MW0002692	13142.2	10950.2	11424.4	10883.7	10991.1	11889.9	9945.8	9325.98	9132.71	9286.94	12844.5	12333.5	9468.63	8785.26	8381.58	9144.33	12634.4	7699.26	8329.99	6306.98	5679.94	7637.19	7704.02	8196.36
MW0002223	27495.6	30649.9	26564.5	29443.2	32021.5	30261.6	30766.4	28910	27812.4	27901.1	26684.8	27473.2	28948.5	27340.1	27294.7	27340.6	25608.2	26996.8	26420.6	25394.6	25123.2	24828	24504.9	24373.4
MW0002136	359.148	186.054	214	338.649	271.544	216.98	1768.06	1769.33	1701.29	2026.98	1988.53	2531.01	298.11	277.061	447.303	174.431	723.628	322.555	141.747	176.218	114.721	131.084	34.3141	51.3856
MW0001663	10614	10726.8	10663.6	10638.1	10709	10612.2	7371.28	6949.07	6513.92	7861.05	7854.33	8060.54	33507.8	27196.1	32109.9	32194.3	29721.3	28971.9	38409.2	40175.5	39293.9	37554.5	38901	37902.4
MW0001237	10865.6	12368.7	12676.2	13763.5	13758.8	13599.3	14532.8	14027	12335	14738.5	14374.1	15675.4	3557.39	4575.61	4213.45	2769.24	3364.7	3150.01	2503.8	2341.69	2324.34	2472.23	2259.89	2250.82
MW0000716	1545.75	1440.37	1426.71	2445.91	1708.87	1830.31	1216.76	1825.44	2582.59	1553.1	2264.14	2620.49	8776.11	8678.55	8777.67	8946.63	8662.21	7992.81	19963.9	18974.6	17426.6	18266.8	18945	20198.8
MW0000482	1705.57	2397.81	2612.63	2397.74	2453.19	2451.5	4116.85	5465.66	4769.72	5377.86	5279.17	6159.55	4535.45	4248.12	4821.19	4064.11	3934.29	4242.37	2606.07	3635.26	4603.3	3037.43	2254.74	2809.35
MW0000447	1645.39	1823.08	1685.15	1792.71	1987.36	1689.25	1566.63	1330.98	1608.64	1599.41	1576.69	1454.36	1855.02	1755.84	1982.44	1719.61	1905.7	1763.54	1523.16	1422.64	1109	1510	1327.05	1224.41
MW0000280	3313.23	4832.51	5340.5	4997.78	6555.76	5986.84	6855.9	6856.69	7005.8	7378.44	6531	7302.57	5128.89	7557.42	5656.76	6412.32	6188.55	5799.2	514.441	3816.06	1534.66	3284.77	832.082	2755.66
MW0000246	335709	355605	358408	349077	348843	340739	297879	275543	269629	279400	287184	292674	291734	347754	328164	336638	275000	292387	411017	399391	403213	424526	413194	403618
MW0000244	370297	409086	412787	398518	400748	390922	316446	283060	275923	284384	304186	314550	300056	387962	339915	366285	363135	277152	831154	973639	928980	972613	903535	890449
MW0000213	698.533	673.002	610.191	606.64	712.728	708.581	446.919	479.286	392.92	542.985	554.48	584.544	858.16	849.592	795.655	647.199	940.408	809.318	2512.27	2450.55	2142.51	2538.5	2736.73	2732.35
MW0000212	800.792	991.103	821.761	1119.96	703.171	855.562	745.187	810.37	801.52	974.552	1017.69	674.344	858.24	1189.48	972.061	1182.76	1279.5	907.002	2976.61	3212.32	3724	3575.32	3621.43	3960.81
MW0000105	482.054	1061.54	771.926	997.261	995.595	712.538	919.326	443.391	728.095	920.77	954.995	1158.49	2206.16	2511.39	2496.83	2153.49	2177.99	2480.09	2024.87	1989.55	2129.79	2471.75	2049.03	1528.42
MEDP2280	14808.6	11888.3	10127.7	12041.5	10089.6	11321.3	11827.9	13615.2	13276	13609.2	11787	13303.7	9566.27	10487.8	5098.81	500.444	9659.1	4343.64	3584.02	3464.89	3813.78	6533.57	2947.94	3040.03
MEDP2274	62017.6	56376.9	56240.7	63153.2	37581.6	61065.8	32508.8	57133.6	42633.8	54273.1	53211.4	59381	35154.7	36818.3	52723.3	40695.8	33618.5	56040.6	37842	37754.5	36433.7	51461.7	36321	36904.8
MEDP1061	4910.84	4203.12	4407.02	4359.38	4629.21	4342.29	4565.46	4754.54	4742.27	4478.82	4096.48	4907.59	584.497	1172.54	1151.4	11.2839	1811.49	1203.21	1218.63	2828.16	2781.7	3064.95	2986.19	3281.76
MEDP1057	85931	88162.3	88951.9	121515	106029	94044.1	70141.9	71143.7	63814.7	71918.2	86626	71331.8	35036.5	52229.2	51420.9	34334.8	51491.4	42064.4	19698.4	34729	27353.6	41233.1	21374.7	33817
MEDP1045	824.272	562.475	990.889	2141.28	2227.72	1368.15	2523.58	915.466	2092.18	1384.05	1654.93	2493.99	382.696	371.757	462.783	311.835	273.888	632.354	97.8979	246.69	370.294	74.317	54.6446	186.824
MEDP0904	304558	296569	289660	345175	369580	349881	257038	267136	269794	255909	246200	299102	479972	504385	499967	519619	511050	420849	771191	768744	753770	754685	711845	777088
MEDP0797	24208	20563.7	21453.8	19277	20549.3	21627.3	17024.4	18163.3	16820.6	17738.4	23893.8	22378.6	16953.4	15408.3	15481.2	16353.3	22913.9	14007.1	14884	11169.3	10315.9	13928.9	14030.7	15012.4
MEDP0495	15008	11779.6	17628.1	13610.2	11095.3	12665.8	11280.8	7165.81	6253.65	6801.97	9946.06	2804.88	21426.6	27818.1	20115	25468.4	17777.4	18619.5	94049.6	95807.4	95001.3	89230.2	94698.9	92304.1
MEDP0461	2585.61	2929.15	2998.2	3011.62	2897.05	2959.39	937.094	962.791	993.625	1084.59	908.59	1068.3	361.669	429.754	70.0363	198.467	204.042	108.852	76.7116	240.056	170.131	150.062	174.387	195.921
MEDN1666	4956.89	4751.64	5189.42	5599.85	5550.62	5671.38	5912.02	6036.96	5253.97	6015.38	5232.88	6182.62	2436.45	3974.2	2913.42	3062.95	3439.13	2545.64	2446.5	2206.12	2893.08	2608.11	2230.13	2303.51
MEDN1562	417.756	459.442	477.983	650.078	704.206	247.669	814.431	898.607	800.762	450.358	557.302	365.471	9337.3	7748.68	15661.2	13911.9	8499.04	8970.67	9787.03	9531.41	9207.13	10320.6	9166.67	9696.2
MEDN1558	2182.1	1712.28	2126.82	2131.81	2460.02	2104.3	2199.36	1680.45	1670.35	1689.92	1881.58	2355.74	2259.9	2844.25	2688.34	2555.58	2486.79	2166.56	7183.36	9082.23	8990.78	8400.79	8771.69	8334.17
MEDN1534	45796.2	46873.4	45374	45679.6	45578.9	45742.6	58900.4	59926.2	58467.3	59540.3	59951.9	60935.6	33843.5	31389.4	31866.9	32058.6	32040.1	31484.1	21570.3	20552.8	20908.1	20501.1	20821.9	20550.9
MEDN1485	23352.6	29323	23831.8	16667.1	25226.9	17778.9	18233.2	18438.5	18645.7	18675.1	9236.1	16668	21642.5	33228	20321	21103.3	16902.5	16709.5	58857	66395.8	60560.7	60887.4	59571	65022.2
MEDN1476	1598.14	1722.76	1806.44	1449.63	1753.79	1842.75	1394.54	1372.84	1203.51	1203.66	1111.76	1310.25	1738.63	1645.64	1404.58	664.749	1890.74	1981.93	2976.21	2107.7	1884.09	2056.03	1701.18	2072.24
MEDN1460	1506.03	1544.98	766.301	863.451	745.227	817.649	366.206	196.882	369.992	626.878	650.29	392.09	6750.85	7814	10125.9	11257.4	8166	7641.05	3469.03	2860.85	4074.32	3588.93	3424.33	4660.56
MEDN1426	2135.18	1806.46	1585.71	2353.54	2058.46	1988.83	1026.68	654.761	524.36	1244.5	519.806	709.647	7154.72	7633.66	10361	10177.3	6802.5	6469.23	4605.76	4612.57	7059.98	4917	4859.92	7193.03
MEDN1366	608.812	1248.76	1614.99	1260.1	1829.13	2311.07	6046.78	5573.13	4917.41	6498.72	5117.67	5669.53	1971.87	2203.45	2172.96	1816.7	1971.47	2237.56	1797.04	1821.66	1768.47	2037.36	1976.24	1929.62
MEDN1324	402.498	597.098	388.764	591.192	275.118	210.709	432.602	629.576	664.985	203.893	366.03	193.907	3579.9	3747.84	4640.15	4278.16	3117.3	3336.61	5165.21	4320.31	4236.9	5427.43	4812.21	4511.28
MEDN1296	4586.93	4825.67	5344.22	7343.34	7478.76	7446.17	7773.38	8792.26	10099.1	9528.38	8611.83	10852.9	6362.29	8183.17	7007.16	6952.47	7682.85	6167.11	5513.77	5521.56	5372.83	5594.33	5075.76	4955.34
MEDN1285	54039.7	54834.5	62967.7	66903.7	67952.6	66797.4	47932.2	39882.2	40345.8	39653.8	63917.7	58693.3	44093.6	62923	39184.6	54210.6	49661.6	42940.2	126095	157008	155291	168274	151295	149359
MEDN1283	32575.5	31388.1	37941.8	37042.5	36611.4	34491.3	6610.99	7025.23	8555.84	4998.97	6808.93	3765.4	6679.42	36898.1	3383.73	2638.51	3014.29	5903.39	64150.1	78923.5	66562.4	82108.7	69262.2	74870.2
MEDN1274	1713.41	1547.8	1747.08	1580.49	1324.06	1540.93	1328.98	1346.73	1243.11	940.982	770.66	582.781	1416.76	2527.58	1317.28	1162.56	1475.02	1016.69	2831.06	3321.62	2994.57	3161	1170.49	3131.44
MEDN1256	2544.6	2394.6	2321.73	2609.46	3010.2	2608.44	9726.09	4933.81	5621.26	8080.25	6135.23	7037.94	33.125	73.7514	57.4797	68.4742	63.9637	66.8114	51.6605	88.3833	492.525	100.257	34.036	11.7111
MEDN1254	3565.49	4492.75	4416.53	3291.36	4409.2	4129.05	1857.39	2315.27	1721.62	1693.56	1080.41	1938.23	6581.22	7123.8	6407.93	5249.2	5921.76	4496.38	10712.6	19103.7	19479.8	12791.7	10789.5	11058.7
MEDN1252	865.118	953.344	699.99	668.346	938.157	620.752	2307.79	1882.7	1735.72	2132	1135.25	1393.1	150.842	284.619	235.821	267.385	267.34	219.969	237.437	180.432	353.662	329.905	272.762	206.893
MEDN1248	369.024	63.7729	224.379	200.627	380.524	285.195	3.09778	3.25267	37.367	28.4844	15.1235	65.0756	174.571	112.643	128.861	203.98	2845.76	108.159	1026.13	4612.05	2596.78	4452.33	2740.24	2593.03
MEDN1246	63894.1	66980.4	66551	66419.7	68004.4	67202.9	68516.1	67264.6	63730.5	66707.3	64164.2	69463.1	17737.1	21006.5	19015.8	21501.8	18950.2	16724.2	10331.4	11310.7	12026.3	11973.3	10535	10508.9
MEDN1239	829.739	559.508	791.296	944.429	1143.54	589.368	1013.46	1078.11	1100.94	1298.25	1133.88	1578.47	1320.52	2326.5	1693.87	2120.81	1810.36	2131.85	1017.17	1241.46	950.82	991.757	978.378	1039.49
MEDN1226	1495.37	1555.89	1623.69	2028.3	2093.44	1736.36	1075.02	967.341	1160.18	960.268	1425.39	1049.97	1642.4	1693.84	1275.65	1581.94	2007.92	1843.59	1860.73	2140.08	3105.03	2859.17	4265.48	2502.49
MEDN1200	54993	55583.6	57190.2	64408.1	65912.2	64748.8	134365	119666	112620	123627	110089	116012	7013.25	7183.96	5843.05	5612.04	7540.61	4621.13	8320.83	7211.94	7190.93	5955.25	6242.07	6084.01
MEDN1137	1025.1	2131.65	1348.21	2243.27	3132.57	2855.48	1734.72	2396.48	2527.39	2036.2	2626.22	2654.42	7037.8	6758.17	5804.04	6273.95	5740.03	6949.61	7632.89	8410.13	8740.32	9015.81	8694.18	8942.64
MEDN1132	5404.61	5591	2685.32	5953.7	5573.9	2660.23	1050.13	1402.74	1751.42	1511.08	1414.56	1773.82	3650.94	3879.34	3363.82	3184.29	3671.28	3432.07	1549.21	1222.59	1676.6	1867.26	2048.24	1393.3
MEDN1087	2466.31	2663.86	2216.44	2177.72	1840.1	1242.27	2784.95	2901.07	2714.52	2967.35	3047.65	3355.2	3449.57	4127.67	3381.83	4074.3	3604.64	3803.39	2898.37	2955.68	2907.7	2700.2	2650.93	2447.66
MEDN1086	3531.88	3573.87	3004.12	3587.18	3602.49	3516.59	2035.45	2403.7	3042.2	2494.45	1635.45	2580.37	4404.26	5684.1	4641.83	4745.08	4496.6	4236.84	8013.28	8421.12	8187.93	7030.67	7215.12	8318.82
MEDN1033	3.26279e+07	2.97291e+07	2.48202e+07	2.48239e+07	2.85699e+07	2.77062e+07	3.37148e+07	2.3706e+07	28682390	2.16567e+07	3.12473e+07	2.6521e+07	3.71714e+07	3.28935e+07	3.58956e+07	3.09079e+07	3.0852e+07	3.12533e+07	4.21482e+07	4.53929e+07	3.7504e+07	4.18531e+07	3.87104e+07	4.25725e+07
MEDN0807	72529.9	76101	74799.8	76771.7	98134.7	99201	96918.1	95347.2	108733	100415	87464.6	110772	89471.1	128790	100950	103945	102970	100634	49599.1	52653.9	51206.9	49977.1	45434.5	41211
MEDN0784	4886.55	6103.09	5345.84	5369.36	6166.34	5616.93	3836.62	3985.72	4354.77	3938.47	3347.56	4248.35	5329.3	6875.29	6073.19	7315.83	6014.42	5627.27	12446.5	12830	11472	11645.2	11060.2	11810.1
MEDN0783	6168.05	5777.92	5118.23	6421.93	7019.9	6077.26	5531.28	5473.97	5943.19	5398.9	5004.28	5731.3	8455.27	7849.3	8982.68	8250.29	6645.35	7665.15	12964.7	13100.1	11687	11869.4	11323.6	11648.5
MEDN0747	2163.91	2439.95	3048.4	3653.54	3519.99	3162.47	2203.06	2434.84	1142.83	2132.58	1888.23	2564.18	2415.75	2979.65	1728.82	2744.63	2923.75	1352.04	3371.41	3706.92	3057.42	3330.37	3230.06	3092.47
MEDN0659	30337.9	28891.6	27174	27271.7	24564.3	24456.5	22272.6	31281	20741.4	28432.9	19978.7	28094.9	36738.8	33428.6	34289.3	37145.8	35586.3	39009.7	46000.4	46997.3	41320.5	44387.7	44976.8	45037.3
MEDN0658	1577.96	993.484	2075.44	1188.25	1518.24	1748.91	1811.67	1620.37	1566.43	1243.83	990.938	1262.62	4145.63	4591.38	4402.68	5005.46	4255.67	3990.67	3975.73	3757.81	3813.63	3931.61	3996.33	3475.98
MEDN0651	29372.3	30443.2	29099.3	33799.8	32027.8	31971.7	33248.2	35747.5	28497.2	31735.5	23727.9	33364.3	7677.51	11739.5	9138.08	9099.8	9916.93	7936.88	4929.58	4488.22	5692.51	4335.55	5143.1	5183.54
MEDN0621	4883.12	4052.51	5746.17	6636.96	7319.57	5568.28	6271.78	7588.6	5909.17	8234.4	9827.78	8111.78	2794.92	3058.18	2144.31	2506.32	3635.13	3020.08	322.475	403.418	676.864	631.402	354.362	308.106
MEDN0604	5666.58	5373.49	5211.53	4981.54	7460.81	4431.92	3245.9	3023.53	2909.73	3118.28	3407.18	3729.26	5235.24	5190.97	5667.72	4828.97	5620.94	5599.2	5351.91	4479.27	4562.3	4998.51	4347.88	3957.44
MEDN0602	3623.1	5953.49	6149.94	7065.55	6911.44	5380.05	5996.51	5744.16	6121.34	7291.45	9797.61	9561.42	52911.4	46031.9	48691.2	84128.7	45311	59327.4	46752.4	71389.6	72673.6	100145	55149.8	67343.2
MEDN0589	5853.34	5585.09	5177.94	5631.77	5751.57	5777.46	4456.35	4254.53	3990.52	4902.29	4335.35	4387.47	3863.37	4819.77	5425.76	6020.2	4465.67	4190.37	4191.87	4574.33	4194.32	5029.96	4868.8	4841.25
MEDN0485	93.6114	348.758	203.724	167.899	150.52	268.91	166.345	225.178	117.211	131.585	273.399	160.578	1124.97	2778.55	2769.57	2974.26	2318.1	1990.99	2170.04	2700.81	3036.44	2702.67	2373.38	1978.52
MEDN0463	4308.43	5392.18	4461.63	5465.65	5438.42	5553.06	6943.91	6595.68	6123.28	5472.64	5806.56	6226.85	1599.98	2380.79	2052.54	2380.75	1197.83	1597.86	958.199	1611.58	1435.71	1263.42	1398.87	1576.55
MEDN0445	45338.9	76209	73967.8	76911	41005.4	39921.9	26885	37395.3	31554.4	31576.5	27279.9	33616.6	99008	141476	80187.7	145848	107268	107642	17039.2	40285.8	29125.3	23272.8	23058.5	35749.1
MEDN0428	84863.4	93788.4	100059	100561	103911	102298	55222	58820	54850.1	57533.1	54815	58841.4	26290.6	35469.7	35262.3	34293	31804.6	27857.2	13131.7	18796.5	13930.4	15210.2	13979.3	13901.1
MEDN0383	505257	487386	433646	448468	553039	423536	319842	292132	357757	309471	281869	358906	714172	708530	686079	714666	721093	716613	1.80432e+06	1.64851e+06	1.61958e+06	1.57668e+06	1.70658e+06	1.6438e+06
MEDN0381	1.15098e+06	1.09746e+06	1.01124e+06	1.20817e+06	1.28162e+06	1.17917e+06	1.17514e+06	1.269e+06	1.40536e+06	1.21507e+06	1.28429e+06	1.3898e+06	1.69146e+06	1.74351e+06	1.52588e+06	1.63412e+06	1.42442e+06	1.4376e+06	1.35629e+06	1.39149e+06	1.40913e+06	1.27055e+06	1.22516e+06	1.35387e+06
MEDN0380	509205	506991	466318	540363	633482	624837	609767	667498	821988	695826	644280	799181	437682	594963	544002	563044	561349	507267	364063	348179	339175	349270	318724	306193
MEDN0356	3206.64	3302.15	3457.3	3890.87	3527.29	3443.92	3614.89	2690.19	3271.89	3124.33	3820.1	3629.85	3742.58	4096.23	3773.94	4086.6	3848.79	3065.93	6889.74	5449.76	8307.56	4674.7	7916.55	6061.42
MEDN0350	6777.29	3911.45	6929.45	12170.8	11678.7	9772.47	5084.09	4661.69	5179.1	4859.49	2962.01	4927.81	8176.3	6595.86	7106.65	5967.08	6521.51	5154.42	5598.62	5092.13	8529.16	5997.27	4528.79	3947.81
MEDN0311	937.856	27.9682	9.23875	601.345	1399.17	112.756	2395.41	1513.69	53.4942	1060.4	37.2551	1127.85	3311.87	2784.95	4921.12	4570.77	1668.38	2978.6	2740.98	3088.52	4252.5	5002.94	3552.36	3388.91
MEDN0227	21203	18430.5	17470.4	17542.5	17116.8	17361.5	40278.1	41802.3	34583.6	38965	35826	38537.6	33365.8	35383.3	41657.1	28759.1	33145.5	32557.1	23950.8	26022.1	18471.4	24706.7	24351.4	23507.3
MEDN0204	11933.3	10771.9	11707.2	11899.3	12302.5	11624.7	11578.7	11422.3	11000.6	10390.9	10239.9	11930.1	18454.6	16226.5	18035.3	17968.1	18204.8	30052.9	25588.4	25680.7	26912.3	30812.3	27368.9	26788.8
MEDN0202	39518.7	38783.7	41139.8	41870.3	42946.2	41086.9	43134.5	41547.4	40077.5	40241	40532.6	42205.9	14797	18904	15760	16038	29534.7	15628.7	9776.38	8107.33	9390.29	10096.8	8855.29	8696.95
MEDN0121	1223.44	1157.38	1106.87	1427.98	1340.84	1245.52	3286.74	3479.12	2720.53	2836.91	2455.94	2870.88	235.457	1527.15	985.659	911.25	1004.51	971.793	809.548	633.568	578.525	1000.3	1363.71	986.515
MEDN0084	4237.34	3626.96	4094.71	4238.96	4378.18	3830.05	2831.3	1617.26	982.597	4242.12	1397.45	1648.18	1021.8	3300.11	1278.68	147.763	1897.79	1821.49	666.318	388.533	461.231	703.739	679.184	635.898
MEDN0068	224.401	285.057	185.536	290.288	260.016	195.168	1555.94	1762.39	177.908	281.164	382.323	422.293	1601.14	2960.64	2585.26	3320.9	2657.59	2436.41	920.548	1562.21	390.725	725.507	829.327	918.146
MEDN0058	588.442	262.054	523.683	590.908	716.657	859.312	1506.48	1491.95	1111.13	1426.96	1330.87	1321.22	62.9218	54.1342	94.0741	17.255	71.2965	110.323	39.5435	175.372	159.41	47.3674	49.1588	41.1078
MEDN0048	941.131	846.614	1079.92	1319.57	1386.36	1335.44	1920.27	1445.75	1563	2728.33	1982.54	1841.89	48.6029	15.652	28.645	219.339	84.1318	62.3416	15.5365	18.1015	29.2394	35.822	23.3821	79.9008
MEDL02773	11052.3	11233.2	10951.2	11719	11206.7	10787.5	10611.2	12403.4	10618.2	11628.1	11056.5	11753.4	5106.53	5567.22	4987.58	5250.57	4987.67	4216.82	2818.07	3106.82	3125.43	2867.38	2655.6	2735.11
MEDL02770	24785.5	23255.2	27933.8	39957	43427.9	41098.4	41702	50505.2	59436.4	64740.2	61302	67453.3	83860.5	77809.4	69167.8	63297.4	69780	62511.2	60478.5	54053.6	58053.6	51427.3	51562	51214.1
MEDL02630	2321.01	555.933	2674.62	2696.08	2848.56	2858.85	68.5092	64.9485	156.104	188.915	41.5583	222.378	428.339	1620.06	2137.79	2087.28	20300.5	875.33	10121	36903.8	14943.6	35826.4	14746.7	17559.2
MEDL02396	37684.6	46045.9	44692.6	55096.3	53301.8	54687.7	65564.7	63288.6	37539.9	59472.4	38215.6	70574.3	45538.9	56489.1	54372.1	47012	47562.6	39838.1	34530	36365.5	37466.4	38027.8	33051.4	33956.2
MEDL02338	1807.27	3501.46	2012.94	1823.7	1881.98	3475.11	1365.87	1041.24	1699.87	1855.23	936.323	2092.99	683.483	921.058	1327.55	131.552	705.975	738.536	1076.2	888.518	704.93	572.3	617.744	603.497
MEDL02332	20088.9	18988.1	20606.7	21916.9	21004	18389.3	20055	17952.8	22847	20151.9	16449.8	20563.4	23618.8	26380.5	23639.2	20982.6	24257.2	21869.9	14284.6	13651.1	12367.1	13413.6	12874.4	12640.3
MEDL02005	1691.61	1372.9	1445.6	1463.16	1487.73	1560.62	1015.41	759.267	1219.72	1305.07	1722.75	731.524	1756.02	1906.89	1722.4	1828.22	1657.47	1113.07	3195.55	3494.94	3603.11	3834.05	3556.09	3481.13
MEDL01999	665.924	879.543	779.803	586.467	1045.19	854.041	223.261	142.204	441.369	201.145	920.856	119.094	2390.59	4420.4	6657.79	6463.92	3628.68	3768.69	1796.8	2352.32	1550	2112.56	1739.18	1582.84
MEDL01927	194.529	218.757	221.027	432.805	387.438	279.722	1119.15	1010.06	960.337	968.766	902.164	912.077	19.9035	12.0684	8.58093	2.23276	85.731	14.8552	56.4132	31.528	35.0229	4.68518	15.4339	25.8266
MEDL01825	11427.8	7769.62	7850.3	11997.3	11636.8	11444.2	7077.26	11582.6	7965.45	7254.72	11698.4	12068.5	8551.84	8287.89	8331.67	8804.05	9959.79	8582.56	5674.14	4498.25	5048.08	5037.52	5418.44	4904.93
MEDL01764	4126.19	2750.8	2822.76	2423.04	3790.91	2718.96	1645.35	2325.71	2024.99	2001.05	2275.34	1968.69	1738.55	3400.68	1732.34	1263.34	3705.12	2258.93	251.466	159.399	100.233	2746.05	703.797	628.522
MEDL00692	188963	153748	153814	211008	217480	218026	285675	322976	325476	285964	289344	322170	180297	195059	183935	194899	190962	154341	125799	123683	132072	111462	119786	111290
MEDL00644	4092.1	3545.32	3847.58	3879.16	3894.39	3781.31	3816.73	3303.27	3448.86	3997.42	3731.81	3783.37	3284.3	3328.6	3044.67	2848.45	3318.86	2769.5	11277.7	13918	14251.1	15874.4	13706.4	13318
MEDL00534	36613.8	42501.3	38464.2	42310.5	42028.3	40894.8	24890.7	24943.4	23823.1	22057	18543.3	21626.3	16940.6	16243.9	17060.5	17647.3	18334	16770.7	11257.6	9338.45	11999.9	11691.8	10198.4	10128.8
MEDL00447	554093	589111	493838	527688	631672	609591	280591	288340	355889	277858	278386	318284	906685	1.1624e+06	983005	1.13012e+06	1.0462e+06	963220	2.63406e+06	2.49765e+06	2.44304e+06	2.28655e+06	2.54361e+06	2.43622e+06
MEDL00433	22073.1	31496.1	38656.5	39778.7	41501.9	39822.8	9755.62	11269.5	12173.6	15639.5	30827.4	26568.1	9601.05	8466.08	11626.3	8349.81	9141.34	10596.2	18833.7	20141.8	21446.3	19983.5	16486.5	17119.9
MEDL00401	5721.03	5747.23	6003.12	5892.75	5985.3	5823.71	5015.01	4765.52	6391.18	4909.88	5328.11	5363.15	5690.01	6279.24	5839.15	6029.54	5557.13	5624.12	8309.75	7449.77	7208.62	7205.14	6985.1	6893.3
MEDL00377	46675.4	48672.3	50965.5	52895.3	53284.3	54023	47740.6	46432.4	44231.8	48101.5	43105.7	46131.8	14651	20524.9	17597.3	24673.8	18039.6	11705.8	3053.3	3718.43	3568.87	3514.77	3316.87	2796.63
MEDL00375	2061.8	2054.56	1806.16	1973.53	1650.79	1842.33	2024.86	2330.05	2238.61	2290.93	2057.64	2162.17	1481.68	1053.52	389.107	365.885	1029.18	605.663	371.496	512.611	345.961	289.273	415.527	190.952
MEDL00352	67392.1	74324.5	70985.5	75814.8	79070.2	80846.6	54648.7	56907	54542.4	59459.7	54012.1	60346.8	14051	21652.3	20585.1	26051.3	21034.7	17498.6	3974.93	5260.69	5126.53	4700.46	4282.7	4255.79
MADP0594	10015.5	9701.78	10897.2	12192.9	12662.2	12333.2	11721.9	10665.6	12139.4	11234.4	11237.1	12479.8	8113.14	8853.48	8134.46	8983.72	7906.91	7795.49	11251.2	6326.55	7355.13	11224.3	11519.6	12173.1
MADN0626	151.483	86.408	381.719	446.982	476.606	226.242	137.647	81.6433	60.6077	235.336	185.919	450.195	6643.12	7225.81	7487.62	7434.64	5903.86	5580	8592.74	7732.09	7711.28	7571.31	7532.88	7197.81
FDATN01534	879.949	1051.27	911.641	3206.97	3321.21	2971.39	52.8639	83.9178	100.701	97.2867	53.6265	107.028	3298.02	6150.5	8663.74	6290	50548.9	5680.57	1224.11	3132.79	3924.87	6383.68	4558.03	4348.36
FDATN01488	122672	123317	122586	115219	125333	122026	127599	127779	133860	129607	140858	132254	40663.6	45629.1	38199.3	43791.6	46496.2	41652.2	12817	12385.6	15583.7	14466.5	13764	13027.3
FDATN01309	846.724	1280.29	892.168	986.604	1492.47	1090.41	3472.03	1801.02	663.739	1675.69	1298.39	1520.97	46.9069	66.9076	60.3822	20.6374	115.346	54.1989	46.1949	60.4189	72.7693	34.3667	43.7845	41.3418
FDATN01027	44363.9	44034.8	42235.7	47199.6	53139.8	51007.5	55131.8	60001.9	69950.6	61944.1	55145.2	67172.7	28245.7	39978.7	38756.3	36379.6	39643.8	34585.4	15455.5	16033.9	15280.7	16632.3	15031.3	14888.5
FDATN01006	2432.82	2469.69	2482.46	3591.77	2419.98	2393.65	2231.87	2246.16	2087.67	2279.32	2421.14	2194.34	2234.33	2435.71	2445.14	2310.12	2429.92	2513.93	2792	2606.12	2736.93	2838.46	2702.15	2806.75
FDATN00003	1550.03	1854.03	1486.32	1840.05	1904.99	1936.57	2023.82	1851.73	1712.79	1890.42	1721.79	2073.64	1976.36	1593.02	1424.45	1756.81	1461.09	1515.45	1319.74	1278.35	419.658	876.291	1319.96	610.031
ZINC43617340	23784.8	25678.9	23631.3	22958.7	23767.3	24135.4	46517.5	41805.9	40794.5	37274.4	28720.2	33485	3048.22	6111.12	4127.15	6374.31	6287.54	3108.74	5574.43	6511.32	5867.59	4580.93	4326.95	4533.23
ZINC14881154	3556.33	3657.1	3853.05	4078.59	3861.77	4732.33	4623.85	5409.16	4456.76	5388.07	4182.24	4950.05	3194.66	4306.69	3703.23	3857.2	3716.39	3309.41	1933.13	1682.06	2386.66	1724.65	2271.51	1309.9
pmb2826	48701.8	47946.3	54625.1	56567.2	58591.7	58139	61569.7	64709.2	65096.1	64468.4	52607.9	62972.6	44800.9	36898.8	32432.8	30505.1	40322.5	26288.5	6415.96	3642.51	1479.48	5055.11	4116.01	3881.18
mws0120	978475	957755	884056	886518	960684	926038	822226	844722	716784	728233	683262	731050	1.69344e+06	1.63953e+06	1.76625e+06	1.75183e+06	1.71607e+06	1.79937e+06	2.08583e+06	2.20823e+06	2.01055e+06	2.07596e+06	2.25871e+06	2.13947e+06
MW0170053	20354.3	22790.7	18957.1	22720.3	23868.3	23203	17089.8	18558.9	14838	15767.4	19606	33302.8	11092.7	11192.3	11546.7	14481.8	10492.2	8683.68	2348.53	1197.67	2396.32	2730.9	2265.33	2063.96
MW0169988	15488.8	14403.9	15997.1	17206	16737.1	13828.4	12634.1	12810.6	11211.7	12687	10233.1	10291.9	6476.57	6570.64	6120.43	6215.83	6273.5	6609	5566.52	5803.11	4879.29	6565.89	6924.24	6566.8
MW0169955	15072.2	15715.1	14401.1	15224.6	17290.2	16552.1	18099.2	18080.4	15489.1	17960.6	16180.7	2932	12500.4	14300.4	14983	16664.1	13937.1	13138.2	8687.36	8777.04	8701.21	7345.83	8505.96	8180.87
MW0169829	4174.53	5474.3	5206.26	4276.17	4957.42	5802.95	5856.4	4204.36	5296.9	6493.6	6405.14	5279.57	5274.82	5827.73	5673.31	5876.16	5463.46	4951.78	3926.2	4902.2	4272.16	3937.48	3584.05	4313.75
MW0169778	10427.3	12123.4	11434	11354	10889.1	12389.4	6080.54	6214.37	5811.54	5741	3777.42	4665.25	7748.5	8577.45	8748.66	7394.38	8367.15	7555.57	11630.8	10663.2	10611.2	10048	11267.7	9734.98
MW0169756	3504.32	3625.2	4110.38	3856.89	4064.73	3808.57	3417.58	3161.08	3081.49	2996.74	3140.48	3395.96	3433.53	4060.03	3975.3	4106.33	4136.33	4053.38	2620.84	3992.33	3729.27	3625.99	3315.17	2696.16
MW0169728	2031.65	2314.46	2297.84	2408.53	2612.64	2616.42	2713.92	2404.48	2373.03	2559.48	2378	2526.26	1857.09	2012	1868.84	1953.91	1909.77	1807.85	1515.95	1592.95	1627.32	1521.69	1633.06	1485.54
MW0169694	233.89	252.241	222.387	177.343	370.211	252.991	252.339	140.66	169.745	167.683	260.914	150.644	1063.79	1205.14	1327.98	1824.87	1881.66	1583.21	5515.76	5254.54	4996.56	4567.83	5909.73	5552.14
MW0169682	112949	117642	122794	122109	121583	121182	166078	151669	154819	159130	136905	148211	41265.2	52009.9	48926.4	40673.2	51924.2	46025.5	26963.5	29309.8	32994.3	29907.2	30471.6	29041
MW0169568	3501.81	3317.06	3271.35	3593.26	3645.99	3892.82	4060.52	3808.81	4294.25	4114.78	4373.18	3745.62	2633.96	3150.23	2973.47	2864.22	3179.51	2338.42	1703	2027.76	1862.64	1814.76	1689.54	1659.52
MW0169565	77.6248	587.562	945.541	915.218	1109.11	437.854	1564.12	434.74	932.716	1786.55	1360.69	2020.15	1850.53	2459.56	2574.09	2471.89	2357.2	1690.01	711.567	685.372	596.637	1287.93	1111.18	736.361
MW0169547	23176.6	26523.1	26660.3	27204.6	27115	25011.2	2192.59	3743.9	12768.9	14055.6	2759.33	13533	29458.6	32864	29059.7	26625.7	33683.2	29303.6	30441.5	18964.8	26745.5	24250.2	28556.9	27360.5
MW0169545	36871.2	11265	16513.9	14636.3	14137.5	14464.6	29064.9	13157.1	6799.39	9553.32	10378.6	12369.4	32056.6	13435.4	13421.2	11737.2	12000.8	8050.06	35402.9	22157.4	32064	35910.3	25120.2	24334.4
MW0169541	1526.81	2534.79	3005.44	3497.39	2146.28	3251.61	2802.32	1375.14	2639.69	2651.2	3814.97	3530.84	1294.18	2163.55	1214.12	1207.28	468.375	907.673	5394.54	5994.3	5656.96	7149.03	6148.61	5975.03
MW0169490	515.672	291.869	746.488	694.191	871.036	698.467	989.05	1007.12	1135.29	1210.56	1035.23	974.174	310.006	1051.24	854.117	910.055	970.155	952.955	119.64	313.976	237.78	189.74	243.585	375.359
MW0169480	11854.5	12692.1	12158.6	12602	12675.9	13236.5	12373.3	12295.8	12250.1	12202.7	11940.8	11746.2	13949.3	13420.1	14349.2	13654.1	12074.1	13804.7	13477.6	12698.7	13664.7	12989.3	13075.2	12302.9
MW0169367	102459	104508	101864	103963	109076	105566	105774	104582	99604.5	99150.1	90181.9	97565.2	33696.6	35744.5	35246.2	30641.5	38157.9	32051.6	21557.5	22223.5	24505	21783.5	21160.4	21893.6
MW0169366	806.602	879.06	852.692	616.327	843.712	897.395	723.679	793.732	906.076	677.233	1001.88	1001.51	6.2694	69.9175	59.6981	29.8655	19.0645	45.3324	1.90178	22.1875	11.3205	21.6442	23.5808	25.8643
MW0169364	3868.71	3898.49	3696.03	3513.02	3727.11	3446.3	3355.43	3537.48	3646.9	3536.07	4040	3427.31	4172.49	3938.87	4042.92	3957.02	3557.74	4472.05	4151.87	3670.6	3987.3	3569.4	3830.24	3739.47
MW0169323	170.233	100.581	206.065	145.008	223.067	178.093	26.8508	35.3079	21.692	64.6953	16.6722	32.242	285.759	226.697	259.638	287.131	1958.16	219.335	1261.65	3350.55	1369.02	4184.74	1513.55	1892.31
MW0169318	6034.79	4540.12	5865.57	3933.99	5081.98	5628.43	3417.77	3450.57	3448.19	3527.45	5789.14	3689.34	3141.37	2643.77	1768.17	2217.69	3600.9	1930.4	1391.51	634.004	716.143	1361.71	790.769	1280.61
MW0169283	457206	462265	450209	476119	493157	490079	613792	573727	537323	583514	513744	544353	188706	250889	242426	204936	234038	207509	130223	141644	139426	132208	125482	119202
MW0169224	104609	112770	113157	107800	108697	106789	83917.4	85917.8	83696.8	81171.7	86692.9	85191.9	118994	112753	120331	122062	121623	122000	135220	140468	127858	129233	132374	123900
MW0168952	183018	30411.9	62518.3	25050.9	48927.7	19072.9	21736.3	22408.4	7792.59	12532.2	8724.32	7780.81	244727	302304	352196	353261	303351	401520	380238	305862	656786	471187	423048	188558
MW0168932	734.048	553.547	799.814	867.822	847.579	707.575	290.181	213.166	120.151	226.055	161.861	208.837	645.755	353.656	1188.94	778.644	5411.54	713.705	3702.04	14891.1	5230.23	11518.1	6023.86	6344.94
MW0168912	3779.7	4148.46	4202.59	4056.01	4066.3	5023.57	3766.91	3284.37	4596.02	3978.33	3874.67	4717.18	6269.62	4921.88	4176.57	4579.53	5033.6	6132.52	4560.29	3809.25	4195.63	4157.13	4624.39	4478.63
MW0168837	6704.62	6476.77	6462.21	6956.88	7366.95	7334.5	5902.16	6058.79	5983.58	5429.96	5659.02	6396.92	1546.29	2817.65	2969.04	3360.5	3025.06	2435.91	856.196	1660.14	1482.06	1347.33	1283.81	816.684
MW0168720	9465.76	9775.95	10550.3	10607.5	10777.2	11112.2	17073.8	15638.6	16951.6	16161.2	14921	15757.9	2849.46	3723.38	3661.21	2998.4	3118.71	2934.48	8388.06	9120.98	7365.54	7868.67	7659.09	7614.62
MW0168667	3476.53	3256.46	3562.2	3157.55	3504.4	2945.06	1207.44	2728.07	2857.52	2736.95	2308.22	2684.13	4132.84	4195.55	4249.69	4302.89	3973.47	4738.41	8974.84	8077.24	7949.67	7648.09	8565.51	7836.81
MW0168567	25446.9	25825.3	26397.7	27332.5	27610.8	27762.4	26179.3	26046.4	26744.5	26390.3	25569.9	25169.9	29179.1	27768.2	29690.5	28522.7	27171.7	30165.9	28638.5	26950.3	29574.9	27850.7	29151.2	27805
MW0168565	1581.29	1525.82	1482.78	970.961	1129.02	978.561	983.274	1020.27	569.128	915.39	294.398	776.129	1813.14	2146.7	1828.39	2108.72	1922.91	1830.49	1770.08	1909.33	1479.57	1434.63	1497.99	1800.26
MW0168490	76.5791	189.595	262.881	302.612	100.047	123.515	215.121	223.768	168.802	166.333	164.069	303.639	2695.76	3485.4	3039.28	2996.63	3113.05	2547.08	2694.98	2997.68	2471.2	2146.73	2634.52	2496.02
MW0168454	29924.3	28707.4	29794	29432.9	30256.2	29630.9	33478.9	32518.7	31602.7	29820	28630.9	30819.9	12894	15779.9	15047.1	14688	16471.8	13128	4074.41	4490.93	6469.48	8295.22	7555.33	7670.7
MW0168353	59610.6	65386.2	64205	61047.6	65008.7	59248.1	53426.3	45231.8	48641.6	43698.6	36955.1	42576	80590	76460.6	77961.2	72216.9	78082.6	77142.4	107793	91224.6	99510.7	97605.9	103147	91193.8
MW0168278	67318.5	6249.17	31034.9	43903.3	42816.6	24424.5	27222.7	23656.9	10556.7	28193.5	12150.3	21793.9	65230.7	83261.4	119979	101274	187831	198124	100396	135241	189268	160310	127041	173524
MW0168253	188137	211597	203250	194644	201728	194826	152361	132541	144951	131815	114936	127589	266478	272504	254007	244615	263658	269505	603248	521149	520303	502226	581769	512188
MW0168238	4255.62	5254.84	5318.69	5797.74	5707.67	6173.14	6634.25	8375.46	8492.32	9569.9	8492.56	8512.12	2829.65	2845.09	3085.24	1953.7	2294.27	3352.85	115.451	152.062	195.549	144.985	135.211	63.6958
MW0159873	66772.3	68967.8	66088.4	73195.7	70470.3	70361.7	68614.9	67109.4	69911.4	69676.9	71229.5	67996.9	79197.3	82768.6	84759.3	82383.3	84560.1	82678.9	85077.5	88480.8	90093.5	82582.1	83669.5	91055.4
MW0159863	1696.38	1959.39	2134.36	2384.79	1981.34	2155.68	613.899	861.257	498.501	1371.53	852.506	663.009	4850.34	5518.69	4746.46	4277.77	4168.87	5200.92	4935.22	4969.28	5502.26	5334.22	5689.84	5866.49
MW0159784	21623.4	13381.6	10932	12584.6	11744.7	19155.9	18847.6	11487.3	9431.62	13437.5	12131.7	13647.6	22618.4	30330.4	23223.1	22799.6	33752.5	34126.8	28521	31720.5	38700.4	30816.6	27146.7	28835.9
MW0159582	11267.7	11560.4	12110.4	11836	11716.4	12272.8	11424.2	12066.9	11539.9	11924.1	11062.2	11639.5	11156.5	11578.1	11448.8	10666.5	12172.4	12582.7	12956.6	15940.9	15719.1	19140.7	16089.8	14208.5
MW0159484	24344.7	14179.5	13332.8	13800.2	12373.8	10639.5	10687	9851.53	6387.52	6501.86	4385.49	6416.26	135888	128828	94193.9	110295	94388.7	341256	296648	212144	282957	142680	230211	330029
MW0159465	522.071	485.743	355.554	280.12	570.438	510.447	1049.12	822.196	743.32	689.214	706.474	408.719	14.3357	13.9964	45.1965	28.1339	6.42188	14.3257	10.8369	6.27917	15.9724	11.6397	10.3254	10.7031
MW0159352	3490.6	2237.78	3173.37	1892.2	1197.37	1098.14	1363.91	1640.93	1467.7	628.843	894.633	716.276	7545	9364.38	12481.6	16191.9	16168.8	18253.9	12028.2	14915.7	14190.6	14832.2	15479.2	15419
MW0159212	10862.6	11643.2	10425.6	10140.5	10727.7	10292.6	12232.3	10430.5	10282	10773.4	13807.7	13154.1	8935.25	9426.16	9104.19	8673.99	8013.12	8550.46	16960.6	17116.4	17552	16620.9	18000.9	17963.5
MW0159209	1306.57	1421.35	1338.44	1305.8	1497.26	1457.67	833.803	45.325	917.059	905.364	1037.33	817.582	5164.12	6589.34	6589.99	6894.42	6830.57	7180.05	4677.75	4325.12	4939.45	4902.11	5135.59	5152.81
MW0159193	629.08	576.035	707.604	793.704	853.074	966.347	683.758	627.36	658.223	721.631	649.044	671.199	5.37104	8.0508	5.25612	11.1904	4.66267	9.32539	10.0036	12.6034	17.803	11.5297	7.12119	23.0591
MW0159147	890.912	1322.29	1274.3	1198.76	1427.6	623.135	902.214	1255.96	1484.47	1169.22	1301.29	2220.48	2611.7	2822.26	2636.46	2215.31	2647.57	2957.63	4259.49	3936.43	4671.22	4315.52	3836.01	3936.02
MW0159140	2303.32	2574.24	2382.76	2253.95	2456.51	2184.98	1878.84	1858.36	1734.19	1586.3	1764.36	1858.59	2224.39	2583.4	2604.2	2725.72	2454.93	1292.29	12348.8	11900	12046.2	13707	12218.7	11779.5
MW0159128	2210.98	2467.1	2669.81	2783.82	3084.51	2719.91	306.516	311.481	442.593	285.874	391.389	675.762	3197.61	3489.02	3301.73	3908.76	3225.32	3268.96	11945	12254.7	12469.7	12470.3	12137.6	11366.5
MW0159096	108.98	150.415	150.13	180.696	207.318	410.028	717.389	775.771	727.005	749.213	796.339	795.439	22.2201	12.0217	19.2135	11.7762	15.0206	11.3687	23.4459	12.7202	21.8538	13.8519	16.2515	14.0985
MW0159088	1318.92	1637.58	1385.2	1612.03	1683.59	1506.05	5137.58	5245.35	4885.15	4627.8	5153.75	6270.22	628.323	1465.73	822.704	266.438	566.843	417.292	584.577	776.364	741.633	412.864	252.766	358.919
MW0159078	41773.8	40365.7	66032.8	51975.8	50805.2	53134.1	31868.9	28251.3	28157.3	31965.8	31847.9	35128.6	32179.8	73415.8	44504.9	35724.9	30433	26560.8	99138.4	118641	103798	88885.3	95572.3	104304
MW0159058	1743.98	2213.95	1930.87	1010.64	1757.08	1937.19	2861.58	2695.25	3232.68	2767.92	3340.53	3079.39	1473.18	1483.91	954.75	1360.72	1474	920.754	4442.71	4794.28	4072.78	4522.26	4810.93	4343.12
MW0159054	2946.81	3906.76	4757.53	4673.57	5248.9	4185.78	2005.29	1387.86	1503.44	2468.79	2971.58	3025.55	4620.73	5777.93	4201.88	5610.08	5322.88	4435.76	16076	19739.8	18161.4	18674	16583.9	17829.9
MW0159046	2101.37	2475.66	1232.7	2370.52	2359.17	1934.59	1756.89	3448.92	1387.26	3465.23	1417.54	1467.66	1524.09	2125.79	1223.23	1284.66	1254.37	2173.04	645.631	484.812	809.591	187.433	200.493	1043.21
MW0159029	761.783	727.599	1007.39	1160.74	1175.11	973.887	751.245	686.614	888.713	820.83	1161.13	1116.74	1252.03	1585.02	1340.5	1227.55	1407.8	1901.25	1810.05	2145.4	1878.01	2222.99	2324.39	1970.88
MW0159000	3607.91	3726.28	4374.29	4230.31	4012.86	3843.67	5221.33	5006.04	4431.42	4352.48	4207.17	4890.55	6092.4	6720.01	6115.57	5759.19	5972.09	6690.12	7944	7545.32	7820.4	9275.27	6714.81	7344.99
MW0158979	1782.53	1260.89	1712.26	1253.14	2053.9	2640.01	4687.57	3829.66	4464.07	5246.05	3588.11	6155.84	2188.86	2243.28	2013.22	1145.92	1999.49	2555.94	607.085	1683.35	2313.77	623.991	1071.4	1640.81
MW0158946	1895.8	1324.69	1815.44	1852.98	2172.66	1167.38	2340.32	2239.5	1708.41	2415.95	2662.24	2380.44	2621.74	2765.14	2637.49	2987.54	2883.87	2667.89	963.53	1115.8	1034.01	1097.2	1148.05	1063.26
MW0158928	2033.72	2033.13	1755.18	2146.1	2857.23	2184.94	4676.18	5743.85	4534.71	4590.05	5139.9	4926.8	1441.32	1472.03	1562.97	873.548	1643.51	1095.61	927.16	817.694	1127.2	824.929	530.655	832.094
MW0158892	193.75	439.237	275.545	203.72	655.741	119.882	420.353	67.432	274.239	147.566	1033.8	1041.62	7998.94	9053.21	8709.16	9122.96	7638.01	9303.41	8182.35	8779.71	9858.38	7395.14	8062.4	8184.57
MW0158819	712279	757980	740295	728060	745066	700926	686425	652901	634669	641540	603676	652497	870828	869573	887082	866789	853309	850912	1.01226e+06	625042	1.01202e+06	937094	977298	951004
MW0158716	1092.28	1726.91	1107.74	1562.77	1752.47	1413.57	827.727	915.943	1288.13	1568.56	1385.98	1381.13	2079.51	1944.87	1964.98	1957.91	2371.57	2143.74	1972.55	3524.14	3024.09	2696.15	3638.76	3112.58
MW0158664	5110.03	5906.99	5632.03	5413.34	5667.59	5463.64	4437.13	3652.54	4326.65	3805.63	3355.77	3886.58	7036.63	7191.06	7014.51	6839.3	7513.46	7313.39	15806.2	13119.6	13433.6	12382.5	14628	13287.1
MW0158594	9768.17	9640.16	8716.96	9154.02	9422.23	8892.89	8130.06	9268.65	10124.7	9089.76	8131.99	9027.55	10441.5	9333.93	10906.8	10952.3	9569.96	10228.5	8171.57	9687.28	7619.36	9029.14	8611.08	7230.92
MW0158492	3521.32	3446.5	3518.41	4005.74	3854.52	3529.49	5450.54	5588.12	4912.31	4893.94	4723.04	5560.18	3050.35	2996.72	3208.63	3574.19	3320.72	3382.14	1462.31	1852.81	1512.57	2243.35	1632.2	1814.71
MW0158484	36697.6	4510.23	34239.1	2270.73	9390.81	48038.5	14287.7	13680.2	31667.4	37499	20546.2	37628.9	79841.1	87509	108109	85625.9	93924.1	77379.7	131984	21121.1	120223	123003	119736	146023
MW0158483	1711.72	1578.37	2315.03	2470.09	1555.06	1358.54	1694.07	1839.85	1917.81	2895.15	3370.76	3110.6	1224.69	1503.92	1749.7	1392.93	1683.72	1690.46	704.233	737.432	808.748	451.407	772.592	474.775
MW0158476	13235.6	15072.2	15045.8	14244.8	13979.1	14848.4	9173.73	7652.47	8586.19	8006.68	10023.2	10040.4	13170.4	14678.2	13853.8	15311.2	15315.8	14048	36134.4	28432.8	25867	25426.6	36417.9	38696.9
MW0158461	121.519	138.532	254.784	47.3922	56.2726	237.802	212.565	272.763	142.083	106.189	249.953	321.183	878.674	2033.87	1679.58	666.299	1437.85	1349.98	3099.51	3891.86	2995.36	3284.1	2992.38	2097.18
MW0158453	11703.2	10890.3	12006.5	12861.2	12022.6	16813.3	12319.1	12623.9	17400.5	18460.5	16206	13411.3	12376.8	11854.3	13083.6	11879	12967.8	14884.3	10833	8653.93	9430.63	9110.51	9765.39	9185.43
MW0158282	138496	115675	141213	137711	138447	137401	144429	164438	129681	152887	168842	161216	170321	158906	173317	164200	281096	152851	133314	137808	158225	213686	154196	153713
MW0158189	2815.6	2938.76	3282.58	3074.48	3331.45	2892.16	2553.11	3057.75	2256.84	2793.48	1738.58	2426.81	1232.8	1616.33	781.564	1321.8	1464.71	1323.95	708.965	719.814	627.166	310.876	351.104	311.184
MW0158164	21433.5	23085.5	23363.3	21707.6	24467.1	21395.6	20907.9	17784.2	20124.5	17431.8	14653.2	16850.3	29066.1	24803.4	26942.9	25408.7	26781.5	26049	17933.1	20848.7	22848.8	21626.1	23843.6	15611.3
MW0158143	168.671	124.638	246.001	498.715	838.243	687.591	103.771	31.3324	109.685	63.8333	38.6596	7.64205	4929.25	3061.05	5485.95	5159.16	34277.5	4588.93	2026.73	3536.33	3274.43	5613.33	3879.07	3677.75
MW0158098	2912.04	2606.54	3212.05	3313.78	2623.91	3493.39	2318.71	1919.55	3249.13	2207.33	2965.24	1901.59	4176.19	3989.33	4053.09	4344.88	4300.99	3716.1	6054.68	10607.3	10093.4	8258.72	8997.72	9463.64
MW0158096	8756.16	4835.86	6765.78	5127.5	4407.75	3368.46	4412.26	5841.6	5050.17	4242.8	2966.84	6213.06	883.457	1722.24	527.056	5193.32	5069.89	238.066	19067.2	16374.5	14383.4	21692.1	4042.25	11102.4
MW0157913	3037.21	3648.15	2994.47	3541.95	3542.27	3213.97	4113.38	4633.98	3812.47	4023.15	4149.47	4111.59	564.044	1477.88	1040.13	1055.87	1234.7	973.121	298.943	345.592	605.849	318.967	228.144	378.289
MW0157865	6337.06	5514.97	6065.56	4642.62	5391.64	5354.84	5218.73	4920.66	4560.35	4727.06	6014.7	6097.44	7459.2	8939.47	7730.58	8389.45	8582.52	6535.97	12967.3	13268.3	12063.4	15235.6	14235.1	14353.5
MW0157826	5796.72	6348.6	7568.58	7700.9	8570.78	7447.44	9683.58	10107.1	10134.4	10591.4	9141.56	9557.8	6585.51	11044.8	9345.39	8701.46	9683.61	9588.76	3489.05	3949.92	3778.14	3868.78	3329.12	2827.89
MW0157815	82792.1	73640.4	95552.9	76016.9	78340.6	84875.2	61006.7	59238.3	48058.4	54402	80952.8	61514.2	64796.4	91778.7	75428.6	77570.6	85687.4	63674	190203	198740	176865	217965	194029	212214
MW0157794	4352.02	5258.93	4791.59	5749.68	5211.62	4530.91	2906.96	2029.46	2577.18	2326.47	2489.89	2782.58	992.123	1383.96	1514.14	1277.78	1372.91	1180.91	2134.92	2301.42	2395.42	2622.24	2565.37	1959.39
MW0157778	6221.47	5223.14	5323.45	5824.75	5957.24	5601.33	7108.74	6445.17	6168.6	6890.33	6173.29	8140.68	3211.67	4166.19	3803.05	3632.59	3352.49	4134.67	3095.13	4199.69	3929.32	3462.6	3683.54	3774.5
MW0157776	728.405	1320.5	950.4	1315.62	1145.2	1341.57	210.23	955.363	635.623	458.777	433.048	471.54	64.0285	153.186	88.3899	77.3816	29.3965	36.802	52.9758	116.521	48.9687	9.92784	149.705	21.0879
MW0157733	36.3067	56.9812	4.27741	46.1784	17.4915	49.7399	610.685	634.102	640.414	525.438	449.932	507.025	11.3682	2.56644	12.3015	0.970502	14.9175	4.63686	4.46539	3.63108	3.16984	2.6188	4.04823	5.04121
MW0157721	220.502	333.227	309.154	227.241	271.756	347.392	885.875	636.022	626.741	672.349	575.316	554.316	16.118	23.7122	19.6298	25.3764	42.141	18.1727	10.6553	41.2024	23.9028	4.91152	15.5532	14.0798
MW0157696	263.232	448.343	474.291	472.411	501.131	177.178	1462.05	930.894	547.082	817.653	1419.36	953.93	424.221	261.557	145.684	362.857	140.606	34.289	2828.83	3829.35	3641.67	4651.6	3663.91	3470.76
MW0157688	9151.24	9253.65	9632.2	8598.02	10898.7	9042.98	9158.58	7319.76	7058.14	7315.6	11789.3	12987.8	7352.43	8774.71	7487.89	7396.13	7572.96	6510.16	26670.1	31583.9	28979.2	33131.3	31699.1	30449.4
MW0157634	2500.68	2593.51	3118.43	2710.49	3065.33	2914.28	2465.16	1142.31	2424.09	2173.11	2987.39	3089.24	1189.35	2580.08	1711.55	2111.51	1829.34	1513.54	6786.32	6964.71	8096.4	7544.81	6279.73	6039.65
MW0157608	3338.97	3711.13	3276.6	3698.89	3508.41	3340.23	3439.27	2939.88	3169.14	2905.87	2723.47	3174.27	4665.38	3945.63	4359.44	3918.54	4334.41	4736.7	3419.06	4503.41	4925.82	4770.44	5023.17	4481.79
MW0157536	1051.95	1636.98	1488.22	1634.19	1600.99	1545.25	1452.45	1567.53	1710.7	1478.79	1767.19	1969.78	276.05	589.691	506.61	197.167	650.047	868.686	223.607	408.772	378.093	401.299	369.076	471.876
MW0157470	7052.92	7593.24	7389.17	7502.78	7470.67	6992.57	7790.34	7495.52	7454.05	7037.32	7423.27	7468.26	6710.26	6875.59	7163.05	6988.78	7185.74	7433.2	8007.49	7879.33	7607.87	8376.44	7976.31	8294.86
MW0157447	700.704	454.712	592.877	354.057	828.521	865.445	645.204	357.231	466.043	976.87	754.205	970.097	242.817	612.395	255.047	581.13	507.507	89.9538	2034.9	2330.86	2598.96	2428.21	2017.29	1794.21
MW0157437	24545.9	26322.6	26373.2	26969.8	27887.9	27442.9	24976	25753.5	24651.1	24941.6	24753.2	24394.1	32714.6	29276.5	28293.6	27459.3	30135	29911.8	34247.5	42105	37649.5	41330.5	41535	37559.8
MW0157276	163.125	77.4161	159.187	84.9267	12.9026	121.602	64.5128	44.5724	52.5317	71.7103	136.092	31.3345	5787.11	5995.48	6486.89	6206.92	4982.08	5321.33	6187.54	5856.09	6069.69	6714.7	6129.02	5910.86
MW0157149	839.547	735.42	825.407	1131.86	904.893	927.137	2281.06	1465.28	1458.8	1291.04	1333.58	1527.39	162.185	248.854	165.486	67.0729	80.0635	72.894	70.7789	100.409	89.0081	66.9989	42.4267	117.247
MW0156935	1345.48	1553.13	1471.16	1520.59	1642.32	1635.39	248.028	179.022	111.785	294.992	223.383	285.591	161.911	183.708	170.825	357.301	412.264	310.243	718.134	466.76	683.724	373.575	550.271	591.47
MW0156909	1076.15	1664.73	1287.91	1243.54	1531.3	1199.99	1161.64	1634.9	1751.59	1536.38	1318.16	1271.09	1754.6	1657.62	2050.86	1796.62	2674.88	1585.58	2343.7	2848.94	2366.35	1188.16	3280.37	2432.45
MW0156847	1049.81	1402.93	1300.66	1384.39	1368.68	1175.72	1216.69	744.552	1037.08	999.541	1613	1207.56	1152.33	2108.14	1251.09	1507.03	1280.05	1210.45	3207.39	3227.21	3462.4	4346.65	3757.18	3611
MW0156827	10917.1	8655.67	11373.6	11409.3	11194.2	11545.5	9605.48	7466.62	8100.17	8097.07	12615.3	11867.4	12154.3	18797.3	13887.3	15745.6	14204.2	11528.8	43759.9	44152.7	40503.6	44917.8	48654.2	44644.8
MW0156823	24184	22673.4	28399.9	26893.4	28031.2	29754.9	20043.5	15646.8	16323.3	17763.7	27051.7	25287.7	18349.2	27520.4	19216.1	23850	21853.2	18441	55915.2	71033.1	63661	72914.4	60952.4	60755.1
MW0156817	47749.3	53472.2	56035.6	57633.5	62354.3	54756.4	70668.9	71576.5	75627.7	66880.6	77060.5	72631.7	38003.7	37596	41498.6	45941	47425.1	47912.9	19505.8	16510	15588.7	16002.2	14258.8	17468.6
MW0156804	18955.1	19516.6	20345.7	19201.7	20180.8	21205.8	9769.9	4623.51	6121.25	7320	11035.2	10656.7	12846.4	15110.9	11216.5	16363.6	12982.3	12502.8	64863.4	42394	14192.5	70400.7	63230	64418
MW0156800	28160.9	20044.8	26270.9	29980.3	26313.1	29139.6	40024.6	38901.9	39034.5	37786.1	42825.3	41315.8	24565.7	21930.7	24034	23364.6	18586.8	22035.9	42219.7	49145.2	44316.8	11079.6	40557.7	40425
MW0156798	4039.19	3711.99	4073.69	4675.45	3848.39	4070.74	3429.09	4103.8	4494.68	4972.87	4370.59	4227.77	4550.78	4726.2	4831.34	4590.02	3888.15	4353.62	5246.56	6764.48	7341.45	6829.04	7280.56	7082.35
MW0156782	2569.99	2105.58	2107.86	2967.1	2976.14	2866.6	2953.93	2351.69	2956.1	1965.26	3209.67	2755.48	3086.23	2502.58	3289.72	3574.5	3659.15	2902.35	5107.78	4133.21	6547.16	6688.03	6948.81	6165.53
MW0156737	2203.55	2271.17	1949.58	2678.69	1822.54	1616.21	1754.49	1583.45	447.76	1410.63	1919.19	994.093	2127.89	1642.87	1721.02	2761.31	2456.36	2123	4285.75	1467.68	1178.56	3276.62	2740.92	3081.33
MW0156730	93.4897	122.347	146.758	495.026	522.4	439.041	26.2309	33.7516	43.0454	33.0527	356.976	38.818	952.464	1861.1	2424.72	1984.24	15450.7	2195.72	435.977	1127.43	1499.24	2076.4	1676.63	1360.25
MW0156686	7716.99	8547.02	8830.52	9612.57	9746.36	9043.91	11174.9	11685.9	12051.6	10916.5	12191	11244.2	6350.79	6673.99	7179.32	7858.35	8108.65	7687.05	3011.88	3362.95	3033.57	2829.89	1949.15	2541.58
MW0156650	17922.5	15666.9	15679.4	19251.4	16631.2	17468	17070.1	16633	18809.7	13489.2	16263.5	20322.2	17837.2	21694.2	17204.6	16952.5	17259.3	16728.7	32272.1	34506.4	35506.7	34138.2	37553.7	36040.7
MW0156495	19.2521	13.8858	12.7784	13.2151	4.58205	19.0535	223.934	257.757	234.47	267.251	296.956	296.53	1.7012	0.96544	1.96202	0.835369	0.622867	2.50611	0.672409	0.887583	0.514539	1.15526	0.887578	1.98222
MW0156465	3500.56	3702.75	3702.23	4194.45	4348.49	4489.4	11605.9	11186	10229.7	11838.9	10666.5	11682.2	1272.85	2536.99	1755.96	2468.43	3255.72	1905.99	119.648	563.508	445.977	112.81	97.783	65.4305
MW0156345	36913.3	38018.6	38825.2	36791	37793	36739.4	39415	36989.3	35253.1	34446.6	41843.8	39935.5	41492.3	41017.3	42693.2	44970.8	45875	45017.3	38349.2	53051.8	50236.3	53513	51515.2	33910.5
MW0156323	3326.89	4846.06	4857.94	4993.73	5269.52	3775.3	4879.55	3875.23	4394.84	3778.28	4251.05	4583.86	5738.97	4479.52	6156.92	6753.96	5498.37	5707.68	8342.88	8831.8	8452.1	7383.07	6704.81	7653
MW0156319	2386.04	2746.67	2761.27	2225.05	2558.52	2227.97	1547.49	1192.77	1279.33	1228.85	768.239	1125.99	4150.48	4051.62	3726.36	3667.28	3678.26	3799.45	13825.2	10219.7	11292.4	10646.3	12539.6	10562.1
MW0156128	7734.17	6303.99	10217.2	10200.7	11680.5	12270.7	11694.2	10355.2	10626.1	12207.7	11153	12633.7	14999	14224.7	14239.2	13323.7	12394.8	11911.4	12318.1	8989.32	11903.6	8388.74	11694.2	11058.5
MW0156125	3121.1	3750.94	3326.95	3791.83	3630.78	3802.22	5244.34	5482.85	5351.06	5358.23	4320.47	5067.47	4333.88	5151	5015.74	5601.5	5320.24	4375.62	1085.56	644.131	539.964	876.443	818.107	290.864
MW0156056	689.085	869.85	1070.4	935.411	1109.96	1380.88	1690.43	1600.34	1473.31	941.988	882.39	901.888	47.6732	50.2494	94.8644	135.976	120.551	53.1818	9.85056	33.4132	33.8126	45.1069	17.2385	25.4118
MW0156053	3809.04	4265.57	4445.11	4191.53	3927.19	5141.08	1178.86	1775.39	740.397	1085.54	1302.05	1382.31	746.929	857.234	1049.41	3537.65	1391.62	2439.68	240.267	41.0066	208.734	191.079	248.154	69.2554
MW0155999	5207.44	6604.65	7221.06	8319.48	7968.77	8721.97	9928.51	10407.8	8098.24	9430.66	10351.6	9364.86	3274.37	4783.02	4939.74	3082.49	4114.04	4256.94	330.909	664.957	761.042	411.786	321.15	260.338
MW0155996	3562.93	3997.5	3646.52	3929.91	3859.36	3790.12	5809.19	6307.57	5459.04	5739.88	5695.42	5616.02	9154.74	13124.4	14662.3	7001.6	6267.58	8798.12	2505.02	2743.58	5558.98	1205.47	961.235	702.911
MW0155981	274.457	108.745	335.642	451.717	176.022	231.348	37.2187	193.458	468.718	413.693	313.281	112.661	1958.15	2291.17	2230.66	2195.23	2354.87	2252.52	485.106	762.855	586.266	371.519	157.713	1488.5
MW0155979	27893.4	30367	29444.4	28070.1	28478	27363.8	20513.2	17868.2	19721.2	17638.5	14864.6	17014.7	39815.3	41182.2	38187.5	37453.3	40386.8	41131.3	98959.6	84430.5	84733.5	81830.9	95352.7	83675.1
MW0155961	1112.49	1041.38	522.645	868.805	1426.19	764.459	761.897	508.909	217.404	439.542	234.87	1023.04	2521.63	2039.77	2782.34	3153.61	1730.35	2709.3	1345.11	1606.8	2097.67	1720.63	1867.3	1356.1
MW0155949	3424.75	3943.93	3944.51	4096.44	4715.31	4242.25	5864.43	5948.15	5460.99	5730.2	4922.78	5497.77	571.552	2250.27	1583.46	443.617	1927.82	1427.54	210.991	210.514	716.579	391.024	419.06	628.284
MW0155914	2115.7	6478.63	2560.56	2893.98	2880.02	3222.86	1597.54	1719.43	2450.94	2034.6	1055.45	1452.26	2955.37	1792.11	811.355	944.789	804.495	719.068	552.366	1123.88	467.879	238.107	431.07	853.735
MW0155892	45.2034	11.1592	8.96795	14.1686	39.3628	12.4912	291.522	322.309	345.608	270.195	315.832	365.613	4.44515	3.39583	4.34372	1.27498	3.9907	0.967931	1.36778	0.321223	0.449352	1.5727	0.77027	1.10688
MW0155884	3622.73	812.602	2136.29	2293.86	2641.99	3817.52	2632.38	3997.86	4246.01	2614.02	7486.16	4960.68	4013.32	3021.99	3062.19	8756.65	3527.59	4964.85	2310.14	2388.53	1164.11	1719.78	1097.41	470.113
MW0155853	4073.17	4000.04	4039.15	3925.08	4425.48	4736.37	3837.83	4068.85	2424.96	3237.53	4152.36	3530.98	1417.81	2944.13	1925.59	1985.23	2093.08	1377.29	311.166	404.143	212.767	379.472	201.644	127.026
MW0155776	3236.11	3339.92	3672.67	3051.09	3311.1	2582.52	3537.99	3452.77	3539.16	3401.08	3583.44	4272.41	4451.4	4097.53	4305.86	4126.76	4806.82	4258.76	3198.95	3697.05	3950.53	2356.83	3926.33	2744.48
MW0155694	76091.9	88360	74122.8	78427.4	76912.7	74800.3	86751.8	71529.3	69349.3	70874.9	91538.9	90157.3	64239.5	62509.5	62277.1	62777.9	55688.1	60718.1	110055	111022	103455	105698	108675	103996
MW0155411	2447.54	2269.76	1816.45	2294.01	2364.88	2379.86	1519.67	1762.67	2341.69	2351.3	4389.72	3450.07	1863.56	2442.73	1658.58	3585.51	2343.69	2299.41	3587.19	4403.7	4012.33	5608.76	5273.9	3820.91
MW0155392	8701.1	6294.09	5389.12	5837.61	5043.09	4811	4008.79	4040.13	3644.19	2612.61	3133.42	4081.99	17266.9	37832.5	51817	52279.7	51565.7	47687.1	33440.1	21871.4	51907.7	56330.2	30230.7	31274
MW0155387	1570.07	2113.92	2274.48	2120.24	2744.91	2682.86	4126.32	4205.63	3576.73	3516.03	3849.06	3779.65	1041.59	1044.94	1029.35	839.658	355.184	540.211	117.849	159.571	197.629	149.487	60.1111	150.673
MW0155378	3713.97	3658.48	4262.45	3755.99	4036.72	3612.67	3955.84	3509.95	3424.82	3128.99	2369.56	3212.16	4794.75	4052.9	4481.11	4350.91	4293.22	4474.04	3640.48	2174.12	2617.02	2722.92	2590.71	2240.64
MW0155364	3727.29	4616.46	4823.06	4586.18	5373.11	5363.64	2447.45	4345.5	2553.83	3010.89	2628.16	2206.68	939.514	1207.41	680.107	911.214	565.264	484.439	527.58	620.334	1328.89	545.134	817.458	517.146
MW0155276	1445.97	5668.33	4949.52	6532.37	3794.65	5578.15	4701.83	1156.38	3865.21	3633.06	3904.51	4145.55	7844.32	8667.75	8454.96	8321.84	8074.88	9858.45	34058.4	29975	28765.9	25754.1	28918.2	4768.5
MW0155275	18378.7	20685.3	24119.3	22176.9	21793.8	27075.7	23459.2	27858.7	23199.8	19146.2	22111.8	26127.8	17565.7	13636.5	10094.2	9249.77	14473.4	10494.5	5062.82	12416	11785	4082.43	4388.51	7843.8
MW0155265	7090.46	7979.38	9636.43	9965.73	9644.95	9335.6	10787.2	11044.8	12254.2	12075.6	12721.8	14901.9	698.913	2289.23	1222.4	511.256	739.39	2056.53	386.903	842.887	558.255	397.282	433.762	554.987
MW0155239	912.81	517.19	651.278	627.898	621.946	665.944	706.025	648.521	409.772	364.047	977.859	364.038	1042.19	1006.61	826.988	1373.86	1562.19	681.628	2581.39	3422.49	1700.96	2002.73	1236.37	1591.38
MW0155119	104.188	136.825	163.186	364.032	140.59	142.266	186.305	367.589	431.191	100.004	562.086	522.825	2816.46	3948.94	3936.73	3139.81	2670.29	4306.64	553.023	1630.83	1486.36	1264.12	1397.58	1102.78
MW0155108	901.415	1247.03	1303.44	1514.5	1453.33	1645.02	738.304	1086.2	497.081	810.992	774.334	830.998	2494.74	3526.77	2105.38	2278.35	1182.21	1698.56	6715.56	3930.18	4108.46	7049.89	6647.85	3602
MW0155073	7231.93	6996.06	7804.27	7593.96	8058.15	7594.02	10981.8	11489.6	10695.5	10815.7	9832.85	11657.9	6253.87	6236.33	6840.2	7218.15	6504.44	6697.37	4463.27	4409.47	4152.18	4166.52	4252.77	3781.54
MW0154984	5794.85	4955.23	6401.78	6330.53	6361.03	6435.73	5512.87	4236.43	4150.42	4707.43	5710.84	5933.33	3433.25	4410.29	3533.21	4624.92	4270.6	3142.86	13928.4	14784.7	10163.3	5577.56	6752.01	5128.29
MW0154799	347.501	413.414	305.761	152.566	428.889	168.577	207.822	491.014	428.887	314.727	119.205	160.832	2742.21	2827.77	3565.72	3333.98	3672.49	3917.18	3583.08	3568.88	3575.59	3555.52	4211.47	3824.81
MW0154739	1816.02	3283.71	1985.73	1998.42	2171.13	1514.9	913.457	1366.69	947.52	1182.5	503.372	1237.25	7882.7	5896.79	7864.83	7793.93	6890.63	8127.17	9867.5	8650.57	8734.82	9361.78	9183.6	8800.42
MW0154732	18161.9	19361.2	21513.1	20468.7	21703	22028	15337	13640.1	13368.1	11253.3	16644.9	15730.7	19391.1	26407.2	22218.4	24185.9	20264.7	18156.6	53110.1	54299.4	50854.7	52806.9	50743.5	54704.4
MW0154728	1.88184e+06	1.89193e+06	2.02955e+06	2.03351e+06	2.01119e+06	2.01413e+06	1.84047e+06	1.60031e+06	1.68645e+06	1.75338e+06	1.75215e+06	1.68635e+06	1.89977e+06	2.47292e+06	2.03959e+06	2.10546e+06	1.94675e+06	1.82552e+06	4.52168e+06	4.87432e+06	4.83959e+06	4.77053e+06	4.76172e+06	4.6638e+06
MW0154715	3562.39	3392.64	4073.16	4007.54	4467.35	4603.82	2605.93	2539.05	2738.33	2831.64	2334.5	3037.3	1474.63	1360.78	1126.44	733.33	751.155	1257.58	70.5879	144.384	240.639	56.6838	245.561	144.384
MW0154400	5246.11	4988.71	5413.02	5128.87	5026.84	4542.86	5097	4747.38	4705.71	4944.01	5458.42	5214.28	6335.15	6737.36	6139.83	6103.61	6500.77	6078.12	7225.19	7389.67	7686.53	6466.07	6972.66	6943.04
MW0154204	7909.52	9023.93	7912.97	7844.58	7266.29	8470.32	4808.84	4899.75	4952.7	4364.35	5406.18	5216.86	222991	226545	217313	222787	152591	160153	281227	243054	244129	208292	211960	218605
MW0154132	909.157	3888.83	7772.6	2661.75	3004.52	2469.85	8254.41	5629.39	5355.25	5623.13	7824.48	5935.36	5935.5	4290.03	5452.78	4030.21	5069.57	5467.39	3006.82	2551.19	4406.61	3296.18	2846.37	3258.23
MW0154036	3079.69	3315.11	3121.59	3584.41	3485.5	3582.25	3520.36	4322.81	4163.04	3605.68	2902.27	4092.61	834.44	1088.41	1277	594.612	1479.96	959.658	201.282	306.118	631.681	194.331	372.643	368.435
MW0153817	5349.38	5042.62	5637.72	5317.2	5409.58	5424.61	4761.55	5055.8	4905.77	5188.16	4741.8	5111.21	6162.75	6883.73	6038.68	5749.23	6193.63	6400.9	6695.08	8538.88	7852.81	9885.79	7920.55	7527.06
MW0153793	24350.5	35289.5	33480	37537.2	33562.2	30276.6	19108.1	17900.5	18210	22104.2	19945.1	22677.9	19058.1	24889.4	22156.9	26943.7	23852.7	25791.3	37239.1	31351.3	37791.1	34190.5	35520.2	35583.8
MW0153769	1071.39	2246.13	2917.54	2836.73	2418.35	2876.57	5424.66	4187.78	4272.35	7861.45	8089.65	6779.26	1119.51	3091.72	1913.21	2386.47	1491.81	1550.16	11681.3	11906.2	15945.1	15079	11557.1	10218.4
MW0153716	54012.4	53934.4	58064.1	59343.1	62091.1	59292.9	50566.3	44012	52746.3	46095.1	63500.6	63135.1	42902.3	54271.7	46063.9	54060.8	48445.5	43210.5	85339.4	100308	107381	103416	100699	96165.8
MW0153631	6659.31	7953.72	6657.53	6836.48	7363.56	6796.48	3991.13	3554.73	3604.65	3125.46	3584.9	3635.1	10434	11273.1	10960.2	12468.6	11346.4	10944	22787.6	21645.8	21089.7	20013.2	21170	21205.8
MW0153613	4607.97	5026.05	4637.07	4777.31	4842.64	4245.67	2886.78	2669.77	2528.14	2322.84	2236.19	2613.87	6895.98	7314.29	7093.89	7895.73	7304.1	6860.87	17448.7	15775.7	16057.6	14969.3	16147.9	16470.5
MW0153592	12149.4	15815.8	11919.9	14403.3	12275.6	15661.3	13357.8	9326.17	11275.8	13617.8	14963.8	11784.8	12472.2	14313.4	12544.9	9123.83	13691.9	12000.9	14292.3	12916.5	15962.8	22092.7	16303	22475.3
MW0153524	27.6141	46.6956	44.9322	63.8258	43.9452	43.5656	489.712	365.114	357.48	359.398	393.186	345.314	3.20966	5.27789	6.76647	1.99846	1.19025	4.19169	3.55971	0.749418	2.24824	2.86222	2.16174	2.84365
MW0153234	215.686	245.657	327.708	175.658	215.629	213.987	188.329	119.492	148.321	224.688	98.1813	95.9619	288.641	240.161	196.977	310.222	248.693	173.978	1590.16	1468.44	1175.71	1954.25	1583.43	1588.26
MW0153185	3596.39	5230.69	4097.84	3824.16	4132.8	4367.09	963.926	705.696	524.741	899.818	713.456	1052.41	5106.85	7813.77	5705.98	6385.55	5892.61	4720	23489.8	24514.3	25492	25622.5	24132.3	25872.9
MW0153164	894.834	785.284	1009.53	1185.24	1913.13	860.04	795.222	601.196	541.175	489.851	770.941	892.844	3131.1	3465.74	2996.77	3624.37	3119.82	3116.73	8312.67	7439.8	7823.62	6617.94	7835.89	7782.77
MW0153155	2025.01	3846.67	3150.93	1788.99	4212.35	2579.07	5801.62	5125.42	5565.9	5047.61	6547.37	5952.38	2482.33	2873.22	1961.82	2301.58	2046.12	1841.61	9940.92	7952.49	9629.52	9373.67	10221	9347.14
MW0153149	11641.4	13090.5	11061.4	13081.8	11871.5	11470.7	12387.7	10405.1	10382.4	11274.9	11249.7	12490.6	10319.4	9837.23	9409.7	8876.09	8877.52	7734.87	15928.5	16965.7	17374.5	17767.7	12055.5	16634.4
MW0153146	1482.93	1396.17	990.857	1013.02	1233.09	1649.27	1387.01	1165.89	1122.47	1089.99	1098.4	1480.62	411.914	979.655	994.667	610.782	603.197	732.584	2877.88	4934.17	3389.58	3515.78	2679.45	2721.54
MW0153125	2647.59	2630.76	2812.06	2508.01	2533.3	3069.63	2231.49	4770.63	2663	3265.97	2536.03	4080.37	3341.98	3131.52	2972.1	2901.75	3028.34	3259.98	1918.02	1802.16	2812.06	2046.98	2355.81	2318.44
MW0153106	2068.9	2589.49	3507.78	3417.39	2934.75	4858.07	3197.24	2924.12	2840.29	2918.35	3032.68	2637.96	741.972	1337.76	1703.67	659.29	994.023	1431.71	323.652	172.033	389.869	188.895	158.329	324.124
MW0153100	5725.11	5881.95	4135.4	5365.96	5635.89	7896.48	5932.84	5242.34	4844.91	5746.84	5742.86	6482.38	2824.27	5763.21	3310.54	5966.76	5093.98	5724.22	11081.6	13063.4	11526.9	10198.4	12768.1	6591.86
MW0153076	56328	45656.6	54241.4	56482.3	55749.3	55400.9	55829.3	71469	49381.4	61710.6	67577.3	62987.9	75307.8	67791.9	70846.5	67076.4	136533	55814	56824.5	63996.6	68197.6	114498	70532.5	73353
MW0153019	7831.37	7319.19	6161.83	6423.9	7500.65	7719	6788.75	5597.84	5830.87	5060.17	4989.41	5940.16	28839.5	43344.4	90674.8	36563.6	79989.1	40643	72060.1	56682.4	63897.5	77584.7	88268	53181.7
MW0153005	187.845	57.4853	70.3951	36.3133	59.5938	170.541	521.611	528.654	885.068	937.311	654.52	820.993	115.153	148.586	77.9881	86.7159	57.6626	81.0267	13.8113	2.20982	24.0777	12.9829	22.222	46.6516
MW0153003	427.273	458.964	395.693	476.477	372.257	371.728	1281.53	1062.96	976.629	1113.51	945.627	1145.87	52.0771	80.0064	69.4887	1.79556	5.86549	68.3791	20.8071	28.9636	19.6061	22.9127	8.43913	27.6594
MW0153001	2170.85	2080.99	2448.91	2225.99	2335.42	2536.27	1940.99	3003.81	2346.67	978.374	2194.62	2587.34	1881.41	2573.52	2314.76	2183.93	2052.41	899.146	13794.7	15837.3	14971.9	15893.4	15249.5	14346.4
MW0152990	975.166	2279.15	2144.03	2577.29	3037.22	2608.55	4450.37	3458.67	2186.8	2918.5	3365.72	1051.67	3513.23	3921.6	5075.92	3621.34	3423.11	4607.78	4880.74	4809.29	5404.59	4590.73	4912.35	5208.35
MW0152982	1955.92	1178.7	1913.6	1366.5	1612.96	1600.08	3327.32	1446.63	2184.17	2934.31	2926.14	3342.24	692.879	1324.56	810.247	1119.57	1208.34	870.279	3092.86	3759.33	3408.22	4265.19	4434.32	4090.23
MW0152965	1822.06	2609.84	2138.98	2332.71	2532.2	2076.65	223.518	328.909	550.9	614.304	586.424	1344.28	1369.6	1608.08	1524.13	1894.91	1382.5	1919.55	1783.94	1837.74	2343.91	1592.01	2351.81	1406.86
MW0152957	5168.78	5525.22	5508.93	5036.4	4887.58	6233.31	4466.15	5641.99	5696.9	5020.22	6649.2	5493.15	6364.98	7494.83	6533.57	6210.48	6301.96	5917.78	10923.1	11233.2	11646.7	13027.4	11699.7	13798.6
MW0152954	8029.46	10771.4	11362.4	14812.5	14781.4	14470	17829	17638.4	13937.7	16337.1	17432.1	16768	5220.9	6680.93	6012.12	4135.17	5946.21	5397	319.827	176.809	352.759	155.18	160.017	99.6339
MW0152914	10564.5	11243.2	10611.1	12171.1	11728.9	11710.6	9880.7	8329.2	9460.81	9016.23	11767.9	12356.6	8214.04	10776	9207.73	10301	9285.7	8071.06	15896.2	16159.1	20949.5	21890.5	20252.5	19491.1
MW0152912	186.304	202.165	40.4509	340.708	98.6608	285.458	211.673	1474.71	887.225	188.771	1257.83	436.078	4719.47	4427.08	4523.07	5228.36	4879.82	6146.72	7119.66	7850.78	8582.74	6847.69	7871.34	8390.29
MW0152907	1372.79	2114.99	1472.08	1507.21	1343.71	1415.19	939.183	793.611	543.216	603.423	471.604	770.183	2742.79	3292.64	2937.15	3028.86	3118.26	2947.8	5224.03	5033.65	4911.81	5204.52	4461.77	5304.63
MW0152891	2873.52	2820.2	2224.73	2341.44	2185.82	2056.78	2536.77	2362.1	2147.65	2934.02	2667.22	2546.59	3075.88	3689.96	3481.2	3215	3599.69	3625.03	2654.96	2697.07	1682.19	2969.56	2542.9	2187.58
MW0152889	3585.34	3711.47	3862.02	2872.32	4162.9	3621.05	2269.99	2446.51	2069.11	2407.16	3101.99	3206.6	3916.71	3443.35	3958.56	4347.24	4242.83	3821.94	7186.97	7321.98	7011.81	5207.03	7485.19	6419.07
MW0152870	174367	171819	175148	175090	173638	181918	211384	224194	199715	221409	176070	203870	108167	144312	122480	117090	143619	116580	222917	263999	230032	207580	228679	218667
MW0152746	1832.28	2671.9	2473	2779.67	2587.98	2924.73	1939.4	2357.26	1214.41	2266.94	2522.82	2139.69	3953.34	2400.24	3397.68	3759.23	3333.84	3330.13	4383	4172.78	3940.5	4276.51	3896.63	4058.55
MW0152703	6344.99	6486.84	7583.76	7125.49	7332.4	7123.88	5442.75	4616.24	4131.05	4332.59	5495.9	5497.94	8305.9	12732	7826.58	8506.99	6988.26	6816.19	103826	108095	110359	106733	114688	114581
MW0152580	8880.1	9022.71	8938.08	8895.34	9164.94	8148.39	5942.96	4656.46	5260.77	4859.77	5732.46	6405.7	8326.06	9630.97	8842.81	9877.78	7496.24	8245.02	16755.7	21891.3	16741.2	15824.6	15189.4	15959.7
MW0152577	371.543	527.55	437.14	624.836	604.399	556.739	506.79	172.922	676.653	458.204	657.708	526.166	592.18	537.496	410.104	230.852	545.721	468.621	756.198	524.022	1533.87	1342.79	1587.8	811.346
MW0152574	790.789	797.586	554.102	665.231	505.825	875.694	355.54	404.378	71.5325	608.395	656.049	405.316	1420.89	1583.33	266.708	991.053	1592.33	867.839	2020.78	343.229	1204.33	2074.3	1995.06	3028.82
MW0152573	2.83867e+06	2.9128e+06	3.01229e+06	3.02209e+06	3.02498e+06	3.02114e+06	2.38666e+06	2.78263e+06	2.2322e+06	2.91425e+06	2.71986e+06	2.68186e+06	2.95549e+06	3.55618e+06	3.07316e+06	3.09095e+06	2.97598e+06	2.8858e+06	5.3367e+06	5.52827e+06	5.55617e+06	5.35752e+06	5.49679e+06	5.44372e+06
MW0152564	12117.6	12724.5	11708.7	12457.9	12700.7	12242.5	9989.6	11788.6	9687.39	13272.3	11342.7	11086.8	13004.4	15619.7	12199.9	12435.2	12234.2	12365.5	24454.2	15261.1	24654.3	26790.3	26624.6	23168.6
MW0152547	121.608	150.07	26.7268	248.337	48.108	300.677	422.952	346.782	279.74	687.326	59.4673	225.841	1557.06	1953.52	1952.78	1512.12	1682.97	1672.48	3237.95	3463.91	3428.11	2764.13	3224.06	2972
MW0152530	5000.89	5068.45	5164.92	6582.39	6444.82	6572.65	15448.5	14786.6	13052.3	15148.2	13667.6	15640.4	1582.85	4326.57	1985.59	4259.42	4823.46	2055.28	383.043	789.458	300.421	82.5844	241.744	60.3527
MW0152478	1222.02	2207.96	1864.46	2359.19	2477.35	2505.7	2073.37	1985.95	2848.91	2224.72	2921.63	3055.65	1581.09	1281.66	2298.71	2805.65	2155.14	1430.24	4083.52	3963.3	4801.45	5807.34	3915.34	3238.82
MW0152417	43840.3	42154.1	48038.3	40240.5	44112.9	40357.8	33690.9	28252	19853.7	26465.7	46659.4	33003.6	46671.5	51801	35980.7	39277.2	42014.2	31603.8	37804.5	80420.6	70161.8	89861	111121	70712.4
MW0152402	1001.96	652.494	992.574	1183.58	925.937	891.054	874.643	864.623	737.952	982.863	806.98	1164.55	1637.24	3825.13	1979.13	1590.32	1859.48	1110.79	13071.4	8804.14	8660.22	14602.2	6860.31	8090.29
MW0152400	1192.52	851.658	711.592	604.733	1014.64	1339.06	912.367	1104.5	1245.89	701.331	1409.26	1390.55	985.399	941.395	545.042	1092.32	580.206	936.762	3287.92	4044.76	4258.35	2906.57	3589.49	3589.51
MW0152399	7.04438e+06	7.11566e+06	7.66601e+06	7.58512e+06	7.57641e+06	7.55185e+06	6.96753e+06	6.03557e+06	6.3803e+06	6.62858e+06	6.58084e+06	6.33125e+06	7.22684e+06	9.20202e+06	7.71659e+06	7.96749e+06	7.33296e+06	6.89187e+06	1.69595e+07	1.84081e+07	1.83185e+07	1.80081e+07	1.79292e+07	1.76135e+07
MW0152398	219.212	469.927	573.606	165.044	423.047	419.51	300.89	163.676	431.603	382.213	667.819	594.252	212.721	877.915	480.874	301.687	540.528	109.041	1695.32	1708.53	1730.27	1233.89	1267.77	1359.41
MW0152392	149.882	163.901	116.987	115.703	163.84	123.297	194.929	298.339	362.502	205.745	251.52	266.683	5.24436	3.88877	1.55203	3.24181	3.97455	2.35364	5.04124	3.75336	3.78505	5.63867	0.613985	2.08415
MW0152381	1002.67	567.07	424.621	920.982	908.315	298.638	8875.51	2066.45	1235.33	1028.64	2884.5	1497.98	420.031	559.767	2637.97	2573.95	2571.12	296.032	13336.4	13820.4	10173.6	7346.71	9926.99	11312
MW0152342	3887.92	3598.24	3725.36	3317.48	2811.22	3401.86	3114.05	3285.94	3034.33	2914.32	3988.22	3259.9	4982.04	5262.31	4420.52	5043.62	5395.86	4243.68	7680.37	9359.62	7026.41	8973.21	8539.9	8186.16
MW0152330	11635.2	13771.9	16076.3	18443.3	19762.6	20972.7	17238.7	16013.9	13020.2	14881.6	15920.8	16429.4	7155.64	8115.76	7250.82	8544.72	10084.7	9576.24	309.212	512.641	1034.48	984.46	215.837	180.081
MW0152307	4929.51	6100.1	5119.93	5079.3	3420.19	4447.34	4450.01	8080.93	9337.53	6393.66	2724.21	4601.73	5292.84	6361.52	4611.68	4216.98	5477.65	6553.52	1257.6	2668.9	3030.45	2051.2	1875.56	968.738
MW0152282	11443.8	12285.5	12647.2	14329.8	14033.8	13011.5	3828.85	4468.32	3889.63	3639.59	3967.88	3623.83	16763.8	22932.8	17655	22558.1	19544.3	16731.6	105826	111656	115414	114591	109491	110432
MW0152278	2652.63	1962.64	3422.96	3051.35	4185.38	4221.77	2985.22	2877.35	2655.33	3175.73	4629.18	3798.36	1217.4	1689.17	1643.93	1237.8	1358.52	1580.97	986.566	1305.77	1282.73	735.709	980.21	1077.87
MW0152225	864.491	506.658	342.43	1292.82	923.718	681.113	1040.41	742.325	1014.7	1656.86	888.244	1018.31	1259.56	1249.64	1764.96	1544.27	1154.2	1654.51	1617.73	1417.11	1340.84	1606.84	1603.25	1321.13
MW0152219	1477.74	1135.08	1659.42	1307.74	1349.8	1759.78	788.011	639.206	481.919	889.399	538.056	720.436	2638.05	3094.27	2864.28	3029.18	2831.88	2397.51	7496.1	10141.7	8735.89	8867.73	9478.07	8033.46
MW0152216	612.714	1146.61	875.327	805.306	872.298	528.439	847.34	773.661	664.931	1028.11	1198.33	896.736	825.974	888.176	717.496	505.587	1148.83	624.445	5605.78	5121.4	4664.57	5368.79	5571.41	5521.6
MW0152192	2196.66	1553.39	2048.98	2242.79	2380.79	2308.5	1034.8	1310.55	1493.09	1553.22	1844.71	1838.6	2092.62	2632.67	1964	2392.88	2278.48	2241.72	4519.64	5786.56	4728.57	5800.4	8670.89	3853.32
MW0152151	1681.29	1363.63	1478.23	2492.96	1956.35	2103.35	2439.88	2155.9	3631.45	2457.84	2600.12	2289.13	72.028	376.907	75.8752	70.9901	60.1945	51.4221	30.2784	50.583	90.7576	11.0997	755.491	2.15761
MW0152148	11006.8	10281.9	11035.8	11302.5	11977.5	11444.6	11591.4	10050.1	11324	10660.5	11865.6	11657.7	12333.6	11542.2	11841.3	11414.8	12565.6	11706	10740.5	10953.4	10691.6	10361.6	10736.6	10891.4
MW0151684	33797.8	8949.66	33903.5	22972	28286.2	33038.9	21706.1	37679.6	36027.4	41170.1	35631.9	39209.6	64195.1	49057	75215.4	63265.9	58022.4	69142.8	34355.1	37814	43201.6	26352.4	31519.4	30744.5
MW0151648	211.018	212.373	101.011	282.117	402.258	247.382	495.629	486.959	415.425	585.587	286.723	246.947	165.661	641.506	435.52	389.919	461.217	458.202	54.8406	69.147	39.7215	95.2124	130.49	89.9557
MW0151609	2524.04	2268.13	2413.25	2715.53	2566.9	2714.31	2197.23	1641.92	1808.47	1764.72	1594.19	1743.13	2753.58	3793.97	2900.57	2973.8	3349.02	2639.16	4224.71	2832.57	2751.88	2904.35	3151.68	4162.52
MW0151598	4901.1	4845.68	4575.93	4895.38	5194.21	4425.14	4707.91	4298.17	4270.69	3721.62	4034.69	4352.55	5776.89	5743.85	6265.89	6628.24	5902.95	6214.32	7822.46	7293.95	7933.81	7948.32	7678.89	7271.18
MW0151589	3551.62	2604.16	4104.73	4011.63	3884.95	4074.47	1926.85	1548.89	1909.48	1743.91	2378.69	2522.36	2661.83	2698.23	3031.73	3615.83	2848.45	1937	11005.2	12523.1	12034.9	12697.3	9712.43	11751.2
MW0151588	426.649	437.678	381.467	510.529	300.222	518.343	169.542	458.762	456.447	456.739	576.946	741.245	825.269	806.853	732.34	737.81	473.896	550.104	1845.16	2140.04	1737.72	2002.88	1970.62	1843.71
MW0151500	15288.1	17879.7	19334.3	18732.9	18914.8	19267.2	15190.8	12133.9	13971.6	16730	17657.7	16400.3	12945.6	20196.9	12242.9	13041.7	10488.5	10585.5	93723.4	108788	96276.5	100033	101999	100014
MW0151483	197.484	195.748	88.2572	229.071	132.715	154.396	185.713	72.329	66.1105	163.37	69.3959	162.717	131.987	213.174	151.638	202.079	153.808	114.257	1301.13	1291.24	1299.73	1412.57	1393.49	1318.87
MW0151470	3972.09	2695.75	2889.6	3182.75	3854.82	3620.22	2615.39	2462.15	3081.34	2803.33	3310.4	3501.47	2962.62	2577.18	2326.4	2252.76	2356.73	1872.65	2926.92	4807.14	5202.19	3255.75	5292.17	5654.55
MW0151463	21893.4	7712.31	4677.09	3778.99	3552.08	4255.87	2961.69	3742.98	2334.56	2464.1	2010.73	2008.72	40641.7	41393.5	62492.6	99787.8	99561.6	104654	100600	93870.5	97464	94456.1	86741.4	85457.3
MW0151445	4321.12	4014.22	3229.86	3419.12	4033.87	4016.44	3937.35	4114.08	4539.57	3729.47	4210.51	3945.39	3973.73	4165.73	3417.84	3875.6	4235.14	2892.85	3905.82	2518.18	3909.36	3298.52	3119.87	2580.8
MW0151438	853.734	1000.06	868.175	974.388	952.989	981.659	1312.13	1398.03	1114.55	1200.44	1404.8	1201.12	21.5513	166.407	128.681	62.8986	102.903	128.742	54.9767	56.3807	22.5652	18.3504	22.1761	22.4454
MW0151417	283961	278822	289981	260031	267977	260319	270377	239777	235306	233414	301444	272023	312480	339235	337784	355636	379823	301221	341817	348747	274825	349102	275835	286149
MW0151411	14685.3	11772.2	8873.82	8705.16	7652.96	4810.13	3538.84	2795.77	2225.82	4533.48	6294.07	3189.46	70064.8	118986	191192	166421	148803	206083	178901	196872	152261	183931	137122	170822
MW0151402	5492.47	5562.73	5954.38	5835.11	5704.36	5647.93	4343.68	3672.42	3665.5	3322.39	4579.51	3901.33	5598.49	6259.46	5586.54	6394.26	6090.84	5258.95	15948.5	12117.1	11842.1	12036.7	11686.8	11558.3
MW0151385	2445.01	2891.53	2987.66	3162.85	3691.29	3441.57	2870.75	3202.75	2339.48	2477.76	2104.54	2655.44	355.112	484.244	543.771	740.505	644.657	887.655	511.127	653.488	1061.81	518.555	683.828	519.028
MW0151364	1412.12	1546.91	1514.99	1597.21	1750.16	1429	1827.1	1505.19	1481.26	1643.5	1659.65	1549.21	358.766	425.03	250.124	293.248	451.32	251.433	60.9531	162.023	159.246	193.59	151.592	279.996
MW0151323	11611	12342	11429.7	11590.5	11868.7	12332.5	8340.11	8289.06	5872.09	5060.37	4716.64	5392.76	6938.53	6782.99	7665.69	7784.35	7152.58	8395.87	7435.18	8238.16	8718.47	7663.88	8567.73	8333.72
MW0151311	9490.43	9521.4	10680.4	10492.3	10704.3	9719.48	17394.9	17163.9	14855.5	15862.7	14083	16201.8	8423.97	9363.29	9298.59	10086.3	9698.52	9131.77	6218.86	5868.09	5717.74	5976.76	5723.2	5773.72
MW0151196	1997.4	1572.89	1782.76	1384.09	1628.97	1287.84	2120.16	2091.81	1904.54	1717.04	2177.01	2149.22	1512.55	1428.66	612.697	1125.98	1699.06	330.028	4949.4	4424.09	4017.51	8554.49	5420.13	5414.25
MW0151187	35890.3	32312.7	42848.5	42156.5	42254	43351.8	34591	27566.4	29281.9	32471.5	40598.3	39497.7	21163.9	32361.4	23671.6	31392.9	27502.3	19271.4	116860	122251	125593	130422	117537	111904
MW0151110	1638.64	4065.43	3764.78	4350.58	3300.3	3439.06	5680.96	7218.91	5624.47	6415.16	7135.33	8085.69	3118.61	4023.09	2931.71	2774.01	2911.09	3302.82	1912.32	2708.94	3581.07	2040	1921.49	1584.59
MW0151092	1363.71	1990.56	3234.78	2832.16	3518.62	2713.43	2091.79	2431.72	2470.74	1128.05	767.077	1429.28	8983.94	8823.52	9377.68	9251.02	9020.99	10854.8	9872.1	11879.1	12338.3	10685.5	11031.3	11590.7
MW0151081	1283.9	1037.74	1821.85	1052.72	1974.16	1840.88	2222.95	2214.55	2319.67	2103.31	1999.95	2159.3	1887.8	2554.48	2337.19	2199.33	2350.48	2270.92	618.492	1191.31	714.696	1255.42	854.283	971.023
MW0151054	7307.8	8137.02	8155.76	8792.77	10353.4	9264.7	8398.23	8844.45	9035.55	8886.81	8428.28	10047.6	3299.86	3661.38	2764.49	3128.99	3492.82	2655.38	1534.76	1414.69	2180.85	1050.95	360.59	875.177
MW0151045	3431.72	1805.77	1504.11	591.686	815.962	928.322	925.206	599.77	288.974	1272.12	265.075	662.36	15427.8	17602.1	43558.2	27617.9	42565.9	37141.4	25215.6	41873.5	39994.6	45506.8	27797.7	43793.2
MW0151034	19725	18676.2	18749.7	19587.4	19575.7	17891.6	20374.5	18670.4	18639.8	18733.8	19734.2	20933	22409.2	23564.7	23166.7	21405	21134.1	21703.4	21107.3	20471.6	19953.3	18806.9	20787.7	20406.4
MW0151000	1675.83	1539.01	1946.09	1322.68	1462.45	1241.25	1477.07	1470.28	1379.54	1781.4	2249.4	1792.36	2259.3	2485.85	2528.37	2540.4	2873.34	2146.8	4790.21	3690.91	3715.9	4228.93	3594.13	5333.52
MW0150908	7700.06	7575.37	8122.78	8084.89	8520.09	8540.64	7957.66	6657.93	7940.12	7247.05	8308.94	8519.24	6640.06	7286.92	6754.74	8075.83	7483.91	6281.98	14553.7	12352	10177.5	10229.7	10320	10888.7
MW0150905	11295.5	9683.46	10603.2	12593.8	11198.8	8439.74	11718.8	11343.6	9542.11	21820.9	22545.3	22040.8	14817.7	14433.9	12811.3	14283.7	12265.6	15669.4	28872.9	16790.9	18179	14675.4	18189.9	28645
MW0150904	34848.3	46562.4	28612.6	34776.7	24293.8	21546.8	36772.7	43976.7	37196.9	29988.9	34700	34789.9	34932.3	33299.9	30409	23905	36135	35865.1	43996.9	39901.8	58338.1	41513.4	57129.1	56920.3
MW0150843	3.44199e+06	3.31862e+06	3.10732e+06	3.05875e+06	2.96275e+06	2.6766e+06	2.83428e+06	2.55737e+06	2.52157e+06	2.29991e+06	2.42441e+06	2.79207e+06	3.33115e+06	3.32195e+06	3.0693e+06	2.89715e+06	2.88123e+06	3.05907e+06	3.22908e+06	3.13397e+06	2.94864e+06	3.02903e+06	3.04314e+06	3.21271e+06
MW0150842	11103.1	11245	11186.2	11303.5	11250.7	11444.4	8290.87	10941.7	21979.6	24638.1	18229.3	25879.7	7011.23	7685.6	7902.46	7927.86	7875.37	8036.78	6777.79	7635.41	8812.21	7909.84	7440.94	8384.26
MW0150840	6120.22	7009.65	9122.63	8180.87	8243.22	6810.42	6263.84	3694.41	3912.94	7290.7	5273.8	5675.83	6213.08	6557.4	4513.35	3666.32	3206.79	4311.46	13290.3	15755.3	15027.9	14226.5	14999.3	14340.7
MW0150835	303.533	389.966	442.584	424.744	540.208	464.456	2131.6	2190.97	2071.16	2432.19	2528.28	2618.66	11.6079	23.5953	2.8566	3.80455	11.2195	52.7554	3.9206	2.53822	2.1164	41.0544	6.07742	5.79811
MW0150826	2724.03	2974.95	2863.41	2065.96	2870.9	3092.42	2441.87	2790.65	1555.97	2540.19	3166.46	2026.86	3555.16	3921.45	2945.77	4202.68	4414.29	3772.58	4683.94	4736.94	4513.2	4028.32	4493.97	4229.32
MW0150743	1845.34	2254.72	2585.11	2554.34	2668.07	2327.76	2974.5	2599.62	2516.23	2531.31	2741.71	3179.69	1893.37	2504.14	1634.69	2018.9	2250.94	1873.4	5773.41	7060.91	6922.97	7337.1	6920.31	6414.87
MW0150622	99.7039	79.883	145.418	177.273	161.744	135.573	165.131	125.22	103.641	112.491	163.032	96.9743	153.766	85.6837	156.917	207.696	119.168	125.927	51.7816	97.4815	86.4595	123.204	86.3043	85.5645
MW0150606	2942.16	2071.69	2644.23	2917.62	3850.12	2463.86	2136.3	1466.26	2357.79	1520.01	2460.65	1915.83	2943.17	4430.45	2697.1	3870.49	2163.76	2463.74	7755.38	6646.35	6367.2	6524.94	5431.28	5925.28
MW0150603	6528.21	6312.63	6748.92	9632.96	10089.4	6796.21	6912.58	4980.59	5680.86	6414.08	9605.71	4269.8	8603.06	7707.42	6807.96	9915.32	7336.06	9452.59	12231.2	13564.6	13457.7	5397.39	13202.5	11889.3
MW0150541	99158.8	101042	116194	119490	121037	119751	113434	81770.9	90237	86110.4	139715	121413	37386	67649.5	47201.4	45904.8	34776.3	30110.6	186968	205865	220510	234104	207960	199986
MW0150533	25716.1	7071.67	6919.5	5809.75	5199.75	3090.27	5063	3965.28	3245.83	2886.82	3223.93	1962.39	35549.8	64962.2	68524.4	47579.3	84943.4	95079.8	75474.1	70339.1	50827.6	85495.3	59996.7	51280.1
MW0150511	4552.1	5113.04	5776.43	5825.69	5652.18	4254.38	16549.7	13327.4	11587.9	11369	8442.01	11045.5	3981.4	4649.68	4062.32	3728.33	4763.89	4749.03	2955.69	3168.62	3746.17	3396.85	3212.23	3269.45
MW0150444	2907.39	2609.55	3015.03	3022.12	3847.11	3208.83	4331.34	4615.49	3106.29	3796.71	3907.55	3953.45	3507.01	3632.98	4000.5	3399.63	3414.13	3515.19	1745.72	2349.96	2270.63	1308.42	2320.69	1554.3
MW0150430	1655.63	1454.58	1864.07	1683.57	1943.45	1989.65	580.749	366.421	1342.92	395.454	452.044	81.7375	13178.7	12430.8	13305.9	13896.1	12082.7	13323.6	14029.9	13600.3	14624.9	12781.1	12099.4	12674.9
MW0150429	410.613	655.532	507.592	823.207	763.872	763.131	2002.7	2014.39	1395.54	1665.3	1533.67	1177.51	22.7547	77.6956	88.6479	124.352	62.9999	87.9998	83.7585	33.8327	110.904	31.5544	9.08195	38.9223
MW0150428	2169.78	1999.21	2266.59	1779.69	1867.59	1481.65	1149.5	770.285	1123.39	642.576	1307.99	930.441	980.056	1235.66	1642.9	1288.35	463.339	820.978	2285.75	3211.62	2401.42	2381.37	2245.02	2368.74
MW0150423	1203.29	3553.68	3571.3	4118.77	3601.82	3740.11	386.864	564.189	268.466	625.765	599.306	775.765	4468.68	5778.21	4654.28	5725.14	5061.49	4669.92	25105.5	26632.6	27584.4	27349.1	25781.4	25837.8
MW0150408	8397.37	9285.13	8325.02	8526.76	8636.81	8613.05	6906.61	6134.32	4819.36	5251.29	5357.49	5893.72	7885.59	9764.67	8141.97	10065.4	8115.41	6203.89	50477.1	49828.5	49631.7	55295	50042.9	51544.4
MW0150404	12109.5	13521.9	14383.4	15610.1	16365	14760.7	17561.3	16916.4	14816.7	16324.6	17582.1	18246.7	3401.96	6758	4318.12	3542.69	3950.76	4868.79	2528.7	2559.64	4001.2	2412.47	2525.13	2498.73
MW0150400	4650.12	3466.94	3125.63	3242.09	3844.78	3183.3	2653.2	2790.79	2727.55	2289.77	3021.9	2959.45	3730.21	4307.92	3283.39	3365.5	3997.65	2880.16	18697.2	18657.9	18908.2	18901.5	19590.5	19478
MW0150399	1450.72	2626.86	3220.65	2839.88	1808.65	2298.19	4700.99	4366.41	4215.47	4290.45	3388.54	4260.59	1855.28	1339.92	2452.76	1821.8	1779.75	2386	1551.04	2414.29	2067.02	1851.36	2224.58	1605.05
MW0150369	28421	32633.9	33526.8	33020	32928.5	33397.2	20402.5	24402.1	23066.3	20325.8	32139.9	30822.7	17175.4	21305.9	19687.9	24551.1	17727	15570.8	6527.01	8521.62	10010	7331.11	7625.06	6926.94
MW0150220	42.4315	44.5888	31.7202	43.1224	35.6201	38.7018	337.002	375.636	408.154	401.636	326.774	413.275	3.40049	8.32411	1.84193	1.59397	11.6041	1.84193	9.28368	9.47683	4.52417	4.94616	4.75297	4.16203
MW0150186	8738.28	5165.67	5579.63	6029.01	4630.13	5231.94	4411.23	3613.65	2748.18	3358.07	2547.62	3079.07	51990.8	105017	89557.6	135128	125910	75233.6	55679.1	124729	107425	84656.2	151364	94764.1
MW0150117	4683.32	7209.33	4681.72	6203.91	4910.39	5051.59	863.17	1184.9	2996.32	389.078	199.705	2142.11	4358.18	2802.16	3194.17	3969.75	2543.48	1876.08	4606.88	4618.77	4097.1	4825.14	4292.91	4566.52
MW0150105	850.868	1597.81	895.912	1257.82	1577.32	1785.76	5268.28	4578.74	4302.81	4747.98	3947.67	4387.81	13.3103	152.778	85.7655	500.011	604.06	69.2328	94.6241	50.2739	85.8942	16.7271	25.28	24.8592
MW0150078	75473.2	79825.3	86185.6	82809.8	81872.5	81780.3	76089.9	75708.8	75157.8	77066.8	82393.5	82378.7	60613	65253.6	80534.3	58946.9	63990.4	61020.4	81009.3	79022.5	80240.9	79020.9	106424	78190
MW0150074	464.926	1199.5	2000.22	2191.3	1477.03	2078.57	882.437	1844.55	2189.89	986.188	1362.84	1122.96	3243.08	3950.93	4529.58	3892.72	3590.02	5460.12	3250.31	3476.89	4131.44	3666.4	3576.59	3337.48
MW0150045	112755	119410	128301	132198	135199	133029	124668	125129	122598	127030	114224	121238	31226.2	25238	22224.6	30191.3	41618.1	33851.7	5145.36	4343.48	6551.51	2568.66	2586	2389.46
MW0150005	12783.7	11864.1	13496.6	13885.3	14335.7	13246.8	11548.9	10292.1	11326.7	12580.8	15045.6	13992.4	10904.6	13297.8	10840.5	12499.1	11647.2	10022.3	26891.2	25599.1	27918.4	27968.2	27456.2	29214.2
MW0149992	422.611	568.784	662.968	560.117	705.96	554.574	1720.98	2371.59	1964.82	2526.12	1602.67	1663.68	12.2098	37.4257	8.36183	16.3615	25.7755	35.4992	8.22813	30.9254	8.95772	29.9258	18.0484	5.83935
MW0149976	16576.9	18691.2	16493.7	17720.1	17246.1	16514.7	18996.1	9466.65	15187.2	16125.8	19912.6	19634	14568.9	14365.4	13709.1	13937.6	12597.8	13449.6	24166.5	23032.1	21414.7	23392.4	23317.6	23090.3
MW0149971	7647.5	7572.39	7992.13	7557.41	8034.71	8378.32	5451.98	4926.47	4704.58	4886.97	5310.93	4620.75	4889.48	6537.75	4451.54	7980.15	5832.79	5109.47	240.561	395.045	495.267	134.534	152.437	11.6262
MW0149961	17113.5	17631.4	19028.4	17341.7	17371.6	23044.9	16635.2	18085.3	15766.5	17566	17248.3	18147.4	18864	19132.6	19269.6	20512.5	19057.4	20887.2	17116.5	15764.5	15014.7	17043.8	15642.7	14154.6
MW0149929	8509.41	10389.8	9821.22	11192.9	10757	9581.62	14687.3	15209.5	14004.8	17852.9	12336.2	13204.5	3110.08	4068.75	3147.38	2270.01	3408.32	2870.39	1439.7	1690.24	1946.8	1832.19	1756.89	1833.24
MW0149808	1868.65	2672.05	2518.68	3082.39	1477.12	2412.22	3001.38	2679.84	2467.88	3281.86	2585.58	2395.95	2061.29	1112.15	1055.95	1268.56	1363.7	747.02	2668.07	2180.96	2202.59	910.813	1718.84	1710.53
MW0149757	2034.59	1991.08	2239.11	2248.7	2390.13	2416.34	5729.7	5809.54	5212.08	5953.66	5672.77	6223.93	918.447	1398.21	999.588	1077.65	1506.46	1047.35	65.0549	195.367	191.944	177.226	24.311	190.783
MW0149739	18370.2	19063.3	23084.5	23085.9	23806.5	22463.5	21511.2	15530.2	17570.7	16404.5	27423.6	24792.4	7404.05	13121.2	9113.97	8627.79	6255.94	5655.58	39517.4	44788.3	50279.1	53321	45934	43006.2
MW0149677	322.474	530.953	592.475	293.55	459.187	548.062	462.379	442.87	535.705	520.507	462.548	692.913	500.077	326.371	113.881	173.762	598.399	394.969	1531.15	1856.08	1688.98	970.5	1717.91	1681.34
MW0149618	64.8931	79.4153	18.9444	183.348	191.149	297.286	46.9492	9.26626	40.2421	113.792	32.617	38.3002	2074.46	1384.66	3435.08	2373.86	8910.59	2128.48	165.468	579.099	519.176	1034.12	544.236	644.489
MW0149598	4188.59	3962.71	4004.99	4544.91	5843.07	5883.27	10196.3	4935	6250.29	10444.9	3452.78	10814.1	11584.4	6377.62	11166.2	8707.66	5892.08	7185.5	18904	17735.7	10128.4	14173.1	20676.1	10101
MW0149545	452.088	333.262	838.411	740.292	864.75	455.721	805.471	1185.94	1281.02	1703	1377.49	1253.58	4401	4684.87	4831.23	4365.05	4888.34	4780.01	2345.66	2319.5	3095.37	2264.03	2408.14	2671.15
MW0149516	36504.4	36996.7	33211.7	32634.1	37354	34873.8	40122	35409.2	35878.8	34761.1	35885.2	38811.7	36003.6	35127.9	39530.1	39489.1	41488	40063.4	35729.5	38402.2	40618.5	41867.4	40522.3	41109.1
MW0149468	31076.4	52039.5	52055.5	51896.2	52832.6	48395.1	54855	55203.5	55474	52141.6	58976.8	61198.8	48196.7	46836	52447.8	55143.5	61623.2	63150.7	43590.8	42638.4	47136.5	41078.2	44185.6	38483.5
MW0149421	1490.16	1830.08	1766.9	1544.51	1774.51	1621.25	143.236	272.24	425.632	347.569	228.729	505.209	3064.66	2970.8	2985.77	3569	3110.68	3200.4	8286.33	7408.7	7309.89	6547.88	7183.58	7125.01
MW0149409	19285.8	16371.4	20200.2	20499.6	19847.1	24425.1	27430.6	24105	17372.7	18063.3	24372.6	17756.4	30627.1	22178.2	14530.4	19308.6	12106.2	13723	14538.7	16461.4	9563.77	13886.8	6582.93	7349.24
MW0149377	5675.81	5603.65	5735.79	7294.65	6902.91	7160.64	18464.8	17801.5	15987.1	17663.8	17164.3	18313.9	2965.31	4806.28	4114.11	5045.63	5044.14	3866.32	297.258	911.21	824.683	527.684	106.569	39.3429
MW0149067	3818.45	4281.47	2826.41	3041.16	2935.21	3602.95	3872.5	1745.21	3198.28	3053.45	1856.6	4273.49	4148.3	4658.09	4400.69	2816.04	3976.28	4171.01	5863	4740.68	9328.13	10536.1	9679	5183.39
MW0149055	49579.2	48798.3	53163.5	52201.4	52853.1	52245.7	47002	49963.8	47271.2	49925.6	47506.9	49619.7	54788.9	52915.7	53855	53026.3	58345.3	57082.1	62721.3	74662.5	70220	78977.1	75552.1	64066.1
MW0149024	15050.8	15029	14811.6	16025.4	15441.3	14100.7	15950.1	15489.9	18030	14176.9	14361.3	14526.3	14848.2	14649	15679.8	15609.7	15035.5	14903.4	15816.6	13292.9	11991.8	12665.9	11760.5	13085
MW0148665	6975.96	6479.28	6490.75	7981.8	8544.79	8206.19	6447.63	5283.91	5354.45	5701.37	7098.23	7478.03	7493.69	11662.1	8038.58	7894.53	8000.06	8831.56	12393.2	14554.8	15967.1	10938	14515.9	11590.4
MW0148512	10184.4	11520.3	10824.9	10282.6	11181	11295.3	13812.3	11931.4	12196.2	12019.8	15059.2	14150.7	8890.71	10484.2	9402.36	9386.29	8954.75	9078.51	10061.6	22467.2	10307.3	9501.72	13921.6	13424.1
MW0148472	423.092	67.0839	26.4271	44.7226	400.264	134.742	491.704	2711.53	462.505	542.638	329.714	388.644	2974.67	2914.41	1754.89	2805.79	3110.11	3600.88	3886.9	2868.83	3993.09	3594.25	3508.56	3467.13
MW0148399	665.574	1076.24	1559.19	2722.09	1317.13	1451.74	2801.11	2213.01	2371.97	2026.48	2105.22	2496.08	99.1774	91.6794	117.961	196.28	129.408	174.706	596.337	217.444	164.186	167.561	152.903	57.3529
MW0148206	11020.8	12763.5	12318.7	11009.9	12524.4	12003.4	21020.4	20686.9	21923	20506.2	18889.4	19591.6	8306.2	10813.6	9987.45	7275.04	9277.41	8924.19	8949.44	5058.66	5554.88	4499.15	4855.28	4957.24
MW0148190	979.939	708.741	1373.32	2667.01	565.585	1953.1	181.92	290.338	425.597	331.709	289.398	590.381	8330.62	7624.76	6910.49	8092.88	7355.45	7046.96	6504.8	6495.19	7661.05	6084.67	5539.91	5591.76
MW0147962	31137.4	33150.7	34868.5	36686	37032.4	35787.4	42480.2	41642.9	40423.6	42087.3	34513.8	39637.7	36071.7	48076.6	43876	41592.9	42185.2	41937.7	17906.2	18798.2	18827.3	19774.1	16567	15895.2
MW0147865	1072.65	1077.96	1007.72	739.564	844.971	774.234	725.397	429.56	1011	605.402	1392.39	1187.31	1168.12	1676.83	491.337	1571.18	1473.63	1203.81	2322.83	2917.05	3306.29	2955.79	3956.25	2614.15
MW0147427	1379.86	1488.92	1359.45	1695.14	2390.92	2203.74	1759.9	1213.73	1174.37	1124.62	1630.9	1354.17	1592.34	1465.48	1664.38	1619.08	1119.82	1537.8	1331.31	1422.94	1096.38	904.037	1259.06	1309.71
MW0147083	34050.8	30302.8	32893	32565.7	36970	37352.6	34357.1	29154.9	33968.7	35546.3	34863.3	29681.5	38980.5	36161.2	34801	35322.4	32169.1	30521.3	30845.5	30999.5	29055.3	26304.5	31913.3	28078.4
MW0146813	3654.45	4207.29	6152.48	3706.75	5454.71	6089.03	3347.36	3519.7	6134.37	4515.61	2454	2861.5	9568.44	5933.59	9371.24	6931.53	5916.56	9726.34	10153.3	13282.5	8113.81	10496.5	13194.6	10200.4
MW0146738	5457.27	5915.54	5847.72	6223.21	6250.08	6008.69	15024.3	13871.9	14079.7	13959.7	12436.9	14563.4	1076.06	1860.96	1747.93	977.611	1830.29	1791.97	3530.32	4093.58	5777.22	3334.14	3967.23	3476.69
MW0146364	5107.73	5370.03	5435.23	5575.52	5748.4	6160.49	5392.38	5438.93	5951.11	5719.03	5409.93	5748.5	6343.18	6251.62	6721.48	6086.31	5443.99	6245.92	5752.27	5548.37	6102.6	5500.17	5364.2	5518.59
MW0146210	2087.74	2598.34	2452.91	2823.17	2427.75	2551.69	3546.18	3859.13	3746.96	2673.81	2345.73	4077.36	2458.83	2879.84	3243.68	2217.58	2722.77	2715.22	1123.72	2095.39	2815.47	573.904	1526.4	1455.11
MW0146178	2699.24	2904.97	2558.59	3164.29	2380.67	2161.68	4953.53	6652.41	5931.01	6010.1	5010.79	6664.81	2834.58	4127.77	3128.77	2820.17	2019.42	3147.73	1652.84	2852.75	2957.9	1517.74	1869.71	1788.27
MW0146173	1596.81	1167.85	1950.2	2077.06	1217.17	1592.17	1544.94	1619.42	1174.87	1635.91	1880.88	2133.2	2018.86	2138.45	2093.19	2544.71	2324.49	1979.31	4479.25	5227.09	4475.06	4236.1	5540.88	4739.96
MW0146157	8791.38	7642.92	3892.71	5490.16	2704.6	3445.84	1178.11	2172.16	2879.49	1940.74	1821.51	1682.46	69952.8	56289.3	106316	101178	78143.3	78649.6	98003.2	103881	97973.4	67363.5	85804.1	91248.1
MW0146151	350.46	235.013	381.285	209.597	330.302	275.22	1532.61	1976.74	784.668	997.301	594.585	899.615	33.7289	48.6974	97.5543	36.3234	28.7602	51.4512	19.8782	34.4871	35.7645	57.1192	23.9494	31.7728
MW0146084	7537.98	8727.95	9515.11	9418.59	10227.1	9112.96	11801.5	14702	12581.8	11901.2	12846.3	16526.5	9128.97	12410.3	10203.7	9668.3	7766.25	11011.8	4325.36	7537.14	11157.4	5334.02	4459.63	4316.65
MW0146043	622.974	745.526	766.246	434.129	598.955	843.572	500.851	530.592	702.399	579.267	851.105	666.409	460.797	419.554	657.684	403.494	603.853	436.012	2075.95	2086.82	2004.29	2215.56	2169.73	1891.85
MW0146034	3760.73	4052.95	4444.21	4038.32	4084.21	4468.99	2066.59	2384.66	2361.21	2260.68	3055.25	3160.98	4204.37	5180.22	4006.84	4779.93	4763.04	4222.86	8494.06	8233	8623.76	7259.95	7296.63	8149.96
MW0146023	1219.02	1266.22	773.907	832.72	682.265	655.529	1494.08	551.276	719.734	500.733	831.07	740.357	714.794	1114.31	1793.96	483.595	1540.25	1526.46	2008.29	2082.12	3115.29	3581.22	3549.17	2332.01
MW0146018	1966.67	2161.28	1680.64	2286.62	2141.17	2407.3	2480.33	1929.12	1808.1	1308.92	2560.24	1830.24	802.488	985.965	814.176	705.174	560.532	263.379	2405.96	1861.01	2272.81	2169.45	2193.65	1120.35
MW0145948	3984.18	4169.38	3817.69	3931.64	4540.54	4179.91	3846.22	3525.47	3999.07	3620.62	2996.27	3734.21	5095.33	4686.6	4831.44	4575.32	5076.75	4730.02	3346.4	4313.56	4526.65	4573.84	4556.92	3214.21
MW0145946	1121.27	2603.39	2277.16	2490.23	1431.03	1941.58	1030.96	874.23	736.609	369.834	922.548	744.104	3373.93	3514.96	3418.67	3478.23	3384.79	3886	6275.26	6174.31	5666.84	5400.77	5405.85	6080.81
MW0145834	8433.02	9364.37	9192.4	8713.44	8925.69	8470.94	7883.91	6522.75	7245.78	6501.09	5692.46	6167.68	11720.2	11326.9	11539.8	10632.7	11513.2	11136	16072.2	14632.6	14740.8	15376.2	15540.3	13919.5
MW0145777	104.268	244.751	281.638	647.415	535.151	961.788	32.5122	73.1452	49.1651	3386.71	38.0632	39.9136	5987.1	3276.24	6651.27	5322.24	35321.9	5009.36	1205.99	3119.89	2881.21	5049.41	3247	2944.86
MW0145724	6612.14	5550.16	5859.22	6604.1	6023.48	6845.9	7200.12	9855.14	6700.31	7870.02	8988.6	8119.93	8526.57	7256.43	9739.01	8038.66	10175.6	7367.65	7952.21	7062.31	10646.6	7572.47	10811.1	7341.1
MW0145722	3672.68	3299.47	3244.31	2667.54	3203.2	3383.16	2954.49	4400.63	3340.43	2653.87	3678.47	3452.94	2088.93	1564.12	1085.4	1967.11	1588.84	1588.65	1692.65	2239.4	1390.63	1435.78	1716.38	1507.17
MW0145692	12363.1	12404.4	13952.5	11915.2	11969.4	11840.6	11635.6	11049.3	10231.9	10639.9	13396.2	12597.7	13962.4	14519.6	15015	15187.5	15284.6	14093.3	17032.3	17462.8	15051.6	17563.3	15998.4	16014.8
MW0145657	850.28	844.707	868.982	751.833	927.526	972.234	5240.04	5106.53	3642.13	4055.64	4659.84	6416.11	791.57	663.122	641.157	484.097	618.796	770.597	268.111	298.788	171.298	188.714	143.423	183.833
MW0145565	26355.8	26809	27952.3	27534.8	27148.7	26060.1	15753.5	13863.1	14358	13499	17963	17953.7	24173	27562.8	25000.7	27446.4	29274.3	24784.2	54960.8	57693.7	57908.7	54449.6	64462.3	53549.3
MW0145563	1.25495e+06	1.03388e+06	665036	903676	893290	818363	1.03798e+06	849596	952612	778905	903920	882955	1.06302e+06	906157	932141	807464	758395	847909	614649	71515.9	451871	539004	485988	518721
MW0145543	3710.83	4277.26	4024.71	4368.21	4305.14	4262.33	4389.28	4705.65	5281.49	4805.35	4486.91	4549.01	4599.9	4526.09	4552.09	4380.27	4295.09	4398.38	4886.59	3478.33	4087.64	3596.95	3925.96	4215.42
MW0145537	3504.41	3516.99	3898.35	3780.48	3489.9	3391.65	3593.62	2982.93	2916.75	3228.45	3997.31	3595.47	4173.51	4872.32	4403.71	4344.91	4123.73	3820.87	5152.75	6607.75	6284.49	5517.68	3535.82	5764.9
MW0145535	9426.66	9291.14	8747.34	9088	8988.82	9010.58	9163.34	9369.41	8631.44	8899.41	8485.08	9083.87	9836.86	8863.42	9448.38	9903.81	9685.84	9028.76	8473.74	8589.93	8552.17	8561.67	8484.96	8498.2
MW0145531	16469.4	17293.6	17823.9	17568.4	15995.6	15138	12557.8	13497.5	13107.8	13699.1	14351.7	14768.2	19273.7	19329.1	19566.5	20236	19759.9	17916.9	22438.4	23754.5	20712.2	21211.8	22561.3	20074
MW0145529	75046.2	69559	75088.1	72133.5	60162.2	61627.8	66351.7	64052.4	70937.5	58738.2	76424.4	71080.4	99614.7	95912.2	101279	106571	100768	99757.9	87147.7	92151.2	86557.9	79987.2	91132.6	101848
MW0145522	16828.9	15956.7	20129.8	20557.8	19584.2	17492	40717.9	25719.4	32131.9	38179.4	37563.5	42216.3	10658.8	15522.3	12280.7	12909.3	13599	10325.2	63446.5	55019.2	59447.4	57988.2	53826.2	51664.8
MW0145518	4588.67	3875.93	4398.01	3711.79	3303.41	3759.46	2987.19	2890.89	3284.72	3066.65	3538.21	3281.89	4922.31	6197.42	3727.77	5719.36	6232.78	5012.1	9001.85	8849.09	7717.11	10283.8	7848.31	9992.87
MW0145499	1.07622e+06	1.08856e+06	1.13899e+06	1.12563e+06	1.13202e+06	1.07357e+06	684823	561193	622099	580202	780038	758412	1.03778e+06	1.26401e+06	1.0853e+06	1.25201e+06	1.1912e+06	1.02592e+06	2.74229e+06	3.07388e+06	2.98291e+06	2.99862e+06	2.98945e+06	2.91853e+06
MW0145491	728.564	727.604	441.449	627.7	682.96	750.15	2274.15	2409.82	1666.31	1651.66	1489.51	1535.5	34.1001	81.3375	23.1035	45.929	61.0142	20.5012	20.2802	40.7079	43.1264	21.8287	22.9202	21.4324
MW0145438	4875.91	4845.75	4455.39	5274.68	3728.84	4179.65	5295.28	4769.41	2591.36	4280.39	2616.75	5345.45	5843.26	7078.38	5925.5	6556	6102.8	6196.09	6014.84	6028.23	5052.31	4877.39	5234.57	6346.36
MW0145437	6267.62	5739.86	4284.9	7986.69	6425.04	6453.57	5968.43	4676.11	5815.9	4666.63	7903.49	7210.63	6693.6	7024.58	7577.42	8165.59	8615.17	10014.9	7374.11	7641.49	8455.28	9085.37	7062.39	8374.86
MW0145429	5424.18	7469.2	7071.93	7918.9	8371.83	7828.85	9413.21	8892.63	8966.26	8066.31	10585.8	9139.07	7920.44	6267.65	7435.44	6329.78	7493.42	6954.59	16835.6	7354.13	9454.47	14451.4	14847.3	10841.5
MW0145418	139150	145560	147579	146926	147920	140456	87064.1	69002.5	76820.4	70208.2	93316.7	97346.3	135113	164808	131183	147213	153081	128322	279608	311214	314704	280919	277862	277054
MW0145382	5022.28	5178.1	5449.82	5698.65	4916.32	5483.11	6316.74	5765.34	4923.81	5880.16	6192.4	5687.95	5353.41	5429.9	5833.67	5503.96	5237.61	5214.1	5914.33	5636.26	6426.27	6419.95	6242.33	6841.82
MW0145369	137.143	241.379	64.3022	199.984	175.832	223.315	57.3918	52.1497	83.6292	85.3182	62.4948	119.05	79.7369	76.9163	89.9286	83.78	49.404	217.674	1087.04	839.581	544.183	731.247	840.137	885.659
MW0145354	2659.69	3053.04	3736.49	5123.61	4406.3	4110.46	4173.04	4160.26	3791.43	4349.49	4416.79	4101.55	2001.82	2474.48	2158.63	1348.21	1865.22	1932.17	14.9998	51.1235	74.5556	11.868	107.572	77.7506
MW0145338	7594.13	8111.09	7315.45	9518.18	5201.38	6722.82	9075.35	8308.66	9833.81	9093.22	8692.14	10007.6	10008.5	5561.98	9483.29	7393.21	9096.71	8901.52	4675.9	7384.43	4802.3	6246.11	4537.56	3376.51
MW0145298	983.464	1305.41	1208.45	1019.28	967.555	662.385	2373.38	2230.72	1753.03	1636.43	2048.37	1875.35	208.676	168.333	228.097	51.4596	302.971	353.478	110.013	102.145	169.856	88.2164	54.5554	83.5732
MW0145287	658220	632905	655040	652977	654822	684961	835810	707956	755144	841223	719116	744374	411623	547937	467866	447321	543061	452191	853925	909464	877558	860086	866392	833253
MW0145280	3369.95	4271.24	4034.58	3875.72	4643.75	4732.57	4804.99	4642.89	4458.64	4915.44	4502.83	4800.26	1736.5	2673.59	1923.22	1396.79	2628.74	2837.48	696.073	886.41	1184.4	766.167	542.293	536.589
MW0145275	3811.91	7476.06	5117.56	4183.85	7285.34	4347.34	4342.64	4343.08	2686.1	3564.79	3564.09	3642.77	12585.6	12403.6	10771.2	10136.8	9242.56	8038.19	21121.8	25356.9	26693	25977.5	24908.7	21855.6
MW0145271	258.873	126.251	915.704	604.412	939.854	1280.53	372.759	179.864	160.422	501.222	794.565	424.537	590.49	562.414	978.331	899.165	376.32	921.316	869.19	2664.92	1887.29	2533.67	3509.98	3356.79
MW0145263	1015.17	1618.69	777.139	1633.17	1167.09	1175.84	1405.01	1123.1	2060.27	945.415	877.944	2243.46	3559.46	3902.49	3525.76	3593.09	3414.05	4617.49	3029.22	3213.08	3951.56	3379.76	3723.1	3476.96
MW0145251	2749.76	3181.67	3098.68	3278.19	2446.89	3506.14	2778.65	2639.53	1166.57	2316.17	1211.73	1785.22	4476.04	4680.39	4005.74	4171.73	3824.38	3653.14	6194.26	5486.5	5957.32	5313.83	6393.87	5652.14
MW0144764	48.0101	30.3577	27.7095	21.2611	36.9501	20.5879	380.388	477.446	383.006	280.747	262.249	306.217	0.785574	7.21415	0.683427	4.00825	0.414891	1.39099	0.107873	0.335603	3.31267	0.251703	0.11617	0.328307
MW0144735	416395	317634	307323	287660	313283	277230	350028	305891	281664	302242	292675	313470	349414	280488	329588	270402	255173	291831	179369	170813	133413	128236	129554	131592
MW0144710	565.837	565.953	413.084	509.961	410.208	404.734	329.999	269.409	313.772	319.772	250.684	521.668	3942.78	4822.03	3785.9	4915.64	3703.06	4900.98	2979.23	2331.89	1515.62	2585.06	3511.61	1972.84
MW0144709	5046.67	4759.71	5123.65	5323.23	4638.94	4913.27	5184.82	5179.66	7291.18	5315.04	5254.05	5122.34	5064.3	5294.87	5668.58	5045.92	5638.54	5301.14	7798.75	5469.7	5557.75	5906.66	5857	6090.57
MW0144702	275.939	312.241	115.404	214.789	277.821	116.233	97.7201	108.61	91.5493	149.758	197.558	42.9193	143.08	237.126	122.446	76.7638	146.78	132.535	1492.11	1616.38	1296.15	1081.35	1300.81	1347.49
MW0144693	148.136	81.2123	59.9388	73.6034	77.3301	247.021	45.9632	204.989	296.133	263.916	320.622	261.706	152.951	737.49	296.632	160.483	90.4509	515.529	214.209	455.437	412.191	407.146	282.673	248.76
MW0144687	168.059	21.2126	87.2207	158.013	276.229	167.727	259.19	23.9553	274.161	272.978	72.2833	150.548	2153.11	1969.97	1665.22	1621.84	1893.42	1699.13	1758.29	1975.06	2218.82	1675.51	2237.75	2108.64
MW0144661	1361.58	1447.69	2366.61	409.659	1220.19	1652.66	318.141	797.891	103.372	139.55	267.213	25.2956	5489	5020.53	5719.68	5689.21	3711.32	5863.15	8801.63	4103.01	7921.37	8553.7	7398.87	7571.39
MW0144644	2.72493	18.9158	6.96449	4.04775	0.43652	4.04775	268.62	316.395	315.14	257.591	276.095	300.862	0.810677	1.93126	4.04773	0.294791	1.32656	3.72175	1.66229	3.54825	2.5541	0.242769	0.515886	3.67999
MW0144627	12441.4	13329.1	14132.4	12751	13793.7	14595.8	6638.06	5154.66	5137.99	4944.14	7520.49	7239.59	9124.43	12295.9	9851.34	12550	9616.89	8749.67	63743.9	68855.7	67588.4	70923	63079.8	64683.7
MW0144619	58.0227	67.4734	91.2129	87.068	94.8146	108.709	427.132	400.138	396.73	419.62	459.893	454.569	3.18478	0.366686	1.63195	5.51721	1.61837	0.50772	2.2981	1.11215	1.02643	2.43169	1.91549	0.238927
MW0144607	274182	279421	289867	289429	290144	280337	171605	137695	154101	142928	198334	191927	264742	328432	276855	321282	306240	259095	712856	797637	772315	775657	772840	752900
MW0144582	484.69	1641.8	746.58	3653.9	3818.75	3091.67	1186.4	1261.06	1361.19	659.575	905.695	726.105	627.931	1143.19	1441.13	2738.04	335.765	2295.5	1818.66	9818.52	5349.4	4311.86	8464.63	5444.49
MW0144545	7630.46	7748.42	9238.3	7913.05	6977.3	7246.08	7992.93	1524.89	7208.25	7911.95	9370.27	7251.97	8252.43	8607.62	9016.58	9244.88	10383.6	9652.83	11079.5	4058.45	3989.9	3780.03	3639.4	3485.53
MW0144524	3341.58	3378.46	3319.15	3639.4	3666.39	3730.88	3770.9	3739.08	3452.86	3723.94	3631.25	3650.67	3874.79	3649.35	4126.25	3757.86	3622.17	3994.96	4011.76	3869.61	4089.72	3945.27	3700.16	3676.42
MW0144498	197.558	165.619	164.245	157.225	112.047	126.791	621.3	1079.48	1128.36	512.937	327.542	2019.56	52.4649	59.0007	73.3249	77.4012	77.562	176.18	35.8577	22.8516	45.0981	101.973	123.719	68.8009
MW0144486	67658.9	48920	65241.9	63065.9	55623.6	51469.5	60766	58075.2	58794.4	58922.6	47497.5	64916.8	65183.5	58328.8	51362.9	49517.3	49898.7	51912.5	83044.1	80457.5	74602.7	95261.8	80988	68737.5
MW0144477	3203.97	3274.74	3441.24	3852.92	3419.68	3338.83	546.583	891.415	322.221	671.984	669.346	663.439	13772.5	13049	12067.5	13673	13006.1	12721.3	10967.6	10990	13233	10459.8	10380.1	9636.41
MW0144473	230964	223030	231225	228705	249158	232845	244284	219968	243381	230124	242380	223815	254553	232575	241910	248898	236284	230451	224958	223768	217815	210270	223777	209244
MW0144459	14266.2	16535.8	15874.8	13641.6	16038.9	15047.6	13777.3	14681.3	18739	17083.4	16402.2	16950.1	14777.6	13263.6	13773.8	13437.6	15426.2	16108.7	12709.6	13492.2	14430.9	10867.8	12277.3	12536.4
MW0144451	6049.34	3326.31	5226	4429	5550.16	3756.96	4052.22	3688.22	4200.82	2880.48	3787.11	8554.72	5997.41	4351.04	5049.97	3761.25	5442.55	3667.73	9059.6	8537.42	9384.79	8756.71	13072.4	10534
MW0144389	2312.5	2643.39	3238.39	3975.79	3927.71	4159.11	4998.66	4980.93	3790.05	4715.29	5143.87	4928.94	1308.04	1683.24	1869.74	796.478	1579.61	1475.51	53.7524	234.149	28.9624	45.425	10.8068	48.8903
MW0144376	2301.13	2935.97	1674.7	1941.3	2490.16	2414.4	3348.64	1846.76	2920.43	2548.42	3315.97	3320.8	2388.13	2365.06	1969.28	2627.35	2214.43	2785.52	4053.58	4639.13	4512.29	4720.58	4321.12	6770.02
MW0144364	1077.39	1608.44	757.154	1091.97	889.725	1061.81	646.077	925.028	450.828	626.367	668.617	1093.26	5132.51	5637.49	5656.99	4955.96	4729.82	5717.26	2729.45	4098.81	3943.05	3720.51	4068.43	3786.98
MW0144198	746.54	639.236	724.33	999.139	564.505	538.451	768.939	492.343	619.337	286.938	1019.14	805.398	1372.09	1220.07	1346.2	1561.34	1245.97	591.82	1594.88	2713.27	1483.34	2832.8	1262.34	2714.2
MW0143865	6023.06	5114.26	7210.9	4531.12	4850.78	4846.2	3882.71	3526.26	5596.61	4278.09	4852.2	4629.61	1204.06	1038.89	1131.45	2051.5	1310.74	1504.91	1225.41	1438.78	1775.75	2197.02	2038.07	1715.98
MW0143744	838.854	1103.59	680.848	760.118	595.963	579.984	811.175	415.535	846.795	950.11	1063.31	996.483	1337.23	1200.89	1422.26	1157.46	1549.33	1757.58	1493.39	2009.38	1242.58	2257.54	1650.34	992.941
MW0143706	20349.3	21152.4	20562.7	20133.8	18977.2	17840.7	13093.4	11186.2	15147.9	10080.4	11931.4	12832.2	14143.6	16074.9	16733.3	15954.3	15363.7	15002.5	28236.1	22273.6	20947	20316.6	21333.7	24177.1
MW0143690	11483.1	10557	11931.8	11681.1	11620.4	10548	11103.3	10058.4	11050.2	10569.2	12759.6	12216.5	13316.2	14483.8	13866.6	13597.7	14578	13645	16604.4	15901.5	16791.2	15005.7	17178	15996.2
MW0143681	4677.56	5253.74	5924.33	5757.51	5990.07	6049.5	4698.76	5249.95	5509.74	5229.49	5088.89	5419.87	1131.98	1917.01	1203.08	1168.68	1449.34	869.541	171.184	270.735	243.787	235.838	219.162	265.889
MW0143525	6253.27	6416.85	6269.31	6428.71	6782.71	5946.07	5990.13	5894	3761.15	4188.86	4220.36	5470.6	5619.55	8324.81	9050.59	8779.48	8172.74	6481.97	11560.7	10841.2	10789.6	10734.4	10246.6	11106.8
MW0143459	9376.72	10697.3	11600.7	10750.7	11572.8	10060.9	8351.18	9058.79	8231.42	7825.19	9904.07	10695.4	10795.5	14157.7	11703.6	12093.1	11266	11992.6	29615.3	27472.5	26728.4	25956.7	29136.4	27593.5
MW0143390	2.81646e+06	2.6164e+06	2.28714e+06	2.32633e+06	2.23714e+06	2.04244e+06	2.11855e+06	1.78997e+06	1.68339e+06	1.55687e+06	1.56801e+06	1.91667e+06	2.73966e+06	2.18721e+06	2.41029e+06	2.1336e+06	1.99888e+06	2.13713e+06	2.71644e+06	2.48844e+06	2.26994e+06	2.5404e+06	2.40713e+06	2.77322e+06
MW0142592	557.853	607.589	1000.21	450.206	617.871	528.912	529.971	1223.53	518.228	765.977	892.139	842.155	62.3614	78.8216	8.81144	39.3241	51.8675	5.52722	10.9233	26.9151	39.6518	74.0237	64.564	1.74772
MW0142582	126067	147231	160989	169302	147047	143371	108911	97908.1	105634	115062	123641	134136	181569	227835	218954	180555	218138	205338	221375	210456	231232	260063	216439	214452
MW0142495	24422.5	32277	32887.2	33929.3	43856.4	38470.4	29932.6	31909.4	36160.6	33341.5	34812.9	28555	20964.4	22666.9	26082.1	16331.5	19370.6	15376.8	7326.58	10031.6	7750.19	8869.2	12683.2	7706.76
MW0142241	5583.37	5927.84	6426.24	7075.39	7333.08	7548.78	18797.5	17969.6	16068.8	18394.7	17295.5	18658.6	1262.01	4546.3	3873.8	4957.59	4798	3639.22	182.658	714.44	744.426	539.607	152.478	32.2337
MW0142156	1996.45	1686.39	2160.34	2368.48	1654.7	2222.45	524.235	673.758	576.589	1172.95	667.211	918.16	3013.08	3130.61	2760.55	2948.42	2674.1	3614.06	10262.6	9145.26	8896.53	7881.92	8692.75	8663.3
MW0142147	9482.56	8494.26	8465.89	8430.48	6834.12	8336.95	5701.43	7105.64	6980.34	5656	9426.69	5690.08	7983.19	15473.7	8823	14092.6	13074.4	6690.31	16824	24942.1	14265.2	17521.7	15665.3	18952.4
MW0141942	20947.1	26545.6	25573.4	23809.6	27046.3	24813.5	17704.3	16295.6	15589.5	13016.2	14646.9	15586.6	24618.2	29969.4	29711	33019.6	30442	28523.3	22101.1	22477.3	20861	22796	19822.4	20059.9
MW0141815	3252.47	4082.3	2782.88	4556.77	3937.15	4090.36	2619.59	1991.14	2658.17	2761.21	4902.09	4133.96	3460.93	5093.79	1908.63	4556.59	4527.49	2861.73	12276.3	12476.8	12024.4	10839.9	11338.2	9983.49
MW0141803	4586.26	5093.14	5140.45	4534.44	4381.94	4592.31	2607.89	2608.48	2310.15	2320.56	1933.59	2176.1	3535.18	4718.49	4184.57	3194.54	4103.79	3801.38	8794.27	8260.97	8656.84	6608.63	8606.06	8262.95
MW0141666	3409.68	3030.2	2866.06	3182.8	2636.35	2782.34	2351.37	2817.38	2924.88	2735.74	3771.04	3180.54	3373.7	2012.3	3587.31	3518.69	2017.13	3582.29	1529.19	1233.13	1256.03	2092.79	1999.95	1346.9
MW0141633	7294	6909.89	7178.34	5919.75	6338.75	6321.41	6492.65	5899	5158.91	5968.22	7399.34	7011.79	8622.61	9944.45	9288.39	9396.85	9713.65	7826	15271	16419.6	15542.7	19525.4	16845.7	17607.8
MW0141512	449.903	586.035	830.874	786.533	1030.66	1154.58	2138.92	2391.69	2337.68	2532.03	2712.85	2950.18	2057.72	2708.67	1945.98	1966.53	1811.53	2038.49	1038.74	1708.61	2378.81	1258.31	1126.03	1281.85
MW0141448	1139.86	2857	2646.73	2952.29	2899.99	2738.6	3624.32	3818.62	3387.46	5616.07	4044.42	5838.57	868.431	1236.47	1136.52	437.71	1226.76	1426.18	531.207	620.552	198.027	521.786	432.036	336.496
MW0141321	561172	562799	570630	556472	608980	525549	401072	364030	378819	363184	307345	351907	519296	591398	542405	607242	577363	566944	1.17152e+06	1.00379e+06	1.07072e+06	1.05663e+06	1.02313e+06	1.07422e+06
MW0140724	62314.9	57262.9	75534.9	76306	73747.6	75704.9	61889.8	49804.1	54432.9	60802.3	75925.3	74195.3	38055.5	60929.1	42519.4	55516	49792.9	35650.6	236434	247064	257223	255125	235314	227849
MW0140579	20.8455	23.0172	39.0603	52.2225	47.6306	57.6654	315.93	325.09	314.636	337.193	374.839	354.724	0.408436	0.78856	1.12906	2.27719	2.47953	1.2137	1.11492	1.07683	2.41144	1.03679	0.506963	1.5673
MW0140547	5208.32	4031.3	3277.27	2914.53	2872.27	2455.17	2952.54	2842.33	1390.18	1860.57	1359.47	1559.46	19650.5	44071.2	50928.2	54168.1	51778.9	33716.6	32240.5	34704.8	31780.1	53180.3	52376.8	35266.5
MW0140540	9052.53	4481.02	5310.91	1950.34	3930.89	3236.1	2278.7	1278.57	2270.93	1844.27	1892.27	1398.9	33546	75081	83749	86606.1	85441.7	81999.1	85438.9	68222.5	78774.6	85848.3	91701.3	76022.4
MW0140372	30875.1	31764.8	30116.1	30677.3	30610.9	29744.3	49757.6	23443.6	30461.3	55104.4	25145.3	26460.1	45304.3	71978.2	80072.3	34753.6	72731.6	41115.4	69624.2	70040.9	40376.8	30623.7	70445.9	37861
MW0140103	2.1512	83.1682	42.3074	239.951	124.981	215.299	159.5	14.774	25.3271	9.67032	19.8779	189.083	1938.45	1644.14	3768.06	2619.62	8301.34	2404.86	256.325	736.497	533.114	1194.84	765.979	620.127
MW0139987	155666	147106	143771	170944	179688	202377	147008	144488	55560.6	130610	168425	40116	70553.6	71710.3	110132	61367.9	12920.8	92172.5	101340	30539.7	23854.2	10879.7	29211.6	5074.16
MW0139584	6893.16	7042.04	7980.81	7967.6	8452.21	7018.19	6209.13	5735.46	5721.18	5549.3	5051	5326.04	6254.27	9005.11	8209.14	8373.36	8427.81	7841.43	8017.3	8908.71	8388.56	8290.63	7628.48	7404.87
MW0139582	935.689	1044.65	1196.83	1211.33	1099.43	1064.66	1471.29	1573.56	1460.82	1413.1	1371.15	1540.31	46.6054	224.207	76.0881	266.568	237.83	159.299	79.4366	151.703	97.2682	98.6826	51.4169	78.5399
MW0139231	2225.31	2501.7	2503.12	2651.32	2561.55	2683.79	2867.32	2660.61	2691.68	3053.67	2704.62	2811.71	2832.43	2511.89	2673.88	2735.59	3172.23	2203.41	834.651	572.148	369.665	350.87	846.459	769.735
MW0139169	33.3788	18.0395	25.8369	71.2937	162.395	27.8642	1215.34	1239.63	1387.34	1209.52	1172.62	1581.88	64.375	39.4944	24.0679	53.6643	14.9311	2.05794	45.4704	39.1277	45.9337	34.8345	35.2788	47.8713
MW0139160	238.862	284.46	234.048	141.508	324.32	284.515	224.412	279.253	200.706	216.729	207.278	297.696	178.217	177.035	251.744	270.11	158.152	148.192	100.53	56.0013	58.8824	40.1745	61.5107	28.8093
MW0139152	84626.2	75073.3	79947.9	74884	77958.8	79339.7	68120.8	68490.7	70886	71556.2	91249	79155	70244.5	71108.2	60089.3	61028.3	78423.4	59800.8	48394.6	39222.2	31633.5	49763.3	45240.7	45345.1
MW0139080	7232.41	7547.62	7874.77	7795.87	7632.09	7190.82	7300.65	6814.52	6778.09	6896.1	6573.91	7363.54	10287.3	9918.48	11310.6	10884	10380.9	10073.9	12190.1	7457.55	11343.4	9802.88	10897.1	7100.14
MW0139075	33179.9	36054.5	38194.7	36964.7	36123.2	39484.6	26238.6	27343.1	27334.1	28299.9	32701.1	32824.1	36133.3	43519.5	41058.9	41480.1	36256.4	35482	71052.5	66685.7	64078.9	72744.8	66871.9	66646.3
MW0138901	1704.1	1745.69	1707.95	1815.17	1661.78	1947.35	3711.92	2895.09	3112.21	2771.98	2054.52	2707.95	317.026	561.623	593.289	598.61	389.265	664.954	433.21	303.926	307.056	178.719	347.962	186.9
MW0138857	365.088	402.199	168.905	381.903	177.33	385.297	403.952	595.465	544.082	447.857	29.7589	423.942	6833.45	6328.93	7123.31	6746.77	5943.51	6732.51	4594.39	5974.53	5887.7	4657.33	5360.12	5390.48
MW0138443	474.307	483.032	373.605	359.853	815.315	287.574	387.589	365.983	535.605	564.139	405.97	401.928	1741.45	2227.28	1575.23	2465.78	2273.16	2381.67	1749	2199.73	2365.45	1795.65	2266.84	2229.29
MW0138375	11675.7	13612.8	9962.84	11046.8	12668	12576.3	25731.6	24003.4	17897.7	21236.9	21747.1	19239.2	7286.69	10078.5	9734.18	5691.92	8494.37	9116.02	2693.16	2928.62	3309.49	2952.5	2192.35	2349.69
MW0138141	1405.29	908.673	846.672	2063.37	1866.84	1772.42	1428.09	1308.44	922.377	838.336	913.631	1718.09	659.442	1198.2	1056.63	1674.84	759.463	1542.97	2080.46	2496.64	1730.74	2456.61	2000.42	1827.08
MW0138043	549.473	673.412	416.359	272.648	606.554	639.154	650.427	812.66	510.679	586.467	1079.71	1334.37	1173.06	1626.01	874.931	948.613	731.009	1007.44	352.586	608.336	409.565	255.717	275.462	307.049
MW0137738	1796.9	1944.42	1773.23	1909.77	1922.48	1839.08	2244.76	2723.89	2307.68	2086.23	2022.5	2253.27	3556.33	4680.54	4626.9	4680.06	4253.59	4439.33	2266.75	2376.27	2889.65	2733.35	2482.81	2397.16
MW0137619	565.045	466.377	305.73	288.745	329.972	345.498	83.3806	50.9551	147.924	608.063	159.504	97.278	2784.1	3064.34	6224.87	3903.73	2985.78	3363.99	1099.74	1684	1388.99	1675.27	1777.7	1700.75
MW0137425	6131.44	10004.1	9573.09	10551	11521.8	11393.7	10564.6	8237.72	8967.81	7187.57	7393.76	6941.75	5738.66	5517.75	6194	5972.62	6910.21	3523.55	3924.1	1880.15	2784.9	1154.3	2588.5	2074.23
MW0137304	53999	8950.34	36923.6	9970.29	9325.34	8628.54	9583.56	6543.44	8119.1	33518.6	7427.84	4017.16	151166	270242	353032	198065	383378	305360	180704	317044	301025	317113	428832	313020
MW0137280	157.214	101.199	144.961	202.518	237.649	225.935	8.69618	9.61147	12.5689	11.4805	16.2195	7.86399	130.121	108.482	111.434	188.682	2110.01	50.0156	640.45	4006.74	996.263	2800.97	1282.92	1161.37
MW0136563	20.4398	11.3349	30.6347	43.5229	40.0798	47.374	332.682	330.794	317.423	374.019	424.281	368.93	2.18506	0.667545	0.263504	0.901765	2.00439	0.893142	2.87439	0.844227	0.309881	0.914246	0.560736	0.210803
MW0133678	7592.97	7809.59	7703.27	8146.4	8319.02	7174.82	17391.8	18310.5	15551.6	21505.1	15166.3	15681.5	1739.17	2144.73	1655.73	1393.79	2077.25	1634.79	802.748	860.736	993.008	963.486	934.756	976.651
MW0131478	4136.52	4675.28	5215.79	5201.51	5431.56	4995.82	3333.04	3478.12	3094.28	2874.87	3873.03	3842.78	4590.13	5723.26	6023.64	5101.7	4680.36	4759.69	8846.74	10035.1	8309.14	8280.53	7315.02	8601.38
MW0129900	1573.34	1742.1	1768.69	1723.48	906.794	1033.1	532.236	1060.27	1522.07	1461.7	1441.86	1662.49	1399.25	2044.89	1542.3	1820.92	1851.07	1910.2	2130.98	2484.01	1217.33	2596.47	2687.93	2267.36
MW0129290	2007.2	1761.13	1901.93	2279.25	1751.87	1795.96	1668.58	1593.46	1350.56	1418.64	1445.08	1525.61	638.279	710.064	621.068	776.873	467.832	564.8	718.136	610.43	945.085	603.331	836.146	769.498
MW0127786	4333.14	3675.53	5084.14	4515.74	4425.87	4634.9	4262.87	3058.12	3273.8	3265.73	5639.36	4892.98	5654.16	8175.52	5879.35	6345.37	6190.18	4461.27	20143.3	25524.4	22886.3	23285.2	22071.7	23015.9
MW0127785	4419.21	3305.96	3549.57	2667.98	2130.71	2134.4	944.878	1447.07	1237.19	600.685	935.921	1087.87	20646.2	21958.2	53821.3	57136.4	70109.4	56114.9	22802.2	40084.7	60845.6	22287.9	44366.7	42006
MW0127560	1644.99	1859.16	2066.85	2153	2465.11	1660.63	2253.84	2668.54	1688.22	2640.45	2350.34	2628.33	2649.24	2801.34	2946.39	2928.43	3184.08	3333.2	2772.45	3246.99	3243.55	2766.04	2860.29	2913.62
MW0127559	983.725	1357.32	1462.13	1330.14	1587.38	1759.29	1099.14	1377.4	1301.08	1257.23	1459.51	993.611	95.1953	170.961	36.7936	124.813	73.9884	161.836	112.964	156.036	100.505	194.695	111.374	84.8123
MW0127292	22570.9	24141.5	25070.5	24734.7	24200.2	25493.9	26607.5	27846.8	27362.6	27242.6	25631.4	26825.3	21733.1	21323.4	22082.7	21972.1	25234.9	23842.7	25706.1	26790.3	27323.5	33396.6	27637.5	27396.7
MW0127108	2413.52	2478.37	2131.3	2532.45	3522.74	3209.52	2831.37	3430.88	3168.85	2781.11	2909.44	2898.81	3455.36	2881.87	3705.27	3820.54	3587.19	3360.82	3030.82	3185.51	3512.94	3245.22	3491.91	4004.42
MW0127030	270.091	920.839	359.907	1337.14	221.059	2016.91	1273.31	2068.15	969.185	2470.96	2470.33	1334.17	3757.58	4217.03	2862.78	2498.94	3351.39	4273.25	2729.24	3457.76	3259.97	3051.45	3623.59	3367.49
MW0127015	633.653	432.879	653.436	744.562	812.499	620.301	695.335	706.271	642.644	715.418	685.308	612.097	713.958	703.356	730.764	724.97	775.029	600.018	552.521	446.578	302.655	352.767	351.14	433.568
MW0126947	5949.35	6090.25	6502.68	5751.79	5514.69	6117.98	3103.64	5793.05	3370.38	3123.01	3076.17	3474.14	1905.7	444.804	1145.22	1502.29	1315.51	2381.35	398.381	1072.48	682.865	316.361	201.099	354.23
MW0126856	188.5	244.959	256.092	468.53	385.909	403.755	24.8402	181.881	89.4664	179.249	131.673	129.253	1985.16	2768.49	2782.13	3686.31	2668.82	2522.29	1178.61	1483.27	1132.86	1417.47	1323.1	1398.3
MW0126847	2276.46	2484.87	1969.39	2202.34	2642.12	1969.81	2441.77	2017.52	2032.24	2320.47	2092.93	2529.01	1392.35	1456.86	953.711	1071.61	704.338	1215.86	629.87	695.032	1326.84	1348.54	1430.36	308.648
MW0126805	2580.41	2809.98	2923.17	3252.14	3337.68	3152.78	4046.72	4166.5	3874.07	4025.3	3578.77	3957.53	391.77	805.196	689.013	571.703	729.483	459.489	221.003	267.794	263.135	288.927	262.785	111.665
MW0126634	6119.36	6626.91	5943.13	6939.02	7170.02	7552.07	8824.51	7823.03	7971.48	8335.35	7537.88	9414.93	7385.78	8604.66	9440.01	8525.69	10158	8826.23	8783.11	6227.6	7389.47	6069.79	6866.92	6661.02
MW0126527	3732.82	2855.58	2954.01	2297.79	2701.55	2331.18	4178.94	3638.41	3690.87	3540.68	4250	3823.2	2573.94	2357.42	1614.53	2074.55	2649.59	921.816	9362.36	8446.14	7725.17	17378.2	11127.2	10978.1
MW0126426	3278.06	3383.37	3848.69	3647.65	3558.09	3560.51	4977.29	4591.79	4496.29	4091.42	5573.72	5264.77	966.16	2661.64	1544.47	1642.82	1472.02	1204.3	5433.06	5542.75	5640.93	5392.25	4968.55	4879.12
MW0126349	834.74	932.441	817.015	819.845	850.21	894.932	1639.64	1514.09	1226.21	1404.37	1270.26	1476.7	203.187	304.037	205.535	187.392	361.065	291.936	163.432	134.882	107.35	91.5505	86.0843	40.5962
MW0126302	12358.6	14125.3	13503.3	13986.8	14328	13928.3	12415.4	12849.9	12909.7	13026.2	12628.8	12700	14091.3	14515.2	15758.4	15775	14366.8	15811.7	14754.9	15241	15318.4	13969.4	14643.2	13707.2
MW0126295	6815.54	6978.99	7097.22	8750.14	7400.07	7278.65	5545.29	5665.76	5549.86	4900.35	5756.38	5623.58	12288.7	8762.35	11362.3	12209.9	10905	12086.4	12487.6	11349.7	11421.5	10524.4	10590.9	10412.4
MW0126229	463.336	590.783	657.222	916.456	597.851	686.664	485.86	697.256	676.772	565.799	682.283	618.626	645.862	1495.61	581.574	919.416	924.223	740.878	12205	8382.75	13870.3	7263.56	6192.95	6529.75
MW0126171	3279.21	3427.77	2615.23	3334.31	3315.93	3396.14	3610.94	3979.78	3140.04	3132.37	4067	3788.14	2294.25	2890.52	2756.97	3153.18	2734.24	2950.75	4522.2	6231.98	4572.87	4738.96	4897.38	4841.11
MW0126158	2874.15	2732.79	2977.37	2799.91	2844.99	2964.49	3137.56	2952.01	2725.81	2518.91	1693.08	2358.23	681.153	749.227	507.705	648.051	577.854	190.871	616.937	900.469	437.297	598.279	634.2	1033.21
MW0126112	1088.35	1216.94	751.566	1005.05	1560.91	1494.84	3992.49	3610.38	4532.7	3561.16	3378.64	3687.72	297.446	446.106	446.827	288.234	412.281	385.185	1657.81	2340.59	1310.57	1811.23	2606.8	2130.2
MW0126012	63349.9	57878.8	65494.8	62282.5	61104.6	61546.1	48798.1	43015.4	44949.4	38964.1	40557	38512.6	45745.1	63797.5	64670.4	76839.7	72316.5	59842.7	60451.7	49474.8	70130.8	72520.6	63374.8	53887.2
MW0126000	143091	158494	168143	178088	180191	183121	100654	90027.7	84819	94617.8	103532	103123	4.64113e+06	4.68869e+06	4.30592e+06	4.70894e+06	3.18855e+06	3.4676e+06	5.26326e+06	4.69121e+06	4.95776e+06	4.36032e+06	4.68976e+06	4.88018e+06
MW0125855	8605.82	7546.03	8051.82	7559.46	7848.8	8161.22	6848.13	7087.71	7136.46	7168.47	9522.69	7909.87	7192.01	7334.66	6037.75	6019.81	7990.34	5941.8	4794.82	4059.49	3389.63	5054.29	4664.87	4684.96
MW0125630	157.566	173.863	196.361	245.372	202.042	248.963	662.376	463.646	550.31	1207.31	464.936	528.668	11.3741	6.65394	12.244	31.3298	14.2177	24.7994	14.5569	9.68573	5.70677	24.2539	4.28009	27.28
MW0125610	422.589	339.467	275.049	432.74	559.812	625.071	841.831	334.237	729.402	647.001	613.345	953.967	1225.82	1085	1472.73	2534.64	1704.55	1255.56	3237.17	2461.06	2547.31	3003.7	2694.36	2722.68
MW0125198	6384.32	7043.06	6944.81	7271.34	7540.61	7675.9	7694.13	7848.92	6850.05	7401.95	6988.18	7502.79	7378.7	7267.04	7726.67	7418.35	7113.99	7906.68	6908.96	6893.37	7326.25	6625.83	6827.42	6370
MW0125165	35982.1	36126.7	38792.2	39979.6	39651.7	38335.2	34881	36781.6	36269.8	35219.5	35571.9	33814.9	42689.7	40037.4	40716.7	38587.9	43583.3	46578.9	50898.7	57317	58299.2	58356.4	59148.3	51378.1
MW0124983	1108.02	488.242	1492.22	1674	875.481	944.807	895.896	570.247	1377.04	443.447	806.07	911.066	2810.37	3294.78	2588.86	3430.16	2839.8	2475.57	3252.19	4285.95	3749.15	3398.19	3373.06	3676.64
[truncated: 613 more rows]

## Sheet: Fig. 6c
Compounds	VIP	p_value	Fold_Change
S-(5-Adenosy)-L-Homocysteine	1.16278	0.000233503	2.9107
[truncated: 2,250 more rows]

## Sheet: Fig. 6d
ID	Dis_1	Dis_2	Dis_3	Dis_4	Dis_5	Dis_6	Fou_1	Fou_2	Fou_3	Fou_4	Fou_5	Fou_6	Classification
[truncated: 664 more rows]

[truncated: 9 more sheets: Fig. 6e, Fig. 8, Fig. S2, Fig. S4b, Fig. S4c, Fig. S4e, Fig. S4f, Fig. S4h, Fig. S4i]
